# Supplementary material for: Zinc finger protein ZC3H18 is abnormally expressed in esophageal cancer tissues and facilitates the proliferation of esophageal cancer cells
Source: Front Immunol. 2025 Feb 25;16:1556509. doi: 10.3389/fimmu.2025.1556509 (PMC11894379; doi:10.3389/fimmu.2025.1556509)
Supplement: Supplementary file 1 [file DataSheet1.zip]

Archive with 131 entries (102 files):
- cell experiments/
- cell experiments/Apoptosis/
- cell experiments/Apoptosis/data/
- cell experiments/Apoptosis/data/231117-ZYJ 001 00002436 025.LMD
- cell experiments/Apoptosis/data/231117-ZYJ 001 00002439 028.LMD
- cell experiments/Apoptosis/data/231117-ZYJ 002 00002437 026.LMD
- cell experiments/Apoptosis/data/231117-ZYJ 002 00002440 029.LMD
- cell experiments/Apoptosis/data/231117-ZYJ 003 00002438 027.LMD
- cell experiments/Apoptosis/data/231117-ZYJ 003 00002441 030.LMD
- cell experiments/Apoptosis/data/231117-ZYJ 004 00002442 031.LMD
- cell experiments/Apoptosis/data/231117-ZYJ 005 00002443 032.LMD
- cell experiments/Apoptosis/data/231117-ZYJ 006 00002444 033.LMD
- cell experiments/Apoptosis/data/231117-ZYJ 007 00002445 034.LMD
- cell experiments/Apoptosis/data/231117-ZYJ 008 00002446 035.LMD
- cell experiments/Apoptosis/data/231117-ZYJ 009 00002447 036.LMD
- cell experiments/Apoptosis/data/231117-ZYJ 010 00002448 037.LMD
- cell experiments/Apoptosis/data/231117-ZYJ 011 00002449 038.LMD
- cell experiments/Apoptosis/data/231117-ZYJ 012 00002450 039.LMD
- cell experiments/Apoptosis/data/231117-ZYJ 013 00002451 040.LMD
- cell experiments/Apoptosis/data/231117-ZYJ 014 00002452 041.LMD
- cell experiments/Apoptosis/data/231117-ZYJ 015 00002453 042.LMD
- cell experiments/Apoptosis/data/231117-ZYJ 016 00002454 043.LMD
- cell experiments/Apoptosis/data/231117-ZYJ 017 00002455 044.LMD
- cell experiments/Apoptosis/data/231117-ZYJ 018 00002456 045.LMD
- cell experiments/Apoptosis/data/ZYJ/
- cell experiments/Apoptosis/data/ZYJ/231117-wangzhao2 001 00002436 025. pdf
- cell experiments/Apoptosis/data/ZYJ/231117-wangzhao2 002 00002436 025. pdf. pdf
- cell experiments/Apoptosis/data/ZYJ/231117-wangzhao2 003 00002436 025. pdf. pdf
- cell experiments/Apoptosis/ECA109/
- cell experiments/Apoptosis/ECA109/si-1/
- cell experiments/Apoptosis/ECA109/si-1/1.jpg
- cell experiments/Apoptosis/ECA109/si-1/2.jpg
- cell experiments/Apoptosis/ECA109/si-1/3.jpg
- cell experiments/Apoptosis/ECA109/si-2/
- cell experiments/Apoptosis/ECA109/si-2/1.jpg
- cell experiments/Apoptosis/ECA109/si-2/2.jpg
- cell experiments/Apoptosis/ECA109/si-2/3.jpg
- cell experiments/Apoptosis/ECA109/si-nc/
- cell experiments/Apoptosis/ECA109/si-nc/1.jpg
- cell experiments/Apoptosis/ECA109/si-nc/2.jpg
- cell experiments/Apoptosis/ECA109/si-nc/3.jpg
- cell experiments/Apoptosis/KYSE150/
- cell experiments/Apoptosis/KYSE150/si-1/
- cell experiments/Apoptosis/KYSE150/si-1/1.jpg
- cell experiments/Apoptosis/KYSE150/si-1/2.jpg
- cell experiments/Apoptosis/KYSE150/si-1/3.jpg
- cell experiments/Apoptosis/KYSE150/si-2/
- cell experiments/Apoptosis/KYSE150/si-2/1.jpg
- cell experiments/Apoptosis/KYSE150/si-2/2.jpg
- cell experiments/Apoptosis/KYSE150/si-2/3.jpg
- cell experiments/Apoptosis/KYSE150/si-nc/
- cell experiments/Apoptosis/KYSE150/si-nc/1.jpg
- cell experiments/Apoptosis/KYSE150/si-nc/2.jpg
- cell experiments/Apoptosis/KYSE150/si-nc/3.jpg
- cell experiments/cck-8/
- cell experiments/cck-8/ECA109/
- cell experiments/cck-8/ECA109/24H.xlsx
- cell experiments/cck-8/ECA109/48H.xlsx
- cell experiments/cck-8/ECA109/72H.xlsx
- cell experiments/cck-8/ECA109/96H.xlsx
- cell experiments/cck-8/ECA109/oH.xlsx
- cell experiments/cck-8/KYSE150/
- cell experiments/cck-8/KYSE150/0H.xlsx
- cell experiments/cck-8/KYSE150/24H.xlsx
- cell experiments/cck-8/KYSE150/48H.xlsx
- cell experiments/cck-8/KYSE150/72H.xlsx
- cell experiments/cck-8/KYSE150/96H.xlsx
- cell experiments/Colony formation/
- cell experiments/Colony formation/0.jpg
- cell experiments/qPCR/
- cell experiments/qPCR/2023-10-25/
- cell experiments/qPCR/2023-10-25/ECA109.tif
- cell experiments/qPCR/2023-10-25/KYSE150.tif
- cell experiments/qPCR/2023-10-25/新建 XLSX 工作表.xlsx
- cell experiments/qPCR/2023-10-25/未标题-1.tif
- cell experiments/qPCR/2023-10-25/未标题-2.tif
- cell experiments/transwell/
- cell experiments/transwell/计数.xlsx
- cell experiments/Western blot/
- cell experiments/Western blot/2023-10-24/
- cell experiments/Western blot/2023-10-24/B-ACTIN.Tif
- cell experiments/Western blot/2023-10-24/ZC3H18.jpg
- cell experiments/Western blot/2023-10-24/ZC3H18.Tif
- cell experiments/Western blot/2023-10-24/未标题-1.tif
- cell experiments/Western blot/2023-10-26/
- cell experiments/Western blot/2023-10-26/B-ACTIN-1.Tif
- cell experiments/Western blot/2023-10-26/B-ACTIN-2.Tif
- cell experiments/Western blot/2023-10-26/siZC3H18.tif
- cell experiments/Western blot/2023-10-26/Z3CH18-1.Tif
- cell experiments/Western blot/2023-10-26/Z3CH18-2.Tif
- cell experiments/Western blot/ZC3H18 over expression.png
- cell experiments/wound healing/
- cell experiments/wound healing/统计-wound heading.xlsx
- Results of eukaryotic transcriptome sequencing/
- Results of eukaryotic transcriptome sequencing/genes/
- Results of eukaryotic transcriptome sequencing/genes/E109si2_vs_E109siNC/
- Results of eukaryotic transcriptome sequencing/genes/E109si2_vs_E109siNC/deg.anno.xlsx
- Results of eukaryotic transcriptome sequencing/genes/E109si2_vs_E109siNC/deg.down.anno.xlsx
- Results of eukaryotic transcriptome sequencing/genes/E109si2_vs_E109siNC/deg.up.anno.xlsx
- Results of eukaryotic transcriptome sequencing/genes/E109si2_vs_E109siNC/deg.up_down.anno.xlsx
- Results of eukaryotic transcriptome sequencing/genes/E109si2_vs_E109siNC/genes_PC1_and_PC2.score.xls
- Results of eukaryotic transcriptome sequencing/genes/E109si2_vs_E109siNC/genes_PCA_score.pdf
- Results of eukaryotic transcriptome sequencing/genes/E109si2_vs_E109siNC/valcano.pdf
- Results of eukaryotic transcriptome sequencing/genes/E109si2_vs_E109siNC/valcano.png
- Results of eukaryotic transcriptome sequencing/genes/E109si4_vs_E109siNC/
- Results of eukaryotic transcriptome sequencing/genes/E109si4_vs_E109siNC/deg.anno.xlsx
- Results of eukaryotic transcriptome sequencing/genes/E109si4_vs_E109siNC/deg.down.anno.xlsx
- Results of eukaryotic transcriptome sequencing/genes/E109si4_vs_E109siNC/deg.up.anno.xlsx
- Results of eukaryotic transcriptome sequencing/genes/E109si4_vs_E109siNC/deg.up_down.anno.xlsx
- Results of eukaryotic transcriptome sequencing/genes/E109si4_vs_E109siNC/genes_PC1_and_PC2.score.xls
- Results of eukaryotic transcriptome sequencing/genes/E109si4_vs_E109siNC/genes_PCA_score.pdf
- Results of eukaryotic transcriptome sequencing/genes/E109si4_vs_E109siNC/valcano.pdf
- Results of eukaryotic transcriptome sequencing/genes/E109si4_vs_E109siNC/valcano.png
- Results of eukaryotic transcriptome sequencing/genes/K150si2_vs_K150siNC/
- Results of eukaryotic transcriptome sequencing/genes/K150si2_vs_K150siNC/deg.anno.xlsx
- Results of eukaryotic transcriptome sequencing/genes/K150si2_vs_K150siNC/deg.down.anno.xlsx
- Results of eukaryotic transcriptome sequencing/genes/K150si2_vs_K150siNC/deg.up.anno.xlsx
- Results of eukaryotic transcriptome sequencing/genes/K150si2_vs_K150siNC/deg.up_down.anno.xlsx
- Results of eukaryotic transcriptome sequencing/genes/K150si2_vs_K150siNC/genes_PC1_and_PC2.score.xls
- Results of eukaryotic transcriptome sequencing/genes/K150si2_vs_K150siNC/genes_PCA_score.pdf
- Results of eukaryotic transcriptome sequencing/genes/K150si2_vs_K150siNC/valcano.pdf
- Results of eukaryotic transcriptome sequencing/genes/K150si2_vs_K150siNC/valcano.png
- Results of eukaryotic transcriptome sequencing/genes/K150si4_vs_K150siNC/
- Results of eukaryotic transcriptome sequencing/genes/K150si4_vs_K150siNC/deg.anno.xlsx
- Results of eukaryotic transcriptome sequencing/genes/K150si4_vs_K150siNC/deg.down.anno.xlsx
- Results of eukaryotic transcriptome sequencing/genes/K150si4_vs_K150siNC/deg.up.anno.xlsx
- Results of eukaryotic transcriptome sequencing/genes/K150si4_vs_K150siNC/deg.up_down.anno.xlsx
- Results of eukaryotic transcriptome sequencing/genes/K150si4_vs_K150siNC/genes_PC1_and_PC2.score.xls
- Results of eukaryotic transcriptome sequencing/genes/K150si4_vs_K150siNC/genes_PCA_score.pdf
- Results of eukaryotic transcriptome sequencing/genes/K150si4_vs_K150siNC/valcano.pdf
- Results of eukaryotic transcriptome sequencing/genes/K150si4_vs_K150siNC/valcano.png
