# Supplementary material for: Zinc finger protein ZC3H18 is abnormally expressed in esophageal cancer tissues and facilitates the proliferation of esophageal cancer cells
Source: Front Immunol. 2025 Feb 25;16:1556509. doi: 10.3389/fimmu.2025.1556509 (PMC11894379; doi:10.3389/fimmu.2025.1556509)
Supplement: Supplementary file 1 [file DataSheet1.zip › cell experiments/cck-8/ECA109/oH.xlsx]

## Sheet: Sheet1
			0.0363	0.0415	0.0416	0.0417	0.0411	0.0409	0.0407	0.0411	0.0404	0.0407	0.0404	0.0412
			0.0408	0.041	0.0404	0.0411	0.2531	0.0531	0.0521	0.0487	0.0453	0.0441	0.0399	0.0417
			0.0418	0.04	0.5485	0.5444	0.5364	0.5644	0.061	0.057	0.0534	0.049	0.0402	0.0414
			0.0459	0.0433	0.456	0.4932	0.4804	0.4931	0.0664	0.0635	0.0609	0.0539	0.0422	0.0409
			0.0473	0.0441	0.4358	0.4292	0.4361	0.4013	0.0624	0.0602	0.0556	0.0464	0.0419	0.0423
			0.0427	0.0419	0.0414	0.0421	0.0415	0.0404	0.0393	0.0401	0.0403	0.0411	0.0407	0.044
			0.0463	0.0448	0.0439	0.0445	0.0441	0.0445	0.0438	0.0458	0.0427	0.0434	0.0431	0.0452
			0.0426	0.043	0.042	0.0418	0.0409	0.0416	0.0416	0.0408	0.0409	0.0412	0.0406	0.0409
			OH	NC	0.5485	0.5444	0.5364	0.5644	0.548425		1.00014	0.992661	0.978074	1.02913
				si-1	0.456	0.4932	0.4804	0.4931	0.480675		0.948666	1.02606	0.999428	1.02585
				si-2	0.4358	0.4292	0.4361	0.4013	0.4256		1.02397	1.00846	1.02467	0.942904
			24H	NC	0.6815	0.6817	0.6846	0.6906			1.24265	1.24301	1.2483	1.25924
				si-1	0.5764	0.5966	0.5322	0.5614			1.19915	1.24117	1.10719	1.16794
				si-2	0.4364	0.4304	0.4854	0.4699			1.02538	1.01128	1.14051	1.10409
			48H	NC	1.4112	1.4259	1.4121	1.4203			2.57319	2.59999	2.57483	2.58978
				si-1	1.0896	1.0833	1.1718	1.0429			2.26681	2.25371	2.43782	2.16966
				si-2	0.7171	0.6939	0.7993	0.7967			1.68492	1.6304	1.87805	1.87195
			72H	NC	2.1112	2.4259	2.0121	2.4203			3.84957	4.42339	3.66887	4.41318
				si-1	1.4896	1.2833	1.3718	1.6429			3.09898	2.66979	2.8539	3.4179
				si-2	1.0617	0.939	0.993	1.0967			2.4946	2.2063	2.33318	2.57683
			96H	NC	2.6042	2.7148	2.8396	2.5229			4.90502	5.11334	5.3484	4.7519
				si-1	2.0367	2.0683	2.1708	2.2078			4.23717	4.30291	4.51615	4.59312
				si-2	1.2133	1.4833	1.6183	1.4032			3.00992	3.67973	4.01464	3.48102
			1.00014	0.992661	0.978074	1.02913	0.948666	1.02606	0.999428	1.02585	1.02397	1.00846	1.02467	0.942904
			1.24265	1.24301	1.2483	1.25924	1.19915	1.24117	1.10719	1.16794	1.02538	1.01128	1.14051	1.10409
			2.57319	2.59999	2.57483	2.58978	2.26681	2.25371	2.43782	2.16966	1.68492	1.6304	1.87805	1.87195
			3.84957	4.42339	3.66887	4.41318	3.09898	2.66979	2.8539	3.4179	2.4946	2.2063	2.33318	2.57683
			4.90502	5.11334	5.3484	4.7519	4.23717	4.30291	4.51615	4.59312	3.00992	3.67973	4.01464	3.48102
