# Supplementary material for: Zinc finger protein ZC3H18 is abnormally expressed in esophageal cancer tissues and facilitates the proliferation of esophageal cancer cells
Source: Front Immunol. 2025 Feb 25;16:1556509. doi: 10.3389/fimmu.2025.1556509 (PMC11894379; doi:10.3389/fimmu.2025.1556509)
Supplement: Supplementary file 1 [file DataSheet1.zip › cell experiments/cck-8/KYSE150/0H.xlsx]

## Sheet: Sheet1
				0.0763	0.0411	0.0411	0.04	0.0408	0.0404	0.043	0.0457	0.0462	0.0477	0.0431	0.0461
				0.04	0.04	0.0392	0.0436	0.0481	0.0397	0.0403	0.0405	0.043	0.0392	0.0395	0.043
				0.0404	0.0395	0.314	0.356	0.3373	0.31	0.0535	0.0491	0.0437	0.0409	0.0395	0.0427
				0.0413	0.0412	0.3763	0.4118	0.4067	0.3986	0.0572	0.0613	0.0555	0.0457	0.0403	0.0435
				0.0428	0.0423	0.2897	0.3159	0.3185	0.3029	0.0569	0.0509	0.0466	0.0425	0.0444	0.0449
				0.0494	0.0503	0.0439	0.0413	0.0414	0.0421	0.0417	0.0411	0.0415	0.0479	0.0406	0.0428
				0.048	0.048	0.0482	0.0438	0.0446	0.0447	0.045	0.044	0.0472	0.0445	0.044	0.046
				0.043	0.0509	0.041	0.042	0.0408	0.0436	0.04	0.041	0.0413	0.0412	0.0406	0.0424
	KYSE150			OH	NC	0.314	0.356	0.3373	0.31			0.953465	1.081	1.02422	0.941319
					si-1	0.3763	0.4118	0.4067	0.3986			0.944647	1.03376	1.02096	1.00063
					si-2	0.2897	0.3159	0.3185	0.3029			0.944417	1.02983	1.0383	0.987449
				24H	NC	0.4288	0.4271	0.4586	0.4924			1.30206	1.2969	1.39255	1.49518
					si-1	0.4231	0.5255	0.5589	0.4578			1.06213	1.31919	1.40304	1.14924
					si-2	0.4049	0.3736	0.4046	0.3381			1.31997	1.21793	1.31899	1.1022
				48H	NC	1.1204	1.128	1.1367	1.1398			3.40211	3.42519	3.45161	3.46102
					si-1	0.9312	1.0457	1.1544	1.1626			2.33764	2.62508	2.89795	2.91854
					si-2	0.5891	0.6387	0.6468	0.5451			1.92046	2.08215	2.10856	1.77702
				72H	NC	1.6802	1.825	1.8414	1.7491			5.10195	5.54164	5.59144	5.31117
					si-1	1.391	1.3649	1.573	1.573			3.4919	3.42638	3.94879	3.94879
					si-2	0.8493	0.9552	0.9243	0.8915			2.7687	3.11394	3.0132	2.90628
				96H	NC	1.8225	1.9672	2.0254	1.9532			5.53405	5.97343	6.15016	5.93092
					si-1	1.6941	1.7819	1.8508	1.5165			4.25279	4.4732	4.64617	3.80695
					si-2	1.0211	1.2208	1.2421	1.0233			3.32877	3.97979	4.04923	3.33594
			0.953465	1.081	1.02422	0.941319	0.944647	1.03376	1.02096	1.00063	0.944417	1.02983	1.0383	0.987449
			1.30206	1.2969	1.39255	1.49518	1.06213	1.31919	1.40304	1.14924	1.31997	1.21793	1.31899	1.1022
			3.40211	3.42519	3.45161	3.46102	2.33764	2.62508	2.89795	2.91854	1.92046	2.08215	2.10856	1.77702
			5.10195	5.54164	5.59144	5.31117	3.4919	3.42638	3.94879	3.75298	2.7687	3.11394	3.0132	2.90628
			5.53405	5.97343	6.15016	5.93092	4.25279	4.4732	4.64617	3.80695	3.32877	3.97979	4.04923	3.33594
