# Supplementary material for: Zinc finger protein ZC3H18 is abnormally expressed in esophageal cancer tissues and facilitates the proliferation of esophageal cancer cells
Source: Front Immunol. 2025 Feb 25;16:1556509. doi: 10.3389/fimmu.2025.1556509 (PMC11894379; doi:10.3389/fimmu.2025.1556509)
Supplement: Supplementary file 1 [file DataSheet1.zip › cell experiments/cck-8/KYSE150/72H.xlsx]

## Sheet: Sheet1
				0.0434	0.041	0.0423	0.0418	0.0421	0.0424	0.0421	0.0424	0.042	0.0423	0.0416	0.0424
				0.0403	0.0402	0.0393	0.0392	0.0394	0.0397	0.0411	0.0397	0.0394	0.0415	0.0396	0.0402
				0.0403	0.0397	1.6802	1.825	1.8414	1.7491	0.0596	0.0523	0.0469	0.044	0.0399	0.0417
				0.0521	0.0485	1.391	1.3649	1.573	1.573	0.0791	0.0733	0.069	0.0648	0.0516	0.0413
				0.0437	0.043	0.8493	0.9552	0.9243	0.8915	0.0704	0.0597	0.0556	0.0497	0.0451	0.0435
				0.0426	0.0408	0.0401	0.0403	0.04	0.0382	0.039	0.0394	0.0407	0.0399	0.0434	0.0425
				0.1151	0.0598	0.0448	0.044	0.0435	0.0431	0.0434	0.0434	0.0466	0.0463	0.0436	0.0431
				0.0445	0.0666	0.1109	0.0414	0.0411	0.0421	0.0407	0.0422	0.0414	0.0429	0.0423	0.0415
