# Supplementary material for: Zinc finger protein ZC3H18 is abnormally expressed in esophageal cancer tissues and facilitates the proliferation of esophageal cancer cells
Source: Front Immunol. 2025 Feb 25;16:1556509. doi: 10.3389/fimmu.2025.1556509 (PMC11894379; doi:10.3389/fimmu.2025.1556509)
Supplement: Supplementary file 1 [file DataSheet1.zip › cell experiments/qPCR/2023-10-25/新建 XLSX 工作表.xlsx]

## Sheet: Sheet2
				ECA109
					si-nc			si-1			si-2			si-3			si-4
					24.68	8.92333	0.00205972	25.68	9.09667	0.00182655	26.98	9.68667	0.00121345	25.28	8.93333	0.0020455	26.22	9.62333	0.00126791
					24.57	8.81333	0.00222291	25.67	9.08667	0.00183925	27.12	9.82667	0.00110123	25.33	8.98333	0.00197582	26.19	9.59333	0.00129455
					24.59	8.83333	0.00219231	25.68	9.09667	0.00182655	26.95	9.65667	0.00123895	25.34	8.99333	0.00196217	26.33	9.73333	0.00117483
		0.00215831					0.00215831			0.00183078			0.00118454			0.0019945			0.00124576
					15.77			16.6			17.22			16.34			16.58
					15.8		0.95446	16.59		0.846407	17.31		0.562304	16.33		0.947867	16.55		0.587539
					15.7		1.03008	16.56		0.852294	17.35		0.510302	16.37		0.915579	16.66		0.599884
					15.7567		1.0159	16.5833		0.846407	17.2933		0.574119	16.3467		0.909255	16.5967		0.544406
					15.7567		1.00015	16.5833		0.848369	17.2933		0.548908	16.3467		0.924233	16.5967		0.577277
					15.7567			16.5833			17.2933			16.3467			16.5967
								0.95446	0.846407	0.562304	0.947867	0.587539
								1.03008	0.852294	0.510302	0.915579	0.599884
								1.0159	0.846407	0.574119	0.909255	0.544406
								1.00015	0.848369	0.548908	0.924233	0.577277
				KYSE150
					si-nc			si-1			si-2			si-3			si-4
					26.48	10.6567	0.000619475	26.95	10.6567	0.000619475	28.02	11.5267	0.000338944	25.71	10.6867	0.000606726	28.63	11.3033	0.000395692
					26.45	10.6267	0.000632491	27.07	10.7767	0.000570033	28.36	11.8667	0.00026778	25.84	10.8167	0.000554446	28.55	11.2233	0.000418254
					26.51	10.6867	0.000606726	27.1	10.8067	0.000558302	28.18	11.6867	0.000303363	25.83	10.8067	0.000558302	28.6	11.2733	0.000404007
							0.000619564			0.000582603			0.000303362			0.000573158			0.000405984
					15.77			16.32			16.46			15.02			17.25
					15.87		0.999153	16.31		0.999153	16.48		0.546683	15.04		0.978591	17.43		0.638213
					15.83		1.02015	16.25		0.919408	16.54		0.431902	15.01		0.894267	17.3		0.674603
					15.8233		0.978591	16.2933		0.900487	16.4933		0.489295	15.0233		0.900487	17.3267		0.651624
					15.8233		0.999297	16.2933		0.939683	16.4933		0.489294	15.0233		0.924448	17.3267		0.654813
					15.8233			16.2933			16.4933			15.0233			17.3267
									0.999153	0.999153	0.546683	0.978591	0.638213
									1.02015	0.919408	0.431902	0.894267	0.674603
									0.978591	0.900487	0.489295	0.900487	0.651624
									0.999297	0.939683	0.489294	0.924448	0.654813
