# Supplementary material for: Zinc finger protein ZC3H18 is abnormally expressed in esophageal cancer tissues and facilitates the proliferation of esophageal cancer cells
Source: Front Immunol. 2025 Feb 25;16:1556509. doi: 10.3389/fimmu.2025.1556509 (PMC11894379; doi:10.3389/fimmu.2025.1556509)
Supplement: Supplementary file 1 [file DataSheet1.zip › cell experiments/transwell/计数.xlsx]

## Sheet: Sheet1
				migration								invasion
			ECA109	si-nc	340	412	376	300				si-nc	280	312	252	304
				si-1	184	252	276	212				si-1	172	232	116	128
				si-2	204	216	188	232				si-2	124	168	140	152
			KYSE150	si-nc	388	496	408	424				si-nc	324	332	292	260
				si-1	352	224	268	272				si-1	216	168	140	204
				si-2	244	232	196	276				si-2	112	192	148	180
					340	412	376	300	184	252	276	212	204	216	188	232
					388	496	408	424	352	224	268	272	244	232	196	276
					280	312	252	304	172	232	116	128	124	168	140	152
					324	332	292	260	216	168	140	204	112	192	148	180
