# Supplementary material for: Zinc finger protein ZC3H18 is abnormally expressed in esophageal cancer tissues and facilitates the proliferation of esophageal cancer cells
Source: Front Immunol. 2025 Feb 25;16:1556509. doi: 10.3389/fimmu.2025.1556509 (PMC11894379; doi:10.3389/fimmu.2025.1556509)
Supplement: Supplementary file 1 [file DataSheet1.zip › cell experiments/wound healing/统计-wound heading.xlsx]

## Sheet: Sheet1
																24H
					ECA109
						si-nc	188774	186388	189197	188120	188120	188120	188120	188120		51365.5	54451.1	54005.9	64820.1
							1.00348	0.990795	1.00573	1						0.273047	0.289449	0.287083	0.344568	0.307033
																27.3047	28.9449	28.7083	34.4568									72.6953	71.0551	71.2917	65.5432	44.6785	37.5787	36.4807	43.9388	35.2635	30.9011	27.4472	32.5613
																72.6953	71.0551	71.2917	65.5432									61.5066	61.6044	64.7988	66.6814	52.8867	45.8987	48.3877	47.1721	39.0067	36.9645	38.5084	42.8162
						si-1	197105	186695	188190	190663	190663	190663	190663	190663		105478	119014	121108	106888
							1.03378	0.979189	0.987026	1						0.553215	0.624213	0.635193	0.560612	0.606673
																55.3215	62.4213	63.5193	56.0612
																44.6785	37.5787	36.4807	43.9388
						si-2	181479	181479	187813	183590	183590	183590	183590	183590		118850	126859	133200	123811
							0.9885	0.9885	1.023	1						0.647365	0.690989	0.725528	0.674387	0.696968
																64.7365	69.0989	72.5528	67.4387
																35.2635	30.9011	27.4472	32.5613
																12H
					KYSE150	si-nc	250461	250312	251574	258425	252693	252693	252693	252693		97270	97023	88951	101365
							0.991168	0.990577	0.995571	1.02268						0.384934	0.383956	0.352012	0.333186	0.356385
																38.4934	38.3956	35.2012	33.3186
																61.5066	61.6044	64.7988	66.6814
						si-1	260504	262037	269900	257046	262371	262371	262371	262371		123612	141946	135416	138605
							0.992881	0.998726	1.02869	0.979701						0.471133	0.541013	0.516123	0.528279	0.528472
																47.1133	54.1013	51.6123	52.8279
																52.8867	45.8987	48.3877	47.1721
						si-2	279280	270938	280193	269787	275050	275050	275050	275050		167762	173379	169132	157284
							1.01538	0.98505	1.0187	0.980867						0.609933	0.630355	0.614916	0.571838	0.605703
																60.9933	63.0355	61.4916	57.1838
																39.0067	36.9645	38.5084	42.8162
