# Supplementary material for: Zinc finger protein ZC3H18 is abnormally expressed in esophageal cancer tissues and facilitates the proliferation of esophageal cancer cells
Source: Front Immunol. 2025 Feb 25;16:1556509. doi: 10.3389/fimmu.2025.1556509 (PMC11894379; doi:10.3389/fimmu.2025.1556509)
Supplement: Supplementary file 1 [file DataSheet1.zip › Results of eukaryotic transcriptome sequencing/genes/E109si2_vs_E109siNC/deg.anno.xlsx]

## Sheet: Sheet1
ID	logFC	Pvalue	adj.Pvalue	regulation	pos_info	ensembl	entrez	uniprot	symbol	description	E109si2|E109si2	E109siNC|E109siNC
ENSG00000094755	5.29083	7.6455e-20	1.95197e-15	up	5:+:170763350-170814047	ENSG00000094755	2568	E5RHF6,E5RK74,E5RG98,E5RI57,E7EWG0,E5RGF7,E5RHU0,O00591	GABRP	gamma-aminobutyric acid type A receptor subunit pi [Source:HGNC Symbol%3BAcc:HGNC:4089]	50.3742	1.25843
ENSG00000205420	-4.54895698359831	4.06213e-13	5.18551e-09	down	12:-:52487176-52493257	ENSG00000205420	3853	A0A0S2Z427,A0A0S2Z428,P02538	KRT6A	keratin 6A [Source:HGNC Symbol%3BAcc:HGNC:6443]	0.76538	17.5213
ENSG00000163554	4.40054	3.52904e-11	3.00333e-07	up	1:-:158610704-158686715	ENSG00000163554	6708	D3DVD8,L8E8Z3,O60686,P02549	SPTA1	spectrin alpha%2C erythrocytic 1 [Source:HGNC Symbol%3BAcc:HGNC:11272]	3.57022	0.16532
ENSG00000169550	4.64393	5.63222e-11	3.5949e-07	up	11:-:26559032-26572263	ENSG00000169550	143662	A0A0A0MT67,A0A0A0MTD6,A0A3B3IU37,Q8N387	MUC15	mucin 15%2C cell surface associated [Source:HGNC Symbol%3BAcc:HGNC:14956]	8.09853	0.31678
ENSG00000128510	-3.65075767413015	1.27328e-10	6.50164e-07	down	7:+:130293134-130324180	ENSG00000128510	51200	A4D1M3,C9J7D6,B7Z5J4,C9J3P4,C9J6N7,Q9UI42	CPA4	carboxypeptidase A4 [Source:HGNC Symbol%3BAcc:HGNC:15740]	1.47112	18.0698
ENSG00000213626	3.58218	2.22453e-10	9.46573e-07	up	2:+:30231534-30323730	ENSG00000213626	81606	Q7LC25,B5MBX5,Q86T20,Q53QV2,B5MC28,B5MCP4,B5MCM2,F8WC18	LBH	LBH regulator of WNT signaling pathway [Source:HGNC Symbol%3BAcc:HGNC:29532]	16.6176	1.35688
ENSG00000064787	3.03295	9.27257e-09	3.21488e-05	up	20:-:53936777-54070594	ENSG00000064787	8537	Q05CL3,H0Y542,A0AVG7,H7C1E7,G3XAF7,O75363	BCAS1	brain enriched myelin associated protein 1 [Source:HGNC Symbol%3BAcc:HGNC:974]	14.351	1.71471
ENSG00000069482	-4.28003257594862	1.00737e-08	3.21488e-05	down	11:+:68683779-68691175	ENSG00000069482	51083	Q8N6F7,P22466	GAL	galanin and GMAP prepropeptide [Source:HGNC Symbol%3BAcc:HGNC:4114]	0.78751	14.9621
ENSG00000218416	3.40648	3.90562e-08	0.000110794	up	2:-:240449315-240456714	ENSG00000218416	-	-	-	novel transcript%2C antisense to GPC1	10.9774	1.01243
ENSG00000174827	3.37701	1.49559e-07	0.000381839	up	1:-:145670852-145708148	ENSG00000174827	5174	A0A024R4E8,A0A0C4DG67,Q5T2W1	PDZK1	PDZ domain containing 1 [Source:HGNC Symbol%3BAcc:HGNC:8821]	11.7393	1.10504
ENSG00000073910	3.19592	2.62922e-07	0.000610243	up	13:+:31846713-32299125	ENSG00000073910	10129	L8EB55,A0A286YFA9,A0A2R8Y5V8,H0YE00,A0A2R8Y7Y8,A0A2R8YCY2,A0A024RDQ1,Q5TBA9,B1ALA1	FRY	FRY microtubule binding protein [Source:HGNC Symbol%3BAcc:HGNC:20367]	1.7276	0.18437
ENSG00000186081	-2.62743867226382	3.72055e-07	0.000791577	down	12:-:52514575-52520530	ENSG00000186081	3852	H0YI76,F8W0C6,Q9UEK9,H0YIN9,F8VU69,F8VV57,P13647	KRT5	keratin 5 [Source:HGNC Symbol%3BAcc:HGNC:6442]	20.6525	124.804
ENSG00000275882	2.98981	5.80152e-07	0.00113937	up	X:-:154639978-154648275	ENSG00000275882	246210	-	IKBKGP1	inhibitor of nuclear factor kappa B kinase subunit gamma pseudogene 1 [Source:HGNC Symbol%3BAcc:HGNC:24455]	34.4079	4.23598
ENSG00000041982	-3.57628392277696	6.69116e-07	0.00121254	down	9:-:115019575-115118257	ENSG00000041982	3371	F5H7V9,E9PC84,P24821,A7MBN2,A9YUB8,A0A0U1RR80,Q4LE33,A0A024R884,H0YGZ3,J3QSU6,F5H5D6	TNC	tenascin C [Source:HGNC Symbol%3BAcc:HGNC:5318]	0.15932	1.85843
ENSG00000081052	2.49686	7.12393e-07	0.00121254	up	2:-:227002714-227164453	ENSG00000081052	1286	J3KNM7,A0A2R8Y548,P53420	COL4A4	collagen type IV alpha 4 chain [Source:HGNC Symbol%3BAcc:HGNC:2206]	21.0849	3.65308
ENSG00000206073	-6.32397592353622	1.23694e-06	0.00185767	down	18:-:63637259-63644256	ENSG00000206073	6318	C9JZ65,H0Y5H9,P48594,Q9BYF7,Q86W03,Q86W05	SERPINB4	serpin family B member 4 [Source:HGNC Symbol%3BAcc:HGNC:10570]	0.03246	2.54343
ENSG00000130600	-2.42986833586846	1.325e-06	0.00187937	down	11:-:1995176-2001470	ENSG00000130600	283120	-	H19	H19 imprinted maternally expressed transcript [Source:HGNC Symbol%3BAcc:HGNC:4713]	17.8682	94.1591
ENSG00000179776	2.41511	1.76401e-06	0.00216362	up	16:+:66366622-66404784	ENSG00000179776	1003	H3BR11,I3L1J2,B4DTR2,H3BQ82,H3BPG1,P33151,Q4VAI4,H3BR64	CDH5	cadherin 5 [Source:HGNC Symbol%3BAcc:HGNC:1764]	26.1414	4.79322
ENSG00000169583	2.76734	1.79301e-06	0.00216362	up	9:-:136994608-136996568	ENSG00000169583	9022	Q6FGP1,O95833	CLIC3	chloride intracellular channel 3 [Source:HGNC Symbol%3BAcc:HGNC:2064]	42.2608	6.0702
ENSG00000172403	2.73351	1.80977e-06	0.00216362	up	4:+:118850688-119061247	ENSG00000172403	171024	H0Y9Y3,B9EG60,Q9UMS6,B4E258	SYNPO2	synaptopodin 2 [Source:HGNC Symbol%3BAcc:HGNC:17732]	2.23441	0.32856
ENSG00000103056	3.0072	1.86438e-06	0.00216362	up	16:-:68358327-68448508	ENSG00000103056	55512	D6Q0F1,H3BTM0,C8CHW6,H3BS51,I3L228,Q9NY59	SMPD3	sphingomyelin phosphodiesterase 3 [Source:HGNC Symbol%3BAcc:HGNC:14240]	4.01284	0.4881
ENSG00000169031	3.02724	2.06055e-06	0.0022873	up	2:+:227164624-227314792	ENSG00000169031	1285	A0A024R456,A0A2R8Y2F0,Q548X1,Q01955,A0A2R8Y6E5,H7BXM4	COL4A3	collagen type IV alpha 3 chain [Source:HGNC Symbol%3BAcc:HGNC:2204]	2.1773	0.26118
ENSG00000272512	3.03413	2.93198e-06	0.00311901	up	1:-:995966-998051	ENSG00000272512	-	-	-	novel transcript	11.8094	1.40988
ENSG00000235269	2.84674	4.99772e-06	0.00510387	up	14:-:53685139-53850882	ENSG00000235269	105370503	-	LINC02331	long intergenic non-protein coding RNA 2331 [Source:HGNC Symbol%3BAcc:HGNC:53251]	12.1218	1.6479
ENSG00000106541	2.40339	7.86179e-06	0.00771998	up	7:-:16791811-16833433	ENSG00000106541	10551	Q4JM46,Q4JM47,C9J3E2,H7C3Z9,B5MC07,O95994	AGR2	anterior gradient 2%2C protein disulphide isomerase family member [Source:HGNC Symbol%3BAcc:HGNC:328]	22.5014	4.15944
ENSG00000153404	2.36695	8.371e-06	0.00791555	up	5:+:92151-189972	ENSG00000153404	153478	Q96HN1,A0A2X0SFW5,A0A1B0GW72,Q96PX9	PLEKHG4B	pleckstrin homology and RhoGEF domain containing G4B [Source:HGNC Symbol%3BAcc:HGNC:29399]	5.19425	0.98473
ENSG00000244731	3.40734	9.78128e-06	0.00891878	up	6:+:31982057-32002681	ENSG00000244731	720	A0A140TA32,Q30211,V9H0D6,Q6U2K2,A0A140TA44,A0A140TA49,P0C0L4,A0A0G2JPR0	C4A	complement C4A (Rodgers blood group) [Source:HGNC Symbol%3BAcc:HGNC:1323]	1.82356	0.16808
ENSG00000164938	2.28739	1.04055e-05	0.00916077	up	8:-:94925972-94949378	ENSG00000164938	94241	Q96A56,A0A024R9C8	TP53INP1	tumor protein p53 inducible nuclear protein 1 [Source:HGNC Symbol%3BAcc:HGNC:18022]	15.4323	3.09154
ENSG00000120594	3.32438	1.12237e-05	0.00926725	up	10:+:19816239-20289856	ENSG00000120594	84898	Q6UX71	PLXDC2	plexin domain containing 2 [Source:HGNC Symbol%3BAcc:HGNC:21013]	1.08959	0.10638
ENSG00000152377	-2.26297148788684	1.12524e-05	0.00926725	down	5:-:136975298-137598379	ENSG00000152377	6695	A0A0A0MQX7,D3DQB3,D6RB21,D6RAM7,L8ECB3,Q08629	SPOCK1	SPARC (osteonectin)%2C cwcv and kazal like domains proteoglycan 1 [Source:HGNC Symbol%3BAcc:HGNC:11251]	3.13735	14.7266
ENSG00000078114	2.29912	1.34855e-05	0.0107593	up	10:-:20779973-21293011	ENSG00000078114	10529	A0A0U1RRK0,O76041,Q2TBD1,Q5JUU8,A0A6Q8PF21,A0A0U1RRI4,A0A0U1RQY0,B0YJ47	NEBL	nebulette [Source:HGNC Symbol%3BAcc:HGNC:16932]	3.96631	0.78813
ENSG00000168477	2.7122	1.42816e-05	0.0110492	up	6:-:32041153-32115334	ENSG00000168477	7148	A0A140TA52,A0A140TA41,A0A140T956,A0A3B3ISX9,A0A140T923,P22105,A0A140T9C0,Q6IPK3,A0A140TA33,A0A140T8Z8,A0A140T8Y3,A0A1B0GX77,A0A087WWA5,C9J7W4,A0A140T902,A0A087X0I0,A0A140T9L7	TNXB	tenascin XB [Source:HGNC Symbol%3BAcc:HGNC:11976]	1.66107	0.24789
ENSG00000175592	-2.69907789146538	1.5382e-05	0.0115505	down	11:-:65892049-65900573	ENSG00000175592	8061	E9PKL5,E9PQT6,A0A0S2Z595,E9PPX2,P15407	FOSL1	FOS like 1%2C AP-1 transcription factor subunit [Source:HGNC Symbol%3BAcc:HGNC:13718]	2.13624	13.5666
ENSG00000196754	-2.14225701033481	1.60805e-05	0.01173	down	1:-:153561108-153567890	ENSG00000196754	6273	P29034,Q5RHS7,R4GN49	S100A2	S100 calcium binding protein A2 [Source:HGNC Symbol%3BAcc:HGNC:10492]	32.7377	141.335
ENSG00000113389	-2.52565784970699	2.09595e-05	0.0148644	down	5:+:32689070-32791724	ENSG00000113389	4883	H0Y9B9,D6RDL8,Q60I31,C9JK69,P17342	NPR3	natriuretic peptide receptor 3 [Source:HGNC Symbol%3BAcc:HGNC:7945]	0.55785	3.14145
ENSG00000244242	3.52933	2.56624e-05	0.0177078	up	11:-:1732406-1750595	ENSG00000244242	402778	H0Y3H0,A0A0G2JR53,A6NMD0	IFITM10	interferon induced transmembrane protein 10 [Source:HGNC Symbol%3BAcc:HGNC:40022]	1.97618	0.16738
ENSG00000145911	2.53089	2.75222e-05	0.0184913	up	5:+:178113532-178126081	ENSG00000145911	23138	O15049	N4BP3	NEDD4 binding protein 3 [Source:HGNC Symbol%3BAcc:HGNC:29852]	4.94992	0.83761
ENSG00000168140	2.16234	3.11078e-05	0.0203644	up	16:+:4371848-4383538	ENSG00000168140	114990	Q6EMK4	VASN	vasorin [Source:HGNC Symbol%3BAcc:HGNC:18517]	28.3572	6.19515
ENSG00000228544	4.31423	3.24404e-05	0.0207059	up	9:-:136803927-136808848	ENSG00000228544	100131193	-	CCDC183-AS1	CCDC183 antisense RNA 1 [Source:HGNC Symbol%3BAcc:HGNC:44105]	2.27945	0.11206
ENSG00000170390	3.54344	3.39689e-05	0.0211527	up	4:+:150078445-150257438	ENSG00000170390	166614	G5E9L9,A0A0U1RRD0,A0A0U1RR70,Q8N568	DCLK2	doublecortin like kinase 2 [Source:HGNC Symbol%3BAcc:HGNC:19002]	1.98506	0.1665
ENSG00000188985	-2.58804414886312	4.13674e-05	0.0240034	down	18:-:26170726-26171284	ENSG00000188985	573971	-	DHFRP1	dihydrofolate reductase pseudogene 1 [Source:HGNC Symbol%3BAcc:HGNC:2862]	7.09678	41.7309
ENSG00000134258	2.39313	4.78371e-05	0.0267805	up	1:-:117143587-117210960	ENSG00000134258	79679	A0A087X1M4,Q5T2L0,Q7Z7D3	VTCN1	V-set domain containing T cell activation inhibitor 1 [Source:HGNC Symbol%3BAcc:HGNC:28873]	10.6748	1.98735
ENSG00000100100	2.17232	4.85901e-05	0.0267805	up	22:-:31281594-31292534	ENSG00000100100	113791	Q96FE7,C9JMK5	PIK3IP1	phosphoinositide-3-kinase interacting protein 1 [Source:HGNC Symbol%3BAcc:HGNC:24942]	15.3067	3.32098
ENSG00000166396	-3.31754965437679	4.93564e-05	0.0267805	down	18:+:63752935-63805376	ENSG00000166396	8710	C9JM00,O75635,C9JA68,A0A1B0GX82	SERPINB7	serpin family B member 7 [Source:HGNC Symbol%3BAcc:HGNC:13902]	0.36397	3.54864
ENSG00000224769	2.00385	5.03491e-05	0.0267805	up	3:+:195614947-195620233	ENSG00000224769	651714	-	MUC20P1	mucin 20%2C cell surface associated pseudogene 1 [Source:HGNC Symbol%3BAcc:HGNC:51921]	133.798	32.6249
ENSG00000057149	-3.70986707715555	5.51431e-05	0.0287318	down	18:-:63655197-63661893	ENSG00000057149	6317	P29508	SERPINB3	serpin family B member 3 [Source:HGNC Symbol%3BAcc:HGNC:10569]	0.29987	3.8374
ENSG00000087494	-3.09515723304034	5.86917e-05	0.0299692	down	12:-:27958084-27972733	ENSG00000087494	5744	P12272,F5H485,Q15252,A0A024RB29,F5GZD9,Q53XY9	PTHLH	parathyroid hormone like hormone [Source:HGNC Symbol%3BAcc:HGNC:9607]	0.39462	3.29789
ENSG00000168874	2.5167	6.01269e-05	0.0301	up	2:+:85751344-85791383	ENSG00000168874	84913	D6W5L8,Q96SQ7	ATOH8	atonal bHLH transcription factor 8 [Source:HGNC Symbol%3BAcc:HGNC:24126]	2.6087	0.4458
ENSG00000012124	1.98358	6.90058e-05	0.0338805	up	19:+:35319261-35347361	ENSG00000012124	933	M0R0R6,Q9UQB1,M0R1M2,A0A087WZQ4,Q9UQB2,Q0EAF5,M0R2R8,O60926,M0QZ01,M0QZP5,O95700,M0R3H1,M0R2M0,M0QY05,P20273,M0QZR7,M0QY14,M0QYP4	CD22	CD22 molecule [Source:HGNC Symbol%3BAcc:HGNC:1643]	22.6674	5.60534
ENSG00000224259	3.06673	7.1135e-05	0.0342669	up	1:+:159958035-159984750	ENSG00000224259	100505633	-	LINC01133	long intergenic non-protein coding RNA 1133 [Source:HGNC Symbol%3BAcc:HGNC:49447]	3.11573	0.36366
ENSG00000172137	-2.29181413354878	9.19052e-05	0.0426624	down	16:+:71358713-71390436	ENSG00000172137	794	A6NER6,H3BMN5,H3BN14,P22676	CALB2	calbindin 2 [Source:HGNC Symbol%3BAcc:HGNC:1435]	3.79926	18.1937
ENSG00000165507	2.02698	9.36799e-05	0.0427097	up	10:-:44970981-44978809	ENSG00000165507	11067	X6RKE0,Q9NTK1	DEPP1	DEPP1 autophagy regulator [Source:HGNC Symbol%3BAcc:HGNC:23355]	24.8725	5.96837
ENSG00000172478	2.01818	0.000103788	0.0464879	up	2:-:240886048-240896889	ENSG00000172478	79919	C9JP86,C9JEK0,Q08AI8	MAB21L4	mab-21 like 4 [Source:HGNC Symbol%3BAcc:HGNC:26216]	25.9682	6.26938
ENSG00000107099	1.87929	0.00013455	0.0592274	up	9:+:214854-465259	ENSG00000107099	81704	F8WC95,E2J6M6,E9PDJ4,Q86XD0,C9J613,E9PHZ4,A2A370,A2A369,C9J7A3,E2J6M5,D3DRH1,A0A2X0SFD1,Q8NF50	DOCK8	dedicator of cytokinesis 8 [Source:HGNC Symbol%3BAcc:HGNC:19191]	11.9568	3.17841
ENSG00000204618	2.15152	0.000145149	0.0628103	up	6:-:30070266-30075849	ENSG00000204618	80352	Q9H2S5,A0A140T8Y9,Q2L6J4,Q96QB5,A0A140T901	RNF39	ring finger protein 39 [Source:HGNC Symbol%3BAcc:HGNC:18064]	17.0884	3.76136
ENSG00000281181	-2.15001916807486	0.000147779	0.0628822	down	21:-:8437629-8438551	ENSG00000281181	-	-	-	novel transcript%2C similar to YY1 associated myogenesis RNA 1 YAM1	8.94272	38.8157
ENSG00000177791	Inf	0.000163197	0.0683047	up	10:-:73631612-73641474	ENSG00000177791	58529	Q9NP98	MYOZ1	myozenin 1 [Source:HGNC Symbol%3BAcc:HGNC:13752]	1.72269	0
ENSG00000105929	2.65658	0.000171356	0.0691037	up	7:-:138706294-138799560	ENSG00000105929	50617	A0A024R791,Q9HBG4,A0A2R8Y6X9,A0A2R8YE46,A0A2R8Y7G6,A0A2R8YGN5	ATP6V0A4	ATPase H+ transporting V0 subunit a4 [Source:HGNC Symbol%3BAcc:HGNC:866]	3.55303	0.55107
ENSG00000144354	-1.90410894003227	0.000173226	0.0691037	down	2:+:173354820-173368997	ENSG00000144354	83879	D3DPD9,F8WBA7,Q9BWT1	CDCA7	cell division cycle associated 7 [Source:HGNC Symbol%3BAcc:HGNC:14628]	6.29446	23.0393
ENSG00000197565	-2.94315413959529	0.000186231	0.0731486	down	X:-:108155607-108439497	ENSG00000197565	1288	B2RTX6,B7ZMM7,A0A087WZY5,A8MXH5,Q9UEH6,F5H851,Q14031,F5H3Q5,Q6NSE8	COL4A6	collagen type IV alpha 6 chain [Source:HGNC Symbol%3BAcc:HGNC:2208]	0.13787	1.03697
ENSG00000139055	1.9722	0.000213067	0.0824214	up	12:-:14914039-14938537	ENSG00000139055	121506	F5GYS6,Q96DN0	ERP27	endoplasmic reticulum protein 27 [Source:HGNC Symbol%3BAcc:HGNC:26495]	29.1463	7.26457
ENSG00000174514	2.61828	0.000222006	0.083846	up	1:+:205568885-205602918	ENSG00000174514	148808	B7Z8X0,F5H391,A0A087WWW5,A0A087WYZ8,A0A087X0S2,Q8N468,A0A087WUK7	MFSD4A	major facilitator superfamily domain containing 4A [Source:HGNC Symbol%3BAcc:HGNC:25433]	2.46438	0.3925
ENSG00000137801	-1.94768806865965	0.000223318	0.083846	down	15:+:39581079-39599466	ENSG00000137801	7057	A0A024R9Q1,A0A0B6XK25,A8MZG1,P07996,A0PJG0	THBS1	thrombospondin 1 [Source:HGNC Symbol%3BAcc:HGNC:11785]	24.6636	93.0434
ENSG00000176788	-1.89127461113503	0.00024085	0.0891181	down	5:+:17065598-17276843	ENSG00000176788	10409	U3KQP0,P80723	BASP1	brain abundant membrane attached signal protein 1 [Source:HGNC Symbol%3BAcc:HGNC:957]	9.33246	33.8567
ENSG00000096060	-2.01140082763652	0.000255031	0.093017	down	6:-:35573585-35728583	ENSG00000096060	2289	L0R859,L8EC85,Q2TA84,Q13451	FKBP5	FKBP prolyl isomerase 5 [Source:HGNC Symbol%3BAcc:HGNC:3721]	0.98736	3.89299
ENSG00000198910	1.8101	0.000259904	0.0934591	up	X:-:153861514-153886173	ENSG00000198910	3897	Q7Z2J8,Q7Z2F9,Q7Z2J0,E9PHJ4,Q7Z2H2,Q7Z2J9,E7EMY4,H3BLW5,Q86SE4,Q7Z2J6,Q7Z2I3,E7EPI4,H0Y5C3,P32004,Q7Z3Z9,E7EVM4	L1CAM	L1 cell adhesion molecule [Source:HGNC Symbol%3BAcc:HGNC:6470]	50.4472	14.0689
ENSG00000125999	1.78664	0.000271541	0.0949686	up	20:+:33273480-33309871	ENSG00000125999	92747	A2A2R0,Q8TDL5	BPIFB1	BPI fold containing family B member 1 [Source:HGNC Symbol%3BAcc:HGNC:16108]	72.5806	20.5734
ENSG00000133985	1.91587	0.00027837	0.0960413	up	14:+:70641916-70675366	ENSG00000133985	23508	Q92623	TTC9	tetratricopeptide repeat domain 9 [Source:HGNC Symbol%3BAcc:HGNC:20267]	11.5435	2.99171
ENSG00000274180	2.03037	0.000307175	0.104567	up	17:-:21238870-21253410	ENSG00000274180	256302	Q8N6N6	NATD1	N-acetyltransferase domain containing 1 [Source:HGNC Symbol%3BAcc:HGNC:30770]	7.47428	1.7893
ENSG00000138131	1.76121	0.00032811	0.106542	up	10:-:98247690-98268194	ENSG00000138131	84171	Q96JB6	LOXL4	lysyl oxidase like 4 [Source:HGNC Symbol%3BAcc:HGNC:17171]	59.6451	17.2074
ENSG00000186847	-3.47762686986275	0.000330529	0.106542	down	17:-:41582279-41586895	ENSG00000186847	3861	A0A024R1X6,P02533	KRT14	keratin 14 [Source:HGNC Symbol%3BAcc:HGNC:6416]	0.19862	2.16382
ENSG00000179862	1.82108	0.000334895	0.106542	up	1:-:40861054-40862363	ENSG00000179862	163732	Q96RK1	CITED4	Cbp/p300 interacting transactivator with Glu/Asp rich carboxy-terminal domain 4 [Source:HGNC Symbol%3BAcc:HGNC:18696]	66.1835	18.3176
ENSG00000143344	3.10124	0.000337728	0.106542	up	1:+:183636085-183928532	ENSG00000143344	23179	Q9NZL6,B7Z2W5	RGL1	ral guanine nucleotide dissociation stimulator like 1 [Source:HGNC Symbol%3BAcc:HGNC:30281]	1.3265	0.15117
ENSG00000176945	1.9795	0.000343334	0.106542	up	3:+:195720884-195741123	ENSG00000176945	200958	A0A0G2JRI9,A0A0G2JM47,A0A0G2JSE2,I0CMJ9,A0A0G2JQA7,A0A0G2JSA8,A0A0G2JR84,Q8N307,H7C102,A0A0G2JRT2,C9JJE7,I0CMK3,E9PH32,A0A6M4C886,I0EZ59,I0EZ60,A0A0G2JN31,A0A0G2JRM4,A0A0G2JQF3,A0A0G2JNX3,A0A0G2JR26	MUC20	mucin 20%2C cell surface associated [Source:HGNC Symbol%3BAcc:HGNC:23282]	189.271	46.9365
ENSG00000162654	1.78556	0.000344643	0.106542	up	1:-:89181144-89198942	ENSG00000162654	115361	Q96PP9,D3DT27	GBP4	guanylate binding protein 4 [Source:HGNC Symbol%3BAcc:HGNC:20480]	18.4944	5.24629
ENSG00000182179	1.85431	0.000346057	0.106542	up	3:-:49805209-49813953	ENSG00000182179	7318	P41226	UBA7	ubiquitin like modifier activating enzyme 7 [Source:HGNC Symbol%3BAcc:HGNC:12471]	14.9909	4.05454
ENSG00000117407	-2.83931832861075	0.000346361	0.106542	down	1:+:43933320-43937240	ENSG00000117407	9048	E9PN22,D3DPX9,E9PIK2,E9PLG3,Q5T4W7	ARTN	artemin [Source:HGNC Symbol%3BAcc:HGNC:727]	0.48164	3.37099
ENSG00000165092	1.88512	0.000366839	0.110185	up	9:-:72900671-73080442	ENSG00000165092	216	Q5SYQ8,V9HW83,Q5SYQ7,P00352,Q5SYQ9	ALDH1A1	aldehyde dehydrogenase 1 family member A1 [Source:HGNC Symbol%3BAcc:HGNC:402]	19.6463	5.20138
ENSG00000163131	1.82716	0.00037176	0.110365	up	1:-:150730079-150765957	ENSG00000163131	1520	A0A7P0TB77,U3KQE7,A0A7P0T8A1,A0A7P0TAQ0,A0A7P0T844,A0A7P0T8U1,A0A7P0T904,U3KPS4,P25774,A0A7P0T8H4,A0A7P0T7Z6	CTSS	cathepsin S [Source:HGNC Symbol%3BAcc:HGNC:2545]	10.9151	3.00824
ENSG00000177694	1.96961	0.000386277	0.113137	up	3:+:174438573-175810548	ENSG00000177694	254827	Q6H9J7,C9JQ86,Q58DX5	NAALADL2	N-acetylated alpha-linked acidic dipeptidase like 2 [Source:HGNC Symbol%3BAcc:HGNC:23219]	2.905	0.72535
ENSG00000071967	1.76705	0.000389958	0.113137	up	2:+:171522247-171558129	ENSG00000071967	79901	C9JML1,Q53TN4	CYBRD1	cytochrome b reductase 1 [Source:HGNC Symbol%3BAcc:HGNC:20797]	22.2192	6.38429
ENSG00000196352	1.76034	0.000396254	0.11331	up	1:+:207321532-207386804	ENSG00000196352	1604	B1AP15,H3BLV0,A0A2R8Y4B4,A0A2R8YEC5,A0A2R8YDY3,A0A7G9ZDP2,B1AP13,A0A172WBW8,D3DT85,D3DT86,A0A223PIC2,H7BY55,A0A2H4ZEU7,P08174	CD55	CD55 molecule (Cromer blood group) [Source:HGNC Symbol%3BAcc:HGNC:2665]	21.0133	6.06591
ENSG00000104081	1.74934	0.000400578	0.11331	up	15:-:40087890-40108892	ENSG00000104081	90427	H0YK50,H0YNT3,Q96LC9	BMF	Bcl2 modifying factor [Source:HGNC Symbol%3BAcc:HGNC:24132]	25.1854	7.3259
ENSG00000103044	-2.66219782576423	0.000403871	0.11331	down	16:+:69105653-69118719	ENSG00000103044	3038	C0KZD9,Q96RV2,H3BRH5,O00219	HAS3	hyaluronan synthase 3 [Source:HGNC Symbol%3BAcc:HGNC:4820]	0.33223	2.05665
ENSG00000111859	1.74143	0.000411748	0.114265	up	6:-:11183298-11382348	ENSG00000111859	4739	D6RBQ2,A0A024QZV9,A0A087WUD2,D6RGD7,D6RDV1,D6REP7,Q14511	NEDD9	neural precursor cell expressed%2C developmentally down-regulated 9 [Source:HGNC Symbol%3BAcc:HGNC:7733]	14.1634	4.14249
ENSG00000011201	2.64735	0.00042487	0.116638	up	X:-:8528874-8732137	ENSG00000011201	3730	A0A1B0RPQ5,P23352	ANOS1	anosmin 1 [Source:HGNC Symbol%3BAcc:HGNC:6211]	1.57208	0.24539
ENSG00000035664	2.13105	0.00048269	0.128367	up	15:-:63907036-64072033	ENSG00000035664	23604	A0A024R603,H0YL86,H0YKW8,H0YLP5,Q1RMF4,Q9UIK4,H0YMK1	DAPK2	death associated protein kinase 2 [Source:HGNC Symbol%3BAcc:HGNC:2675]	1.78155	0.39775
ENSG00000113356	-2.29902956640599	0.000487225	0.128367	down	5:+:90471748-90514557	ENSG00000113356	10622	O15318,A0A7I2R591,L8E8B4,D6RIT0,D6RJH6,D6R9U7,D6REQ0,A0A024RAM1	POLR3G	RNA polymerase III subunit G [Source:HGNC Symbol%3BAcc:HGNC:30075]	0.89045	4.28554
ENSG00000174080	1.90271	0.000487705	0.128367	up	11:-:66563464-66568879	ENSG00000174080	8722	A0A7I2V2K3,H0YE42,A0A7I2V5B9,A0A7I2V5Q1,A0A7I2V3V9,A0A7I2V3L9,A0A7I2YQ73,A0A7I2V5F8,A0A7I2V313,A0A7I2V4A8,A0A7I2V3M3,A0A024R5G9,A0A7I2V3X1,A0A7I2V3E7,Q6FHS1,H0YD65,A0A7I2YQB3,A0A7I2V4V5,A0A7I2V411,A0A7I2YQH8,Q9UBX1,A0A7I2YQW3	CTSF	cathepsin F [Source:HGNC Symbol%3BAcc:HGNC:2531]	10.1648	2.65855
ENSG00000224389	2.4268	0.000508398	0.131426	up	6:+:32014795-32035418	ENSG00000224389	721	Q6U2E0,A0A3B3ISA6,A0A0G2JL54,A0A3B3ISD7,R9QA77,Q6U2E7,F5GXS0,Q9UMV1,Q6U2H4,Q6U2M2,A0A140TA29,Q6U2L6,Q9UNU2,P0C0L5	C4B	complement C4B (Chido blood group) [Source:HGNC Symbol%3BAcc:HGNC:1324]	1.99788	0.36337
ENSG00000167608	1.70584	0.000509624	0.131426	up	19:-:54160108-54173250	ENSG00000167608	147798	A0A0G2JMP8,A0A0G2JPL6,A0A087WT65,A0A087WVI4,A0A0G2JNC6,A0A024R4Q7,A0A087WXY6,C9JFU4,A0A0G2JMM6,Q7Z404,A0A0G2JP95	TMC4	transmembrane channel like 4 [Source:HGNC Symbol%3BAcc:HGNC:22998]	54.394	16.3065
ENSG00000078804	1.92147	0.000522285	0.133309	up	20:+:34704339-34713439	ENSG00000078804	58476	Q5JX65,Q5JX66,Q8IXH6	TP53INP2	tumor protein p53 inducible nuclear protein 2 [Source:HGNC Symbol%3BAcc:HGNC:16104]	9.35514	2.41518
ENSG00000107742	2.5929	0.000527368	0.133309	up	10:-:72059034-72089032	ENSG00000107742	9806	F5H283,Q92563,L8E8K3,A0A024QZQ5	SPOCK2	SPARC (osteonectin)%2C cwcv and kazal like domains proteoglycan 2 [Source:HGNC Symbol%3BAcc:HGNC:13564]	1.73662	0.2815
ENSG00000137501	1.78207	0.000570653	0.142837	up	11:-:85694224-85811159	ENSG00000137501	54843	E9PPL3,E9PIB5,E9PRW5,E9PQL8,E9PS39,A0A0U1RQP0,A0A0U1RRJ3,A0A024R5N9,E9PS29,A0A0U1RR07,E9PK22,A0A0U1RQH1,A0A1Y8EH08,Q9HCH5	SYTL2	synaptotagmin like 2 [Source:HGNC Symbol%3BAcc:HGNC:15585]	5.95069	1.69211
ENSG00000232316	2.5919	0.000658315	0.162102	up	6:-:113428540-113433555	ENSG00000232316	105377957	-	LINC02518	long intergenic non-protein coding RNA 2518 [Source:HGNC Symbol%3BAcc:HGNC:53509]	13.9024	2.2551
ENSG00000172331	1.75889	0.000660321	0.162102	up	7:+:134646811-134679816	ENSG00000172331	669	A0A024R782,C9JH23,P07738	BPGM	bisphosphoglycerate mutase [Source:HGNC Symbol%3BAcc:HGNC:1093]	26.5115	7.66081
ENSG00000070526	2.104	0.00068541	0.166659	up	17:-:76624761-76643786	ENSG00000070526	55808	K7EMB6,G3XAD9,Q8TBJ6,K7EJC9,K7EJA8,K7ELU9,Q9NSC7	ST6GALNAC1	ST6 N-acetylgalactosaminide alpha-2%2C6-sialyltransferase 1 [Source:HGNC Symbol%3BAcc:HGNC:23614]	6.57566	1.49586
ENSG00000181634	1.97151	0.000691962	0.166665	up	9:-:114784652-114806039	ENSG00000181634	9966	O95150,X6R8I9,D9N2U0	TNFSF15	TNF superfamily member 15 [Source:HGNC Symbol%3BAcc:HGNC:11931]	3.82187	0.95303
ENSG00000178695	-2.0582156546522	0.000730068	0.172587	down	13:-:76880175-76886405	ENSG00000178695	115207	A0A140VJM4,Q96CX2	KCTD12	potassium channel tetramerization domain containing 12 [Source:HGNC Symbol%3BAcc:HGNC:14678]	0.91393	3.72234
ENSG00000149948	-1.96734360516236	0.000750647	0.174371	down	12:+:65824460-65966291	ENSG00000149948	8091	P52926,Q1M183,F5H2A4,H0YFY4,F5H6H0,F5H2U8	HMGA2	high mobility group AT-hook 2 [Source:HGNC Symbol%3BAcc:HGNC:5009]	0.48828	1.8673
ENSG00000232406	2.75989	0.000751276	0.174371	up	20:-:36147334-36155760	ENSG00000232406	-	-	-	novel transcript%2C antisense to EPB41L1	1.85575	0.26793
ENSG00000092853	-1.75326740649531	0.000761455	0.175142	down	1:-:35720218-35769978	ENSG00000092853	63967	Q05D30,Q1RMC5,Q9HAW4,E7ESG2	CLSPN	claspin [Source:HGNC Symbol%3BAcc:HGNC:19715]	1.88134	6.20255
ENSG00000147041	2.15522	0.000821109	0.187176	up	X:+:38006553-38128819	ENSG00000147041	94122	Q8TDW5	SYTL5	synaptotagmin like 5 [Source:HGNC Symbol%3BAcc:HGNC:15589]	3.91613	0.85978
ENSG00000114796	1.63798	0.000830061	0.187542	up	3:+:183635610-183684519	ENSG00000114796	54800	C9J3M5,C9JCK3,C9J2N4,C9JMQ9,C9JN72,C9JXR5,C9JQ67,Q6TFL4,C9J0A6	KLHL24	kelch like family member 24 [Source:HGNC Symbol%3BAcc:HGNC:25947]	18.5669	5.83412
ENSG00000189058	1.71416	0.000838832	0.187862	up	3:-:195568705-195584033	ENSG00000189058	347	C9JX71,C9JF17,P05090,F8WBT9	APOD	apolipoprotein D [Source:HGNC Symbol%3BAcc:HGNC:612]	34.9357	10.413
ENSG00000065328	-1.7340127417567	0.000849772	0.188657	down	10:+:13161558-13211110	ENSG00000065328	55388	Q5T670,C9J600,Q7L590	MCM10	minichromosome maintenance 10 replication initiation factor [Source:HGNC Symbol%3BAcc:HGNC:18043]	3.38926	11.0259
ENSG00000116990	2.02547	0.00086046	0.189383	up	1:-:39895426-39902256	ENSG00000116990	4610	P12524,E9PQS5	MYCL	MYCL proto-oncogene%2C bHLH transcription factor [Source:HGNC Symbol%3BAcc:HGNC:7555]	4.72656	1.13536
ENSG00000105523	3.48981	0.000879483	0.190856	up	19:-:48599961-48615076	ENSG00000105523	54854	M0QZ37,Q2M2I3	FAM83E	family with sequence similarity 83 member E [Source:HGNC Symbol%3BAcc:HGNC:25972]	0.93025	0.08098
ENSG00000230533	2.79237	0.000893216	0.190856	up	6:+:137657998-137763984	ENSG00000230533	-	-	-	novel transcript	2.61791	0.36956
ENSG00000090238	1.67101	0.000918865	0.190856	up	16:-:30092314-30096915	ENSG00000090238	83719	A0A0B4J290,P61236,H3BRF0,A0A024R624,H3BNP5,H3BME7,H3BUE2	YPEL3	yippee like 3 [Source:HGNC Symbol%3BAcc:HGNC:18327]	27.4367	8.42607
ENSG00000269855	Inf	0.000928052	0.190856	up	19:+:58395656-58397079	ENSG00000269855	646862	M0QZC1	RNF225	ring finger protein 225 [Source:HGNC Symbol%3BAcc:HGNC:51249]	1.16827	0
ENSG00000196611	-3.6801197337615	0.000933214	0.190856	down	11:-:102789401-102798160	ENSG00000196611	4312	Q96DZ4,L8EC95,P03956,A5GZ69	MMP1	matrix metallopeptidase 1 [Source:HGNC Symbol%3BAcc:HGNC:7155]	0.09348	1.1718
ENSG00000134321	1.85805	0.000934435	0.190856	up	2:+:6865557-6898239	ENSG00000134321	91543	C9J674,A0A7P0Z4E2,Q8WXG1,A0A7P0T918,A0A7P0TA11	RSAD2	radical S-adenosyl methionine domain containing 2 [Source:HGNC Symbol%3BAcc:HGNC:30908]	6.17355	1.66542
ENSG00000133321	1.64195	0.000956131	0.193738	up	11:+:63536808-63546462	ENSG00000133321	5920	A6NG31,Q9UL19	PLAAT4	phospholipase A and acyltransferase 4 [Source:HGNC Symbol%3BAcc:HGNC:9869]	330.461	103.552
ENSG00000160951	3.46556	0.000981255	0.197263	up	19:-:14472466-14475354	ENSG00000160951	5731	P34995,Q05C32	PTGER1	prostaglandin E receptor 1 [Source:HGNC Symbol%3BAcc:HGNC:9593]	2.67172	0.23652
ENSG00000148735	1.91447	0.00100691	0.20084	up	10:+:113751262-113783429	ENSG00000148735	79949	A0A494C1H5,Q5SXH7,A0A0C4DFS9,H7BZQ2,A0A494C040	PLEKHS1	pleckstrin homology domain containing S1 [Source:HGNC Symbol%3BAcc:HGNC:26285]	5.15865	1.33826
ENSG00000272398	1.69099	0.00105222	0.206648	up	6:-:106969831-106975627	ENSG00000272398	100133941	A0A087WW33,A0A087WU87,A0A087WU21,P25063	CD24	CD24 molecule [Source:HGNC Symbol%3BAcc:HGNC:1645]	233.725	70.7921
ENSG00000069493	1.95288	0.001087	0.210244	up	12:+:9664969-9699553	ENSG00000069493	29121	H0YGG6,W8JD10,F5H0P0,A0A024RAP1,H0YH49,W8T7N2,A0A0C4DGG4,F5H5U4,W8JE22,W8SBA0,A0A0C4DG81,W8SND9,W8JXM2,V9HVU7,F8WF99,W8S9T2,W8JNK3,Q9UHP7,W8SJH0	CLEC2D	C-type lectin domain family 2 member D [Source:HGNC Symbol%3BAcc:HGNC:14351]	3.65237	0.92261
ENSG00000069764	2.92114	0.00110314	0.211762	up	16:-:14672548-14694308	ENSG00000069764	8399	H3BRW4,L8E7V2,O15496	PLA2G10	phospholipase A2 group X [Source:HGNC Symbol%3BAcc:HGNC:9029]	7.57275	0.97773
ENSG00000105695	1.76309	0.0011193	0.213259	up	19:+:35292125-35313807	ENSG00000105695	4099	M0R3I4,M0R3B9,M0QZU4,P20916	MAG	myelin associated glycoprotein [Source:HGNC Symbol%3BAcc:HGNC:6783]	14.6561	4.22274
ENSG00000071073	1.8831	0.00113754	0.21513	up	2:-:98619106-98731132	ENSG00000071073	11320	U3KPT4,Q9UM21	MGAT4A	alpha-1%2C3-mannosyl-glycoprotein 4-beta-N-acetylglucosaminyltransferase A [Source:HGNC Symbol%3BAcc:HGNC:7047]	3.06116	0.81158
ENSG00000150893	2.02176	0.00114609	0.215154	up	13:+:38687077-38887131	ENSG00000150893	341640	Q5SZK8	FREM2	FRAS1 related extracellular matrix 2 [Source:HGNC Symbol%3BAcc:HGNC:25396]	1.31313	0.31624
ENSG00000172379	-2.54887520048324	0.00118361	0.220574	down	15:+:80404350-80597933	ENSG00000172379	9915	X5D8U0,A0A087WVE9,X5DQN9,X5D7T2,X5D9H9,X5DP31,Q86TN1,X5DP87,X5DRE4,Q9HBZ2,X5DP40,H0YKW1	ARNT2	aryl hydrocarbon receptor nuclear translocator 2 [Source:HGNC Symbol%3BAcc:HGNC:16876]	0.19021	1.08853
ENSG00000133135	2.52083	0.0012137	0.224543	up	X:+:106693794-106797016	ENSG00000133135	79589	Q8TEB7,Q5JSK4	RNF128	ring finger protein 128 [Source:HGNC Symbol%3BAcc:HGNC:21153]	2.63954	0.44978
ENSG00000140511	1.94311	0.00124443	0.228572	up	15:-:88877294-88895597	ENSG00000140511	145864	H3BTH8,H3BT26,H3BRY4,A0A024RC58,Q96S86	HAPLN3	hyaluronan and proteoglycan link protein 3 [Source:HGNC Symbol%3BAcc:HGNC:21446]	7.00558	1.78167
ENSG00000134775	-1.72940914075797	0.00129239	0.235687	down	18:+:36297714-36780055	ENSG00000134775	80206	K7EKZ0,K7ER94,Q8IVF7,Q2V2M9,A0A0A0MTS9,K7EP24	FHOD3	formin homology 2 domain containing 3 [Source:HGNC Symbol%3BAcc:HGNC:26178]	1.69503	5.49667
ENSG00000135919	-1.57969286588127	0.00131123	0.237425	down	2:-:223975045-224039318	ENSG00000135919	5270	A0A024R451,C9K031,A0A024R498,C9JN98,C9JRK5,P07093	SERPINE2	serpin family E member 2 [Source:HGNC Symbol%3BAcc:HGNC:8951]	4.95768	14.4921
ENSG00000137507	2.20741	0.00133598	0.240204	up	11:-:76657524-76670747	ENSG00000137507	2615	A0A024R5J7,C9JYU3,Q14392	LRRC32	leucine rich repeat containing 32 [Source:HGNC Symbol%3BAcc:HGNC:4161]	3.18564	0.67456
ENSG00000151117	2.16665	0.00138209	0.244016	up	11:+:18693122-18704785	ENSG00000151117	144110	Q8N2M4	TMEM86A	transmembrane protein 86A [Source:HGNC Symbol%3BAcc:HGNC:26890]	3.54386	0.77191
ENSG00000157110	1.57832	0.00138432	0.244016	up	8:+:30384511-30572256	ENSG00000157110	11030	E5RJ31,E5RFP4,Q569H2,H0YC46,B4E3T4,H0YBU9,Q93062,E5RJD7	RBPMS	RNA binding protein%2C mRNA processing factor [Source:HGNC Symbol%3BAcc:HGNC:19097]	13.5396	4.43404
ENSG00000109436	2.04332	0.00138672	0.244016	up	4:-:140620782-140756385	ENSG00000109436	23158	Q6ZT07	TBC1D9	TBC1 domain family member 9 [Source:HGNC Symbol%3BAcc:HGNC:21710]	3.22607	0.7654
ENSG00000163710	-2.72742544853985	0.00139542	0.244016	down	3:-:142815922-142889206	ENSG00000163710	26577	H7C520,Q9UKZ9,A0A3B3ITE8,H7C5D5,L8E804,C9JYX9	PCOLCE2	procollagen C-endopeptidase enhancer 2 [Source:HGNC Symbol%3BAcc:HGNC:8739]	0.27166	1.75948
ENSG00000170477	1.62187	0.0014176	0.246209	up	12:-:52806549-52814116	ENSG00000170477	3851	F8VZR6,F8VX05,Q6PIN2,P19013	KRT4	keratin 4 [Source:HGNC Symbol%3BAcc:HGNC:6441]	212.04	67.3756
ENSG00000122641	-1.74152027842564	0.00145618	0.2512	down	7:-:41667168-41705834	ENSG00000122641	3624	A4D1W7,P08476	INHBA	inhibin subunit beta A [Source:HGNC Symbol%3BAcc:HGNC:6066]	1.42121	4.64758
ENSG00000119326	-1.67270226219901	0.00146841	0.25161	down	9:-:108942569-109013522	ENSG00000119326	8727	Q5JTQ6,Q9UBT7,Q5JTQ9	CTNNAL1	catenin alpha like 1 [Source:HGNC Symbol%3BAcc:HGNC:2512]	5.3253	16.6033
ENSG00000250722	2.1757	0.00152691	0.259891	up	5:-:42799880-42887392	ENSG00000250722	6414	R4GMT5,A0A182DWH7,A0A182DWH8,P49908	SELENOP	selenoprotein P [Source:HGNC Symbol%3BAcc:HGNC:10751]	2.58175	0.55883
ENSG00000105289	1.54385	0.00154125	0.260594	up	19:+:3708362-3750813	ENSG00000105289	27134	O95049,K7ESC0,K7EJ86,Q2VPE5	TJP3	tight junction protein 3 [Source:HGNC Symbol%3BAcc:HGNC:11829]	46.1006	15.4625
ENSG00000137486	1.65056	0.00157802	0.262615	up	11:-:75260122-75351705	ENSG00000137486	408	H0YET9,H0YD81,E9PM35,H0YDS1,H0YEQ2,P49407	ARRB1	arrestin beta 1 [Source:HGNC Symbol%3BAcc:HGNC:711]	5.70745	1.77784
ENSG00000157470	-2.14291036448871	0.00157919	0.262615	down	15:+:59372693-59523555	ENSG00000157470	145773	H0YMX7,H0YN94,H0YKQ6,H0YKW2,H0YMF2,H0YKL6,H0YLQ5,Q8TBF8,H0YN47	FAM81A	family with sequence similarity 81 member A [Source:HGNC Symbol%3BAcc:HGNC:28379]	0.59724	2.57958
ENSG00000231948	-4.90251215509794	0.00158407	0.262615	down	2:-:20590775-20592548	ENSG00000231948	100874343	-	HS1BP3-IT1	HS1BP3 intronic transcript 1 [Source:HGNC Symbol%3BAcc:HGNC:41474]	0.10664	3.11926
ENSG00000275989	-Inf	0.00162722	0.263774	down	13:-:110945478-110971603	ENSG00000275989	-	-	-	sperm acrosome associated 7 (SPACA7) pseudogene	0	2.1796
ENSG00000127129	1.80051	0.00163222	0.263774	up	1:-:41478775-41484683	ENSG00000127129	1907	P20800	EDN2	endothelin 2 [Source:HGNC Symbol%3BAcc:HGNC:3177]	18.6253	5.22894
ENSG00000123505	-1.54847572795103	0.00163238	0.263774	down	6:+:110874770-110898879	ENSG00000123505	262	B4DZ60,A0A5F9ZHD5,F6R5I9,Q5VXN5,P17707	AMD1	adenosylmethionine decarboxylase 1 [Source:HGNC Symbol%3BAcc:HGNC:457]	4.31885	12.3544
ENSG00000073605	1.65653	0.00172632	0.273692	up	17:-:39904595-39919854	ENSG00000073605	55876	B2CM71,B2CM73,J3QLF0,B2CM72,Q8TAX9	GSDMB	gasdermin B [Source:HGNC Symbol%3BAcc:HGNC:23690]	8.53863	2.64875
ENSG00000168961	1.5744	0.00172728	0.273692	up	17:+:27629798-27649560	ENSG00000168961	3965	J3QS92,J3QKK6,O00182,K7EPS0,J3KSA0,A0A024QZ02,J3KS82,A0A024QZ55	LGALS9	galectin 9 [Source:HGNC Symbol%3BAcc:HGNC:6570]	15.1397	4.97156
ENSG00000162645	1.53654	0.00177228	0.276182	up	1:-:89106132-89150456	ENSG00000162645	2634	Q8TCE5,A0A348GSI7,P32456	GBP2	guanylate binding protein 2 [Source:HGNC Symbol%3BAcc:HGNC:4183]	17.788	5.99655
ENSG00000120658	1.931	0.00177407	0.276182	up	13:-:43213518-43786908	ENSG00000120658	55068	A0A0S2Z5N4,A0A024RDT8,Q8TC92	ENOX1	ecto-NOX disulfide-thiol exchanger 1 [Source:HGNC Symbol%3BAcc:HGNC:25474]	6.8917	1.76749
ENSG00000168952	2.25938	0.00181628	0.28104	up	14:-:24809656-25050297	ENSG00000168952	29091	Q8NFX7,F8VZZ2	STXBP6	syntaxin binding protein 6 [Source:HGNC Symbol%3BAcc:HGNC:19666]	1.41979	0.29
ENSG00000197641	-1.84701704250624	0.00198916	0.304104	down	18:+:63586989-63604639	ENSG00000197641	5275	C9JL93,F8WE70,B7ZKV6,A0A0A0MQW3,Q9UIV8,H7BZS9	SERPINB13	serpin family B member 13 [Source:HGNC Symbol%3BAcc:HGNC:8944]	1.49591	5.26297
ENSG00000148346	1.50838	0.00201357	0.306003	up	9:+:128149071-128153453	ENSG00000148346	3934	X6R8F3,P80188	LCN2	lipocalin 2 [Source:HGNC Symbol%3BAcc:HGNC:6526]	181.773	62.4856
ENSG00000080031	1.67038	0.00212428	0.320917	up	19:-:55181247-55209506	ENSG00000080031	5794	Q9HD43	PTPRH	protein tyrosine phosphatase receptor type H [Source:HGNC Symbol%3BAcc:HGNC:9672]	9.26281	2.84594
ENSG00000273472	Inf	0.00217656	0.326881	up	4:+:140756528-140757921	ENSG00000273472	-	-	-	novel transcript	1.00981	0
ENSG00000168398	1.56339	0.00219418	0.327601	up	14:+:96204679-96244166	ENSG00000168398	624	L8EC45,A0A075E6Y0,P30411	BDKRB2	bradykinin receptor B2 [Source:HGNC Symbol%3BAcc:HGNC:1030]	10.1517	3.35915
ENSG00000271503	2.5031	0.00237766	0.352836	up	17:-:35871491-35880793	ENSG00000271503	6352	A0A494C1Q1,A0A075B7C5,D0EI67,P13501	CCL5	C-C motif chemokine ligand 5 [Source:HGNC Symbol%3BAcc:HGNC:10632]	4.65272	0.80263
ENSG00000143942	-2.28051227505226	0.00240279	0.352836	down	2:+:53767804-53775196	ENSG00000143942	494143	Q8WUX2	CHAC2	ChaC glutathione specific gamma-glutamylcyclotransferase 2 [Source:HGNC Symbol%3BAcc:HGNC:32363]	1.51532	7.19986
ENSG00000235162	-2.15405092209391	0.00241848	0.352836	down	12:+:105235290-105396097	ENSG00000235162	387882	F8VXK5,I7HHH9,F8VQD4,Q8TAD7,F8W1S6	C12orf75	chromosome 12 open reading frame 75 [Source:HGNC Symbol%3BAcc:HGNC:35164]	0.99792	4.34356
ENSG00000196814	2.0526	0.00245018	0.35543	up	9:+:126326829-126507041	ENSG00000196814	89853	Q9H7P6,F8W922	MVB12B	multivesicular body subunit 12B [Source:HGNC Symbol%3BAcc:HGNC:23368]	1.82955	0.43129
ENSG00000064042	1.5251	0.00251162	0.362283	up	4:+:41359607-41700044	ENSG00000064042	22998	H0Y8P3,D6RGH8,G5EA03,E7EPK0,D6RJ93,D6R8Y0,D6RD46,E9PDJ9,Q6NVB9,Q9UPQ0	LIMCH1	LIM and calponin homology domains 1 [Source:HGNC Symbol%3BAcc:HGNC:29191]	52.1568	17.7226
ENSG00000066923	1.62384	0.00255619	0.366641	up	7:+:100177563-100221488	ENSG00000066923	10734	D6W5U7,Q9UJ98,B2RU25,C9JTG4,C9J3T3,H7C0H6,C9JYW5,H0Y4S6	STAG3	stromal antigen 3 [Source:HGNC Symbol%3BAcc:HGNC:11356]	4.87069	1.54555
ENSG00000175155	1.7495	0.00259139	0.369613	up	17:+:59331655-59401729	ENSG00000175155	388403	A0A5F9ZH55,Q96QA6	YPEL2	yippee like 2 [Source:HGNC Symbol%3BAcc:HGNC:18326]	3.16949	0.92184
ENSG00000111885	1.46838	0.00264627	0.372296	up	6:-:119177205-119349761	ENSG00000111885	4121	P33908	MAN1A1	mannosidase alpha class 1A member 1 [Source:HGNC Symbol%3BAcc:HGNC:6821]	28.9835	10.2433
ENSG00000250471	-Inf	0.00265394	0.372296	down	4:+:8174421-8174999	ENSG00000250471	728564	-	GMPSP1	guanine monophosphate synthase pseudogene 1 [Source:HGNC Symbol%3BAcc:HGNC:39428]	0	2.19341
ENSG00000167191	1.59246	0.00273608	0.38172	up	16:-:19856691-19886167	ENSG00000167191	51704	A0A024QYX2,H3BT93,H3BN33,H3BQV9,H3BSJ1,Q9NZH0,H3BT47	GPRC5B	G protein-coupled receptor class C group 5 member B [Source:HGNC Symbol%3BAcc:HGNC:13308]	7.00052	2.27023
ENSG00000091986	1.47085	0.00278423	0.384869	up	3:-:112596797-112649530	ENSG00000091986	151887	H7C5K4,C9J8I6,Q76M96	CCDC80	coiled-coil domain containing 80 [Source:HGNC Symbol%3BAcc:HGNC:30649]	28.1393	9.92798
ENSG00000154734	-2.26508223448265	0.00278948	0.384869	down	21:-:26835755-26845409	ENSG00000154734	9510	E5RI60,A0A7I2V400,A0A7I2V5J1,Q9UHI8,Q8NE26,A0A7I2YQL5	ADAMTS1	ADAM metallopeptidase with thrombospondin type 1 motif 1 [Source:HGNC Symbol%3BAcc:HGNC:217]	0.26285	1.2356
ENSG00000085117	1.45207	0.00283293	0.386396	up	11:+:44564427-44620358	ENSG00000085117	3732	E9PJB7,H0YD57,E9PJK9,E9PJC7,E9PM43,E9PJ59,E9PJ45,P27701,E9PP61	CD82	CD82 molecule [Source:HGNC Symbol%3BAcc:HGNC:6210]	61.5775	22.0101
ENSG00000107738	1.51105	0.00285355	0.386396	up	10:-:71747556-71773520	ENSG00000107738	64115	Q9H7M9	VSIR	V-set immunoregulatory receptor [Source:HGNC Symbol%3BAcc:HGNC:30085]	14.4411	4.95504
ENSG00000008311	1.72899	0.0028604	0.386396	up	7:-:122064583-122144308	ENSG00000008311	10157	A0A7P0TA09,A0A7P0TAY5,A0A7P0TBD2,A4D0W4,A0A7P0T9N4,A0A7P0Z402,A0A7P0T8W7,F8WE53,A0A7P0TB07,A0A7P0Z4M3,A0A7P0T834,Q9UDR5,F8WAH1,A0A7P0TA62,A0A7P0Z428	AASS	aminoadipate-semialdehyde synthase [Source:HGNC Symbol%3BAcc:HGNC:17366]	2.55563	0.75394
ENSG00000077942	1.48518	0.00289575	0.389112	up	22:+:45502238-45601135	ENSG00000077942	2192	B1AHM9,B1AHM7,H7C1M6,B1AHM5,A0A0U1RRA4,B1AHM6,B1AHM8,B1AHL2,B1AHN3,P23142	FBLN1	fibulin 1 [Source:HGNC Symbol%3BAcc:HGNC:3600]	65.5841	22.9104
ENSG00000130707	1.48183	0.00295176	0.394539	up	9:+:130444961-130501274	ENSG00000130707	445	Q5T6L6,A0A0S2Z3D8,Q5T6L4,A0A0S2Z3B6,A0A0S2Z3F1,P00966,Q5T6L5	ASS1	argininosuccinate synthase 1 [Source:HGNC Symbol%3BAcc:HGNC:758]	30.6147	10.7194
ENSG00000156966	1.59409	0.00296704	0.394539	up	2:+:231395710-231401164	ENSG00000156966	93010	Q8NFL0	B3GNT7	UDP-GlcNAc:betaGal beta-1%2C3-N-acetylglucosaminyltransferase 7 [Source:HGNC Symbol%3BAcc:HGNC:18811]	11.8511	3.83892
ENSG00000214391	-2.6801197337615	0.00299786	0.396571	down	11:+:90282560-90284172	ENSG00000214391	399942	-	TUBAP2	tubulin alpha pseudogene 2 [Source:HGNC Symbol%3BAcc:HGNC:14531]	0.47602	2.98361
ENSG00000126603	1.59861	0.0030448	0.400705	up	16:+:4314761-4339597	ENSG00000126603	84662	Q9BZE0	GLIS2	GLIS family zinc finger 2 [Source:HGNC Symbol%3BAcc:HGNC:29450]	8.88955	2.87057
ENSG00000186603	-1.73047393364855	0.00315285	0.410691	down	1:+:45326895-45328710	ENSG00000186603	84842	Q96IR7	HPDL	4-hydroxyphenylpyruvate dioxygenase like [Source:HGNC Symbol%3BAcc:HGNC:28242]	4.29859	13.9498
ENSG00000279283	2.95547	0.00321485	0.416005	up	12:+:131896500-131898239	ENSG00000279283	-	-	-	novel transcript	2.13285	0.2689
ENSG00000197766	2.25848	0.00322623	0.416005	up	19:+:859664-863641	ENSG00000197766	1675	K7ERG9,P00746	CFD	complement factor D [Source:HGNC Symbol%3BAcc:HGNC:2771]	7.28548	1.48904
ENSG00000128578	-1.61325442862054	0.00336682	0.426267	down	7:+:129434432-129488399	ENSG00000128578	57464	Q9ULQ0	STRIP2	striatin interacting protein 2 [Source:HGNC Symbol%3BAcc:HGNC:22209]	2.00329	5.99376
ENSG00000251667	-Inf	0.00341468	0.427164	down	5:+:176308063-176309013	ENSG00000251667	100421311	-	BRCC3P1	BRCA1/BRCA2-containing complex subunit 3 pseudogene 1 [Source:HGNC Symbol%3BAcc:HGNC:51444]	0	1.26513
ENSG00000101361	-1.42923591532831	0.00342989	0.427164	down	20:+:2652593-2658393	ENSG00000101361	10528	Q5JXT2,O00567,A0PJ92,Q9BSN3,A0A494C128,H0YDU4,H0Y653	NOP56	NOP56 ribonucleoprotein [Source:HGNC Symbol%3BAcc:HGNC:15911]	10.3928	27.3711
ENSG00000163346	1.42222	0.00347507	0.428949	up	1:-:154944076-154956123	ENSG00000163346	57326	Q96AQ6,Q5T173,F2Z2Z8	PBXIP1	PBX homeobox interacting protein 1 [Source:HGNC Symbol%3BAcc:HGNC:21199]	41.5715	15.1699
ENSG00000114841	1.94168	0.00347783	0.428949	up	3:+:52316319-52400492	ENSG00000114841	25981	H7C563,H7C506,Q9P2D7	DNAH1	dynein axonemal heavy chain 1 [Source:HGNC Symbol%3BAcc:HGNC:2940]	1.09771	0.27945
ENSG00000159166	-1.4264111201998	0.00353628	0.434062	down	1:-:201380833-201399915	ENSG00000159166	3898	A0A0J9YVY2,A0A0J9YW63,Q6IPJ9,A0A0J9YYF6,O00515,E9PDI4	LAD1	ladinin 1 [Source:HGNC Symbol%3BAcc:HGNC:6472]	15.1281	39.7645
ENSG00000127824	-1.41727207248053	0.00357005	0.43611	down	2:-:219249710-219277902	ENSG00000127824	7277	P68366,C9JJQ8,C9JDS9,C9JEV8,C9JQ00,C9JDL2	TUBA4A	tubulin alpha 4a [Source:HGNC Symbol%3BAcc:HGNC:12407]	26.7327	69.8236
ENSG00000171793	-1.44373975284904	0.00365257	0.444066	down	1:+:40979688-41012565	ENSG00000171793	1503	B4E1E0,A0A3B3ITB8,P17812,A0A3B3IRI2,A0A3B3IRQ8,A0A3B3ITH9,A0A3B3ISY3,A0A3B3ITF6	CTPS1	CTP synthase 1 [Source:HGNC Symbol%3BAcc:HGNC:2519]	3.13508	8.34018
ENSG00000160111	2.21643	0.00367898	0.445157	up	19:-:16892951-17026815	ENSG00000160111	27151	F8W7D1,M0R3G7,M0QXH3,Q6NVW5,A0A494C0S9,M0R0Z5,Q8IZJ3	CPAMD8	C3 and PZP like alpha-2-macroglobulin domain containing 8 [Source:HGNC Symbol%3BAcc:HGNC:23228]	0.87239	0.18358
ENSG00000163584	-1.47427515806424	0.00391581	0.467195	down	3:-:170864875-170870208	ENSG00000163584	200916	Q6P5R6,H0Y8C2,Q5JWX6,F8WDK8,C9JYQ9	RPL22L1	ribosomal protein L22 like 1 [Source:HGNC Symbol%3BAcc:HGNC:27610]	11.4182	31.0253
ENSG00000163406	1.50363	0.00391925	0.467195	up	3:+:121894401-121944188	ENSG00000163406	6565	A0PJB0,C9IZ38,Q86UE9,Q16348	SLC15A2	solute carrier family 15 member 2 [Source:HGNC Symbol%3BAcc:HGNC:10921]	8.97123	3.09409
ENSG00000171124	1.47303	0.00393431	0.467195	up	19:-:5842888-5851474	ENSG00000171124	2525	A8K737,Q9P1W6,A0A7M1IM08,B5B9M4,K7ENT3,A0A7M1IMC7,A0A7G4RBH2,K7ES24,K7EQ20,A0A7M1IM91,A0A7M1ILZ8,A0A7G4RBJ2,A0A7S6PT87,A0A7G4RBK5,A0A7M1IM18,A0A7G4RBI3,A0A7M1IM40,B3W6H0,A0A7M1IM29,B3GVC1,A0A7G4RBK1,A0A7M1IME8,A0A7M1IMC0,A0A7G4RBI5,P21217	FUT3	fucosyltransferase 3 (Lewis blood group) [Source:HGNC Symbol%3BAcc:HGNC:4014]	21.1158	7.43875
ENSG00000109511	-2.47019666438726	0.00396956	0.469198	down	4:+:168092537-168187736	ENSG00000109511	11199	Q9UJ72	ANXA10	annexin A10 [Source:HGNC Symbol%3BAcc:HGNC:534]	0.55761	3.02169
ENSG00000126821	1.4063	0.00401115	0.471929	up	14:-:63684216-63728065	ENSG00000126821	81537	Q9BX95	SGPP1	sphingosine-1-phosphate phosphatase 1 [Source:HGNC Symbol%3BAcc:HGNC:17720]	39.9142	14.7267
ENSG00000239672	-1.49569516262407	0.00404654	0.473909	down	17:+:51153559-51162428	ENSG00000239672	4830	P15531,E5RHP0,C9K028,E7ERL0	NME1	NME/NM23 nucleoside diphosphate kinase 1 [Source:HGNC Symbol%3BAcc:HGNC:7849]	5.62098	15.5017
ENSG00000120235	2.50688	0.00407297	0.474826	up	9:-:21349835-21351378	ENSG00000120235	3443	A0A0A0MQU8,P05013	IFNA6	interferon alpha 6 [Source:HGNC Symbol%3BAcc:HGNC:5427]	3.52252	0.60607
ENSG00000088899	1.85556	0.00421137	0.48873	up	20:-:3162617-3173549	ENSG00000088899	9762	O60299	LZTS3	leucine zipper tumor suppressor family member 3 [Source:HGNC Symbol%3BAcc:HGNC:30139]	3.09646	0.83676
ENSG00000021762	1.7063	0.00428339	0.494026	up	11:-:3087107-3166739	ENSG00000021762	114879	E9PPQ2,Q9H0X9,E9PRA9,E9PLN3,E9PQB4,E9PIJ6,H0YCD7,E9PNH0,E9PJE6	OSBPL5	oxysterol binding protein like 5 [Source:HGNC Symbol%3BAcc:HGNC:16392]	3.13377	0.93916
ENSG00000239521	1.44357	0.0043325	0.496023	up	7:-:100200653-100272218	ENSG00000239521	352954	Q8NAP1	CASTOR3	CASTOR family member 3 [Source:HGNC Symbol%3BAcc:HGNC:29954]	14.9563	5.37755
ENSG00000187848	2.87885	0.00438215	0.497837	up	12:+:132618776-132622388	ENSG00000187848	22953	D3DXI8,Q9UBL9,Q32MC3	P2RX2	purinergic receptor P2X 2 [Source:HGNC Symbol%3BAcc:HGNC:15459]	1.78188	0.23691
ENSG00000127838	1.38456	0.00438734	0.497837	up	2:+:218270392-218346793	ENSG00000127838	25953	Q8N490,A0A024R415,L8EAT5	PNKD	PNKD metallo-beta-lactamase domain containing [Source:HGNC Symbol%3BAcc:HGNC:9153]	50.396	18.8764
ENSG00000094804	-1.40016985751583	0.0044442	0.502056	down	17:+:40287879-40304657	ENSG00000094804	990	J3KTI7,J3QR52,A0A024R1S2,J3QLN7,Q99741	CDC6	cell division cycle 6 [Source:HGNC Symbol%3BAcc:HGNC:1744]	7.85512	20.2751
ENSG00000204060	1.52297	0.00448668	0.503792	up	1:+:41361922-41383590	ENSG00000204060	100132074	A0A1X9RU27,A8MYZ6	FOXO6	forkhead box O6 [Source:HGNC Symbol%3BAcc:HGNC:24814]	17.6107	5.99285
ENSG00000135318	1.44629	0.00452888	0.503792	up	6:+:85449584-85495791	ENSG00000135318	4907	H0Y3X5,H0Y7R7,Q53Z63,Q96B60,Q6NZX3,P21589	NT5E	5'-nucleotidase ecto [Source:HGNC Symbol%3BAcc:HGNC:8021]	14.7507	5.29362
ENSG00000163283	1.46484	0.00453271	0.503792	up	2:+:232378724-232382889	ENSG00000163283	250	P05187	ALPP	alkaline phosphatase%2C placental [Source:HGNC Symbol%3BAcc:HGNC:439]	259.421	91.9096
ENSG00000196220	1.45357	0.00455142	0.503792	up	3:-:8980591-9363053	ENSG00000196220	9901	O43295,A0A2X0U4U8,A0A087WZH4,Q8IXS7	SRGAP3	SLIT-ROBO Rho GTPase activating protein 3 [Source:HGNC Symbol%3BAcc:HGNC:19744]	3.3237	1.18678
ENSG00000261696	1.89235	0.00455822	0.503792	up	9:-:21394888-21396346	ENSG00000261696	-	-	-	novel transcript	10.0868	2.65716
ENSG00000090339	1.43608	0.00460786	0.504335	up	19:+:10271093-10286615	ENSG00000090339	3383	Q14601,Q5NKV8,A0A1C9J7T1,E7ESS4,P05362,K7EKL8	ICAM1	intercellular adhesion molecule 1 [Source:HGNC Symbol%3BAcc:HGNC:5344]	20.5429	7.42465
ENSG00000168386	1.83419	0.00460789	0.504335	up	3:-:99828811-100114513	ENSG00000168386	11259	C9JYJ6,Q4L180,H7C4M0	FILIP1L	filamin A interacting protein 1 like [Source:HGNC Symbol%3BAcc:HGNC:24589]	2.2912	0.6284
ENSG00000255135	-2.27203499512442	0.0046224	0.504335	down	11:-:76435559-76444687	ENSG00000255135	-	-	-	novel transcript	1.39362	6.58285
ENSG00000172037	1.37814	0.00472633	0.509011	up	3:-:49121114-49133118	ENSG00000172037	3913	F5H520,P11047,P55268	LAMB2	laminin subunit beta 2 [Source:HGNC Symbol%3BAcc:HGNC:6487]	44.8225	16.8636
ENSG00000079308	1.37285	0.00476166	0.509011	up	2:-:217799588-218033982	ENSG00000079308	7145	A0A087WWW7,H7C3Z4,Q0VG55,C9J8K5,E7EMG1,A0A494C067,H0Y4U1,E7ERH1,E9PF55,Q0VG54,C9JFT7,A0A3B3IRK7,C9JI43,Q6PJM3,Q86VB0,C9JZT0,E9PGF5,A0A2R8Y4T1,Q9HBL0,B2RU35,A1L0S7	TNS1	tensin 1 [Source:HGNC Symbol%3BAcc:HGNC:11973]	9.4479	3.56766
ENSG00000261068	1.57834	0.00476451	0.509011	up	6:-:42092233-42094259	ENSG00000261068	-	-	-	novel transcript	15.9096	5.21012
ENSG00000167601	-1.40176265827987	0.00476493	0.509011	down	19:+:41219223-41261766	ENSG00000167601	558	P30530,M0R0W6	AXL	AXL receptor tyrosine kinase [Source:HGNC Symbol%3BAcc:HGNC:905]	6.84224	17.6802
ENSG00000164687	-2.4170853279277	0.00500086	0.527058	down	8:+:81280536-81284777	ENSG00000164687	2171	I6L8B7,E7DVW5,Q01469	FABP5	fatty acid binding protein 5 [Source:HGNC Symbol%3BAcc:HGNC:3560]	0.53769	2.80845
ENSG00000156414	2.03195	0.00500823	0.527058	up	14:+:103928456-104052667	ENSG00000156414	122402	Q8NDG6,H0YJJ2,A0A0C4DFS5	TDRD9	tudor domain containing 9 [Source:HGNC Symbol%3BAcc:HGNC:20122]	1.93613	0.46299
ENSG00000125775	1.96758	0.00501458	0.527058	up	20:-:1309909-1329139	ENSG00000125775	27111	Q9H190	SDCBP2	syndecan binding protein 2 [Source:HGNC Symbol%3BAcc:HGNC:15756]	4.71182	1.17816
ENSG00000115596	2.42422	0.00502903	0.527058	up	2:+:218859805-218874233	ENSG00000115596	7475	Q53S45,Q9Y6F9	WNT6	Wnt family member 6 [Source:HGNC Symbol%3BAcc:HGNC:12785]	3.20114	0.58326
ENSG00000198125	1.62252	0.0050371	0.527058	up	22:-:35606764-35637951	ENSG00000198125	4151	Q8WVH6,U6FIU7,P02144,U6FIV2,U6FJG6,F2Z2F1,F2Z337,U6FM64,A0A024R1G3,A0A1K0FU49,B0QYF8,B0QYF7	MB	myoglobin [Source:HGNC Symbol%3BAcc:HGNC:6915]	12.6114	4.00547
ENSG00000205426	-2.47762686986275	0.00508683	0.527935	down	12:-:52285913-52291534	ENSG00000205426	3887	Q14533,A0A087X106	KRT81	keratin 81 [Source:HGNC Symbol%3BAcc:HGNC:6458]	0.46438	2.5295
ENSG00000114646	-2.47762686986275	0.00508683	0.527935	down	3:-:47562238-47580792	ENSG00000114646	10675	A0A087WUT8,O95196	CSPG5	chondroitin sulfate proteoglycan 5 [Source:HGNC Symbol%3BAcc:HGNC:2467]	0.20513	1.11734
ENSG00000006606	-2.55458885167764	0.00511495	0.528059	down	7:-:75769533-75789896	ENSG00000006606	10344	Q9Y258	CCL26	C-C motif chemokine ligand 26 [Source:HGNC Symbol%3BAcc:HGNC:10625]	1.09221	6.27528
ENSG00000253686	1.4986	0.0051294	0.528059	up	5:-:173707614-173746279	ENSG00000253686	101928136	-	LINC01484	long intergenic non-protein coding RNA 1484 [Source:HGNC Symbol%3BAcc:HGNC:51136]	7.77659	2.69143
ENSG00000075131	-1.75722865945926	0.00519759	0.529039	down	15:-:66336191-66386746	ENSG00000075131	54962	H3BU04,H3BQ83,H3BVG9,Q9BVW5,H3BTH1	TIPIN	TIMELESS interacting protein [Source:HGNC Symbol%3BAcc:HGNC:30750]	1.98568	6.56454
ENSG00000132274	1.35572	0.00520189	0.529039	up	11:+:5689697-5737089	ENSG00000132274	10346	C9JWC5,C9JIU5,Q8IYM9,D3DQT1,Q4A1P5,D3DQT0,H7BZD3,H7C376,H7C2K0,H7C262,A0A348GSH8,C9J060	TRIM22	tripartite motif containing 22 [Source:HGNC Symbol%3BAcc:HGNC:16379]	28.9571	11.0652
ENSG00000132517	1.63691	0.00527762	0.53258	up	17:-:5032600-5052009	ENSG00000132517	55065	Q9NWF4,F5H5Y1	SLC52A1	solute carrier family 52 member 1 [Source:HGNC Symbol%3BAcc:HGNC:30225]	6.37578	2.0049
ENSG00000185499	1.35434	0.00533998	0.535098	up	1:-:155185824-155192916	ENSG00000185499	4582	A6ZIE3,A5YRV2,A6ZID6,B1AVQ7,B6ECB5,A5YRU1,Q7Z546,B6ECA3,B6ECA9,A5YRU6,Q7Z545,B6ECA4,A0A087X0L2,Q7Z538,A5YRU5,A5YRU0,P15941,Q7Z541,B6ECB2,A0A0C4DGW3,A5YRU3,A6ZIE9,A5YRU4,Q7Z539,A0A087WVJ0,Q7Z536,A6ZID8,A6ZID5,A0A0A0MRB3,A5YRU8,A0A087WZZ6,A5YRU9,A6ZIE7,A0A087WWM2,A5YRU2,A6ZIE5,B6ECA2,Q7Z551,A0A087WZI8,A0A087X2A4,B6ECB3,B6EC89,A6ZIE8,A6ZIF1,A0A0A0MSH4,A5YRV0,A6ZID4,A0A087X061,A0A087WTR1,Q7Z549,B6ECB…	MUC1	mucin 1%2C cell surface associated [Source:HGNC Symbol%3BAcc:HGNC:7508]	32.3794	12.3848
ENSG00000005001	1.35272	0.00534449	0.535098	up	16:-:2852730-2858170	ENSG00000005001	64063	I3L147,I3L116,Q9GZN4	PRSS22	serine protease 22 [Source:HGNC Symbol%3BAcc:HGNC:14368]	67.582	25.8785
ENSG00000092969	1.57245	0.00548144	0.541418	up	1:+:218345336-218444619	ENSG00000092969	7042	P61812	TGFB2	transforming growth factor beta 2 [Source:HGNC Symbol%3BAcc:HGNC:11768]	4.93905	1.62408
ENSG00000139946	1.66074	0.00549243	0.541418	up	14:+:56117814-56301524	ENSG00000139946	57161	Q9HAT8,H0YNF4,H0YK56	PELI2	pellino E3 ubiquitin protein ligase family member 2 [Source:HGNC Symbol%3BAcc:HGNC:8828]	3.67096	1.13544
ENSG00000188379	1.96239	0.00560958	0.549783	up	9:-:21384255-21385398	ENSG00000188379	3440	P01563	IFNA2	interferon alpha 2 [Source:HGNC Symbol%3BAcc:HGNC:5423]	10.0117	2.51239
ENSG00000085840	-1.42468069812867	0.00564232	0.549783	down	1:-:52372829-52404423	ENSG00000085840	4998	Q13415,Q9Y619	ORC1	origin recognition complex subunit 1 [Source:HGNC Symbol%3BAcc:HGNC:8487]	6.99105	18.354
ENSG00000104738	-1.3466960000363	0.00567047	0.549783	down	8:+:47960185-47978160	ENSG00000104738	4173	A0A024R7U6,A0A3B3ISC1,A0A3B3IRR8,A0A3B3IU45,A0A3B3IT92,A0A3B3ITP6,A0A3B3IS88,E5RG31,E5RHP5,A0A3B3IS57,E5RFR3,A4FS09,P33991,E5RG53	MCM4	minichromosome maintenance complex component 4 [Source:HGNC Symbol%3BAcc:HGNC:6947]	16.5722	41.2186
ENSG00000262343	-Inf	0.00574636	0.549783	down	17:-:79848058-79850110	ENSG00000262343	-	-	-	novel transcript	0	3.3008
ENSG00000251584	2.11986	0.00581407	0.553877	up	4:+:174522617-174541047	ENSG00000251584	-	-	-	novel transcript	5.42958	1.22164
ENSG00000279041	1.87736	0.00585419	0.554356	up	8:+:30552345-30553766	ENSG00000279041	-	-	-	TEC	9.35934	2.49127
ENSG00000276168	1.58496	0.00598355	0.563441	up	14:+:49586580-49586878	ENSG00000276168	6029	-	RN7SL1	RNA component of signal recognition particle 7SL1 [Source:HGNC Symbol%3BAcc:HGNC:10038]	90.5213	29.5085
ENSG00000177666	1.33136	0.00600274	0.563441	up	11:+:818914-825573	ENSG00000177666	57104	A0A0K0L4Y0,A0A1W6R6W1,G4WMG7,A0A142EFS1,A0A0K0L4Y8,A0A0U1WL47,Q96AD5	PNPLA2	patatin like phospholipase domain containing 2 [Source:HGNC Symbol%3BAcc:HGNC:30802]	47.7678	18.5641
ENSG00000132003	1.57622	0.00608493	0.569064	up	19:+:13795460-13832230	ENSG00000132003	65249	K7EJI0,K7ERJ6,Q9H7M6	ZSWIM4	zinc finger SWIM-type containing 4 [Source:HGNC Symbol%3BAcc:HGNC:25704]	5.83785	1.91461
ENSG00000100647	1.32589	0.00618904	0.573388	up	14:+:69611596-69715144	ENSG00000100647	9766	Q92537	SUSD6	sushi domain containing 6 [Source:HGNC Symbol%3BAcc:HGNC:19956]	36.9299	14.4066
ENSG00000103187	-1.32503382319736	0.00620909	0.573388	down	16:-:84565596-84618078	ENSG00000103187	23406	H3BT58,A0A087WWC7,Q14019	COTL1	coactosin like F-actin binding protein 1 [Source:HGNC Symbol%3BAcc:HGNC:18304]	11.6974	28.6604
ENSG00000110195	1.49754	0.00621667	0.573388	up	11:+:72189558-72196323	ENSG00000110195	2348	A0A650DFB4,A0A650DF38,A0A650DF42,A0A650DF41,P15328,A0A024R5H1,A0A650DF39	FOLR1	folate receptor alpha [Source:HGNC Symbol%3BAcc:HGNC:3791]	22.4209	7.76544
ENSG00000231131	-2.0834754279927	0.00628336	0.577052	down	10:-:52450874-52755507	ENSG00000231131	101928687	-	LNCAROD	lncRNA activating regulator of DKK1 [Source:HGNC Symbol%3BAcc:HGNC:50913]	0.60272	2.49817
ENSG00000114626	1.39198	0.00631042	0.57746	up	3:+:127672935-127680926	ENSG00000114626	80325	F2Z3F5,H7C4W8,Q969K4,L8E906	ABTB1	ankyrin repeat and BTB domain containing 1 [Source:HGNC Symbol%3BAcc:HGNC:18275]	10.5205	3.92034
ENSG00000233816	1.91266	0.00634921	0.577563	up	9:-:21367424-21368962	ENSG00000233816	3447	A0A087WWS6,P01562	IFNA13	interferon alpha 13 [Source:HGNC Symbol%3BAcc:HGNC:5419]	7.69157	1.99785
ENSG00000219700	3.76282	0.00638593	0.577563	up	6:-:109288571-109290503	ENSG00000219700	100533665	-	PTCHD3P3	patched domain containing 3 pseudogene 3 [Source:HGNC Symbol%3BAcc:HGNC:44947]	2.0481	0.14755
ENSG00000170379	-1.82044102215891	0.00655087	0.588909	down	7:+:143620952-143730410	ENSG00000170379	285966	Q8N1I1,A6NFQ2	TCAF2	TRPM8 channel associated factor 2 [Source:HGNC Symbol%3BAcc:HGNC:26878]	0.61889	2.13767
ENSG00000012779	1.56381	0.00668522	0.597903	up	10:+:45374176-45446119	ENSG00000012779	240	A0A087X109,P09917,I0CLG0	ALOX5	arachidonate 5-lipoxygenase [Source:HGNC Symbol%3BAcc:HGNC:435]	7.2048	2.38335
ENSG00000272695	-2.10798127339792	0.00673662	0.597903	down	13:+:113864112-113866834	ENSG00000272695	100506394	-	GAS6-DT	GAS6 divergent transcript [Source:HGNC Symbol%3BAcc:HGNC:43694]	0.89178	3.75961
ENSG00000167861	1.38352	0.00676263	0.597903	up	17:-:74950742-74973166	ENSG00000167861	283987	E9PMS4,Q8IV36,X6R4D2,E9PIM7,J3KSF1	HID1	HID1 domain containing [Source:HGNC Symbol%3BAcc:HGNC:15736]	10.1291	3.79669
ENSG00000166387	1.38578	0.006768	0.597903	up	11:+:7513298-7657127	ENSG00000166387	8495	E9PJA0,E9PIK8,E9PMH3,H0YDJ2,E9PP16,H0YET1,E9PK17,E9PI79,A0A3B3IS15,H0YDM0,Q8ND30,E9PMN3	PPFIBP2	PPFIA binding protein 2 [Source:HGNC Symbol%3BAcc:HGNC:9250]	6.28756	2.35308
ENSG00000176058	1.46152	0.00682296	0.59882	up	9:-:137191617-137204193	ENSG00000176058	286262	H3BLU1,Q4KMQ1	TPRN	taperin [Source:HGNC Symbol%3BAcc:HGNC:26894]	7.3424	2.60733
ENSG00000079337	1.48981	0.00682529	0.59882	up	12:-:47734363-47771040	ENSG00000079337	10411	F8VVJ6,H0YHS2,O95398,F8VXK1,F8W0N0,H0YIP6,F8VRX1,Q569L6	RAPGEF3	Rap guanine nucleotide exchange factor 3 [Source:HGNC Symbol%3BAcc:HGNC:16629]	2.83828	0.98832
ENSG00000127946	-1.34018790601561	0.00696561	0.606959	down	7:-:75533298-75738962	ENSG00000127946	3092	Q8TDA4,A4VCI6,C9JMG5,O00291	HIP1	huntingtin interacting protein 1 [Source:HGNC Symbol%3BAcc:HGNC:4913]	3.93702	9.74814
ENSG00000099901	-1.30562005703339	0.00698954	0.606973	down	22:+:20115938-20127355	ENSG00000099901	5902	B3KUP2,C9JDM3,F6WQW2,C9JGV6,P43487,C9JXG8,C9JJ34,D3DX26,C9JIC6,A0A140VK94,F8WCY3	RANBP1	RAN binding protein 1 [Source:HGNC Symbol%3BAcc:HGNC:9847]	16.5781	40.0758
ENSG00000130202	1.3188	0.00712854	0.615197	up	19:+:44846175-44889223	ENSG00000130202	5819	K7EKE8,K7EK87,K7ERL3,Q92692	NECTIN2	nectin cell adhesion molecule 2 [Source:HGNC Symbol%3BAcc:HGNC:9707]	30.5735	11.9857
ENSG00000165490	-1.46874030514747	0.00713243	0.615197	down	11:+:82899975-82958277	ENSG00000165490	220042	E9PQP9,E9PM93,B4DS54,E9PLJ5,E9PN94,E9PMA7,Q8IXT1	DDIAS	DNA damage induced apoptosis suppressor [Source:HGNC Symbol%3BAcc:HGNC:26351]	2.43286	6.58522
ENSG00000116771	-2.21063445046028	0.00718399	0.617557	down	1:-:15571699-15585051	ENSG00000116771	79814	A0A024QZ74,Q9BSE5	AGMAT	agmatinase [Source:HGNC Symbol%3BAcc:HGNC:18407]	0.43415	1.96528
ENSG00000280099	2.53711	0.00735245	0.629918	up	1:-:85152487-85154203	ENSG00000280099	-	-	-	TEC	2.31048	0.38929
ENSG00000076716	2.36427	0.0073969	0.631606	up	X:-:133300103-133415489	ENSG00000076716	2239	Q86SV6,O75487	GPC4	glypican 4 [Source:HGNC Symbol%3BAcc:HGNC:4452]	0.99352	0.1887
ENSG00000111961	1.29702	0.00743253	0.632533	up	6:+:148272304-148552048	ENSG00000111961	23328	Q6P4R9,O94885,A0A1B0GVF9,A0A1B0GWB9,A0A087WW74,A0A1B0GVI0,L8EAS6	SASH1	SAM and SH3 domain containing 1 [Source:HGNC Symbol%3BAcc:HGNC:19182]	15.4444	6.14674
ENSG00000071539	-1.29823385495115	0.00748591	0.63311	down	5:+:892884-919357	ENSG00000071539	9319	H0YAL2,Q15645	TRIP13	thyroid hormone receptor interactor 13 [Source:HGNC Symbol%3BAcc:HGNC:12307]	18.4303	44.3259
ENSG00000052344	1.29368	0.00751095	0.63311	up	16:-:31131433-31135727	ENSG00000052344	5652	Q16651,H3BUJ8,H3BVC8	PRSS8	serine protease 8 [Source:HGNC Symbol%3BAcc:HGNC:9491]	71.1906	28.3991
ENSG00000272933	1.43357	0.0075633	0.63311	up	10:-:102642792-102644140	ENSG00000272933	-	-	-	novel transcript	29.8346	10.8016
ENSG00000106415	1.36695	0.00760882	0.634839	up	7:+:7968796-8094272	ENSG00000106415	113263	C1KEQ1,C1KEQ3,H7C0B2,H7C2L5,H7C0Q2,C1KEQ7,C1KEQ4,Q86VQ1	GLCCI1	glucocorticoid induced 1 [Source:HGNC Symbol%3BAcc:HGNC:18713]	8.78488	3.33089
ENSG00000276043	-1.28811023044283	0.00778648	0.645443	down	19:+:4903080-4962154	ENSG00000276043	29128	Q96T88,A0A087WWG9,A0A087WTW0,A0A087WVR3,L8ECE3	UHRF1	ubiquitin like with PHD and ring finger domains 1 [Source:HGNC Symbol%3BAcc:HGNC:12556]	18.207	43.4825
ENSG00000234840	2.46778	0.00790516	0.65316	up	9:+:22646200-22824213	ENSG00000234840	441389	-	LINC01239	long intergenic non-protein coding RNA 1239 [Source:HGNC Symbol%3BAcc:HGNC:49796]	1.165	0.20595
ENSG00000242242	2.56781	0.00816588	0.670466	up	3:-:110888384-111071553	ENSG00000242242	100506555	-	NECTIN3-AS1	NECTIN3 antisense RNA 1 [Source:HGNC Symbol%3BAcc:HGNC:40813]	1.11911	0.18459
ENSG00000154134	1.46471	0.00817883	0.670466	up	11:+:124865432-124881471	ENSG00000154134	64221	Q96MS0,F5H0K7,A0A024R3M9,Q96HH0,A0A024R3L2,F5GWJ5	ROBO3	roundabout guidance receptor 3 [Source:HGNC Symbol%3BAcc:HGNC:13433]	4.70199	1.666
ENSG00000175874	-1.64841087403416	0.00821215	0.670466	down	2:-:101345550-101387503	ENSG00000175874	200407	Q580X0,Q4ZFW3,Q8IUH2	CREG2	cellular repressor of E1A stimulated genes 2 [Source:HGNC Symbol%3BAcc:HGNC:14272]	0.83392	2.55661
ENSG00000171208	-1.28327234988901	0.00821965	0.670466	down	16:-:47077703-47143945	ENSG00000171208	81831	Q32NC3,H3BSR0,Q8NC67,H3BM37,H3BTE1	NETO2	neuropilin and tolloid like 2 [Source:HGNC Symbol%3BAcc:HGNC:14644]	8.07032	19.2093
ENSG00000181444	1.84344	0.0082745	0.670655	up	7:-:149764182-149773588	ENSG00000181444	168544	C9JAX3,Q7Z7K2	ZNF467	zinc finger protein 467 [Source:HGNC Symbol%3BAcc:HGNC:23154]	4.14117	1.12852
ENSG00000166250	-1.80142602998363	0.00835171	0.672907	down	11:-:123069872-123195248	ENSG00000166250	79827	Q9H6B4	CLMP	CXADR like membrane protein [Source:HGNC Symbol%3BAcc:HGNC:24039]	0.72121	2.45847
ENSG00000229539	-4.4170853279277	0.00838136	0.672907	down	20:-:3888239-3888868	ENSG00000229539	107985395	-	PANK2-AS1	PANK2 antisense RNA 1 [Source:HGNC Symbol%3BAcc:HGNC:40732]	0.14509	3.03135
ENSG00000121039	1.27424	0.00842839	0.674562	up	8:+:73294602-73325281	ENSG00000121039	157506	A0A024R7X6,E5RHJ9,Q8IZV5,E5RK48	RDH10	retinol dehydrogenase 10 [Source:HGNC Symbol%3BAcc:HGNC:19975]	36.3437	14.6948
ENSG00000205220	1.30975	0.00851991	0.679756	up	16:-:67934506-67936864	ENSG00000205220	5699	J3QQN1,P40306,Q6IB22	PSMB10	proteasome 20S subunit beta 10 [Source:HGNC Symbol%3BAcc:HGNC:9538]	52.1014	20.5539
ENSG00000280693	-2.46861562856778	0.00862467	0.683997	down	10:+:103745966-103755423	ENSG00000280693	100505839	-	SH3PXD2A-AS1	SH3PXD2A antisense RNA 1 [Source:HGNC Symbol%3BAcc:HGNC:45242]	0.31747	1.71852
ENSG00000129521	-1.39040915883084	0.00862665	0.683997	down	14:-:33924227-34462774	ENSG00000129521	112399	F8VR39,F8W1G2,Q3T1B0,G3V3M1,A6XP73,Q9H6Z9	EGLN3	egl-9 family hypoxia inducible factor 3 [Source:HGNC Symbol%3BAcc:HGNC:14661]	2.27682	5.83715
ENSG00000162591	1.2766	0.00875965	0.689881	up	1:-:3487951-3611508	ENSG00000162591	1953	H7C5N9,H7C557,O75095	MEGF6	multiple EGF like domains 6 [Source:HGNC Symbol%3BAcc:HGNC:3232]	14.5193	5.86092
ENSG00000244620	4.36427	0.0088248	0.689881	up	14:+:105890084-105896577	ENSG00000244620	-	-	-	novel transcript	2.90244	0.13782
ENSG00000197728	-1.26607139807361	0.00883019	0.689881	down	12:+:56041351-56044697	ENSG00000197728	6231	A0A024RB14,P62854,Q75MH1	RPS26	ribosomal protein S26 [Source:HGNC Symbol%3BAcc:HGNC:10414]	40.3922	95.0037
ENSG00000278153	Inf	0.00883596	0.689881	up	20:-:13368291-13368703	ENSG00000278153	-	-	-	novel transcript	2.47886	0
ENSG00000107984	-1.41977943709697	0.00892013	0.694329	down	10:+:52314281-52318042	ENSG00000107984	22943	I1W660,O94907	DKK1	dickkopf WNT signaling pathway inhibitor 1 [Source:HGNC Symbol%3BAcc:HGNC:2891]	6.1652	16.131
ENSG00000229647	-2.06714285687074	0.00914452	0.709631	down	2:+:207166120-207248668	ENSG00000229647	105373853	-	MYOSLID	myocardin-induced smooth muscle lncRNA%2C inducer of differentiation [Source:HGNC Symbol%3BAcc:HGNC:51821]	0.52365	2.14599
ENSG00000283000	-3.09515723304034	0.00930225	0.719684	down	10:+:34969881-34975578	ENSG00000283000	105376491	-	LINC02635	long intergenic non-protein coding RNA 2635 [Source:HGNC Symbol%3BAcc:HGNC:54118]	0.21311	1.78095
ENSG00000108840	1.2671	0.00933425	0.719978	up	17:-:44076746-44123702	ENSG00000108840	10014	K7ES01,K7EJL6,K7EJL4,Q9UQL6,K7EJZ7	HDAC5	histone deacetylase 5 [Source:HGNC Symbol%3BAcc:HGNC:14068]	16.6053	6.74729
ENSG00000226777	1.5487	0.00940015	0.722109	up	14:+:105917979-105932642	ENSG00000226777	9834	Q05C13,Q05DB7,Q9NZY2	FAM30A	family with sequence similarity 30 member A [Source:HGNC Symbol%3BAcc:HGNC:19955]	2.26578	0.75741
ENSG00000116120	-1.27547837868311	0.00941844	0.722109	down	2:-:222566899-222656092	ENSG00000116120	10056	Q9BR63,Q9NSD9	FARSB	phenylalanyl-tRNA synthetase subunit beta [Source:HGNC Symbol%3BAcc:HGNC:17800]	6.39761	15.1458
ENSG00000181143	1.30062	0.00951945	0.727668	up	19:-:8848844-8981342	ENSG00000181143	94025	Q8WXI7,M0R2Y5,M0R2S7,M0QZZ9,A0A3Q8B178,A0A3S6HTB9	MUC16	mucin 16%2C cell surface associated [Source:HGNC Symbol%3BAcc:HGNC:15582]	12.346	4.90138
ENSG00000136514	1.32664	0.00958846	0.730755	up	3:+:187368385-187372076	ENSG00000136514	64108	Q96DX8	RTP4	receptor transporter protein 4 [Source:HGNC Symbol%3BAcc:HGNC:23992]	39.5167	15.4078
ENSG00000243649	1.81173	0.00963244	0.731922	up	6:+:31945650-31952084	ENSG00000243649	629	C9JRT3,H7C526,W8VT81,A0A0G2JH38,F8WBL9,P00751,H7C5H1	CFB	complement factor B [Source:HGNC Symbol%3BAcc:HGNC:1037]	2.43445	0.67816
ENSG00000091127	-1.44106419086214	0.00973619	0.73761	down	7:-:105439661-105522271	ENSG00000091127	54517	A3R6R7,Q96PZ0,H0Y863,E7EUH7	PUS7	pseudouridine synthase 7 [Source:HGNC Symbol%3BAcc:HGNC:26033]	2.58367	6.86053
ENSG00000196338	2.51628	0.00989608	0.745862	up	X:+:71144831-71171201	ENSG00000196338	54413	X5DNV3,Q9NZ94,Q4G160,X5DRC3,X5D9J9,E7EVK0,X5D7L6,X5D2P6,A0A0S2Z5K2,X5D307	NLGN3	neuroligin 3 [Source:HGNC Symbol%3BAcc:HGNC:14289]	0.87848	0.15017
ENSG00000168243	-1.45103265985104	0.00996794	0.745862	down	1:-:235547685-235650754	ENSG00000168243	2786	B1APZ0,P50150	GNG4	G protein subunit gamma 4 [Source:HGNC Symbol%3BAcc:HGNC:4407]	2.06961	5.53364
ENSG00000074590	1.41365	0.0099739	0.745862	up	12:-:106063345-106138954	ENSG00000074590	9891	F8VZ96,A0A024RBL3,F8VXF0,O60285,F8VSH4	NUAK1	NUAK family kinase 1 [Source:HGNC Symbol%3BAcc:HGNC:14311]	5.77857	2.12123
ENSG00000163644	1.56933	0.00998189	0.745862	up	4:-:88257620-88284769	ENSG00000163644	152926	V9GYZ5,V9GYI6,Q8N3J5,V9GYS8,A0A0A0MQZ4,V9GY69	PPM1K	protein phosphatase%2C Mg2+/Mn2+ dependent 1K [Source:HGNC Symbol%3BAcc:HGNC:25415]	1.78378	0.58782
ENSG00000148459	-1.56427140507498	0.00999118	0.745862	down	10:+:26697701-26746798	ENSG00000148459	23590	H0YEE6,Q5T2R2	PDSS1	decaprenyl diphosphate synthase subunit 1 [Source:HGNC Symbol%3BAcc:HGNC:17759]	3.61236	10.4472
ENSG00000242265	-1.29317548308159	0.0100311	0.746028	down	7:+:94656325-94669695	ENSG00000242265	23089	A0A087WYS2,Q86TG7,A0A087WX23,A0A087WUL4,B4DSP0,A0A087WXK2,A0A087WZG9	PEG10	paternally expressed 10 [Source:HGNC Symbol%3BAcc:HGNC:14005]	4.48635	10.7522
ENSG00000189057	-1.29834778134418	0.0100518	0.746028	down	11:+:59107185-59127412	ENSG00000189057	374393	E9PS27,Q6SJ93	FAM111B	FAM111 trypsin like peptidase B [Source:HGNC Symbol%3BAcc:HGNC:24200]	7.33392	17.6398
ENSG00000012822	1.26283	0.0100834	0.7462	up	12:-:53708517-53727745	ENSG00000012822	57658	F8VZI3,L8ECJ1,F8VQE3,F8VRQ9,H3BRW8,F8VUB3,F8W0X2,F8VPN1,A0A024RAZ1,F8VXS2,Q9P1Z2,F8VWP8	CALCOCO1	calcium binding and coiled-coil domain 1 [Source:HGNC Symbol%3BAcc:HGNC:29306]	11.9443	4.86773
ENSG00000139597	1.74854	0.0101268	0.747246	up	13:-:32400723-32428311	ENSG00000139597	90634	H0Y2Y5,Q8WTU5,Q9Y273,U3KQ14,A0A0U1RRA5,U3KPU5,A0A0U1RQG8,A0A0U1RR05,Q5TBK1	N4BP2L1	NEDD4 binding protein 2 like 1 [Source:HGNC Symbol%3BAcc:HGNC:25037]	2.12475	0.61839
ENSG00000181652	1.55313	0.0102525	0.754345	up	7:-:151012209-151024499	ENSG00000181652	285973	Q674R7	ATG9B	autophagy related 9B [Source:HGNC Symbol%3BAcc:HGNC:21899]	3.26385	1.0877
ENSG00000111348	1.24222	0.0103326	0.758054	up	12:-:14942031-14961728	ENSG00000111348	397	F5H2R5,F5H3P3,H0YGX7,A0A024RAS5,F5H6Q0,P52566	ARHGDIB	Rho GDP dissociation inhibitor beta [Source:HGNC Symbol%3BAcc:HGNC:679]	76.4881	31.6203
ENSG00000102996	1.2574	0.0104016	0.758921	up	16:+:58025754-58046901	ENSG00000102996	4324	H3BT97,A0A024R6U8,P51511	MMP15	matrix metallopeptidase 15 [Source:HGNC Symbol%3BAcc:HGNC:7161]	89.6342	36.6671
ENSG00000110446	1.687	0.0104915	0.758921	up	11:-:60937060-60952653	ENSG00000110446	51296	F5H251,F5H1C8,H0YG40,F5GZ36,A0A7P0Z4G8,Q05CH4,A0A7P0TAX8,A0A7P0T8H0,A0A7P0T8B5,H0YFC1,Q8IY34	SLC15A3	solute carrier family 15 member 3 [Source:HGNC Symbol%3BAcc:HGNC:18068]	2.09019	0.63484
ENSG00000145220	-1.51896494194692	0.0105052	0.758921	down	4:-:4267701-4290154	ENSG00000145220	55646	Q9NX58,D6RDJ1	LYAR	Ly1 antibody reactive [Source:HGNC Symbol%3BAcc:HGNC:26021]	3.41589	9.57361
ENSG00000167114	-1.33672196365163	0.0105228	0.758921	down	9:+:128340527-128361470	ENSG00000167114	10999	A0A024R8D2,Q6P1M0	SLC27A4	solute carrier family 27 member 4 [Source:HGNC Symbol%3BAcc:HGNC:10998]	5.92495	14.6351
ENSG00000275895	-1.66075440889457	0.0107033	0.763511	down	21:-:6484623-6499261	ENSG00000275895	102724594	P0DN76,A0A1B0GW87	U2AF1L5	U2 small nuclear RNA auxiliary factor 1 like 5 [Source:HGNC Symbol%3BAcc:HGNC:51830]	0.4316	1.33454
ENSG00000115758	-1.24864994462588	0.0107637	0.765479	down	2:-:10439968-10448327	ENSG00000115758	4953	L8EA08,C9JG30,P11926	ODC1	ornithine decarboxylase 1 [Source:HGNC Symbol%3BAcc:HGNC:8109]	16.644	38.6774
ENSG00000136982	-1.54484087512607	0.0110694	0.779397	down	8:-:119833976-119855894	ENSG00000136982	79075	Q9BVC3	DSCC1	DNA replication and sister chromatid cohesion 1 [Source:HGNC Symbol%3BAcc:HGNC:24453]	2.77862	7.92849
ENSG00000175318	1.55161	0.0111222	0.779397	up	15:-:72159806-72197787	ENSG00000175318	196996	Q8IUY3,H3BTA1,H3BUI8,H3BTY3,H3BTF7	GRAMD2A	GRAM domain containing 2A [Source:HGNC Symbol%3BAcc:HGNC:27287]	3.97505	1.32611
ENSG00000165272	-1.3208700126684	0.011202	0.779397	down	9:-:33441156-33447596	ENSG00000165272	360	A0A2R8YDV4,A0A2R8YD22,A0A2R8Y2R4,B4E034,Q92482	AQP3	aquaporin 3 (Gill blood group) [Source:HGNC Symbol%3BAcc:HGNC:636]	6.81398	16.6472
ENSG00000197119	1.36368	0.0112354	0.779397	up	14:-:100291116-100306547	ENSG00000197119	123096	G3V441,G3V5F4,G3V4H8,G3V477,Q8N8R3	SLC25A29	solute carrier family 25 member 29 [Source:HGNC Symbol%3BAcc:HGNC:20116]	5.17315	1.96592
ENSG00000277610	Inf	0.0113562	0.779397	up	1:+:120942600-120942763	ENSG00000277610	101954264	-	RNVU1-4	RNA%2C variant U1 small nuclear 4 [Source:HGNC Symbol%3BAcc:HGNC:48312]	5.85233	0
ENSG00000265735	Inf	0.0113562	0.779397	up	9:+:9442060-9442380	ENSG00000265735	6031	-	RN7SL5P	RNA%2C 7SL%2C cytoplasmic 5%2C pseudogene [Source:HGNC Symbol%3BAcc:HGNC:10040]	2.98998	0
ENSG00000271623	Inf	0.0113562	0.779397	up	16:+:28364700-28365333	ENSG00000271623	-	-	-	PRKC%2C apoptosis%2C WT1%2C regulator (PAWR) pseudogene	1.51385	0
ENSG00000196074	1.61379	0.0116167	0.795135	up	20:-:59863564-59933655	ENSG00000196074	10388	A2A2M9,Q8IWA1,A2A341,A6QL60,A2A340,Q9BX26	SYCP2	synaptonemal complex protein 2 [Source:HGNC Symbol%3BAcc:HGNC:11490]	2.52379	0.80644
ENSG00000197506	1.70168	0.011672	0.796787	up	9:-:84275457-84340758	ENSG00000197506	64078	Q9HAS3	SLC28A3	solute carrier family 28 member 3 [Source:HGNC Symbol%3BAcc:HGNC:16484]	2.55294	0.76754
ENSG00000165704	-1.23604383686269	0.0117382	0.798407	down	X:+:134460165-134520513	ENSG00000165704	3251	A0A0H3YEQ7,P00492,Q6LET3	HPRT1	hypoxanthine phosphoribosyltransferase 1 [Source:HGNC Symbol%3BAcc:HGNC:5157]	27.6662	63.7313
ENSG00000124766	1.23748	0.0117667	0.798407	up	6:+:21593751-21598619	ENSG00000124766	6659	Q06945	SOX4	SRY-box transcription factor 4 [Source:HGNC Symbol%3BAcc:HGNC:11200]	79.9655	33.1666
ENSG00000049239	1.22568	0.0117896	0.798407	up	1:+:9234774-9271337	ENSG00000049239	9563	O95479	H6PD	hexose-6-phosphate dehydrogenase/glucose 1-dehydrogenase [Source:HGNC Symbol%3BAcc:HGNC:4795]	13.6661	5.7147
ENSG00000223573	1.32338	0.0121879	0.82103	up	19:-:5558167-5578349	ENSG00000223573	257000	A0A1B0GVN0,A0A1B0GTR7,A0A2R8Y7D0	TINCR	TINCR ubiquitin domain containing [Source:HGNC Symbol%3BAcc:HGNC:14607]	9.92505	3.87857
ENSG00000119681	1.25243	0.012459	0.834647	up	14:-:74498183-74612378	ENSG00000119681	4053	Q6AZ94,G3V3X5,G3V511,H0YJ20,Q14767	LTBP2	latent transforming growth factor beta binding protein 2 [Source:HGNC Symbol%3BAcc:HGNC:6715]	8.19731	3.36489
ENSG00000145287	1.27015	0.0124878	0.834647	up	4:-:83090048-83137075	ENSG00000145287	51316	X2BQ60,Q9NZF1,Q9UHV8,D6RA24	PLAC8	placenta associated 8 [Source:HGNC Symbol%3BAcc:HGNC:19254]	16.5413	6.70707
ENSG00000124067	1.24843	0.0124882	0.834647	up	16:-:67943474-67969601	ENSG00000124067	6560	B3KUS0,J3QSF2,Q9UP95,J3QRE2,I3L4N6,I3L1N8,J3QKM4	SLC12A4	solute carrier family 12 member 4 [Source:HGNC Symbol%3BAcc:HGNC:10913]	9.31484	3.83423
ENSG00000100297	-1.2029168590125	0.0128064	0.851778	down	22:+:35400134-35425431	ENSG00000100297	4174	B1AHB1,F8WFD7,B1AHB2,B1AHA9,P33992,B1AHB0	MCM5	minichromosome maintenance complex component 5 [Source:HGNC Symbol%3BAcc:HGNC:6948]	13.9627	31.4341
ENSG00000137975	-1.57702624079739	0.0129413	0.851778	down	1:+:86424171-86456553	ENSG00000137975	9635	Q9UQC9	CLCA2	chloride channel accessory 2 [Source:HGNC Symbol%3BAcc:HGNC:2016]	1.26345	3.68643
ENSG00000093009	-1.2579317814006	0.0129522	0.851778	down	22:+:19479457-19520612	ENSG00000093009	8318	C9J911,A0A5F9ZH29,H7BZ91,C9K087,A0A5K1VW85,A0A5F9ZI22,O75419	CDC45	cell division cycle 45 [Source:HGNC Symbol%3BAcc:HGNC:1739]	9.17455	21.4574
ENSG00000152284	2.01064	0.0129606	0.851778	up	2:+:85133392-85310387	ENSG00000152284	83439	Q53T87,C9JPE3,Q9HCS4	TCF7L1	transcription factor 7 like 1 [Source:HGNC Symbol%3BAcc:HGNC:11640]	1.4296	0.34695
ENSG00000137103	1.30449	0.0129846	0.851778	up	9:+:35814451-35865518	ENSG00000137103	51754	A6NDV4,A0A2R8Y2M5	TMEM8B	transmembrane protein 8B [Source:HGNC Symbol%3BAcc:HGNC:21427]	2.8204	1.1167
ENSG00000204856	-1.79559695118143	0.0129854	0.851778	down	12:+:110468415-110490385	ENSG00000204856	29902	F8VXY8,Q8WUB2	FAM216A	family with sequence similarity 216 member A [Source:HGNC Symbol%3BAcc:HGNC:30180]	1.04196	3.53749
ENSG00000137310	-1.22995401107905	0.0130177	0.851778	down	6:+:31158547-31167159	ENSG00000137310	6941	D2IYK5,Q9Y242,H0YFN0,A0A0G2JIJ7	TCF19	transcription factor 19 [Source:HGNC Symbol%3BAcc:HGNC:11629]	10.5405	24.1786
ENSG00000072858	1.27273	0.0130502	0.851778	up	3:+:113532555-113629575	ENSG00000072858	54847	Q9NXL6	SIDT1	SID1 transmembrane family member 1 [Source:HGNC Symbol%3BAcc:HGNC:25967]	7.3274	2.96577
ENSG00000127084	1.20393	0.0130704	0.851778	up	9:+:92947523-93036236	ENSG00000127084	89846	A0A024R252,A0A2X0U4Q9,Q5JSP0	FGD3	FYVE%2C RhoGEF and PH domain containing 3 [Source:HGNC Symbol%3BAcc:HGNC:16027]	48.5775	20.6222
ENSG00000020181	1.72859	0.0132937	0.853762	up	8:+:37784191-37844896	ENSG00000020181	25960	Q96PE1,H7C1L1	ADGRA2	adhesion G protein-coupled receptor A2 [Source:HGNC Symbol%3BAcc:HGNC:17849]	1.59873	0.47178
ENSG00000235863	1.38355	0.0133092	0.853762	up	6:+:33277123-33284832	ENSG00000235863	8705	Q5STJ7,O96024	B3GALT4	beta-1%2C3-galactosyltransferase 4 [Source:HGNC Symbol%3BAcc:HGNC:919]	12.743	4.77639
ENSG00000147251	1.40791	0.013356	0.854615	up	X:+:118495815-118686163	ENSG00000147251	139818	A0A0J9YXQ7,A6NIW2,A0A0J9YW64,L8E958,Q5JSL3	DOCK11	dedicator of cytokinesis 11 [Source:HGNC Symbol%3BAcc:HGNC:23483]	4.02496	1.4834
ENSG00000159388	1.36939	0.0134602	0.858197	up	1:+:203305491-203309602	ENSG00000159388	7832	P78543	BTG2	BTG anti-proliferation factor 2 [Source:HGNC Symbol%3BAcc:HGNC:1131]	11.4649	4.33971
ENSG00000258673	3.17786	0.0134792	0.858197	up	1:+:110082688-110109719	ENSG00000258673	104355139	-	LINC01397	long intergenic non-protein coding RNA 1397 [Source:HGNC Symbol%3BAcc:HGNC:50677]	3.2048	0.34633
ENSG00000172243	1.62473	0.0135664	0.861599	up	12:-:10116777-10130258	ENSG00000172243	64581	A0A2Z5YRT6,A0A2Z5YRU4,Q68D78,A0A0S2Z5Q1,A0A024RAN9,Q9BXN2	CLEC7A	C-type lectin domain containing 7A [Source:HGNC Symbol%3BAcc:HGNC:14558]	3.42071	1.08477
ENSG00000214872	1.57062	0.013601	0.861654	up	11:+:57542641-57550274	ENSG00000214872	219537	A0A499FJS4,A8MU46	SMTNL1	smoothelin like 1 [Source:HGNC Symbol%3BAcc:HGNC:32394]	9.97227	3.28329
ENSG00000277053	-1.22818265167112	0.0137296	0.867648	down	7:-:75185385-75237696	ENSG00000277053	2970	-	GTF2IP1	general transcription factor IIi pseudogene 1 [Source:HGNC Symbol%3BAcc:HGNC:4660]	4.53299	10.3854
ENSG00000183484	1.29187	0.0138458	0.872252	up	14:-:105049395-105065445	ENSG00000183484	29933	F8VRH8,A0A0G2JL29,B2LM89,Q9UNW8	GPR132	G protein-coupled receptor 132 [Source:HGNC Symbol%3BAcc:HGNC:17482]	10.8931	4.35089
ENSG00000203697	1.26118	0.0138708	0.872252	up	1:-:223538007-223665723	ENSG00000203697	388743	B1B154,H0YEQ4,A6NHC0,A3QK36,H0YEJ4,H0YDN4	CAPN8	calpain 8 [Source:HGNC Symbol%3BAcc:HGNC:1485]	11.0188	4.4957
ENSG00000162407	1.25605	0.0139502	0.875094	up	1:-:56494761-56645301	ENSG00000162407	8613	O14495	PLPP3	phospholipid phosphatase 3 [Source:HGNC Symbol%3BAcc:HGNC:9229]	11.1781	4.57695
ENSG00000273301	1.90484	0.0139929	0.875617	up	2:+:225698514-225703654	ENSG00000273301	-	-	-	novel transcript	1.44375	0.37705
ENSG00000077157	1.19049	0.0140631	0.877858	up	1:+:202348699-202592706	ENSG00000077157	4660	A0A024R9B2,A0A024R965,A0A024R998,Q6GQY8,A0A0U1RQI8,E1CKY7,O60237,A0A0S2Z473,A0A0S2Z4Q8,H7C4R6,A0A0U1RQP2	PPP1R12B	protein phosphatase 1 regulatory subunit 12B [Source:HGNC Symbol%3BAcc:HGNC:7619]	6.67825	2.86159
ENSG00000174442	-1.24288059910815	0.014193	0.878879	down	15:+:66504959-66550130	ENSG00000174442	55055	H3BQ07,H3BPI7,H3BSG1,Q9H900	ZWILCH	zwilch kinetochore protein [Source:HGNC Symbol%3BAcc:HGNC:25468]	5.56625	12.8832
ENSG00000183044	-1.33564907022305	0.0141958	0.878879	down	16:+:8674596-8784575	ENSG00000183044	18	H3BRT1,X5D8S1,H3BP84,H3BRJ1,H3BPW8,X5D2Y3,H3BRN4,H3BMJ9,H3BP74,H3BNQ7,P80404	ABAT	4-aminobutyrate aminotransferase [Source:HGNC Symbol%3BAcc:HGNC:23]	1.41634	3.49586
ENSG00000168078	-1.28410467109214	0.0143436	0.884556	down	8:-:27809624-27838082	ENSG00000168078	55872	Q96KB5,E5RIE1,E5RFX4	PBK	PDZ binding kinase [Source:HGNC Symbol%3BAcc:HGNC:18282]	8.72801	20.7868
ENSG00000054277	1.29203	0.0145824	0.894571	up	1:-:241590102-241677376	ENSG00000054277	23596	Q9H1Y3,Q6GMT1,A0A1B0GUF8,L8E9L4,Q6P5W7	OPN3	opsin 3 [Source:HGNC Symbol%3BAcc:HGNC:14007]	11.4604	4.57694
ENSG00000226393	Inf	0.0146812	0.894571	up	9:+:21321300-21321827	ENSG00000226393	3463	-	IFNA20P	interferon alpha 20%2C pseudogene [Source:HGNC Symbol%3BAcc:HGNC:5444]	1.69659	0
ENSG00000135124	1.30317	0.0150978	0.910272	up	12:+:121209861-121234106	ENSG00000135124	5025	F6SFZ6,F5H2S3,F5GZQ9,Q99571,H0YF70,F5H1M6,B7Z4R5,K4KBD6	P2RX4	purinergic receptor P2X 4 [Source:HGNC Symbol%3BAcc:HGNC:8535]	4.71555	1.86877
ENSG00000128050	-1.17951345002456	0.0151298	0.910272	down	4:+:56435741-56464578	ENSG00000128050	10606	D6RF62,P22234,E9PBS1	PAICS	phosphoribosylaminoimidazole carboxylase and phosphoribosylaminoimidazolesuccinocarboxamide synthase [Source:HGNC Symbol%3BAcc:HGNC:8587]	17.4607	38.6765
ENSG00000175279	-2.13955135239879	0.0151405	0.910272	down	1:+:10430433-10442808	ENSG00000175279	378708	K7ESB0,A0A0U1RQL5,Q8N2Z9	CENPS	centromere protein S [Source:HGNC Symbol%3BAcc:HGNC:23163]	0.58568	2.52375
ENSG00000166589	-1.95909568346431	0.0151415	0.910272	down	16:-:66908122-66918917	ENSG00000166589	1014	I3L418,H3BSG2,H3BSV3,A0A0B4J288,O75309,J3QLA1	CDH16	cadherin 16 [Source:HGNC Symbol%3BAcc:HGNC:1755]	0.44571	1.69478
ENSG00000102243	1.18575	0.0151528	0.910272	up	X:+:136532215-136556807	ENSG00000102243	51442	Q99991,Q5H916,Q99990,H0Y5G3	VGLL1	vestigial like family member 1 [Source:HGNC Symbol%3BAcc:HGNC:20985]	233.43	100.352
ENSG00000104369	-1.6716581550133	0.0154263	0.922364	down	8:-:74234700-74321540	ENSG00000104369	56704	E5RHU9,Q9HDC5,Q86VR1,Q4KMX3	JPH1	junctophilin 1 [Source:HGNC Symbol%3BAcc:HGNC:14201]	0.79459	2.4756
ENSG00000129194	-1.23641289165138	0.0155502	0.926047	down	17:-:7588178-7590094	ENSG00000129194	6665	O60248	SOX15	SRY-box transcription factor 15 [Source:HGNC Symbol%3BAcc:HGNC:11196]	16.7716	38.6447
ENSG00000205221	2.2044	0.0155605	0.926047	up	2:+:36696690-36814792	ENSG00000205221	5212	Q6UXI7,B5MD45,C9J6F5,H7C587	VIT	vitrin [Source:HGNC Symbol%3BAcc:HGNC:12697]	1.10379	0.23421
ENSG00000079385	1.56477	0.0156504	0.929233	up	19:-:42507304-42561234	ENSG00000079385	634	M0R2K4,M0R109,A0A7I2V3A7,P13688,Q3KRG8	CEACAM1	CEA cell adhesion molecule 1 [Source:HGNC Symbol%3BAcc:HGNC:1814]	2.74372	0.90702
ENSG00000157514	1.16604	0.015735	0.93209	up	X:-:107713221-107777342	ENSG00000157514	1831	Q5JRJ0,D6RDZ9,D6RDZ7,D6R9J1,Q99576,D6RAX8,D6RD37,D6RCK9,D6RD92,D6R8Z7,Q5JRJ2,D6RBL1,E7EWD5	TSC22D3	TSC22 domain family member 3 [Source:HGNC Symbol%3BAcc:HGNC:3051]	35.7519	15.5813
ENSG00000182158	1.16512	0.0158386	0.935685	up	7:-:137874979-138002086	ENSG00000182158	64764	C9JPH0,H7C1W8,A0A087WU77,A2RRN1,A0A087WUP1,Q70SY1,Q86VD4	CREB3L2	cAMP responsive element binding protein 3 like 2 [Source:HGNC Symbol%3BAcc:HGNC:23720]	18.9697	8.27262
ENSG00000035862	1.16457	0.015869	0.935685	up	17:-:78852977-78925387	ENSG00000035862	7077	K7EIX4,P16035,A0A024R8V7,B4DFW2	TIMP2	TIMP metallopeptidase inhibitor 2 [Source:HGNC Symbol%3BAcc:HGNC:11821]	40.6086	17.7159
ENSG00000131187	-2.09515723304034	0.0161998	0.952344	down	5:-:177402141-177409564	ENSG00000131187	2161	A0A0R7FJH5,A0A346D5N4,Q1JR85,P00748	F12	coagulation factor XII [Source:HGNC Symbol%3BAcc:HGNC:3530]	0.39469	1.6492
ENSG00000134317	1.19239	0.0162448	0.952344	up	2:+:9951693-10002277	ENSG00000134317	29841	F8WFB0,B7Z1S6,Q9NZI5,C9JYY8	GRHL1	grainyhead like transcription factor 1 [Source:HGNC Symbol%3BAcc:HGNC:17923]	10.5087	4.49699
ENSG00000197353	4.15277	0.0162634	0.952344	up	8:-:142750150-142752532	ENSG00000197353	137797	F1T0L0,Q6UXB3	LYPD2	LY6/PLAUR domain containing 2 [Source:HGNC Symbol%3BAcc:HGNC:25215]	2.05359	0.11291
ENSG00000149809	1.58556	0.0163283	0.953195	up	11:+:65111845-65116384	ENSG00000149809	7108	E9PLL1,E9PQ50,A0A024R577,E9PQZ7,H0YEN6,H0YDY5,E9PS18,H0YCI8,E9PK81,E9PLI3,E9PP79,E9PS09,E9PLS9,E9PRQ1,O76062	TM7SF2	transmembrane 7 superfamily member 2 [Source:HGNC Symbol%3BAcc:HGNC:11863]	4.09297	1.33369
ENSG00000172115	-1.15809184124803	0.0163526	0.953195	down	7:-:25118656-25125260	ENSG00000172115	54205	G4XXL9,C9JFR7,P99999	CYCS	cytochrome c%2C somatic [Source:HGNC Symbol%3BAcc:HGNC:19986]	14.4965	31.6373
ENSG00000129595	1.79793	0.016556	0.960549	up	5:-:112142441-112419313	ENSG00000129595	64097	D3DT02,Q8NEH8,Q9HCS5	EPB41L4A	erythrocyte membrane protein band 4.1 like 4A [Source:HGNC Symbol%3BAcc:HGNC:13278]	0.9697	0.27273
ENSG00000198805	-1.21402503966105	0.0165917	0.960549	down	14:+:20468954-20477089	ENSG00000198805	4860	G3V2H3,P01298,P00491,G3V5M2,G3V393	PNP	purine nucleoside phosphorylase [Source:HGNC Symbol%3BAcc:HGNC:7892]	6.57809	14.9237
ENSG00000140545	1.1953	0.0167345	0.961134	up	15:-:88898683-88913381	ENSG00000140545	4240	A0A024RC55,A0A024RC59,H0YKS8,H0YKB5,A0A087WUV5,Q08431	MFGE8	milk fat globule EGF and factor V/VIII domain containing [Source:HGNC Symbol%3BAcc:HGNC:7036]	11.0825	4.73299
ENSG00000000971	1.18989	0.0167403	0.961134	up	1:+:196652043-196747504	ENSG00000000971	3075	A0A0D9SG88,Q5TFM2,U5TZG9,P08603	CFH	complement factor H [Source:HGNC Symbol%3BAcc:HGNC:4883]	10.0629	4.31369
ENSG00000164045	-1.36263754390533	0.0167617	0.961134	down	3:-:48157146-48188417	ENSG00000164045	993	A0A024R2R6,P30304,C9JFR5,D8KXX0,C9JH94	CDC25A	cell division cycle 25A [Source:HGNC Symbol%3BAcc:HGNC:1725]	2.50076	6.28904
ENSG00000198959	1.17921	0.0168327	0.961134	up	20:-:38127385-38166578	ENSG00000198959	7052	A2A2A0,P21980,Q6DKH2,Q9BXQ0,A2A299	TGM2	transglutaminase 2 [Source:HGNC Symbol%3BAcc:HGNC:11778]	53.6889	23.1859
ENSG00000184992	-1.18467415076626	0.0168431	0.961134	down	12:+:124993645-125031231	ENSG00000184992	140707	A0A5F9ZHY7,Q8WY22	BRI3BP	BRI3 binding protein [Source:HGNC Symbol%3BAcc:HGNC:14251]	5.51747	12.2654
ENSG00000211891	1.26459	0.0168653	0.961134	up	14:-:105597691-105601728	ENSG00000211891	3497	A0A286YES5,P01854	IGHE	immunoglobulin heavy constant epsilon [Source:HGNC Symbol%3BAcc:HGNC:5522]	25.9818	10.5756
ENSG00000119705	-1.21473884879301	0.0169783	0.964617	down	14:+:77708071-77761104	ENSG00000119705	81892	H0YJ07,H0YJI1,G3V4X6,G3V2S9,H0YJ40,A0A087WUN7,H0YJU7,H0YJW7,Q9GZT3	SLIRP	SRA stem-loop interacting RNA binding protein [Source:HGNC Symbol%3BAcc:HGNC:20495]	9.84954	22.3566
ENSG00000187017	1.83329	0.017002	0.964617	up	1:+:6424776-6461367	ENSG00000187017	83715	A0A0J9YWQ8,Q5JYL1,A0A1B0GUS9,B1AK53,A0A2R8Y7L7,H0Y7L4,K7EMB7,A0A2R8Y6D3,A0A0J9YY76,A0A1B0GUN9,A0A2R8YG57,A0A0A0MSQ4,A0A0J9YW00	ESPN	espin [Source:HGNC Symbol%3BAcc:HGNC:13281]	1.08606	0.29805
ENSG00000007968	-1.28780231098274	0.0171306	0.969759	down	1:-:23506438-23531233	ENSG00000007968	1870	Q14209	E2F2	E2F transcription factor 2 [Source:HGNC Symbol%3BAcc:HGNC:3114]	2.70609	6.4614
ENSG00000163170	-1.5706685913455	0.0171981	0.971427	down	2:-:74135400-74147912	ENSG00000163170	388962	Q8N338,Q53S33	BOLA3	bolA family member 3 [Source:HGNC Symbol%3BAcc:HGNC:24415]	1.52049	4.41692
ENSG00000165501	-1.37583459966138	0.0172855	0.972377	down	14:+:49598761-49614672	ENSG00000165501	122769	G3V5H2,Q96L50,Q6P393	LRR1	leucine rich repeat protein 1 [Source:HGNC Symbol%3BAcc:HGNC:19742]	4.15418	10.5432
ENSG00000108179	-1.15108003547765	0.0172911	0.972377	down	10:+:79347469-79355334	ENSG00000108179	10105	P30405,H0Y548,A0A024QZS4,R4GN99	PPIF	peptidylprolyl isomerase F [Source:HGNC Symbol%3BAcc:HGNC:9259]	25.1534	54.6291
ENSG00000137673	1.2186	0.017353	0.972751	up	11:-:102520508-102530750	ENSG00000137673	4316	P09237,A5GZ72	MMP7	matrix metallopeptidase 7 [Source:HGNC Symbol%3BAcc:HGNC:7174]	24.2704	10.199
ENSG00000152779	1.90484	0.017374	0.972751	up	10:-:89430299-89556641	ENSG00000152779	387700	E9PPP4,Q6ZSM3	SLC16A12	solute carrier family 16 member 12 [Source:HGNC Symbol%3BAcc:HGNC:23094]	1.31306	0.34292
ENSG00000287384	-Inf	0.0175682	0.979329	down	1:-:11979533-11980127	ENSG00000287384	-	-	-	novel transcript	0	1.34806
ENSG00000099860	1.25999	0.0176683	0.982767	up	19:+:2476122-2478259	ENSG00000099860	4616	Q6IX74,K7EPQ8,O75293,K7EM97	GADD45B	growth arrest and DNA damage inducible beta [Source:HGNC Symbol%3BAcc:HGNC:4096]	19.064	7.78459
ENSG00000047457	1.14679	0.0178314	0.989681	up	3:-:149162410-149221829	ENSG00000047457	1356	E9PFZ2,Q6NSB2,H7C5N5,D6RE86,A5PL27,P00450,H7C5R1	CP	ceruloplasmin [Source:HGNC Symbol%3BAcc:HGNC:2295]	20.1583	8.90334
ENSG00000186212	1.84128	0.0180797	0.995022	up	4:-:76894152-76898144	ENSG00000186212	345079	A6NEL2	SOWAHB	sosondowah ankyrin repeat domain family member B [Source:HGNC Symbol%3BAcc:HGNC:32958]	1.77871	0.48545
ENSG00000144681	-1.27392272197653	0.0181541	0.995022	down	3:+:36380503-36548007	ENSG00000144681	6769	Q8WUK8,E9PEA7,C9J3Z9,F8WB25,Q99469	STAC	SH3 and cysteine rich domain [Source:HGNC Symbol%3BAcc:HGNC:11353]	3.54888	8.39262
ENSG00000228649	-1.30599542774871	0.0181728	0.995022	down	7:+:22854126-22872945	ENSG00000228649	109729180	-	SNHG26	small nucleolar RNA host gene 26 [Source:HGNC Symbol%3BAcc:HGNC:53131]	2.11425	5.11231
ENSG00000244300	1.19581	0.0182004	0.995022	up	3:+:128489212-128502970	ENSG00000244300	101927167	-	GATA2-AS1	GATA2 antisense RNA 1 [Source:HGNC Symbol%3BAcc:HGNC:51108]	21.8278	9.31865
ENSG00000134668	-1.6447143976303	0.0182936	0.99798	down	1:-:31790422-31816051	ENSG00000134668	90853	E9PPM7,E9PMX0,E9PQH7,E9PKC3,Q96I05,H0YF46,Q05C62,Q6ZMY3	SPOCD1	SPOC domain containing 1 [Source:HGNC Symbol%3BAcc:HGNC:26338]	0.49671	1.5189
ENSG00000215244	1.97523	0.0183465	0.998347	up	10:+:6271169-6353827	ENSG00000215244	399715	-	LINC02649	long intergenic non-protein coding RNA 2649 [Source:HGNC Symbol%3BAcc:HGNC:54134]	1.0168	0.2529
ENSG00000175274	1.15071	0.0183916	0.998347	up	11:-:44885903-44951306	ENSG00000175274	9537	E9PMY0,E9PMW4,O14683,E9PN66,E9PPM1,E9PIN5,E9PIK4,E9PQ46,E9PS55,E9PKN9,U3KQ32,E9PKZ4,E9PNB3	TP53I11	tumor protein p53 inducible protein 11 [Source:HGNC Symbol%3BAcc:HGNC:16842]	47.1463	20.7667
ENSG00000143850	1.15271	0.0184177	0.998347	up	1:-:204218853-204377665	ENSG00000143850	22874	A0A5F9ZH45,A0A1B0GW03,A0A1B0GUN5,A5XEJ5,A5XEJ7,A5XEJ3,Q5VTI5,A5XEJ4,A5XEJ6,Q96FR0,Q9Y2H5,A5XEJ2,A5XEJ8	PLEKHA6	pleckstrin homology domain containing A6 [Source:HGNC Symbol%3BAcc:HGNC:17053]	37.4861	16.4888
ENSG00000077092	2.28335	0.0184991	1	up	3:+:25174332-25597932	ENSG00000077092	5915	F1D8S6,Q5QHG3,Q6FHY0,D6RBI3,Q86UC5,P10826,Q15299	RARB	retinoic acid receptor beta [Source:HGNC Symbol%3BAcc:HGNC:9865]	0.89999	0.1808
ENSG00000095303	-1.26508223448265	0.0186703	1	down	9:+:122370530-122395703	ENSG00000095303	5742	X6RJD6,A0A087X296,P23219,A0A2R8YDM0,A0A2R8Y6S0	PTGS1	prostaglandin-endoperoxide synthase 1 [Source:HGNC Symbol%3BAcc:HGNC:9604]	2.655	6.24036
ENSG00000119772	1.22776	0.0187199	1	up	2:-:25227855-25342590	ENSG00000119772	1788	Q8WVA9,A0A0C4DG02,F8WE91,Q9Y6K1,Q6PJ37	DNMT3A	DNA methyltransferase 3 alpha [Source:HGNC Symbol%3BAcc:HGNC:2978]	3.37988	1.41132
ENSG00000070540	1.45911	0.0187366	1	up	17:-:68420948-68457513	ENSG00000070540	55062	A0A024R8L5,K7EKN0,Q5MNZ9,K7ELY0,G5EA37,K7EKC5,K7EK57	WIPI1	WD repeat domain%2C phosphoinositide interacting 1 [Source:HGNC Symbol%3BAcc:HGNC:25471]	5.24595	1.86598
ENSG00000129235	-1.18663739384716	0.0188462	1	down	17:+:6640985-6644541	ENSG00000129235	84817	L8E9G3,Q9BRA2,I3L2R6,I3L3M7,I3L0K2	TXNDC17	thioredoxin domain containing 17 [Source:HGNC Symbol%3BAcc:HGNC:28218]	7.96896	17.7391
ENSG00000174938	1.16346	0.0189112	1	up	16:-:29871159-29899550	ENSG00000174938	26470	H3BN26,X5D9C2,X5DRJ2,Q6UXD5,X5D2T7,X5DNZ5,X5D7P3,X5D9G4,X5D2X2,I3L111,A0A087WYL5,X5DPB9	SEZ6L2	seizure related 6 homolog like 2 [Source:HGNC Symbol%3BAcc:HGNC:30844]	20.2862	8.85691
ENSG00000258130	2.08542	0.0189218	1	up	16:-:30204316-30209071	ENSG00000258130	-	-	-	coiled-coil domain containing 101 (CCDC101) pseudogene	1.60732	0.37038
ENSG00000161905	1.4842	0.0189788	1	up	17:-:4630919-4642294	ENSG00000161905	246	D3DTK1,P16050	ALOX15	arachidonate 15-lipoxygenase [Source:HGNC Symbol%3BAcc:HGNC:433]	4.85512	1.69718
ENSG00000132646	-1.1311687709424	0.0189879	1	down	20:-:5114953-5126626	ENSG00000132646	5111	Q6FHF5,Q7Z6A2,P12004,Q7Z6A1,Q7Z6A0,Q7Z6A3,Q6FI35	PCNA	proliferating cell nuclear antigen [Source:HGNC Symbol%3BAcc:HGNC:8729]	70.3704	150.738
ENSG00000143476	-1.15576043651495	0.0189916	1	down	1:+:212035553-212107400	ENSG00000143476	51514	F5GZ90,Q9NZJ0	DTL	denticleless E3 ubiquitin protein ligase homolog [Source:HGNC Symbol%3BAcc:HGNC:30288]	8.33124	18.1529
ENSG00000128165	1.76424	0.0190021	1	up	22:+:50481543-50486440	ENSG00000128165	79924	Q7Z4H4	ADM2	adrenomedullin 2 [Source:HGNC Symbol%3BAcc:HGNC:28898]	1.89465	0.54545
ENSG00000112208	-1.17180319107153	0.0191813	1	down	6:+:57172326-57189833	ENSG00000112208	9532	O95816	BAG2	BAG cochaperone 2 [Source:HGNC Symbol%3BAcc:HGNC:938]	4.8487	10.6829
ENSG00000255874	-1.53876388451595	0.0191938	1	down	13:-:110863987-110870251	ENSG00000255874	283487	-	PRECSIT	p53 regulated carcinoma associated Stat3 activating long intergenic non-protein coding transcript [Source:HGNC Symbol%3BAcc:HGNC:27492]	0.76599	2.17647
ENSG00000139112	1.14521	0.0192287	1	up	12:+:10212458-10223128	ENSG00000139112	23710	G3V1T7,F5H007,A0A0G2JKT8,A0A024RAP5,F5GYD9,F5GX12,F5GZY7,Q9H0R8	GABARAPL1	GABA type A receptor associated protein like 1 [Source:HGNC Symbol%3BAcc:HGNC:4068]	25.9226	11.4618
ENSG00000167553	-1.16113518950764	0.0192811	1	down	12:+:49188736-49274600	ENSG00000167553	84790	Q9BQE3,Q8N532,F8VRK1,H0YHV2,A0A1W2PQM2,F8VS66,F5H5D3	TUBA1C	tubulin alpha 1c [Source:HGNC Symbol%3BAcc:HGNC:20768]	47.278	103.398
ENSG00000150961	1.12854	0.0193535	1	up	4:-:118722823-118838683	ENSG00000150961	9871	E9PC44,D6RGJ5,O94855,E9PG84,D6RAE2,D6RBM1,Q4W5D3,E9PDM8,Q49AI3	SEC24D	SEC24 homolog D%2C COPII coat complex component [Source:HGNC Symbol%3BAcc:HGNC:10706]	16.6607	7.45226
ENSG00000233539	1.68382	0.0194232	1	up	7:-:46673785-46759851	ENSG00000233539	-	-	-	novel transcript	3.46177	1.05375
ENSG00000143416	2.31988	0.0196983	1	up	1:-:151364304-151372707	ENSG00000143416	8991	A6PVX1,C9JVL0,Q13228,F2Z2W8,F8WBA9,H0Y532,Q9H8A8,F8WCR4	SELENBP1	selenium binding protein 1 [Source:HGNC Symbol%3BAcc:HGNC:10719]	0.88357	0.17306
ENSG00000167779	-1.1236283294333	0.0198971	1	down	12:+:53097436-53102345	ENSG00000167779	3489	F8VVA5,A0A3B3IUE0,F8VYK9,P24592,Q9H2B5	IGFBP6	insulin like growth factor binding protein 6 [Source:HGNC Symbol%3BAcc:HGNC:5475]	54.8583	116.898
ENSG00000076003	-1.12311129461134	0.0199592	1	down	2:-:135839626-135876443	ENSG00000076003	4175	Q4ZG57,Q53T61,Q14566	MCM6	minichromosome maintenance complex component 6 [Source:HGNC Symbol%3BAcc:HGNC:6949]	17.7952	37.9063
ENSG00000131153	-1.61871918909735	0.0199874	1	down	16:-:85676198-85690073	ENSG00000131153	51659	M0QXS3,Q9Y248,M0R043	GINS2	GINS complex subunit 2 [Source:HGNC Symbol%3BAcc:HGNC:24575]	1.11314	3.3431
ENSG00000179046	-1.95076732370517	0.020122	1	down	4:-:188091272-188109603	ENSG00000179046	205860	J3KNI5,Q6T5J5,B7ZLC3,Q8N7C3	TRIML2	tripartite motif family like 2 [Source:HGNC Symbol%3BAcc:HGNC:26378]	0.44041	1.66501
ENSG00000197837	1.82541	0.0201863	1	up	12:-:14767999-14771131	ENSG00000197837	121504	P62805	H4-16	H4 histone 16 [Source:HGNC Symbol%3BAcc:HGNC:20510]	2.6309	0.72597
ENSG00000176890	-1.26880532052537	0.0202362	1	down	18:+:657653-673578	ENSG00000176890	7298	Q53Y97,P04818	TYMS	thymidylate synthetase [Source:HGNC Symbol%3BAcc:HGNC:12441]	5.68232	13.3903
ENSG00000173145	-1.20254076841394	0.0205118	1	down	10:-:94333226-94362959	ENSG00000173145	64318	Q8WTT2	NOC3L	NOC3 like DNA replication regulator [Source:HGNC Symbol%3BAcc:HGNC:24034]	4.73011	10.6461
ENSG00000180573	1.30459	0.0205336	1	up	6:+:26124145-26139116	ENSG00000180573	8334	Q93077	H2AC6	H2A clustered histone 6 [Source:HGNC Symbol%3BAcc:HGNC:4733]	16.802	6.65206
ENSG00000287929	-3.4170853279277	0.020539	1	down	1:+:183252263-183258968	ENSG00000287929	-	-	-	novel transcript%2C antisense to NMNAT2	0.13731	1.43436
ENSG00000148180	1.11584	0.0205999	1	up	9:+:121207794-121332843	ENSG00000148180	2934	Q5T0H8,A0A0A0MS51,Q5T0I0,A0A0U1RQL8,A0A0A0MT01,P06396	GSN	gelsolin [Source:HGNC Symbol%3BAcc:HGNC:4620]	18.3106	8.26264
ENSG00000110881	-1.87756579796771	0.0207201	1	down	12:+:50057548-50083611	ENSG00000110881	41	F8VSK4,H7C1W9,P78348,H0YHD6	ASIC1	acid sensing ion channel subunit 1 [Source:HGNC Symbol%3BAcc:HGNC:100]	0.27844	1.00058
ENSG00000164050	1.1141	0.020796	1	up	3:-:48403854-48430086	ENSG00000164050	5364	O43157,A1A4U0,A0A0B6XK48	PLXNB1	plexin B1 [Source:HGNC Symbol%3BAcc:HGNC:9103]	20.7652	9.38158
ENSG00000171425	1.26701	0.0208348	1	up	19:+:55635459-55645623	ENSG00000171425	51545	K7EM32,Q9P0T4	ZNF581	zinc finger protein 581 [Source:HGNC Symbol%3BAcc:HGNC:25017]	19.9197	8.09453
ENSG00000151692	1.92192	0.0208432	1	up	2:+:6917412-7068286	ENSG00000151692	9781	C9JLH4,P50876,H7C3G0	RNF144A	ring finger protein 144A [Source:HGNC Symbol%3BAcc:HGNC:20457]	0.84322	0.21762
ENSG00000106560	1.9607	0.0208436	1	up	7:+:150685697-150693641	ENSG00000106560	26157	A0A090N8H4,C9JND7,Q9UG22	GIMAP2	GTPase%2C IMAP family member 2 [Source:HGNC Symbol%3BAcc:HGNC:21789]	2.41052	0.60562
ENSG00000105639	1.53163	0.0209014	1	up	19:-:17824780-17848071	ENSG00000105639	3718	A0A024R7M7,A0A0S2Z4R7,P52333,A0A0S2Z485	JAK3	Janus kinase 3 [Source:HGNC Symbol%3BAcc:HGNC:6193]	1.97225	0.66714
ENSG00000159199	-1.15090767633035	0.0209524	1	down	17:+:48892765-48895871	ENSG00000159199	516	E7EQ97,I3L0Y5,E7EPU7,P05496,D6R9H7	ATP5MC1	ATP synthase membrane subunit c locus 1 [Source:HGNC Symbol%3BAcc:HGNC:841]	13.0418	28.3212
ENSG00000235741	2.36427	0.0210419	1	up	1:-:54516412-54517259	ENSG00000235741	105378734	-	LINC02784	long intergenic non-protein coding RNA 2784 [Source:HGNC Symbol%3BAcc:HGNC:54304]	4.12205	0.78291
ENSG00000165891	-1.20592744778275	0.0211154	1	down	12:-:77021248-77065569	ENSG00000165891	144455	H0YHW2,F8VSE7,F8VXV5,H0YIF4,Q96AV8	E2F7	E2F transcription factor 7 [Source:HGNC Symbol%3BAcc:HGNC:23820]	3.12249	7.04431
ENSG00000130826	-1.11129693569559	0.0212051	1	down	X:+:154762742-154777689	ENSG00000130826	1736	H7BZF2,H7C0M1,C9IYT0,O60832,H7C2Q2,H7C2Q9	DKC1	dyskerin pseudouridine synthase 1 [Source:HGNC Symbol%3BAcc:HGNC:2890]	18.2685	38.5971
ENSG00000171084	-1.51256563678193	0.0212441	1	down	3:+:125916620-125930024	ENSG00000171084	100125556	Q05BU3	FAM86JP	family with sequence similarity 86 member J%2C pseudogene [Source:HGNC Symbol%3BAcc:HGNC:44097]	1.93049	5.38657
ENSG00000134013	-1.13542110325407	0.0212706	1	down	8:-:23296897-23425328	ENSG00000134013	4017	E5RJL2,R4GMS2,E5RI22,W8QRJ0,E5RHH3,E5RFE2,H0YAP6,H0YAR1,W6I206,Q9Y4K0,E5RFY0	LOXL2	lysyl oxidase like 2 [Source:HGNC Symbol%3BAcc:HGNC:6666]	6.79946	14.6079
ENSG00000134955	-1.21700749247879	0.0213456	1	down	11:+:125063302-125090516	ENSG00000134955	219855	E9PRJ4,A0A024R3J2,Q8TED4	SLC37A2	solute carrier family 37 member 2 [Source:HGNC Symbol%3BAcc:HGNC:20644]	2.80567	6.37838
ENSG00000238266	-1.17772429743457	0.021422	1	down	10:+:6779549-6879450	ENSG00000238266	100507127	-	LINC00707	long intergenic non-protein coding RNA 707 [Source:HGNC Symbol%3BAcc:HGNC:44691]	2.48576	5.49929
ENSG00000029153	-1.11132205247135	0.0214498	1	down	12:+:27332854-27425289	ENSG00000029153	56938	H0Y5R1,Q8WYA1	ARNTL2	aryl hydrocarbon receptor nuclear translocator like 2 [Source:HGNC Symbol%3BAcc:HGNC:18984]	9.75864	20.6181
ENSG00000162302	-1.10741817120732	0.0215297	1	down	11:+:64359148-64372215	ENSG00000162302	8986	E9PJN1,A0A0A6YYC0,E9PKU3,A0PJF8,O75676	RPS6KA4	ribosomal protein S6 kinase A4 [Source:HGNC Symbol%3BAcc:HGNC:10433]	23.6311	49.7929
ENSG00000234353	3.02032	0.0216762	1	up	22:-:23638492-23640762	ENSG00000234353	-	-	-	immunoglobulin lambda-like polypeptide 1 (IGLL1) pseudogene	1.83623	0.22133
ENSG00000182898	2.28951	0.0217784	1	up	1:-:152084141-152089064	ENSG00000182898	126637	Q5QJ38,L8E6Z9	TCHHL1	trichohyalin like 1 [Source:HGNC Symbol%3BAcc:HGNC:31796]	0.83398	0.16682
ENSG00000007516	1.53353	0.0220056	1	up	16:+:1333638-1349441	ENSG00000007516	8938	H3BPP9,H3BV46,O94812	BAIAP3	BAI1 associated protein 3 [Source:HGNC Symbol%3BAcc:HGNC:948]	2.10527	0.71119
ENSG00000227155	1.87313	0.0220073	1	up	9:-:452492-492248	ENSG00000227155	-	-	-	novel transcript	1.43394	0.38281
ENSG00000205609	1.54227	0.0220653	1	up	16:-:28379579-28403841	ENSG00000205609	728689	B5ME19	EIF3CL	eukaryotic translation initiation factor 3 subunit C like [Source:HGNC Symbol%3BAcc:HGNC:26347]	4.10782	1.3793
ENSG00000175130	1.10377	0.022242	1	up	1:-:32333839-32336233	ENSG00000175130	65108	P49006	MARCKSL1	MARCKS like 1 [Source:HGNC Symbol%3BAcc:HGNC:7142]	99.2893	45.1805
ENSG00000117593	-1.12436915425683	0.022293	1	down	1:+:173824653-173858808	ENSG00000117593	55157	A0A3B3ITK9,Q6PI48,A0A3B3IS01,A0A3B3IT89,A0A3B3IS54,A0A3B3ITS3,A0A3B3IT01,A0A3B3ISK7	DARS2	aspartyl-tRNA synthetase 2%2C mitochondrial [Source:HGNC Symbol%3BAcc:HGNC:25538]	5.74329	12.2447
ENSG00000143412	1.13289	0.0222963	1	up	1:+:150982249-150995634	ENSG00000143412	8416	O76027	ANXA9	annexin A9 [Source:HGNC Symbol%3BAcc:HGNC:547]	51.3409	22.8954
ENSG00000145103	1.24174	0.0223727	1	up	3:-:121987323-122022247	ENSG00000145103	286676	Q86SU0	ILDR1	immunoglobulin like domain containing receptor 1 [Source:HGNC Symbol%3BAcc:HGNC:28741]	11.3871	4.70901
ENSG00000135048	1.10726	0.0224191	1	up	9:-:71683366-71816690	ENSG00000135048	23670	H3BLX9,F5H6B2,F5GZC1,H3BLY0,B4E1B9,Q9UHN6	CEMIP2	cell migration inducing hyaluronidase 2 [Source:HGNC Symbol%3BAcc:HGNC:11869]	31.9029	14.482
ENSG00000138449	1.10169	0.0224809	1	up	2:-:189560590-189583758	ENSG00000138449	30061	E7ES28,A0A1B1FKG8,A0A1B1FKG5,Q4PNE6,E7EQF8,A0A1B1FKH1,Q4PNE4,D7GLE3,Q4PNE2,Q9NP59,Q4PNE3	SLC40A1	solute carrier family 40 member 1 [Source:HGNC Symbol%3BAcc:HGNC:10909]	36.5133	16.639
ENSG00000134369	1.09838	0.0226115	1	up	1:+:201622885-201826969	ENSG00000134369	89796	H7BZD9,Q8NEY1,A0A0A0MRJ3,H0Y6F6,H0YA94,A4FUT7	NAV1	neuron navigator 1 [Source:HGNC Symbol%3BAcc:HGNC:15989]	8.60341	3.92956
ENSG00000002726	1.09709	0.0227681	1	up	7:+:150824627-150861504	ENSG00000002726	26	C9J0G8,C9J2J4,P19801	AOC1	amine oxidase copper containing 1 [Source:HGNC Symbol%3BAcc:HGNC:80]	52.0199	23.7811
ENSG00000164463	1.2924	0.022855	1	up	5:+:173056352-173139284	ENSG00000164463	153222	E5RI19,Q8IUR6	CREBRF	CREB3 regulatory factor [Source:HGNC Symbol%3BAcc:HGNC:24050]	2.15827	0.86173
ENSG00000174371	-1.15598242573638	0.022883	1	down	1:+:241847967-241895148	ENSG00000174371	9156	A0A024R3V2,Q5T397,H0YAZ2,E5RGY3,Q5T399,Q5T398,Q9UQ84,E5RHK1	EXO1	exonuclease 1 [Source:HGNC Symbol%3BAcc:HGNC:3511]	6.46506	14.0888
ENSG00000196872	1.11123	0.0229609	1	up	2:-:98793846-98936259	ENSG00000196872	343990	C9JDX0,C9JFM2,C9JXD6,C9JK00,Q6NV74	CRACDL	CRACD like [Source:HGNC Symbol%3BAcc:HGNC:33454]	22.3439	10.115
ENSG00000105357	1.09722	0.0230599	1	up	19:+:50188186-50310542	ENSG00000105357	79784	A1L2Z2,Q7Z406,A0A2R8Y454,A0A0C4DFM8,M0QY43,A0A2R8Y4C3	MYH14	myosin heavy chain 14 [Source:HGNC Symbol%3BAcc:HGNC:23212]	23.9115	10.9302
ENSG00000167653	1.20318	0.0230909	1	up	8:+:142670308-142682725	ENSG00000167653	8000	D3DWI6,H0YAA6,O43653	PSCA	prostate stem cell antigen [Source:HGNC Symbol%3BAcc:HGNC:9500]	23.119	9.81955
ENSG00000277758	1.28609	0.0231248	1	up	10:-:47744717-47763592	ENSG00000277758	-	-	-	novel protein identical to synaptotagmin XV	2.31319	0.92763
ENSG00000265972	1.11407	0.023132	1	up	1:-:145992435-145996579	ENSG00000265972	10628	L8E7V6,Q9H3M7,B1ALI9	TXNIP	thioredoxin interacting protein [Source:HGNC Symbol%3BAcc:HGNC:16952]	107.838	48.7214
ENSG00000197536	1.24398	0.0232179	1	up	5:+:132410636-132488702	ENSG00000197536	441108	Q8N8D9	IRF1-AS1	IRF1 antisense RNA 1 [Source:HGNC Symbol%3BAcc:HGNC:33838]	3.32819	1.3742
ENSG00000203709	1.48329	0.0232301	1	up	1:-:207801518-207879115	ENSG00000203709	100128537	-	MIR29B2CHG	MIR29B2 and MIR29C host gene [Source:HGNC Symbol%3BAcc:HGNC:32018]	0.84448	0.29539
ENSG00000021645	1.4118	0.0234364	1	up	14:+:78170373-79868291	ENSG00000021645	9369	G3V4R9,A0A0U1RQC5,A0A0C4DGK4,A0A7I2YQT0,A0A0A0MR89,H0YJL2,A0A7I2V2B1,G3V247,A0A0U1RRJ0,Q9Y4C0,Q9HDB5	NRXN3	neurexin 3 [Source:HGNC Symbol%3BAcc:HGNC:8010]	1.11215	0.40878
ENSG00000198816	1.45374	0.0236349	1	up	19:+:7515292-7521025	ENSG00000198816	140467	M0R2S5,Q9NW07	ZNF358	zinc finger protein 358 [Source:HGNC Symbol%3BAcc:HGNC:16838]	7.28016	2.5992
ENSG00000196378	2.05168	0.023639	1	up	8:-:144772224-144787345	ENSG00000196378	80778	E9PSD0,Q8IZ26,A0A0C4DG42,E9PNZ6	ZNF34	zinc finger protein 34 [Source:HGNC Symbol%3BAcc:HGNC:13098]	1.2756	0.30089
ENSG00000204323	1.99231	0.0238389	1	up	17:+:75633434-75641404	ENSG00000204323	643008	Q71RC9	SMIM5	small integral membrane protein 5 [Source:HGNC Symbol%3BAcc:HGNC:40030]	0.85031	0.209
ENSG00000198176	-1.09135165172294	0.0238891	1	down	13:+:113584721-113641473	ENSG00000198176	7027	Q14186,F5H452,A0A024RDY4,Q5JSB5,Q5JSB6	TFDP1	transcription factor Dp-1 [Source:HGNC Symbol%3BAcc:HGNC:11749]	32.4371	67.591
ENSG00000049541	-1.14131467921137	0.0239251	1	down	7:-:74231499-74254458	ENSG00000049541	5982	H7C5P1,A0A087WVY3,H7C5Q7,F8WDC9,H7C596,Q75MT5,H7C5P4,F8WC37,H7C5G4,H7C5A0,P35250,B5BUD2,H7C5S7	RFC2	replication factor C subunit 2 [Source:HGNC Symbol%3BAcc:HGNC:9970]	12.9071	27.8429
ENSG00000100304	-1.08736307555854	0.0239557	1	down	22:-:43166622-43187134	ENSG00000100304	23170	V9GY16,Q14166,A0A024R4U3	TTLL12	tubulin tyrosine ligase like 12 [Source:HGNC Symbol%3BAcc:HGNC:28974]	19.2662	40.0353
ENSG00000058085	-1.11823394441256	0.0239798	1	down	1:+:183186238-183245127	ENSG00000058085	3918	Q13753	LAMC2	laminin subunit gamma 2 [Source:HGNC Symbol%3BAcc:HGNC:6493]	31.3595	66.5746
ENSG00000168032	-1.77322913815298	0.0241112	1	down	3:+:40387184-40428744	ENSG00000168032	956	C9J0J3,A0A3B3IT06,O75355	ENTPD3	ectonucleoside triphosphate diphosphohydrolase 3 [Source:HGNC Symbol%3BAcc:HGNC:3365]	0.53529	1.78939
ENSG00000160325	1.22815	0.0241781	1	up	9:+:133459965-133470848	ENSG00000160325	11094	F6TGH8,Q9UGQ2	CACFD1	calcium channel flower domain containing 1 [Source:HGNC Symbol%3BAcc:HGNC:1365]	9.50694	3.9687
ENSG00000213722	1.17685	0.0242743	1	up	6:-:31727038-31730617	ENSG00000213722	23564	V9HW53,H0Y7N1,Q5SSV3,Q5SRR8,O95865,A0A140T971	DDAH2	dimethylarginine dimethylaminohydrolase 2 [Source:HGNC Symbol%3BAcc:HGNC:2716]	19.2254	8.31626
ENSG00000264462	2.76282	0.0242817	1	up	21:+:8986999-8987178	ENSG00000264462	103504731	-	MIR3648-2	microRNA 3648-2 [Source:HGNC Symbol%3BAcc:HGNC:50843]	10.3088	1.48536
ENSG00000273151	1.18283	0.0242903	1	up	7:-:879790-886547	ENSG00000273151	-	-	-	novel transcript%2C antisense to GET4	6.42885	2.76939
ENSG00000110375	1.52002	0.0243125	1	up	11:+:118925164-118958559	ENSG00000110375	7379	O00526	UPK2	uroplakin 2 [Source:HGNC Symbol%3BAcc:HGNC:12579]	10.9868	3.74644
ENSG00000070814	-1.09181843256638	0.0243174	1	down	5:+:150357629-150400308	ENSG00000070814	6949	E7ETY2,H0Y8Y7,A0A3B3IS06,H0YAB7,A0A2R8Y4M7,Q13428,H0YA99,A0A2R8Y857,A0A6I8PRA0	TCOF1	treacle ribosome biogenesis factor 1 [Source:HGNC Symbol%3BAcc:HGNC:11654]	12.099	25.2196
ENSG00000110011	1.24507	0.0244657	1	up	11:+:64230278-64234286	ENSG00000110011	3338	H0YGV0,Q86VG4,Q6PIN0,J3KNJ8,G3V1T1,Q96FY5,Q9NNZ3	DNAJC4	DnaJ heat shock protein family (Hsp40) member C4 [Source:HGNC Symbol%3BAcc:HGNC:5271]	10.8504	4.47672
ENSG00000137266	1.11672	0.0245615	1	up	6:-:3268962-3457050	ENSG00000137266	63027	A1A5C7,H7C4T9,Q7L9D0,C9IZW5,F8WBC7,C9J4Z0	SLC22A23	solute carrier family 22 member 23 [Source:HGNC Symbol%3BAcc:HGNC:21106]	8.81718	3.97633
ENSG00000186076	-1.45482742191925	0.0245876	1	down	12:-:93640822-93641586	ENSG00000186076	-	-	-	phosphoglycerate mutase 1 (brain) (PGAM1) pseudogene	6.94222	18.6107
ENSG00000281398	-1.14371405321854	0.0246819	1	down	5:+:139274102-139284899	ENSG00000281398	724102	-	SNHG4	small nucleolar RNA host gene 4 [Source:HGNC Symbol%3BAcc:HGNC:32964]	5.85591	12.6533
ENSG00000229955	3.99231	0.0248446	1	up	22:-:38387918-38388857	ENSG00000229955	-	-	-	novel transcript%2C sense intronic to CSNK1E	2.01064	0.12355
ENSG00000167741	1.72502	0.0249258	1	up	17:-:4556927-4560818	ENSG00000167741	124975	I3L2G6,B4DPG6,J3KPJ0,Q6P531	GGT6	gamma-glutamyltransferase 6 [Source:HGNC Symbol%3BAcc:HGNC:26891]	2.28737	0.67666
ENSG00000156284	1.55935	0.0250353	1	up	21:-:30214006-30216097	ENSG00000156284	9073	P56748	CLDN8	claudin 8 [Source:HGNC Symbol%3BAcc:HGNC:2050]	5.19959	1.72535
ENSG00000162073	-1.26327999184867	0.0250367	1	down	16:+:2969270-2973484	ENSG00000162073	124222	I3L1A2,Q8N4S7,I3L265	PAQR4	progestin and adipoQ receptor family member 4 [Source:HGNC Symbol%3BAcc:HGNC:26386]	3.87132	9.08786
ENSG00000212743	2.38289	0.0253048	1	up	10:+:6350316-6352762	ENSG00000212743	399716	-	LINC02656	long intergenic non-protein coding RNA 2656 [Source:HGNC Symbol%3BAcc:HGNC:54142]	1.01979	0.19121
ENSG00000254951	2.06238	0.0254738	1	up	11:-:7754393-7905955	ENSG00000254951	-	-	-	novel transcript%2C sense overlapping OR5P2%2C OR5P3 and OR5P1P	1.31508	0.30791
ENSG00000163535	-1.14406683352129	0.0257335	1	down	2:+:200510008-200584096	ENSG00000163535	151246	Q562F6,C9JW92	SGO2	shugoshin 2 [Source:HGNC Symbol%3BAcc:HGNC:30812]	3.80722	8.22856
ENSG00000156510	-1.39381554860485	0.0257418	1	down	10:+:69220332-69267552	ENSG00000156510	80201	Q2TB90	HKDC1	hexokinase domain containing 1 [Source:HGNC Symbol%3BAcc:HGNC:23302]	1.51517	3.89366
ENSG00000171056	-1.80410845103695	0.0258175	1	down	8:-:10723768-10730511	ENSG00000171056	83595	Q9BT81	SOX7	SRY-box transcription factor 7 [Source:HGNC Symbol%3BAcc:HGNC:18196]	0.51746	1.76719
ENSG00000144381	-1.15862114895711	0.0262868	1	down	2:-:197486584-197516737	ENSG00000144381	3329	A0A7I2V5K3,A0A0S2Z415,Q53SE2,A0A7I2V5M1,C9J0S9,A0A7I2V2X6,E7EXB4,C9JCQ4,B9VP19,A0A0S2Z477,F8WBB1,E7ESH4,A0A7I2YQK6,B3GQS7,B9VPB4,Q53QD5,A0A7I2YQ71,A0A024R3X4,B9VP24,A0A7I2V369,P10809,C9JL19,C9JL25,A0A7I2V599	HSPD1	heat shock protein family D (Hsp60) member 1 [Source:HGNC Symbol%3BAcc:HGNC:5261]	48.9558	106.881
ENSG00000137440	-1.28255720103728	0.0263008	1	down	4:-:15935577-15938740	ENSG00000137440	9982	Q14512	FGFBP1	fibroblast growth factor binding protein 1 [Source:HGNC Symbol%3BAcc:HGNC:19695]	7.34105	17.4648
ENSG00000166197	-1.07292619817603	0.026577	1	down	10:+:102152176-102163871	ENSG00000166197	9221	A0A0A0MRM9,S4R341,Q96J17,S4R349,Q14978,S4R402,S4R3C2	NOLC1	nucleolar and coiled-body phosphoprotein 1 [Source:HGNC Symbol%3BAcc:HGNC:15608]	33.2015	68.306
ENSG00000184371	1.14111	0.0267412	1	up	1:+:109910242-109930992	ENSG00000184371	1435	E9PKP4,A0A024R0A1,E9PJA2,E9PQ08,P09603,H7BY18	CSF1	colony stimulating factor 1 [Source:HGNC Symbol%3BAcc:HGNC:2432]	9.78473	4.33868
ENSG00000155465	1.49742	0.026787	1	up	14:-:22773222-22829820	ENSG00000155465	9056	G3V4U1,A0A0S2Z4W9,D6RFE5,G3V2L0,G3V4Z6,Q9UM01,G3V2H8,G3V5A1,A0A0S2Z502,G3V5W2,G3V2K0,G3V362,H0YJ95,A0A0S2Z4V9,G3V273	SLC7A7	solute carrier family 7 member 7 [Source:HGNC Symbol%3BAcc:HGNC:11065]	2.36937	0.8207
ENSG00000131462	-1.09281329257204	0.0269753	1	down	17:+:42609641-42615238	ENSG00000131462	7283	P23258,K7EKE5,A0A7P0T9G6,K7EIS0	TUBG1	tubulin gamma 1 [Source:HGNC Symbol%3BAcc:HGNC:12417]	9.13232	19.0488
ENSG00000164338	-1.17070826604752	0.0269999	1	down	5:+:73565443-73583380	ENSG00000164338	84135	D6RF65,Q8TED0,H0Y8P4,A0A1Y8EI88	UTP15	UTP15 small subunit processome component [Source:HGNC Symbol%3BAcc:HGNC:25758]	2.82289	6.21484
ENSG00000164163	-1.0693871641834	0.0273626	1	down	4:+:145098288-145129524	ENSG00000164163	6059	H0Y990,D6R9I9,D6RGF4,P61221	ABCE1	ATP binding cassette subfamily E member 1 [Source:HGNC Symbol%3BAcc:HGNC:69]	9.53542	19.5693
ENSG00000253302	2.44916	0.027481	1	up	8:+:73420004-73441526	ENSG00000253302	100128126	-	STAU2-AS1	STAU2 antisense RNA 1 [Source:HGNC Symbol%3BAcc:HGNC:44101]	0.98266	0.17598
ENSG00000131398	1.17366	0.0276172	1	up	19:-:50311937-50333515	ENSG00000131398	3748	E7ETH1,A0A590UJ62,E9PQY4,Q14003	KCNC3	potassium voltage-gated channel subfamily C member 3 [Source:HGNC Symbol%3BAcc:HGNC:6235]	5.65077	2.44973
ENSG00000012048	-1.06732813845334	0.0277465	1	down	17:-:43044295-43170245	ENSG00000012048	672	A0A024R1Y1,A0A6B7FU98,A0A6B7FUC3,A0A068BCB8,Q3YB51,G3XAC3,A0A6B7FU28,Q7KYU6,A0A6B7FVK7,A0A7G8KP81,A0A2R8Y7V5,Q5YLB2,A0A6B7FUE8,A0A494C182,A0A6B7FW63,A0A6B7FVL7,A0A6B7FX59,A0A024R1V0,K7EPC7,A0A386IPW3,C6YB47,K4K7V3,A0A140HIE9,A0A6B7FUA0,K4JXS7,E7EUM2,A0A345G166,K7EJW3,A0A068BFV4,Q3YB50,A0A3G1CIL4,K4JUB1,A0A024R1V8,A0A6B7FWY8,Q3YB52,Q6P671,A0A6B7FX64,A0A0N9E014,A0A068BI32,A0A345G165,A0A386IPY7,A0A6…	BRCA1	BRCA1 DNA repair associated [Source:HGNC Symbol%3BAcc:HGNC:1100]	6.29817	12.9071
ENSG00000140044	1.08696	0.0278668	1	up	14:+:75427716-75474111	ENSG00000140044	122953	A0A024R6D7,H0YKE4,Q8WYK2	JDP2	Jun dimerization protein 2 [Source:HGNC Symbol%3BAcc:HGNC:17546]	13.3614	6.15123
ENSG00000092470	-1.16238728475446	0.0278805	1	down	15:+:43826980-43868412	ENSG00000092470	79968	A0A0C4DFX7,C9JE56,Q9H967	WDR76	WD repeat domain 76 [Source:HGNC Symbol%3BAcc:HGNC:25773]	4.46668	9.77722
ENSG00000058091	1.13332	0.0279182	1	up	7:+:90466424-91210590	ENSG00000058091	5218	F8WF96,C9IYJ9,E7EUK8,C9JWL6,O94921	CDK14	cyclin dependent kinase 14 [Source:HGNC Symbol%3BAcc:HGNC:8883]	7.22197	3.21966
ENSG00000253771	1.32299	0.0279303	1	up	13:-:24924677-24968487	ENSG00000253771	646405	Q5T6R2	TPTE2P1	transmembrane phosphoinositide 3-phosphatase and tensin homolog 2 pseudogene 1 [Source:HGNC Symbol%3BAcc:HGNC:35196]	5.23364	2.0458
ENSG00000260528	1.74987	0.0280904	1	up	16:+:90102271-90178344	ENSG00000260528	100996541	P0CG43	FAM157C	family with sequence similarity 157 member C [Source:HGNC Symbol%3BAcc:HGNC:34081]	0.87025	0.25304
ENSG00000179178	1.23008	0.0283643	1	up	1:+:43269983-43274002	ENSG00000179178	128218	E5RHB0,Q96AQ2	TMEM125	transmembrane protein 125 [Source:HGNC Symbol%3BAcc:HGNC:28275]	13.0485	5.43984
ENSG00000236675	1.2708	0.0286143	1	up	1:+:155230975-155234325	ENSG00000236675	4581	-	MTX1P1	metaxin 1 pseudogene 1 [Source:HGNC Symbol%3BAcc:HGNC:7505]	27.9459	11.3263
ENSG00000111665	-1.0966020954955	0.0286887	1	down	12:-:6844793-6851292	ENSG00000111665	83461	F8WDL1,F5GX58,J3KMY0,Q99618	CDCA3	cell division cycle associated 3 [Source:HGNC Symbol%3BAcc:HGNC:14624]	6.54412	13.6861
ENSG00000100097	-1.0574474269871	0.0289325	1	down	22:+:37675636-37679802	ENSG00000100097	3956	A0A0B6XK00,F8WEI7,P09382,F8WCQ5	LGALS1	galectin 1 [Source:HGNC Symbol%3BAcc:HGNC:6561]	58.1087	118.272
ENSG00000183248	1.86637	0.0290785	1	up	19:-:7868719-7874390	ENSG00000183248	80164	A0A096LNU1,Q9H6K5	PRR36	proline rich 36 [Source:HGNC Symbol%3BAcc:HGNC:26172]	1.05998	0.2843
ENSG00000122591	-1.16581178660413	0.0291963	1	down	7:-:22889371-23014130	ENSG00000122591	84668	A0A0S2Z6M9,A0A7P0T8Q9,A0A7P0T943,H7C0W7,A0A7P0Z4L0,A0A7P0TAP6,B8ZZA2,A0A7P0TBJ9,Q9BYI3,A0A7P0T8K2	FAM126A	family with sequence similarity 126 member A [Source:HGNC Symbol%3BAcc:HGNC:24587]	0.89069	1.9543
ENSG00000176845	1.07905	0.0293033	1	up	17:+:83079609-83095122	ENSG00000176845	284207	Q147U6,Q641Q3,I3L0R0	METRNL	meteorin like%2C glial cell differentiation regulator [Source:HGNC Symbol%3BAcc:HGNC:27584]	29.8804	13.8318
ENSG00000085999	-1.15766643451835	0.0294212	1	down	1:+:46246461-46278480	ENSG00000085999	8438	A0A087WTB0,A0A087WV39,A0A590UJ71,V9GYD3,Q92698,A0A087X124,A0A087WWG5,V9GYX6,A0A087WVW5,A0A590UJJ7,A0A590UJQ8,A0A087WW72,P46100,L8E913,A0A590UJ90	RAD54L	RAD54 like [Source:HGNC Symbol%3BAcc:HGNC:9826]	4.2521	9.27713
ENSG00000184730	1.60257	0.0294718	1	up	16:+:28494643-28498970	ENSG00000184730	55911	A0A4V7I447,Q0VD83	APOBR	apolipoprotein B receptor [Source:HGNC Symbol%3BAcc:HGNC:24087]	2.24067	0.72156
ENSG00000101400	1.0882	0.0294957	1	up	20:-:33407957-33443763	ENSG00000101400	6640	Q13424,Q29RY0,B3KTR0	SNTA1	syntrophin alpha 1 [Source:HGNC Symbol%3BAcc:HGNC:11167]	32.0072	14.7226
ENSG00000072571	-1.06290629675615	0.0295029	1	down	5:+:163460203-163491941	ENSG00000072571	3161	Q6PIR6,Q05D84,E5RIH2,Q6PG44,B9UCQ3,O75330,Q6NSC0,E5RI30,Q05DM0	HMMR	hyaluronan mediated motility receptor [Source:HGNC Symbol%3BAcc:HGNC:5012]	12.5139	25.5669
ENSG00000168453	-1.19073489302257	0.0295145	1	down	8:-:22114419-22133384	ENSG00000168453	55806	A0A0A0WDA6,E5RK80,A0A0A0WDV7,A0A0A0WEW9,O43593,A0A0A0WJ87	HR	HR lysine demethylase and nuclear receptor corepressor [Source:HGNC Symbol%3BAcc:HGNC:5172]	1.75952	3.92789
ENSG00000275835	-1.15405092209391	0.0295742	1	down	15:-:22983192-23039572	ENSG00000275835	114791	A0A0G2JRG1,A0A087X1Z1,A0A087WVL9,A0A0G2JSA7,A0A0G2JQK7,A0A0G2JS51,A0A0G2JQI0,A0A0G2JR45,A0A0G2JPW5,A0A0G2JQW0,A0A0G2JQX1,A0A0G2JQK2,Q96RT8,A0A087X006,A0A087WVZ8	TUBGCP5	tubulin gamma complex associated protein 5 [Source:HGNC Symbol%3BAcc:HGNC:18600]	2.76976	6.02787
ENSG00000154274	1.92721	0.0297508	1	up	4:+:37453925-37623495	ENSG00000154274	55286	D6RFF1,Q8IY42	C4orf19	chromosome 4 open reading frame 19 [Source:HGNC Symbol%3BAcc:HGNC:25618]	0.93044	0.23925
ENSG00000136295	1.04741	0.0297648	1	up	7:+:2631986-2664802	ENSG00000136295	80727	A0A024R816,A8MXJ9,H7C3T6,Q9C0H2	TTYH3	tweety family member 3 [Source:HGNC Symbol%3BAcc:HGNC:22222]	25.7769	12.1968
ENSG00000142549	1.69839	0.0298105	1	up	19:+:51311644-51330891	ENSG00000142549	402665	A6NGN9	IGLON5	IgLON family member 5 [Source:HGNC Symbol%3BAcc:HGNC:34550]	1.9882	0.59911
ENSG00000278997	2.1375	0.0298272	1	up	1:-:33141871-33143230	ENSG00000278997	-	-	-	TEC	2.21126	0.49148
ENSG00000168016	1.05072	0.0299183	1	up	3:-:36826819-36945057	ENSG00000168016	9881	A0A2R8Y8A3,O15050,A0A2R8YEM9,A0A2R8Y890,A0A096LPF5,L8EAQ6,A0A2R8Y7N6	TRANK1	tetratricopeptide repeat and ankyrin repeat containing 1 [Source:HGNC Symbol%3BAcc:HGNC:29011]	10.7469	5.07341
ENSG00000213585	-1.06264296559742	0.0299561	1	down	5:-:133971871-134004975	ENSG00000213585	7416	P21796,L8ECA2,C9JI87	VDAC1	voltage dependent anion channel 1 [Source:HGNC Symbol%3BAcc:HGNC:12669]	59.3267	121.187
ENSG00000185275	2.01176	0.0300923	1	up	Y:-:18992467-18992709	ENSG00000185275	938	-	CD24P4	CD24 molecule pseudogene 4 [Source:HGNC Symbol%3BAcc:HGNC:1649]	14.7456	3.57587
ENSG00000177728	1.04425	0.0301472	1	up	17:+:75441159-75500452	ENSG00000177728	9772	Q12767,J3QLM7,J3QS17,J3KT63,J3QRT3,J3KS76,J3QLC5,J3QSG7,J3QRT7,J3QQW3,J3KRN3,J3QS24,J3QRY7,J3KTL5,J3KRU7	TMEM94	transmembrane protein 94 [Source:HGNC Symbol%3BAcc:HGNC:28983]	24.6533	11.6907
ENSG00000116649	-1.08917093797461	0.0302228	1	down	1:-:11054584-11060020	ENSG00000116649	6723	K7EQ47,K7EL89,K7ESL0,K7EKM4,P19623	SRM	spermidine synthase [Source:HGNC Symbol%3BAcc:HGNC:11296]	16.3173	33.95
ENSG00000157227	1.148	0.0302842	1	up	14:+:22836560-22849041	ENSG00000157227	4323	P50281,A0A7P0TAV6,F8VP90,A0A7P0TBK8,A0A7P0TAG0,K4RH61	MMP14	matrix metallopeptidase 14 [Source:HGNC Symbol%3BAcc:HGNC:7160]	207.555	91.594
ENSG00000171206	1.04175	0.0304819	1	up	10:+:102644479-102658318	ENSG00000171206	81603	A0A2R8YFP1,A0A2R8YCF6,A0A2R8YD00,R4GN03,A0A2U3TZI0,A0A2R8Y580,A0A2R8Y5K0,Q9BZR9,A0A2R8Y500	TRIM8	tripartite motif containing 8 [Source:HGNC Symbol%3BAcc:HGNC:15579]	43.0188	20.4352
ENSG00000133466	1.05702	0.0305144	1	up	22:-:37180166-37199385	ENSG00000133466	114904	F8WC87,A0A024R1J0,A0A1S5UZH7,Q9BXI9	C1QTNF6	C1q and TNF related 6 [Source:HGNC Symbol%3BAcc:HGNC:14343]	50.8194	23.8866
ENSG00000101868	-1.12847730624037	0.0305208	1	down	X:+:24693873-24996986	ENSG00000101868	5422	A0A7I2V2V3,A6NMQ1,A0A5F9ZHW2,L8ECG9,P09884	POLA1	DNA polymerase alpha 1%2C catalytic subunit [Source:HGNC Symbol%3BAcc:HGNC:9173]	1.32111	2.82464
ENSG00000070731	1.31181	0.0305879	1	up	17:-:76565377-76586956	ENSG00000070731	10610	K7EMM1,K7EKT8,A0A024R8M1,Q9UJ37,K7EMI2,K7EIW2	ST6GALNAC2	ST6 N-acetylgalactosaminide alpha-2%2C6-sialyltransferase 2 [Source:HGNC Symbol%3BAcc:HGNC:10867]	6.33035	2.49374
ENSG00000113916	1.06785	0.0306722	1	up	3:-:187721377-187745725	ENSG00000113916	604	C9JCS5,A5PL18,A0A0C4DH53,A0N7C7,Q16413,A0N7C6,C9JL16,B5B0A5,P41182	BCL6	BCL6 transcription repressor [Source:HGNC Symbol%3BAcc:HGNC:1001]	14.0238	6.54224
ENSG00000188277	1.7122	0.0307995	1	up	15:+:40769980-40772449	ENSG00000188277	643338	A8K5M9	C15orf62	chromosome 15 open reading frame 62 [Source:HGNC Symbol%3BAcc:HGNC:34489]	2.5387	0.75771
ENSG00000139618	-1.08884345910814	0.0309912	1	down	13:+:32315086-32400268	ENSG00000139618	675	Q9H4L3,A0A7G6J4N9,A0A4P8DL22,A0A649UI40,Q8IU77,A0A068BDV3,A0A068BDT0,A0A386IN22,A0A0F6TN97,Q9H4L2,A0A4P8DL54,A0A0F6RAD2,A0A386IP96,A0A386INL2,A0A7G8KP82,H0YE37,A0A248X3Z1,A0A0F6RAU8,A0A649UIZ9,A0A386IPX8,A0A386IPV2,A0A068BDU2,A0A248X3Y9,A0A0F7G9F8,A0A386IPV4,A0A0F6RAD4,A0A386INM2,A0A068BEV8,K4K7W0,A0A386IPI4,A0A068BEU0,A0A590UJU6,A0A6G8IU23,A0A068BC94,Q9H265,A0A386INF6,A0A0F6TMQ7,A0A590UJI7,A0A38…	BRCA2	BRCA2 DNA repair associated [Source:HGNC Symbol%3BAcc:HGNC:1101]	2.29342	4.77064
ENSG00000161981	-1.15632109571874	0.0310481	1	down	16:+:53828-57669	ENSG00000161981	79622	B8ZZ06,Q9BV90,Q4TT61,H7BYR9	SNRNP25	small nuclear ribonucleoprotein U11/U12 subunit 25 [Source:HGNC Symbol%3BAcc:HGNC:14161]	7.24903	15.801
ENSG00000236833	1.84674	0.0310939	1	up	3:-:197660565-197665757	ENSG00000236833	-	-	-	novel transcript	3.17535	0.86335
ENSG00000008256	1.03751	0.0312259	1	up	7:-:6161776-6272644	ENSG00000008256	9265	Q96HS5,O43739	CYTH3	cytohesin 3 [Source:HGNC Symbol%3BAcc:HGNC:9504]	38.746	18.4596
ENSG00000110002	1.13877	0.0312952	1	up	11:+:124115404-124147721	ENSG00000110002	4013	B4DHS6,O00534	VWA5A	von Willebrand factor A domain containing 5A [Source:HGNC Symbol%3BAcc:HGNC:6658]	6.31707	2.80563
ENSG00000112118	-1.04171797407888	0.031582	1	down	6:-:52264014-52284881	ENSG00000112118	4172	Q7Z6P5,A0A0S2Z4T1,A0A499FHX9,A0A0S2Z492,P25205,J3KQ69	MCM3	minichromosome maintenance complex component 3 [Source:HGNC Symbol%3BAcc:HGNC:6945]	39.585	79.696
ENSG00000204175	1.27371	0.031766	1	up	10:-:46549044-46555530	ENSG00000204175	9721	O60269	GPRIN2	G protein regulated inducer of neurite outgrowth 2 [Source:HGNC Symbol%3BAcc:HGNC:23730]	10.6642	4.31343
ENSG00000175792	-1.03370589730291	0.0318251	1	down	3:-:128064778-128153914	ENSG00000175792	8607	E7ETR0,B5BUB1,H7C4G5,H7C4I3,Q9Y265,J3QLR1	RUVBL1	RuvB like AAA ATPase 1 [Source:HGNC Symbol%3BAcc:HGNC:10474]	11.2921	22.6083
ENSG00000097096	1.20363	0.0318804	1	up	1:-:85156889-85201016	ENSG00000097096	84144	Q5VT97,A0A2X0SFY5	SYDE2	synapse defective Rho GTPase homolog 2 [Source:HGNC Symbol%3BAcc:HGNC:25841]	4.32564	1.8367
ENSG00000171956	1.78526	0.03191	1	up	15:+:60004234-60061730	ENSG00000171956	27023	Q99853	FOXB1	forkhead box B1 [Source:HGNC Symbol%3BAcc:HGNC:3799]	1.43728	0.40779
ENSG00000226186	2.30694	0.0319104	1	up	2:-:70955899-70956234	ENSG00000226186	100462866	-	ELOCP21	elongin C pseudogene 21 [Source:HGNC Symbol%3BAcc:HGNC:38157]	7.04602	1.39253
ENSG00000122547	-1.20234647913469	0.0319478	1	down	7:+:36153254-36301538	ENSG00000122547	80820	H7C4A5,Q7L9B9	EEPD1	endonuclease/exonuclease/phosphatase family domain containing 1 [Source:HGNC Symbol%3BAcc:HGNC:22223]	2.53943	5.71473
ENSG00000165685	1.2097	0.0319881	1	up	12:+:10170542-10191804	ENSG00000165685	120939	F5H230,Q4KMG9	TMEM52B	transmembrane protein 52B [Source:HGNC Symbol%3BAcc:HGNC:26438]	7.69585	3.25401
ENSG00000170515	-1.03162157619	0.0320515	1	down	12:+:56104537-56113910	ENSG00000170515	5036	Q6PIN5,A0A024RB85,F8VR77,Q9UQ80,F8W0A3,F8VZ69,Q05D08	PA2G4	proliferation-associated 2G4 [Source:HGNC Symbol%3BAcc:HGNC:8550]	23.646	47.2743
ENSG00000137648	1.03235	0.0320568	1	up	11:+:118077012-118121890	ENSG00000137648	56649	E5RIH1,E5RJR8,Q9NRS4,G3V124,H0YAX8,H0YBM5,A0A087WTU6,E7ESG9	TMPRSS4	transmembrane serine protease 4 [Source:HGNC Symbol%3BAcc:HGNC:11878]	22.5827	10.7975
ENSG00000183486	1.04772	0.0321053	1	up	21:+:41361999-41409393	ENSG00000183486	4600	A0A7P0Z4E8,C9JEL4,C9J9T4,Q75MY8,Q75MY7,C9JS04,C9JZQ9,P20592	MX2	MX dynamin like GTPase 2 [Source:HGNC Symbol%3BAcc:HGNC:7533]	6.85026	3.24062
ENSG00000233006	1.28615	0.0321718	1	up	5:-:132311285-132370170	ENSG00000233006	553103	-	MIR3936HG	MIR3936 host gene [Source:HGNC Symbol%3BAcc:HGNC:40538]	4.19178	1.68092
ENSG00000249753	-Inf	0.0321737	1	down	12:-:63623788-63795718	ENSG00000249753	-	-	-	antisense to TMEM5	0	2.43059
ENSG00000231724	-Inf	0.0321737	1	down	3:+:186807692-186818121	ENSG00000231724	-	-	-	novel transcript	0	1.2378
ENSG00000238832	-Inf	0.0321737	1	down	7:+:107603363-107603507	ENSG00000238832	-	-	-	-	0	4.60974
ENSG00000276851	-Inf	0.0321737	1	down	17:+:50094065-50094647	ENSG00000276851	-	-	-	novel transcript	0	1.1465
ENSG00000180611	-1.42486267851942	0.032182	1	down	3:-:192796815-192917856	ENSG00000180611	151963	Q8IYB1	MB21D2	Mab-21 domain containing 2 [Source:HGNC Symbol%3BAcc:HGNC:30438]	1.54585	4.05892
ENSG00000174791	-1.10761223161327	0.0324496	1	down	11:-:66330241-66336840	ENSG00000174791	9610	A0A0S2Z4U0,H0YCG8,Q13671,A0A0S2Z4T5,A0A0S2Z4T3,E9PMB8,E9PNR2	RIN1	Ras and Rab interactor 1 [Source:HGNC Symbol%3BAcc:HGNC:18749]	4.11735	8.6768
ENSG00000114019	1.05934	0.0325009	1	up	3:-:134355347-134375479	ENSG00000114019	51421	D6RFG0,D6RBK2,D6RIC7,D6RCL7,D6RJA4,Q9Y2J4,D6RF61	AMOTL2	angiomotin like 2 [Source:HGNC Symbol%3BAcc:HGNC:17812]	71.6689	33.6321
ENSG00000075651	1.02846	0.0325528	1	up	3:-:171600404-171810950	ENSG00000075651	5337	F8WBV7,Q13393,Q8WYW5,C9IY79,H7C0L3	PLD1	phospholipase D1 [Source:HGNC Symbol%3BAcc:HGNC:9067]	13.9962	6.71011
ENSG00000069849	-1.02880034214081	0.0327474	1	down	3:+:141876124-141926549	ENSG00000069849	483	D3DNF9,H7C4L9,Q58I18,C9J6S2,C9JA36,F8WBY4,H7C547,C9JXZ1,P54709	ATP1B3	ATPase Na+/K+ transporting subunit beta 3 [Source:HGNC Symbol%3BAcc:HGNC:806]	28.8265	57.5187
ENSG00000262406	-2.4170853279277	0.0327654	1	down	11:-:102862736-102874982	ENSG00000262406	4321	P39900	MMP12	matrix metallopeptidase 12 [Source:HGNC Symbol%3BAcc:HGNC:7158]	0.21071	1.10057
ENSG00000184584	1.05333	0.0327826	1	up	5:-:139475533-139482935	ENSG00000184584	340061	J3QTB1,A0A494C0T1,A0A494C1N5,A0A494C0W5,Q86WV6	STING1	stimulator of interferon response cGAMP interactor 1 [Source:HGNC Symbol%3BAcc:HGNC:27962]	17.59	8.28898
ENSG00000249839	2.10648	0.0328607	1	up	15:-:43663654-43684339	ENSG00000249839	-	-	-	histidine acid phosphatase domain containing 2A (HISPPD2A) pseudogene	0.90984	0.20662
ENSG00000117399	-1.02830073032188	0.0329205	1	down	1:+:43358981-43363203	ENSG00000117399	991	Q12834	CDC20	cell division cycle 20 [Source:HGNC Symbol%3BAcc:HGNC:1723]	59.3424	118.367
ENSG00000250645	Inf	0.0329906	1	up	5:+:418703-419109	ENSG00000250645	-	-	-	family with sequence similarity 136%2C member A (FAM136A) pseudogene	1.72934	0
ENSG00000151929	-1.02548758377443	0.0330052	1	down	10:+:119651380-119677819	ENSG00000151929	9531	C9JFK9,O95817	BAG3	BAG cochaperone 3 [Source:HGNC Symbol%3BAcc:HGNC:939]	33.9682	67.6227
ENSG00000137393	1.03792	0.0330532	1	up	6:+:18387350-18468870	ENSG00000137393	255488	Q7Z419	RNF144B	ring finger protein 144B [Source:HGNC Symbol%3BAcc:HGNC:21578]	20.9243	9.96608
ENSG00000146674	1.32693	0.0330607	1	up	7:-:45912245-45921874	ENSG00000146674	3486	A6XND0,B3KWK7,H0Y485,A6XND1,C9JMX4,H0Y5K2,P17936	IGFBP3	insulin like growth factor binding protein 3 [Source:HGNC Symbol%3BAcc:HGNC:5472]	580.701	226.374
ENSG00000170423	-1.73456751778387	0.0330891	1	down	12:-:52837804-52849092	ENSG00000170423	196374	H0YI54,Q8N1N4	KRT78	keratin 78 [Source:HGNC Symbol%3BAcc:HGNC:28926]	0.51031	1.66078
ENSG00000170381	1.06856	0.0331927	1	up	7:-:83363238-83649139	ENSG00000170381	9723	A0A2R8YCX5,O15041,F8WCZ5	SEMA3E	semaphorin 3E [Source:HGNC Symbol%3BAcc:HGNC:10727]	7.90543	3.68615
ENSG00000137747	1.10548	0.033387	1	up	11:-:117900641-117929459	ENSG00000137747	84000	E9PR79,Q9BYE2	TMPRSS13	transmembrane serine protease 13 [Source:HGNC Symbol%3BAcc:HGNC:29808]	8.62833	3.92158
ENSG00000144648	1.75632	0.033397	1	up	3:+:42804752-42887974	ENSG00000144648	1238	V9GYM0,V9GYX0,V9GZ70,V9GYB7,O00590	ACKR2	atypical chemokine receptor 2 [Source:HGNC Symbol%3BAcc:HGNC:1565]	0.97267	0.28157
ENSG00000137642	1.02416	0.0334653	1	up	11:+:121452314-121633763	ENSG00000137642	6653	Q92673,L8EA23,E9PKB0,E9PS32,E9PP43,E9PPB3,A0A024R3H2	SORL1	sortilin related receptor 1 [Source:HGNC Symbol%3BAcc:HGNC:11185]	11.7962	5.67227
ENSG00000109805	-1.05172835061512	0.0335054	1	down	4:+:17810979-17844865	ENSG00000109805	64151	Q6NUR1,D6RA93,H0Y9Z8,Q9BPX3	NCAPG	non-SMC condensin I complex subunit G [Source:HGNC Symbol%3BAcc:HGNC:24304]	8.01304	16.2449
ENSG00000123364	1.06973	0.0336124	1	up	12:+:53938831-53946544	ENSG00000123364	3229	Q6LAM3,P31276	HOXC13	homeobox C13 [Source:HGNC Symbol%3BAcc:HGNC:5125]	27.147	12.6479
ENSG00000162069	1.07075	0.0336694	1	up	16:-:3027682-3036944	ENSG00000162069	146439	A0A2R8Y2X6,A1A5D9	BICDL2	BICD family like cargo adaptor 2 [Source:HGNC Symbol%3BAcc:HGNC:33584]	13.3869	6.23264
ENSG00000196421	1.84344	0.0336885	1	up	20:+:64034344-64039962	ENSG00000196421	284739	A0A1B0GVI8,A0A1B0GTL2	C20orf204	chromosome 20 open reading frame 204 [Source:HGNC Symbol%3BAcc:HGNC:27655]	0.80566	0.21955
ENSG00000133121	1.02199	0.033745	1	up	13:-:33103137-33350630	ENSG00000133121	90627	B2R789,A0A024RDV4,H3BRG5,Q9Y3M8,H3BUW7	STARD13	StAR related lipid transfer domain containing 13 [Source:HGNC Symbol%3BAcc:HGNC:19164]	19.7618	9.51686
ENSG00000099864	1.30769	0.0338227	1	up	19:+:708935-748329	ENSG00000099864	5064	A0A024R1Y6,O75781,A0A087WTK8,A0A024R207,A0A087X1D6,A0A087WWY4	PALM	paralemmin [Source:HGNC Symbol%3BAcc:HGNC:8594]	3.58225	1.4152
ENSG00000128274	1.09561	0.0338443	1	up	22:-:42692121-42721298	ENSG00000128274	53947	Q7Z2I1,Q7Z7C3,Q6RJW1,F2VPV5,S6CQT5,Q7Z7C2,B0L3P7,Q6RJW0,Q6RJV7,Q7Z7C5,Q540I5,M1KVK7,Q5D079,Q7Z7C4,B0L3P6,S6CPX2,S6CQ09,Q7Z7C6,Q540I6,A0A0S2Z5J1,Q6RJV9,A0A192ZI69,Q6RJV8,Q9NPC4,S6CRD2,R4X5Z8,Q6RJV6,F2VPV4,A0A0S2Z671	A4GALT	alpha 1%2C4-galactosyltransferase (P blood group) [Source:HGNC Symbol%3BAcc:HGNC:18149]	14.6149	6.6881
ENSG00000172005	1.51955	0.0338559	1	up	2:+:95025677-95053992	ENSG00000172005	4118	Q969V6,A0A024RE11,A0A024RE19,P01732,P21145,P58753	MAL	mal%2C T cell differentiation protein [Source:HGNC Symbol%3BAcc:HGNC:6817]	6.47341	2.20811
ENSG00000276988	-3.90251215509794	0.0338916	1	down	7:-:128483907-128484158	ENSG00000276988	-	-	Metazoa_SRP	Metazoan signal recognition particle RNA [Source:RFAM%3BAcc:RF00017]	0.25391	3.7134
ENSG00000153162	-1.6801197337615	0.0339029	1	down	6:+:7726099-7881728	ENSG00000153162	654	Q4JCQ2,A1L1B5,Q4VBA3,A4FU97,A4FU96,P22004	BMP6	bone morphogenetic protein 6 [Source:HGNC Symbol%3BAcc:HGNC:1073]	0.50728	1.58978
ENSG00000186951	1.16606	0.034239	1	up	22:+:46150521-46243756	ENSG00000186951	5465	Q07869,B0QYX1,Q86SF0,L8E859,F1D8S4,B0QYX2	PPARA	peroxisome proliferator activated receptor alpha [Source:HGNC Symbol%3BAcc:HGNC:9232]	2.30888	1.00623
ENSG00000163918	-1.02348303490737	0.0342396	1	down	3:-:186789880-186807058	ENSG00000163918	5984	P35249,C9J8M3,C9JZI1,F8WE44,C9JGY5,C9JW34,C9JXZ7,H7C1P0	RFC4	replication factor C subunit 4 [Source:HGNC Symbol%3BAcc:HGNC:9972]	21.5847	42.9104
ENSG00000213430	-1.49370660953061	0.0342452	1	down	5:+:21882585-21884310	ENSG00000213430	643300	-	HSPD1P1	heat shock protein family D (Hsp60) member 1 pseudogene 1 [Source:HGNC Symbol%3BAcc:HGNC:35133]	2.03894	5.61528
ENSG00000102760	-1.90251215509794	0.034456	1	down	13:+:41457550-41470871	ENSG00000102760	28984	Q9H4X1	RGCC	regulator of cell cycle [Source:HGNC Symbol%3BAcc:HGNC:20369]	0.99395	3.63409
ENSG00000111335	1.01564	0.0347572	1	up	12:+:112978395-113011723	ENSG00000111335	4939	A0A7P0TAV1,Q7Z6D0,F8W1C5,A0A7P0TAE6,A0A7P0T9B5,A0A7P0T8H9,A0A087X0V5,P29728,F8VPI5	OAS2	2'-5'-oligoadenylate synthetase 2 [Source:HGNC Symbol%3BAcc:HGNC:8087]	18.4158	8.9078
ENSG00000166987	1.03777	0.0348238	1	up	12:+:57520710-57530148	ENSG00000166987	114785	F8VNX1,F8VU14,F8VZD7,F8VW40,Q96DN6,A0A0C4DGJ6,H0YHN1,A0A024RBA3,H0YIU1,F8VVK7,H0YHD1,F8VPC4,Q6P0P0	MBD6	methyl-CpG binding domain protein 6 [Source:HGNC Symbol%3BAcc:HGNC:20445]	15.9331	7.58959
ENSG00000142599	1.01537	0.0348703	1	up	1:-:8352397-8848921	ENSG00000142599	473	A0A590UK57,Q9P2R6,A0A075B770,K7EJQ1,H7BYW9,A0A590UJ84,K7EIE3,D6RA28,K7EIQ4,B1AKN3,H0Y975	RERE	arginine-glutamic acid dipeptide repeats [Source:HGNC Symbol%3BAcc:HGNC:9965]	11.8658	5.74061
ENSG00000148291	-1.26508223448265	0.0349474	1	down	9:+:133356550-133361158	ENSG00000148291	6835	Q15527,A0A024R8G1	SURF2	surfeit 2 [Source:HGNC Symbol%3BAcc:HGNC:11475]	8.19834	19.2695
ENSG00000148660	1.01449	0.0350201	1	up	10:-:73812501-73874591	ENSG00000148660	818	B3KTH7,A0A2Q3DQE3,Q8WU40,H0Y6G2,Q13555,Q5SWX3	CAMK2G	calcium/calmodulin dependent protein kinase II gamma [Source:HGNC Symbol%3BAcc:HGNC:1463]	29.6922	14.3737
ENSG00000288528	-2.22444024998531	0.0351812	1	down	11:-:102316173-102328586	ENSG00000288528	-	-	-	novel transcript	0.82429	3.76722
ENSG00000161395	1.23742	0.0352179	1	up	17:-:39671122-39696797	ENSG00000161395	93210	J3QQL0,J3QRN7,Q96FM1,J3QKU0,J3KTJ2,A0A087WTP0	PGAP3	post-GPI attachment to proteins phospholipase 3 [Source:HGNC Symbol%3BAcc:HGNC:23719]	6.01135	2.49339
ENSG00000186283	-1.02831348334266	0.0353087	1	down	1:+:179082070-179098023	ENSG00000186283	64222	A0A024R943,Q5W0C6,F2Z3J4,Q5W0C9,Q9H497	TOR3A	torsin family 3 member A [Source:HGNC Symbol%3BAcc:HGNC:11997]	15.1231	30.1656
ENSG00000185238	-1.07227080369592	0.0353272	1	down	11:+:20387558-20509338	ENSG00000185238	10196	Q8WUV3,E9PLF6,O60678,E9PRB4	PRMT3	protein arginine methyltransferase 3 [Source:HGNC Symbol%3BAcc:HGNC:30163]	4.81963	9.91098
ENSG00000225760	-1.79030265151192	0.0353483	1	down	13:+:110965704-110990579	ENSG00000225760	104355135	-	LINC00431	long intergenic non-protein coding RNA 431 [Source:HGNC Symbol%3BAcc:HGNC:42766]	1.13011	3.82271
ENSG00000076513	1.01736	0.0354183	1	up	12:+:109999186-110039763	ENSG00000076513	88455	F8W150,H0YIN8,S4R3U2,S4R3D2,Q8IZ07	ANKRD13A	ankyrin repeat domain 13A [Source:HGNC Symbol%3BAcc:HGNC:21268]	38.1737	18.4427
ENSG00000136159	-1.14029214576084	0.0354901	1	down	13:+:48037726-48047221	ENSG00000136159	55270	Q9NV35	NUDT15	nudix hydrolase 15 [Source:HGNC Symbol%3BAcc:HGNC:23063]	7.79184	16.7965
ENSG00000183018	1.16291	0.0355114	1	up	17:+:4498881-4539035	ENSG00000183018	124976	Q8IVW8,I3L4N9	SPNS2	sphingolipid transporter 2 [Source:HGNC Symbol%3BAcc:HGNC:26992]	7.29825	3.18761
ENSG00000183527	-1.14912571638027	0.0355699	1	down	21:-:39174769-39183488	ENSG00000183527	8624	O95456,H7C3B4,F8WBH7	PSMG1	proteasome assembly chaperone 1 [Source:HGNC Symbol%3BAcc:HGNC:3043]	6.63047	14.3808
ENSG00000109814	-1.03047344245111	0.0356729	1	down	4:-:39498755-39528311	ENSG00000109814	7358	E7ETF4,E7EV97,E7ER95,O60701,L8E902,E7ER83,D6RHF4,E9PBD2	UGDH	UDP-glucose 6-dehydrogenase [Source:HGNC Symbol%3BAcc:HGNC:12525]	48.0408	95.969
ENSG00000223784	-1.12594335845999	0.035896	1	down	10:+:6709530-6740532	ENSG00000223784	108570035	-	LINP1	lncRNA in non-homologous end joining pathway 1 [Source:HGNC Symbol%3BAcc:HGNC:53170]	3.96219	8.4566
ENSG00000102384	-1.10232888844259	0.0360576	1	down	X:+:101098188-101166126	ENSG00000102384	2491	Q5JX02,Q5JX01,Q92674	CENPI	centromere protein I [Source:HGNC Symbol%3BAcc:HGNC:3968]	2.75887	5.79271
ENSG00000115541	-1.04477012358725	0.0361955	1	down	2:+:197500140-197503449	ENSG00000115541	3336	B8ZZ54,B8ZZL8,A0A024R3X7,P61604	HSPE1	heat shock protein family E (Hsp10) member 1 [Source:HGNC Symbol%3BAcc:HGNC:5269]	18.9184	38.1688
ENSG00000229422	2.07477	0.0362183	1	up	9:-:62837139-62838302	ENSG00000229422	-	-	-	novel transcript	2.47367	0.57424
ENSG00000164746	-2.28780231098274	0.0364723	1	down	7:+:48035511-48061304	ENSG00000164746	136288	J3KQX6,F5H7J8,C9JQZ6,Q86XB5,Q8NEG2	C7orf57	chromosome 7 open reading frame 57 [Source:HGNC Symbol%3BAcc:HGNC:22247]	0.19688	0.94018
ENSG00000108561	-1.00566671044302	0.0364774	1	down	17:-:5432777-5448830	ENSG00000108561	708	I3L3Q7,I3L3B0,A0A0G2JLC0,Q07021	C1QBP	complement C1q binding protein [Source:HGNC Symbol%3BAcc:HGNC:1243]	41.4604	81.4117
ENSG00000221986	1.64181	0.0365402	1	up	1:-:109292365-109307011	ENSG00000221986	343263	A2RUH7	MYBPHL	myosin binding protein H like [Source:HGNC Symbol%3BAcc:HGNC:30434]	3.63761	1.13999
ENSG00000214944	1.05634	0.0365413	1	up	5:+:73626158-73941993	ENSG00000214944	64283	A0A2X0U2G7,D6RGZ3,D6RAP0,Q8N1W1	ARHGEF28	Rho guanine nucleotide exchange factor 28 [Source:HGNC Symbol%3BAcc:HGNC:30322]	3.9046	1.83613
ENSG00000179163	1.38035	0.0367651	1	up	1:-:23845077-23868290	ENSG00000179163	2517	P04066	FUCA1	alpha-L-fucosidase 1 [Source:HGNC Symbol%3BAcc:HGNC:4006]	6.35784	2.38835
ENSG00000171848	-1.00588989494325	0.0368727	1	down	2:+:10120698-10211725	ENSG00000171848	6241	P31350,A0A7P0SBL1,A0A286YFD6,A0A2R8Y837	RRM2	ribonucleotide reductase regulatory subunit M2 [Source:HGNC Symbol%3BAcc:HGNC:10452]	13.2822	26.0851
ENSG00000101986	1.00322	0.0369843	1	up	X:+:153724856-153744755	ENSG00000101986	215	Q2PRN6,L8E9C7,A6NEP8,P33897	ABCD1	ATP binding cassette subfamily D member 1 [Source:HGNC Symbol%3BAcc:HGNC:61]	48.3288	23.5789
ENSG00000185432	1.04261	0.037083	1	up	12:+:50923472-50932510	ENSG00000185432	25840	A0A024R118,Q9H8H3,F8VQX6,H0YI09	METTL7A	methyltransferase like 7A [Source:HGNC Symbol%3BAcc:HGNC:24550]	16.8912	8.01898
ENSG00000204176	1.28655	0.0371182	1	up	10:+:46578217-46594173	ENSG00000204176	83849	X6R8R1,Q9BQS2,D6RF99,H3BLX3	SYT15	synaptotagmin 15 [Source:HGNC Symbol%3BAcc:HGNC:17167]	2.4218	0.97088
ENSG00000185201	1.04371	0.0371474	1	up	11:+:303655-309397	ENSG00000185201	10581	Q6IBB0,A0A7P0TB81,A0A7P0TA08,R4GNC9,E9PQN9,A0A7P0TAK5,H0YCL2,A0A7P0T9Q3,A0A7P0T953,A0A7P0T856,Q01629	IFITM2	interferon induced transmembrane protein 2 [Source:HGNC Symbol%3BAcc:HGNC:5413]	44.879	21.2898
ENSG00000041353	1.02975	0.0373356	1	up	18:+:54717860-54895516	ENSG00000041353	5874	K7ES41,K7EJ38,O00194	RAB27B	RAB27B%2C member RAS oncogene family [Source:HGNC Symbol%3BAcc:HGNC:9767]	11.2158	5.37234
ENSG00000184481	1.23809	0.0373502	1	up	X:+:71095851-71103532	ENSG00000184481	4303	P98177	FOXO4	forkhead box O4 [Source:HGNC Symbol%3BAcc:HGNC:7139]	5.40247	2.2398
ENSG00000099256	-1.13231023145781	0.0376085	1	down	10:-:24848614-24952606	ENSG00000099256	56952	Q9NRG1	PRTFDC1	phosphoribosyl transferase domain containing 1 [Source:HGNC Symbol%3BAcc:HGNC:23333]	6.33247	13.5753
ENSG00000121753	-1.43076026482478	0.0377209	1	down	1:-:31727117-31764893	ENSG00000121753	576	A2A3C2,A2A3C1,A2A3C4,A2A3C6,A2A3C3,O60241,E9PND1	ADGRB2	adhesion G protein-coupled receptor B2 [Source:HGNC Symbol%3BAcc:HGNC:944]	0.51974	1.37026
ENSG00000198554	-1.01561459992371	0.037728	1	down	14:-:54938949-55027105	ENSG00000198554	11169	Q05DR3,H3BSQ1,C9JYB3,O75717	WDHD1	WD repeat and HMG-box DNA binding protein 1 [Source:HGNC Symbol%3BAcc:HGNC:23170]	7.56484	14.9571
ENSG00000125170	1.14811	0.0377568	1	up	16:-:57471922-57487327	ENSG00000125170	55715	H3BV67,H3BPY9,H3BTK2,H3BQ19,H3BN90,H3BS85,A0A024R6S2,H3BSK0,H3BTI7,H3BST9,H3BTI4,A0A1B0GX86,H3BVB4,Q8TEW6	DOK4	docking protein 4 [Source:HGNC Symbol%3BAcc:HGNC:19868]	6.20336	2.73733
ENSG00000134030	1.07725	0.0378155	1	up	18:+:48539031-48863217	ENSG00000134030	9811	K7EQS5,K7EPK6,K7EK08,K7EQS9,O43310	CTIF	cap binding complex dependent translation initiation factor [Source:HGNC Symbol%3BAcc:HGNC:23925]	5.74017	2.66047
ENSG00000221890	1.00069	0.0378902	1	up	22:-:38818452-38844028	ENSG00000221890	23467	O95502,A0A024R1P8,A0A1X7SBT7	NPTXR	neuronal pentraxin receptor [Source:HGNC Symbol%3BAcc:HGNC:7954]	25.1003	12.2676
ENSG00000171320	-1.09768605935108	0.0381416	1	down	8:+:27771949-27812640	ENSG00000171320	157570	E5RIE3,E5RFP7,E5RFE4,H0YB88,Q56NI9	ESCO2	establishment of sister chromatid cohesion N-acetyltransferase 2 [Source:HGNC Symbol%3BAcc:HGNC:27230]	2.33643	4.88998
ENSG00000070785	-1.23169606598811	0.0381524	1	down	1:-:44850522-44986722	ENSG00000070785	8891	A0A0D9SEN0,H0Y580,Q9NR50,Q9HA31	EIF2B3	eukaryotic translation initiation factor 2B subunit gamma [Source:HGNC Symbol%3BAcc:HGNC:3259]	2.55117	5.85914
ENSG00000177706	1.01161	0.0384126	1	up	7:+:192571-260772	ENSG00000177706	56975	A0A0G2JQD6,Q8IXL6	FAM20C	FAM20C golgi associated secretory pathway kinase [Source:HGNC Symbol%3BAcc:HGNC:22140]	19.5223	9.46939
ENSG00000272482	1.62731	0.0384515	1	up	1:-:12618900-12619244	ENSG00000272482	-	-	-	novel transcript	18.3611	5.81228
ENSG00000276075	3.81173	0.0384963	1	up	16:-:67517862-67528675	ENSG00000276075	-	-	-	novel transcript%2C antisense to FAM65A	1.08696	0.0757
ENSG00000258412	3.81173	0.0384963	1	up	14:+:96210860-96214818	ENSG00000258412	-	-	-	novel transcript%2C sense intronic to BDKRB2	2.08648	0.14531
ENSG00000116039	1.93232	0.038719	1	up	2:+:70935900-70965431	ENSG00000116039	525	C9JL73,V5NR16,C9JZ02,A0A097NUG1,P15313,C9JNS9	ATP6V1B1	ATPase H+ transporting V1 subunit B1 [Source:HGNC Symbol%3BAcc:HGNC:853]	1.27682	0.32716
ENSG00000272977	1.80101	0.0387203	1	up	22:+:25476218-25479971	ENSG00000272977	-	-	-	novel transcript	1.14199	0.3205
ENSG00000250479	-1.07934052757756	0.0388333	1	down	22:-:23765834-23767972	ENSG00000250479	400916	E5RGN4,B5MBW9,Q8WYQ3,E5RH03	CHCHD10	coiled-coil-helix-coiled-coil-helix domain containing 10 [Source:HGNC Symbol%3BAcc:HGNC:15559]	23.1039	47.7437
ENSG00000111669	-1.06359929012222	0.0388843	1	down	12:+:6867119-6870948	ENSG00000111669	7167	U3KPS5,U3KPZ0,P60174,U3KQF3	TPI1	triosephosphate isomerase 1 [Source:HGNC Symbol%3BAcc:HGNC:12009]	130.886	267.538
ENSG00000167325	-0.994228324189559	0.0389016	1	no	11:+:4094707-4138932	ENSG00000167325	6240	E9PRY9,H0YCY7,E9PJ62,E9PL69,E9PP77,P23921	RRM1	ribonucleotide reductase catalytic subunit M1 [Source:HGNC Symbol%3BAcc:HGNC:10451]	27.4051	53.3877
ENSG00000161547	-0.992739050956304	0.0389025	1	no	17:-:76734115-76737333	ENSG00000161547	6427	Q01130,A0A2I7N9Z4,J3KP15,J3QL05	SRSF2	serine and arginine rich splicing factor 2 [Source:HGNC Symbol%3BAcc:HGNC:10783]	32.3153	62.8882
ENSG00000223855	1.65775	0.0389074	1	up	7:+:520391-525238	ENSG00000223855	441307	-	HRAT92	heart tissue-associated transcript 92 [Source:NCBI gene (formerly Entrezgene)%3BAcc:441307]	1.42538	0.44179
ENSG00000133119	-1.01958145843361	0.0389661	1	down	13:+:33818069-33966558	ENSG00000133119	5983	P40938,A0A024RDQ8,A0A087X270	RFC3	replication factor C subunit 3 [Source:HGNC Symbol%3BAcc:HGNC:9971]	14.0374	27.831
ENSG00000076248	-1.01535652182722	0.0390246	1	down	12:+:109097597-109110992	ENSG00000076248	7374	E5KTA6,A0A126LB28,Q68DM5,E5KTA5,Q6FHS8,B4DRT6,P13051,F5GYA2	UNG	uracil DNA glycosylase [Source:HGNC Symbol%3BAcc:HGNC:12572]	16.8264	33.263
ENSG00000166851	-0.991018853053479	0.0393019	1	no	16:+:23677656-23690367	ENSG00000166851	5347	I3L387,I3L309,I3L2H5,D3DWF3,P53350	PLK1	polo like kinase 1 [Source:HGNC Symbol%3BAcc:HGNC:9077]	22.0051	42.7728
ENSG00000153292	1.00353	0.0393441	1	up	6:-:46997708-47042350	ENSG00000153292	266977	H7C570,A0A0C4DH10,H7C4N3,Q5T601	ADGRF1	adhesion G protein-coupled receptor F1 [Source:HGNC Symbol%3BAcc:HGNC:18990]	27.5877	13.4568
ENSG00000078814	1.38565	0.0395633	1	up	20:+:34955810-35002437	ENSG00000078814	57644	Q5JW47,A0A6E1W127,Q5JW49,Q5JW48,Q5JW45,Q5JW46,A7E2Y1	MYH7B	myosin heavy chain 7B [Source:HGNC Symbol%3BAcc:HGNC:15906]	1.45087	0.54303
ENSG00000164086	-1.14503313967991	0.0398194	1	down	3:-:52048919-52056571	ENSG00000164086	1849	Q16829,H7C4Z0	DUSP7	dual specificity phosphatase 7 [Source:HGNC Symbol%3BAcc:HGNC:3073]	2.2461	4.85775
ENSG00000011426	-1.03059006514445	0.0398532	1	down	7:+:36389821-36453791	ENSG00000011426	54443	H7C1K5,H7C3R2,H7C1C2,H7C167,A0A024RA49,H7C3S1,C9J0G4,H7C0Y6,C9JJT6,Q9NQW6	ANLN	anillin actin binding protein [Source:HGNC Symbol%3BAcc:HGNC:14082]	44.855	89.612
ENSG00000103942	-1.13618450130039	0.0400023	1	down	15:-:82836946-82986153	ENSG00000103942	9455	Q9NSB8,H0YNR9	HOMER2	homer scaffold protein 2 [Source:HGNC Symbol%3BAcc:HGNC:17513]	0.9063	1.94811
ENSG00000165091	1.21572	0.0400175	1	up	9:+:72521608-72838297	ENSG00000165091	117531	A0A2R8YDA3,Q8TDI8,A0A2R8YDJ2,A4FUA6,A4FU59,A0A2R8YGM2,Q3MI88,A0A494C0T8,A0A2R8YDK2,A5D8Y1,A0A2R8Y434	TMC1	transmembrane channel like 1 [Source:HGNC Symbol%3BAcc:HGNC:16513]	2.38697	1.00507
ENSG00000249852	2.31988	0.0400349	1	up	7:-:227554-229557	ENSG00000249852	-	-	-	TEC	1.02172	0.20012
ENSG00000074527	0.990834	0.0401468	1	no	12:-:95657807-95791189	ENSG00000074527	59277	L8ECJ3,A0A6I8PS14,Q9HB63,F8W0I7	NTN4	netrin 4 [Source:HGNC Symbol%3BAcc:HGNC:13658]	61.0538	30.0441
ENSG00000158163	-1.59265689251116	0.0401688	1	down	3:-:138061990-138115818	ENSG00000158163	199221	H7C4G2,C9JRW2,D3DNE5,C9JD19,Q8IYY4	DZIP1L	DAZ interacting zinc finger protein 1 like [Source:HGNC Symbol%3BAcc:HGNC:26551]	0.43122	1.2719
ENSG00000118894	-1.35975215286175	0.0402651	1	down	16:-:5084284-5097795	ENSG00000118894	196483	K7ES84,K7EIJ3,K7EQE4,Q96G04	EEF2KMT	eukaryotic elongation factor 2 lysine methyltransferase [Source:HGNC Symbol%3BAcc:HGNC:32221]	1.57157	3.94438
ENSG00000089127	0.98535	0.0404392	1	no	12:+:112905856-112933219	ENSG00000089127	4938	A0A7P0T854,F8VPW7,C6EMZ7,A0A7P0TB35,Q1P9K4,P00973,A0A7P0Z4N8,A0A7P0T9Q4,Q3ZM02,H0YIB8,A0A7P0TBG0,B4DWE7,A0A7P0T960,A0A7P0TAY6,A0A7P0T879,S4R467,A0A7P0T8F9,A0A7P0T8E1,F8VUC8,S4R3A5,A0A7P0Z4B6,A0A7P0Z444,A0A7P0T9J4,A0A6Q8PHR1,A7YIG8	OAS1	2'-5'-oligoadenylate synthetase 1 [Source:HGNC Symbol%3BAcc:HGNC:8086]	13.2187	6.52961
ENSG00000171488	-1.19791680746554	0.040589	1	down	1:+:89633072-89769903	ENSG00000171488	84230	E9PHY6,Q4G0W7,Q8TDW0	LRRC8C	leucine rich repeat containing 8 VRAC subunit C [Source:HGNC Symbol%3BAcc:HGNC:25075]	0.81319	1.82439
ENSG00000155846	-1.29234910025165	0.0406797	1	down	5:+:149730298-149855022	ENSG00000155846	133522	Q8TAL0,B7ZM40,H0Y713,Q86YN6	PPARGC1B	PPARG coactivator 1 beta [Source:HGNC Symbol%3BAcc:HGNC:30022]	0.49147	1.1772
ENSG00000197182	1.33111	0.0407348	1	up	22:+:46053869-46113928	ENSG00000197182	400931	-	MIRLET7BHG	MIRLET7B host gene [Source:HGNC Symbol%3BAcc:HGNC:37189]	2.40169	0.93354
ENSG00000145113	1.16884	0.0408472	1	up	3:-:195746765-195811973	ENSG00000145113	4585	A0A0G2JQC1,A0A0G2JS42,A0A0G2JR58,E7EW47,A0A0G2JRT1,A0A0G2JNJ5,A0A0G2JNM3,A0A0G2JS91,A0A0G2JRW3,E7ENC5,A0A0G2JSC3,E7EWN1,A0A0G2JMX1,A0A0G2JQC6,O76037,A0A0G2JRV5,A0A0G2JSB4,Q99102,E7EQT2,A0A0G2JQK9,A0A0G2JQT8,Q9UP82,A0A0G2JNG3,A0A0G2JR43,A0A0G2JS19,H0Y2Y1,A0A0G2JQI2,A0A0G2JRE6,E9PDY6,Q9UK75,H7BZI3,E7ERK0,A0A0G2JSD9,A0A0G2JQA9,A0A0G2JRD8,A0A0G2JQJ2,A0A0G2JS65,A0A0G2JRA1,A0A0G2JQN9,H7BXN7,A0A0G2JPA4,…	MUC4	mucin 4%2C cell surface associated [Source:HGNC Symbol%3BAcc:HGNC:7514]	77.9265	33.896
ENSG00000137812	-0.991560124721989	0.0409515	1	no	15:+:40594020-40664342	ENSG00000137812	57082	A0A1Y8EIW7,Q8NG31,H0YCZ2,A0A0G2JL96,H0YN41,H0YEY7,E9PPJ1	KNL1	kinetochore scaffold 1 [Source:HGNC Symbol%3BAcc:HGNC:24054]	5.63073	10.9489
ENSG00000110880	-0.982801739704214	0.0409904	1	no	12:-:108645109-108731526	ENSG00000110880	23603	F8VTT6,F8VV53,A0A024RBI5,H0YHL7,F8VRE9,F8VUX3,B4E3S0,F8VVB7,F8VSA4,F8W1H8,Q9ULV4	CORO1C	coronin 1C [Source:HGNC Symbol%3BAcc:HGNC:2254]	12.9516	25.0318
ENSG00000120334	-1.10712987470642	0.0410219	1	down	1:-:173799550-173824883	ENSG00000120334	91687	Q8N0S6	CENPL	centromere protein L [Source:HGNC Symbol%3BAcc:HGNC:17879]	2.97319	6.26353
ENSG00000089685	-0.987152544824288	0.0410538	1	no	17:+:78214186-78225636	ENSG00000089685	332	A0A7L8XZM3,A3E0Z4,A3E0Z7,A3E0Z6,H3BLT4,A0A0B4J1S3,K7ELG2,A3E0Z5,E7CU85,K7EP76,O15392,A3E0Z8,K7EMW2	BIRC5	baculoviral IAP repeat containing 5 [Source:HGNC Symbol%3BAcc:HGNC:593]	17.0908	33.1315
ENSG00000188613	1.28335	0.041412	1	up	10:+:119029714-119033730	ENSG00000188613	340719	Q5T9H5,Q8WY41	NANOS1	nanos C2HC-type zinc finger 1 [Source:HGNC Symbol%3BAcc:HGNC:23044]	3.93438	1.58076
ENSG00000146410	-1.16514475197749	0.0414194	1	down	6:-:136231024-136250335	ENSG00000146410	113115	Q6P444,H0YEA6,E9PN39	MTFR2	mitochondrial fission regulator 2 [Source:HGNC Symbol%3BAcc:HGNC:21115]	4.46593	9.79428
ENSG00000173692	-0.98009374554437	0.0414437	1	no	2:+:231056845-231173116	ENSG00000173692	5707	C9J9M4,F8WCE3,A0A7P0MW50,A0A7I2YQY1,A0A7I2V4X0,Q99460,A0A7I2YQI9,H7BZR6,A0A7I2V2K8,A0A087WW66,A0A7I2V4A5,A0A7I2V5C8,A0A7I2V262,A0A7I2V491,A0A7I2V641,A0A7I2V479,Q05CW6,A0A7I2V523,Q05BX4	PSMD1	proteasome 26S subunit%2C non-ATPase 1 [Source:HGNC Symbol%3BAcc:HGNC:9554]	6.4735	12.488
ENSG00000166508	-0.987508113278984	0.0416758	1	no	7:-:100092728-100101940	ENSG00000166508	4176	B2RBA6,H0YH42,B3KUD7,A0A0S2Z441,Q9H4N9,A0A0S2Z4A5,B4DDF5,P33993,C6EMX8,C9J8M6	MCM7	minichromosome maintenance complex component 7 [Source:HGNC Symbol%3BAcc:HGNC:6950]	35.3044	68.4566
ENSG00000134057	-0.98130707506931	0.0417114	1	no	5:+:69167135-69178245	ENSG00000134057	891	H0YA62,E9PC90,H0Y9U8,D6RHI0,P14635	CCNB1	cyclin B1 [Source:HGNC Symbol%3BAcc:HGNC:1579]	51.4672	99.3689
ENSG00000107949	-0.992530620886868	0.041741	1	no	10:+:125823546-125853695	ENSG00000107949	56647	Q9P287	BCCIP	BRCA2 and CDKN1A interacting protein [Source:HGNC Symbol%3BAcc:HGNC:978]	11.3995	22.1813
ENSG00000102048	-1.54766943773785	0.0418311	1	down	X:-:15235288-15270467	ENSG00000102048	140462	A0A024RBZ4,A0A024RBW2,R4GN94,Q7Z4A2,A0A024RBW7,Q96DX5	ASB9	ankyrin repeat and SOCS box containing 9 [Source:HGNC Symbol%3BAcc:HGNC:17184]	1.04444	2.98603
ENSG00000182568	1.07244	0.0422385	1	up	3:-:18345377-18445588	ENSG00000182568	6304	C9J7F3,A0A1D5RMP0,C9JP21,C9J3I0,H0YN86,A0A024R2H1,C9JLL5,A0A087WW22,C9JGL9,C9IZC5,A0A087WW75,Q01826,A0A0B6XK52	SATB1	SATB homeobox 1 [Source:HGNC Symbol%3BAcc:HGNC:10541]	2.95633	1.37478
ENSG00000058804	-0.97703529436484	0.0424551	1	no	1:-:53765478-53838463	ENSG00000058804	55706	Q9BTX1	NDC1	NDC1 transmembrane nucleoporin [Source:HGNC Symbol%3BAcc:HGNC:25525]	16.0371	30.8716
ENSG00000230943	1.39196	0.0426986	1	up	6:-:113616927-113650090	ENSG00000230943	101927686	-	LINC02541	long intergenic non-protein coding RNA 2541 [Source:HGNC Symbol%3BAcc:HGNC:53574]	4.54194	1.69253
ENSG00000111716	-1.01626926164736	0.042924	1	down	12:-:21635342-21757857	ENSG00000111716	3945	A0A5F9ZHM4,C9J7H8,A8MW50,Q5U077,F5H793,P07195	LDHB	lactate dehydrogenase B [Source:HGNC Symbol%3BAcc:HGNC:6541]	10.6821	21.1302
ENSG00000074370	1.16709	0.0429368	1	up	17:-:3923870-3964464	ENSG00000074370	489	A0A0C4DGN3,A0A0C4DGN1,Q93084	ATP2A3	ATPase sarcoplasmic/endoplasmic reticulum Ca2+ transporting 3 [Source:HGNC Symbol%3BAcc:HGNC:813]	3.40674	1.48364
ENSG00000173559	0.980435	0.0429745	1	no	2:+:191678068-191741097	ENSG00000173559	64859	Q96AH0,F8WAF5,H7C0W4	NABP1	nucleic acid binding protein 1 [Source:HGNC Symbol%3BAcc:HGNC:26232]	6.8333	3.38694
ENSG00000214021	1.2243	0.0430859	1	up	3:+:9808086-9855138	ENSG00000214021	26140	H0Y5E3,F8WD18,Q9Y4R7,C9JWZ9,R4GMW2,F8WBP6,H7C0T5,C9JQ30,C9JSD3,C9JKU2,C9JZ73,R4GN12,H3BLT7,C9JNK7,C9JW59,C9IZU0,H7C197,E5RGZ6,C9JUK0,R4GMR7,J3KQB2,C9JRM2,C9JNK2	TTLL3	tubulin tyrosine ligase like 3 [Source:HGNC Symbol%3BAcc:HGNC:24483]	1.79583	0.75167
ENSG00000065361	0.974397	0.0432921	1	no	12:+:56076799-56103505	ENSG00000065361	2065	B4DGQ7,F8VRI5,F8VYK4,A0A2R8Y6T4,F8VX90,O75812,F8VW56,F8VRL0,F8VW48,P21860,A0A024RB84,B3KWG5	ERBB3	erb-b2 receptor tyrosine kinase 3 [Source:HGNC Symbol%3BAcc:HGNC:3431]	21.7073	10.8044
ENSG00000159131	-0.972353156620464	0.0433114	1	no	21:-:33503931-33543491	ENSG00000159131	2618	P22102,C9JZG2,Q3B7A7,C9JBJ1,C9JKQ7,H7C366,C9JTV6,A0A140TA71,F8WD69,Q71VH3	GART	phosphoribosylglycinamide formyltransferase%2C phosphoribosylglycinamide synthetase%2C phosphoribosylaminoimidazole synthetase [Source:HGNC Symbol%3BAcc:HGNC:4163]	15.0739	28.9234
ENSG00000253981	-2.31754965437679	0.0434323	1	down	8:-:8236003-8244667	ENSG00000253981	106479038	-	ALG1L13P	ALG1 like 13%2C pseudogene [Source:HGNC Symbol%3BAcc:HGNC:44382]	0.26532	1.2934
ENSG00000238164	1.69334	0.043443	1	up	1:-:2549920-2557031	ENSG00000238164	115110	-	TNFRSF14-AS1	TNFRSF14 antisense RNA 1 [Source:HGNC Symbol%3BAcc:HGNC:26966]	0.79239	0.23961
ENSG00000283162	1.96897	0.0434465	1	up	9:+:38433696-38543880	ENSG00000283162	-	-	-	STRA6-like (Stra6l) pseudogene	1.37539	0.34358
ENSG00000141738	0.973588	0.043451	1	no	17:+:39737927-39747291	ENSG00000141738	2886	J3QKK7,J3QL76,A0A0S2Z4F6,Q14451,A0A0S2Z3V3	GRB7	growth factor receptor bound protein 7 [Source:HGNC Symbol%3BAcc:HGNC:4567]	38.9926	19.4187
ENSG00000197324	1.04577	0.0435547	1	up	14:+:22871740-22881713	ENSG00000197324	26020	H0YHW7,Q66K21,Q5I0F9,Q7Z4F1,O75096,Q6IAK3	LRP10	LDL receptor related protein 10 [Source:HGNC Symbol%3BAcc:HGNC:14553]	110.019	52.117
ENSG00000146278	1.06825	0.043559	1	up	6:+:89080751-89085160	ENSG00000146278	10957	Q12796,Q49A59	PNRC1	proline rich nuclear receptor coactivator 1 [Source:HGNC Symbol%3BAcc:HGNC:17278]	12.981	6.05413
ENSG00000152256	-1.05780381855797	0.0436302	1	down	2:+:172555373-172608669	ENSG00000152256	5163	C9IYB4,O15530,C9JKT3,Q53R49,F8WC75,Q15118,F8WEJ6	PDK1	pyruvate dehydrogenase kinase 1 [Source:HGNC Symbol%3BAcc:HGNC:8809]	1.34911	2.74659
ENSG00000188064	0.974173	0.043647	1	no	22:-:45920366-45977162	ENSG00000188064	7477	B8A598,B8A595,A8K0G1,B8A597,P56706	WNT7B	Wnt family member 7B [Source:HGNC Symbol%3BAcc:HGNC:12787]	53.1533	26.4602
ENSG00000138160	-0.96885464992664	0.0438313	1	no	10:+:92574105-92655395	ENSG00000138160	3832	A0A7I2V3A9,A0A7I2YQY4,A0A7I2V3V3,P52732	KIF11	kinesin family member 11 [Source:HGNC Symbol%3BAcc:HGNC:6388]	16.3511	31.2981
ENSG00000254884	Inf	0.0438682	1	up	11:-:9311284-9311689	ENSG00000254884	106480303	-	PRR13P2	proline rich 13 pseudogene 2 [Source:HGNC Symbol%3BAcc:HGNC:50615]	1.576	0
ENSG00000237738	Inf	0.0438682	1	up	7:-:5662432-5680461	ENSG00000237738	100874342	-	RNF216-IT1	RNF216 intronic transcript 1 [Source:HGNC Symbol%3BAcc:HGNC:41463]	1.89868	0
ENSG00000235108	Inf	0.0438682	1	up	9:+:21403081-21403651	ENSG00000235108	158011	-	IFNA12P	interferon alpha 12%2C pseudogene [Source:HGNC Symbol%3BAcc:HGNC:5443]	1.12059	0
ENSG00000269374	Inf	0.0438682	1	up	19:-:42485076-42485714	ENSG00000269374	-	-	-	zinc finger%2C AN1-type domain 5 (ZFAND5) pseudogene	1.00134	0
ENSG00000124257	2.5487	0.0439349	1	up	20:-:45888625-45891208	ENSG00000124257	140825	H0YGA6,Q9BR09	NEURL2	neuralized E3 ubiquitin protein ligase 2 [Source:HGNC Symbol%3BAcc:HGNC:16156]	1.30903	0.21879
ENSG00000241597	-Inf	0.0441642	1	down	5:+:98954394-98954972	ENSG00000241597	-	-	-	ribosomal protein S9 (RPS9) pseudogene	0	1.03898
ENSG00000255959	-Inf	0.0441642	1	down	11:-:60835996-60842965	ENSG00000255959	-	-	-	novel transcript%2C antisense to CCDC86	0	1.20074
ENSG00000202379	-Inf	0.0441642	1	down	3:+:108574565-108574698	ENSG00000202379	-	-	SNORA70	Small nucleolar RNA SNORA70 [Source:RFAM%3BAcc:RF00156]	0	4.48934
ENSG00000167272	-1.14836903922667	0.044221	1	down	12:-:120578764-120581402	ENSG00000167272	51367	Q969H6	POP5	POP5 homolog%2C ribonuclease P/MRP subunit [Source:HGNC Symbol%3BAcc:HGNC:17689]	5.08475	11.0225
ENSG00000018510	-0.967549633970727	0.0442678	1	no	2:+:177392746-177567024	ENSG00000018510	8540	A0A7P0T9C9,Q53SG6,A0A7P0TAU9,A0A7P0T8Q7,B7Z3Q4,Q53SN7,Q53S12,A0A7P0T984,A0A7P0TAL3,A0A7P0T857,A0A1B0GWA2,A0A2R8YEL0,A0A7P0TA54,O00116,B8ZZ81	AGPS	alkylglycerone phosphate synthase [Source:HGNC Symbol%3BAcc:HGNC:327]	5.31286	10.1603
ENSG00000104356	-1.08356925876513	0.0444837	1	down	8:+:98117293-98159835	ENSG00000104356	10940	Q8NE79,Q99575,Q8WXC3,E5RK39,Q96F88	POP1	POP1 homolog%2C ribonuclease P/MRP subunit [Source:HGNC Symbol%3BAcc:HGNC:30129]	3.29347	6.82587
ENSG00000130517	1.03483	0.0445196	1	up	19:+:18340598-18369950	ENSG00000130517	54858	S4R2Y9,Q05C87,M0QX66,Q9NXJ5,U3KQ24,M0R0B6,U3KQG9,M0R3H3	PGPEP1	pyroglutamyl-peptidase I [Source:HGNC Symbol%3BAcc:HGNC:13568]	6.52722	3.11552
ENSG00000274020	1.40889	0.044618	1	up	1:-:148290889-148519604	ENSG00000274020	388685	-	LINC01138	long intergenic non-protein coding RNA 1138 [Source:HGNC Symbol%3BAcc:HGNC:49454]	1.2868	0.47393
ENSG00000171314	-1.01748808403727	0.0446482	1	down	10:+:97426191-97433444	ENSG00000171314	5223	P18669,Q6FHK8,Q6P6D7,Q0D2Q6,Q6FHU2	PGAM1	phosphoglycerate mutase 1 [Source:HGNC Symbol%3BAcc:HGNC:8888]	121.119	239.786
ENSG00000204248	1.5453	0.0447438	1	up	6:-:33162681-33192499	ENSG00000204248	1302	A2AAS7,A0A0C4DFS1,A0A0G2JL35,A0A140TA54,A0A140T9A1,A0A0G2JHD9,Q6LCP7,A0A140T9W8,A0A140T9I7,J3JS72,A0A0G2JI07,A0A140T9X7,A0A140TA43,A0A140T9N0,H0YIS1,Q4VXY6,P13942,A0A140T9N1	COL11A2	collagen type XI alpha 2 chain [Source:HGNC Symbol%3BAcc:HGNC:2187]	0.92103	0.30861
ENSG00000124207	-0.994714883984901	0.0448094	1	no	20:+:49046246-49096960	ENSG00000124207	1434	P55060	CSE1L	chromosome segregation 1 like [Source:HGNC Symbol%3BAcc:HGNC:2431]	62.2175	121.246
ENSG00000124120	-0.988412228503591	0.0448948	1	no	20:+:44475874-44494603	ENSG00000124120	79183	Q5QPC2,A6PVK2,Q9BTX7	TTPAL	alpha tocopherol transfer protein like [Source:HGNC Symbol%3BAcc:HGNC:16114]	5.91249	11.4718
ENSG00000241106	2.39027	0.0450417	1	up	6:-:32812763-32820466	ENSG00000241106	3112	Q6FHE3,A0A140TA22,A0A140T9Z3,B7Z742,A0A140T9U5,X5D174,Q5QNS2,H0Y4X4,A0A140T9L2,A0A140T945,E9PI00,X5CF66,A0A140T9F2,P13765,A0A140T935	HLA-DOB	major histocompatibility complex%2C class II%2C DO beta [Source:HGNC Symbol%3BAcc:HGNC:4937]	0.91036	0.16982
ENSG00000085662	-0.974138417896969	0.0451431	1	no	7:-:134442356-134459284	ENSG00000085662	231	A0A024R7A8,E9PCX2,E9PEF9,P15121	AKR1B1	aldo-keto reductase family 1 member B [Source:HGNC Symbol%3BAcc:HGNC:381]	46.2468	88.8472
ENSG00000105516	1.20292	0.045356	1	up	19:-:48630030-48637379	ENSG00000105516	1628	M0QXW3,A0A024QZH7,M0QXP1,Q10586	DBP	D-box binding PAR bZIP transcription factor [Source:HGNC Symbol%3BAcc:HGNC:2697]	2.96001	1.25746
ENSG00000182481	-0.97665655302401	0.0454019	1	no	17:+:68035636-68047364	ENSG00000182481	3838	J3QLL0,A0A7I2V487,A0A7I2V351,Q7Z726,J3QL07,A0A7I2V3Z3,J3KS65,P52292,A0A7I2YQE1	KPNA2	karyopherin subunit alpha 2 [Source:HGNC Symbol%3BAcc:HGNC:6395]	24.8992	47.9188
ENSG00000185291	2.18495	0.0454093	1	up	X:+:1336616-1382689	ENSG00000185291	-	J3JS34,P26951	IL3RA	interleukin 3 receptor subunit alpha [Source:HGNC Symbol%3BAcc:HGNC:6012]	1.27223	0.27362
ENSG00000155115	-1.06163466044316	0.0454391	1	down	6:+:110958706-110967890	ENSG00000155115	112495	Q969F1,Q3SWV5	GTF3C6	general transcription factor IIIC subunit 6 [Source:HGNC Symbol%3BAcc:HGNC:20872]	19.6611	40.1338
ENSG00000157168	-1.09515723304034	0.0454857	1	down	8:+:31639222-32855666	ENSG00000157168	3084	B7Z168,A6MW55,Q96IB3,A0A494C1B5,A0A5F9ZHA5,A0A494C0L9,B5BU95,E5RHQ1,A0A494C0K4,A0A494C0T5,B0FYA9,A0A494C043,A0A494C054,Q6ICV5,E5RIG8,H0YDC2,A5YAK8,A0A494C114,A0A494C1G2,F6RJN6,A0A494C0Q4,Q7RTV8,H0YBA3,Q86WJ0,Q7RTW4,B9EK51,E5RHP6,Q7RTW3,A6MW56,E3SFN0,Q6PK61,A0A494BZT4,H0YCP0,A5YAK7,A0A087X0X9,A6MW54,E3SFM9,A0A494C1F5,B0FWZ3,A0A024QY88,Q7RTW5,A5YAK6,Q02297,B0FYA8,A0A494C1F8,B0FYA7	NRG1	neuregulin 1 [Source:HGNC Symbol%3BAcc:HGNC:7997]	0.67281	1.40567
ENSG00000124602	1.51557	0.0454859	1	up	6:-:41026895-41039221	ENSG00000124602	222643	Q8IV45	UNC5CL	unc-5 family C-terminal like [Source:HGNC Symbol%3BAcc:HGNC:21203]	2.29099	0.78363
ENSG00000148835	-1.25127643495762	0.0454933	1	down	10:+:103367976-103389065	ENSG00000148835	6877	Q15542	TAF5	TATA-box binding protein associated factor 5 [Source:HGNC Symbol%3BAcc:HGNC:11539]	2.06152	4.79928
ENSG00000166130	-1.1349034118331	0.0456142	1	down	12:-:98613405-98645113	ENSG00000166130	121457	Q70UQ0	IKBIP	IKBKB interacting protein [Source:HGNC Symbol%3BAcc:HGNC:26430]	2.75124	5.90862
ENSG00000261369	3.07477	0.0456422	1	up	16:+:47299447-47317814	ENSG00000261369	-	-	-	novel transcript%2C antisense to ITFG1	1.32384	0.15366
ENSG00000188177	1.0997	0.0457784	1	up	2:+:112275597-112340063	ENSG00000188177	376940	P61129	ZC3H6	zinc finger CCCH-type containing 6 [Source:HGNC Symbol%3BAcc:HGNC:24762]	2.53231	1.15556
ENSG00000111358	-0.98679770910242	0.0460418	1	no	12:+:123633739-123662604	ENSG00000111358	2967	F5H3G1,F5GWD3,H0YFF7,F5GX35,F5H4K7,A0A087WYD5,F5GXG6,F5H6X0,Q13889	GTF2H3	general transcription factor IIH subunit 3 [Source:HGNC Symbol%3BAcc:HGNC:4657]	9.85255	19.0951
ENSG00000100219	0.958211	0.0461763	1	no	22:-:28794555-28800597	ENSG00000100219	7494	A0A024R1F0,B1AHH1,B1AHH2,P17861	XBP1	X-box binding protein 1 [Source:HGNC Symbol%3BAcc:HGNC:12801]	56.4417	28.4097
ENSG00000074855	1.13732	0.0463755	1	up	19:-:17323223-17334855	ENSG00000074855	57719	M0QYD2,Q9HCE9	ANO8	anoctamin 8 [Source:HGNC Symbol%3BAcc:HGNC:29329]	4.89639	2.17685
ENSG00000204394	-0.962864153280224	0.0464659	1	no	6:-:31777518-31795752	ENSG00000204394	7407	H0Y426,A2ABF4,A0A140T936,A0A140T954,A0A0G2JJT9,A0A140T904,P26640	VARS1	valyl-tRNA synthetase 1 [Source:HGNC Symbol%3BAcc:HGNC:12651]	24.9631	47.5846
ENSG00000163141	1.78749	0.0465793	1	up	1:+:151036321-151047720	ENSG00000163141	149428	F8W685,Q7Z465,A2A492	BNIPL	BCL2 interacting protein like [Source:HGNC Symbol%3BAcc:HGNC:16976]	0.99111	0.28077
ENSG00000247095	-1.6097304058701	0.0465835	1	down	11:-:565660-568457	ENSG00000247095	100506211	-	MIR210HG	MIR210 host gene [Source:HGNC Symbol%3BAcc:HGNC:39524]	0.77191	2.30388
ENSG00000157873	1.25714	0.0466962	1	up	1:+:2555639-2565382	ENSG00000157873	8764	A0A0D9SF52,B9A034,F6UPZ7,F6Q0M4,Q92956,A0A024R052	TNFRSF14	TNF receptor superfamily member 14 [Source:HGNC Symbol%3BAcc:HGNC:11912]	2.47128	1.01112
ENSG00000053372	-1.0239962041191	0.046764	1	down	1:+:19251805-19260128	ENSG00000053372	51154	Q9UKD2	MRTO4	MRT4 homolog%2C ribosome maturation factor [Source:HGNC Symbol%3BAcc:HGNC:18477]	9.36251	18.6193
ENSG00000198074	-0.9572213300657	0.0468321	1	no	7:+:134527567-134541412	ENSG00000198074	57016	O60218	AKR1B10	aldo-keto reductase family 1 member B10 [Source:HGNC Symbol%3BAcc:HGNC:382]	42.1518	80.036
ENSG00000185561	1.065	0.0468823	1	up	17:-:1702816-1710377	ENSG00000185561	727910	A6NGC4	TLCD2	TLC domain containing 2 [Source:HGNC Symbol%3BAcc:HGNC:33522]	6.00272	2.80588
ENSG00000226468	-3.09515723304034	0.0470897	1	down	7:-:32456963-32457758	ENSG00000226468	-	-	-	phosphoribosyl pyrophosphate synthetase 2 (PRPS2) pseudogene	0.16077	1.34354
ENSG00000151715	1.38484	0.0470917	1	up	11:+:129815848-129860003	ENSG00000151715	120224	Q96B21,A0A024R3N8	TMEM45B	transmembrane protein 45B [Source:HGNC Symbol%3BAcc:HGNC:25194]	3.39349	1.27083
ENSG00000109971	-1.10688334777857	0.0471314	1	down	11:-:123057489-123063230	ENSG00000109971	3312	V9HW22,E9PKE3,E9PQK7,E9PN25,E9PLF4,E9PQQ4,Q96H53,E9PK54,Q96IS6,E9PN89,E9PI65,E9PPY6,E9PM13,E9PNE6,A8K7Q2,P11142,E9PS65	HSPA8	heat shock protein family A (Hsp70) member 8 [Source:HGNC Symbol%3BAcc:HGNC:5241]	133.394	280.97
ENSG00000117395	-0.956994793982815	0.047186	1	no	1:-:43164175-43270936	ENSG00000117395	10969	H7C2Q8,Q99848,Q6IB29	EBNA1BP2	EBNA1 binding protein 2 [Source:HGNC Symbol%3BAcc:HGNC:15531]	19.6754	37.353
ENSG00000121858	0.981824	0.0473566	1	no	3:-:172505508-172523475	ENSG00000121858	8743	Q6JSD9,Q6IBA9,H7C246,P50591	TNFSF10	TNF superfamily member 10 [Source:HGNC Symbol%3BAcc:HGNC:11925]	134.2	66.4527
ENSG00000111266	1.00484	0.0474398	1	up	12:-:12473282-12562863	ENSG00000111266	80824	A0A024RAR2,Q8IVT8,Q32MA0,F5H5X4,Q9BY84	DUSP16	dual specificity phosphatase 16 [Source:HGNC Symbol%3BAcc:HGNC:17909]	8.03856	3.9175
ENSG00000230715	1.23532	0.0475714	1	up	7:+:128652841-128653243	ENSG00000230715	-	-	-	novel pseudogene	40.3283	16.7518
ENSG00000182585	1.80531	0.0476604	1	up	4:+:74308470-74316789	ENSG00000182585	255324	Q6UW88,H3BM13,A0PK19	EPGN	epithelial mitogen [Source:HGNC Symbol%3BAcc:HGNC:17470]	1.08614	0.30392
ENSG00000269553	1.73492	0.0477642	1	up	19:+:35330843-35331920	ENSG00000269553	-	-	-	novel transcript	9.41396	2.76584
ENSG00000089820	1.13366	0.0478924	1	up	X:-:153907367-153934999	ENSG00000089820	393	F8WAR0,E9PCM6,C9JLA8,A0A2X0SF61,H7C3G3,P98171,C9J5M2,H7C120,E7EQN5,S4R314,H7C3K8,H7C2Z8,S4R352,Q6PJ34,A0A0B4J1X7	ARHGAP4	Rho GTPase activating protein 4 [Source:HGNC Symbol%3BAcc:HGNC:674]	4.3001	1.91659
ENSG00000163993	0.956943	0.0479682	1	no	4:+:6693878-6697170	ENSG00000163993	6286	P25815	S100P	S100 calcium binding protein P [Source:HGNC Symbol%3BAcc:HGNC:10504]	256.621	129.283
ENSG00000259768	-1.07387367467237	0.0479998	1	down	16:+:72665123-72822781	ENSG00000259768	-	-	-	novel transcript%2C antisense to ZFHX3	2.17687	4.48145
ENSG00000243491	-2.05451524854299	0.0480795	1	down	2:-:9757496-9770341	ENSG00000243491	-	-	-	novel transcript	0.29577	1.20156
ENSG00000086619	1.53287	0.0481512	1	up	1:-:236215101-236281958	ENSG00000086619	56605	Q5T1H5,Q86YB8,Q5TAE8	ERO1B	endoplasmic reticulum oxidoreductase 1 beta [Source:HGNC Symbol%3BAcc:HGNC:14355]	1.1276	0.38109
ENSG00000258469	3.7122	0.0481941	1	up	14:+:55298644-55299231	ENSG00000258469	100307126	P59074	CHMP4BP1	charged multivesicular body protein 4B pseudogene 1 [Source:HGNC Symbol%3BAcc:HGNC:43616]	1.52346	0.11368
ENSG00000271547	3.7122	0.0481941	1	up	12:-:48800576-48801086	ENSG00000271547	-	-	-	chromosome 20 open reading frame 27 (C20orf27) pseudogene	1.75303	0.1308
ENSG00000239280	3.7122	0.0481941	1	up	3:-:113740823-113741254	ENSG00000239280	-	-	-	pseudogene similar to part of dihydrolipoamide branched chain transacylase E2 DBT	2.0736	0.15473
ENSG00000197771	-0.951092335543006	0.0482455	1	no	10:-:119829404-119892556	ENSG00000197771	79892	A0A0S2Z5P5,A0A0S2Z614,Q9BTE3	MCMBP	minichromosome maintenance complex binding protein [Source:HGNC Symbol%3BAcc:HGNC:25782]	12.4683	23.574
ENSG00000168496	-0.949931651574446	0.0483257	1	no	11:+:61792911-61797238	ENSG00000168496	2237	I3L3E9,Q6FHX6,B4DWZ4,P39748,F5H1Y3	FEN1	flap structure-specific endonuclease 1 [Source:HGNC Symbol%3BAcc:HGNC:3650]	35.7189	67.4798
ENSG00000150281	1.55056	0.0483321	1	up	16:+:30896614-30903547	ENSG00000150281	1489	Q16619	CTF1	cardiotrophin 1 [Source:HGNC Symbol%3BAcc:HGNC:2499]	3.7753	1.26039
ENSG00000160124	-1.08528698901628	0.0483839	1	down	3:-:122359591-122383231	ENSG00000160124	131076	C9JQ41,C9JBU9,H7C525,Q4VC31	MIX23	mitochondrial matrix import factor 23 [Source:HGNC Symbol%3BAcc:HGNC:31136]	8.06232	16.7294
ENSG00000256812	1.14073	0.0485377	1	up	16:+:55566684-55567687	ENSG00000256812	84290	Q96L46	CAPNS2	calpain small subunit 2 [Source:HGNC Symbol%3BAcc:HGNC:16371]	22.8156	10.1194
ENSG00000179241	-1.1782129727679	0.0485577	1	down	11:+:35943981-36232136	ENSG00000179241	143458	E9PR86,Q86YD5	LDLRAD3	low density lipoprotein receptor class A domain containing 3 [Source:HGNC Symbol%3BAcc:HGNC:27046]	1.8881	4.17849
ENSG00000179528	1.69144	0.0486086	1	up	2:-:74497517-74503316	ENSG00000179528	85474	G3V218,Q6XYB7	LBX2	ladybird homeobox 2 [Source:HGNC Symbol%3BAcc:HGNC:15525]	1.93981	0.58736
ENSG00000213213	1.97523	0.0486175	1	up	9:+:136796338-136807741	ENSG00000213213	84960	G5E9W6,Q5T5S1	CCDC183	coiled-coil domain containing 183 [Source:HGNC Symbol%3BAcc:HGNC:28236]	0.90302	0.2246
ENSG00000197299	-1.03577868596141	0.04862	1	down	15:+:90717346-90816166	ENSG00000197299	641	H0YLV8,A0A7P0TBM9,H0YNU5,B7ZKN7,A0A3B3IT82,Q3B7X0,P54132	BLM	BLM RecQ like helicase [Source:HGNC Symbol%3BAcc:HGNC:1058]	2.51848	5.04958
ENSG00000129173	-1.07080737162459	0.0486766	1	down	11:-:19224063-19241620	ENSG00000129173	79733	E9PMT9,A0AVK6	E2F8	E2F transcription factor 8 [Source:HGNC Symbol%3BAcc:HGNC:24727]	3.69921	7.59927
ENSG00000196656	-1.24571690961572	0.048869	1	down	4:-:113214046-113217170	ENSG00000196656	-	-	-	ribosomal protein S26 (RPS26) pseudogene	12.8485	29.7967
ENSG00000111653	1.10238	0.0490179	1	up	12:-:6650301-6663142	ENSG00000111653	51147	H0YEH7,A4KYM7,A4KYM5,E9PNE3,R4GNG1,E9PJ14,Q9UNL4	ING4	inhibitor of growth family member 4 [Source:HGNC Symbol%3BAcc:HGNC:19423]	9.96747	4.53997
ENSG00000115594	1.08172	0.0491325	1	up	2:+:102064544-102179874	ENSG00000115594	3554	B8ZZ73,C9JQ36,B8ZZW4,Q6NWP5,B9A040,C9JW84,H7BZM5,C9J3W8,C9JWB2,C9J686,F8WF92,P14778,Q6NWP6	IL1R1	interleukin 1 receptor type 1 [Source:HGNC Symbol%3BAcc:HGNC:5993]	4.20402	1.94246
ENSG00000185507	1.0372	0.0492817	1	up	11:-:612553-615983	ENSG00000185507	3665	E9PR03,E9PSE3,M9RSF4,A0A3B3ITQ5,A0A3B3ISS4,B4E1B1,A0A024RCA2,E9PQ11,Q92985,A0A3B3ISC0,E9PIA7	IRF7	interferon regulatory factor 7 [Source:HGNC Symbol%3BAcc:HGNC:6122]	15.09	7.1908
ENSG00000111962	1.25919	0.0494676	1	up	6:+:148747030-149076990	ENSG00000111962	10090	Q9Y2C2	UST	uronyl 2-sulfotransferase [Source:HGNC Symbol%3BAcc:HGNC:17223]	2.96168	1.21004
ENSG00000102057	1.45504	0.0495295	1	up	X:-:48961378-48971844	ENSG00000102057	3750	H7C3V4,Q9NSA2	KCND1	potassium voltage-gated channel subfamily D member 1 [Source:HGNC Symbol%3BAcc:HGNC:6237]	1.29402	0.46158
ENSG00000231925	1.0037	0.0495539	1	up	6:-:33299694-33314387	ENSG00000231925	6892	A0A0G2JH37,A0A0G2JKZ1,A0A0G2JJI5,C9JA35,A0A140T9B2,O15533,A2AB90,A0A024RCT1,A0A0A0MSV9,Q6P1N7,A0A0A0MT98	TAPBP	TAP binding protein [Source:HGNC Symbol%3BAcc:HGNC:11566]	135.096	65.8894
ENSG00000256043	1.12217	0.0495911	1	up	4:-:155921580-155953912	ENSG00000256043	1519	A0A7P0T996,A0A7I2V4S1,A0A7P0Z4C4,A0A7P0T8T8,A0A7P0Z4L5,A0A7P0T898,A0A7P0Z4I5,A0A7P0Z4D8,A0A7I2V4E3,P43234,P43235	CTSO	cathepsin O [Source:HGNC Symbol%3BAcc:HGNC:2542]	3.06658	1.37773
ENSG00000243566	1.11384	0.049673	1	up	7:+:76510525-76516522	ENSG00000243566	105375355	A0A0J9YVS6,Q9BT76	UPK3B	uroplakin 3B [Source:HGNC Symbol%3BAcc:HGNC:21444]	9.80745	4.43175
ENSG00000054598	0.951025	0.0497452	1	no	6:+:1609915-1613897	ENSG00000054598	2296	A3KPE3,W6CJ52,C6KMR8,Q12948	FOXC1	forkhead box C1 [Source:HGNC Symbol%3BAcc:HGNC:3800]	76.9979	38.9502
ENSG00000065150	-0.95025110484919	0.0499833	1	no	13:+:97953658-98024296	ENSG00000065150	3843	E7ETV3,E7EWK4,C9JZ53,E7EV12,C9JQT6,C9J583,E7EQT5,C9JXE0,E7ETV8,F8WF30,E7EX05,H0Y3V4,H0Y8C6,E7ESZ1,O00410,Q9BVS9,C9JZD8,A0A0D9SG25,C9J875	IPO5	importin 5 [Source:HGNC Symbol%3BAcc:HGNC:6402]	16.5592	31.2903
ENSG00000160094	0.945425	0.0500867	1	no	1:+:33256492-33300719	ENSG00000160094	149076	F5H055,Q5T0B9	ZNF362	zinc finger protein 362 [Source:HGNC Symbol%3BAcc:HGNC:18079]	38.8565	19.7324
ENSG00000130584	1.26741	0.0501305	1	no	20:-:63743668-63832038	ENSG00000130584	140685	A0A494BZW5,Q86UZ6	ZBTB46	zinc finger and BTB domain containing 46 [Source:HGNC Symbol%3BAcc:HGNC:16094]	1.95045	0.79236
ENSG00000138778	-0.969411680166577	0.0501575	1	no	4:-:103105349-103198445	ENSG00000138778	1062	D6RHK2,A0A5F9ZH24,Q02224,A0A087X0P0	CENPE	centromere protein E [Source:HGNC Symbol%3BAcc:HGNC:1856]	3.93787	7.54051
ENSG00000026950	0.943211	0.0502232	1	no	6:+:26402237-26415208	ENSG00000026950	11119	E7EPR2,E9PFB8,A6PVC0,O00481	BTN3A1	butyrophilin subfamily 3 member A1 [Source:HGNC Symbol%3BAcc:HGNC:1138]	25.5295	12.9845
ENSG00000166106	-1.36012944311563	0.0503416	1	no	11:+:130448645-130476645	ENSG00000166106	170689	Q8TE58	ADAMTS15	ADAM metallopeptidase with thrombospondin type 1 motif 15 [Source:HGNC Symbol%3BAcc:HGNC:16305]	0.66052	1.65823
ENSG00000187244	0.941853	0.0503893	1	no	19:+:44809071-44821421	ENSG00000187244	4059	A0A6B9LT91,A0A0U3LNL0,A0A1A9C7B7,A0A0U4CBV7,A0A6B9LZX3,A0A172M5V3,A0A087WXM8,A0A1Z1VXG4,K7ENU8,K7ERB7,A0A1Z1VXG5,A0A068W6H0,A0A0U4DJH2,P50895	BCAM	basal cell adhesion molecule (Lutheran blood group) [Source:HGNC Symbol%3BAcc:HGNC:6722]	29.323	14.9279
ENSG00000151320	1.20275	0.0505697	1	no	14:+:32329298-32837684	ENSG00000151320	9472	D3DS91,G3V3H7,B2RP22,G3V3B5,G3V569,G3V3H6,G3V3H2,Q13023,H0YJT7	AKAP6	A-kinase anchoring protein 6 [Source:HGNC Symbol%3BAcc:HGNC:376]	0.86932	0.36934
ENSG00000167711	1.24254	0.0511777	1	no	17:+:1742836-1755265	ENSG00000167711	5345	A0A0J9YY65,A0A0J9YWQ3,A0A3G2WJ85,C9JMH6,P08697,A0A0G2JPA8,C9JPV4	SERPINF2	serpin family F member 2 [Source:HGNC Symbol%3BAcc:HGNC:9075]	6.27576	2.59384
ENSG00000096092	-0.977561001715502	0.0511821	1	no	6:+:52671113-52686588	ENSG00000096092	28978	Q9Y6G1,L0R8I9	TMEM14A	transmembrane protein 14A [Source:HGNC Symbol%3BAcc:HGNC:21076]	33.0937	63.7292
ENSG00000107485	0.964836	0.0511917	1	no	10:+:8045378-8075198	ENSG00000107485	2625	A0A2R8Y4T2,P23771,A0A2R8Y2A9	GATA3	GATA binding protein 3 [Source:HGNC Symbol%3BAcc:HGNC:4172]	22.6663	11.3567
ENSG00000177685	1.23926	0.0513065	1	no	11:+:826144-831991	ENSG00000177685	283229	E9PPF3,E9PRE5,E9PHZ8,E9PK04,Q8N4Y2	CRACR2B	calcium release activated channel regulator 2B [Source:HGNC Symbol%3BAcc:HGNC:28703]	3.51436	1.45582
ENSG00000101220	-1.00080466179823	0.0513235	1	no	20:-:3753508-3767781	ENSG00000101220	54976	H7BYU9,Q9GZN8	C20orf27	chromosome 20 open reading frame 27 [Source:HGNC Symbol%3BAcc:HGNC:15873]	13.6884	26.7882
ENSG00000112742	-0.984626552231492	0.0514494	1	no	6:+:80003887-80042527	ENSG00000112742	7272	P33981,D6RIC6,D6RFY1,D6RF82,D6REX1	TTK	TTK protein kinase [Source:HGNC Symbol%3BAcc:HGNC:12401]	6.44187	12.4661
ENSG00000100526	-1.0057221494584	0.0514554	1	no	14:+:54396849-54420218	ENSG00000100526	1033	F8WD24,A0A087WW25,G3V1K6,A0A087WWK3,A0A0S2KP18,F5H232,G3V2J7,Q16667,Q00526,H7C0S3	CDKN3	cyclin dependent kinase inhibitor 3 [Source:HGNC Symbol%3BAcc:HGNC:1791]	12.7553	25.0472
ENSG00000103196	-1.26692358130682	0.0514842	1	no	16:+:84819985-84920768	ENSG00000103196	83716	H3BTI0,H3BTP0,H3BS62,J3QKP2,H3BSZ9,Q9H0B8	CRISPLD2	cysteine rich secretory protein LCCL domain containing 2 [Source:HGNC Symbol%3BAcc:HGNC:25248]	0.69916	1.64543
ENSG00000123933	1.0317	0.0514919	1	no	4:-:2247432-2262109	ENSG00000123933	10608	Q14582,D3DVQ5,H0Y8Z5,D6RGV1	MXD4	MAX dimerization protein 4 [Source:HGNC Symbol%3BAcc:HGNC:13906]	5.52996	2.64525
ENSG00000100311	0.986827	0.0516003	1	no	22:-:39223359-39244982	ENSG00000100311	5155	A0A024R1R5,A9UJP0,P01127,P78450,A9UJN9	PDGFB	platelet derived growth factor subunit B [Source:HGNC Symbol%3BAcc:HGNC:8800]	14.2172	7.01565
ENSG00000088367	0.997272	0.0517631	1	no	20:+:36091504-36232799	ENSG00000088367	2036	Q4VXN1,H0Y482,Q4VXN0,Q4VXN8,Q4VXN6,Q29RW3,Q4VXN5,H7C2K6,A0A0C4DH22,Q4VXN7,Q4VXN2,X6RC15,L8E750,Q9H4G0,A0A1B0GTW6	EPB41L1	erythrocyte membrane protein band 4.1 like 1 [Source:HGNC Symbol%3BAcc:HGNC:3378]	72.8863	35.7071
ENSG00000165732	-0.941916026383192	0.0518217	1	no	10:+:68956170-68985068	ENSG00000165732	9188	Q3SWU7,Q9NR30,Q9NY93	DDX21	DExD-box helicase 21 [Source:HGNC Symbol%3BAcc:HGNC:2744]	31.6647	59.4891
ENSG00000165125	0.934894	0.0519339	1	no	7:-:142871208-142885745	ENSG00000165125	55503	Q9Y260,V5NAT2,A0A0J9YXP5,C9JHY1,A0A1X7SBT1,A0A0G2JMR5,C9J9W0,A0A0J9YW11,Q9H1D0	TRPV6	transient receptor potential cation channel subfamily V member 6 [Source:HGNC Symbol%3BAcc:HGNC:14006]	12.7777	6.53643
ENSG00000067167	0.937478	0.0522097	1	no	8:-:70573218-70608416	ENSG00000067167	23471	Q6FHL3,Q15629,Q9Y6Q9,E5RFP8,G3XAN4,Q6FHU7	TRAM1	translocation associated membrane protein 1 [Source:HGNC Symbol%3BAcc:HGNC:20568]	66.4793	33.9465
ENSG00000258667	1.4147	0.052251	1	no	14:-:61707564-61751099	ENSG00000258667	105370526	-	HIF1A-AS3	HIF1A antisense RNA 3 [Source:HGNC Symbol%3BAcc:HGNC:54284]	4.52597	1.6602
ENSG00000121152	-0.933447155685683	0.0524243	1	no	2:+:96335766-96377091	ENSG00000121152	23397	E9PHA2,C9JZP1,L8E8P0,H7C415,C9J470,Q15003	NCAPH	non-SMC condensin I complex subunit H [Source:HGNC Symbol%3BAcc:HGNC:1112]	11.6631	21.7834
ENSG00000115641	0.931958	0.0524275	1	no	2:-:105357712-105438513	ENSG00000115641	2274	F8WDA8,I0CE67,Q53QP3,U3KQT4,Q6I9R8,C9J3S8,Q53T40,Q14192	FHL2	four and a half LIM domains 2 [Source:HGNC Symbol%3BAcc:HGNC:3703]	24.8951	12.761
ENSG00000166788	-1.06843989466456	0.0525452	1	no	11:-:18069935-18106087	ENSG00000166788	113174	E9PRZ1,Q96ER3,H0YDM3,E9PMD2,J3KND1,H0YCN7,E9PL53,H0YEK5	SAAL1	serum amyloid A like 1 [Source:HGNC Symbol%3BAcc:HGNC:25158]	4.54952	9.33074
ENSG00000064651	0.952366	0.0527221	1	no	5:+:128083766-128189677	ENSG00000064651	6558	B7ZM24,P55011,G3XAL9,Q53ZR1	SLC12A2	solute carrier family 12 member 2 [Source:HGNC Symbol%3BAcc:HGNC:10911]	7.97041	4.02817
ENSG00000124216	-2.35819163887413	0.0527393	1	no	20:+:49982980-49988886	ENSG00000124216	6615	O95863	SNAI1	snail family transcriptional repressor 1 [Source:HGNC Symbol%3BAcc:HGNC:11128]	0.18764	0.94087
ENSG00000260097	1.79793	0.0529336	1	no	7:-:102345746-102356444	ENSG00000260097	729597	P0CI01	SPDYE6	speedy/RINGO cell cycle regulator family member E6 [Source:HGNC Symbol%3BAcc:HGNC:35465]	1.05593	0.29698
ENSG00000283538	1.79793	0.0529336	1	no	17:-:62910021-62968549	ENSG00000283538	-	-	-	novel transcript	1.11205	0.31276
ENSG00000163517	1.13299	0.0529366	1	no	3:+:13479724-13506424	ENSG00000163517	79885	Q658J9,C9JMH0,B5MCQ6,C9J528,C9JEC8,B5MCS3,B5MCV5,C9JBI4,F8WF94,B5MC52,B5MD06,E7ETT9,Q96DB2,Q6IA14,B5MCU6	HDAC11	histone deacetylase 11 [Source:HGNC Symbol%3BAcc:HGNC:19086]	4.09772	1.82724
ENSG00000108439	-1.00045280909348	0.0529942	1	no	17:+:47941506-47949308	ENSG00000108439	55163	J3QQV6,A0A286YFA1,J3QQZ9,A0A286YF38,A0A286YF16,Q9NVS9,A0A286YFL3	PNPO	pyridoxamine 5'-phosphate oxidase [Source:HGNC Symbol%3BAcc:HGNC:30260]	4.43222	8.67171
ENSG00000196510	-0.982416020690158	0.0530023	1	no	12:-:110372900-110403730	ENSG00000196510	51434	Q2M2R1,A0A024RBJ3,A8KAQ7,H0YIX7,Q4KMX6,A5D8X2,H0YIW2,Q9UJX3	ANAPC7	anaphase promoting complex subunit 7 [Source:HGNC Symbol%3BAcc:HGNC:17380]	4.6746	9.0323
ENSG00000198053	-1.25954405094122	0.0530031	1	no	20:+:1894167-1940592	ENSG00000198053	140885	P78324	SIRPA	signal regulatory protein alpha [Source:HGNC Symbol%3BAcc:HGNC:9662]	1.12301	2.62942
ENSG00000154127	-1.04290099590892	0.053161	1	no	11:+:122655722-122814473	ENSG00000154127	84959	Q8TF42	UBASH3B	ubiquitin associated and SH3 domain containing B [Source:HGNC Symbol%3BAcc:HGNC:29884]	1.80593	3.63883
ENSG00000026508	-0.939129222617724	0.0533982	1	no	11:+:35138882-35232402	ENSG00000026508	960	H0YE40,H0YDV8,Q86UZ1,E9PKC6,H0YD90,H0YEU1,O95659,H0YCL4,H0YF08,Q9P2Z2,A0A1W2PR55,C0STK4,H0Y2P0,H0YEA1,H0YDW7,H0YDX6,H0YCV9,C1PHC3,O95658,J3KN83,Q99900,A0A385KNS5,H0YES0,C1PHC2,H0YD13,C1PHE6,P16070,C1PHC4,H0Y5E4,A0A1Z1VXF2,H0YEV3,H0YD17	CD44	CD44 molecule (Indian blood group) [Source:HGNC Symbol%3BAcc:HGNC:1681]	17.3668	32.5643
ENSG00000080824	-1.17585514977417	0.0534763	1	no	14:-:102080742-102139699	ENSG00000080824	3320	K9JA46,G3V2J8,Q2VPJ6,Q96HX7,G3V592,A0A0U1RR69,H0YJF5,P07900,Q8TBA7	HSP90AA1	heat shock protein 90 alpha family class A member 1 [Source:HGNC Symbol%3BAcc:HGNC:5253]	203.154	448.86
ENSG00000101911	-0.973797198154282	0.0536834	1	no	X:+:12791355-12824222	ENSG00000101911	5634	P11908,H7C540,D3YTJ7,A6NMS2	PRPS2	phosphoribosyl pyrophosphate synthetase 2 [Source:HGNC Symbol%3BAcc:HGNC:9465]	10.9272	20.9879
ENSG00000080608	-0.9771509559907	0.0536943	1	no	9:-:2720469-2844095	ENSG00000080608	9933	Q15397,S4R3K8	PUM3	pumilio RNA binding family member 3 [Source:HGNC Symbol%3BAcc:HGNC:29676]	11.2404	21.6396
ENSG00000141076	-0.925292746060438	0.0539534	1	no	16:+:69131291-69231130	ENSG00000141076	84916	A0A0J9YWK2,Q969X6,A0A0J9YXV4,A0A0J9YXZ9,H3BPD7,A0A0J9YX18,J3KTR0,J3KSE6,I3L4T9,H3BSH7,J3KSI1,A0A0J9YWM9,H3BRM8	UTP4	UTP4 small subunit processome component [Source:HGNC Symbol%3BAcc:HGNC:1983]	17.0247	31.6183
ENSG00000275552	1.6101	0.0540711	1	no	14:-:22595808-22598946	ENSG00000275552	-	-	-	novel transcript%2C antisense ABHD4	1.79667	0.57557
ENSG00000279741	-2.14578330611031	0.0542343	1	no	16:+:53389886-53390563	ENSG00000279741	-	-	-	novel transcript	0.66062	2.85899
ENSG00000130522	0.967745	0.0544393	1	no	19:-:18279694-18281622	ENSG00000130522	3727	U3KPR5,P17535	JUND	JunD proto-oncogene%2C AP-1 transcription factor subunit [Source:HGNC Symbol%3BAcc:HGNC:6206]	31.8767	15.9393
ENSG00000179409	-0.945760207378368	0.0545464	1	no	17:-:744421-753999	ENSG00000179409	50628	E7EN12,I3L2C7,Q8WUM5,I3L1J7,I3L399,I3L4M4,P57678,I3L4A4	GEMIN4	gem nuclear organelle associated protein 4 [Source:HGNC Symbol%3BAcc:HGNC:15717]	7.5264	14.1777
ENSG00000087586	-0.92297625765766	0.054552	1	no	20:-:56369389-56392337	ENSG00000087586	6790	Q5QPD4,Q5QPD1,A3KFJ1,A3KFJ2,Q5QPD2,A3KFJ0,O14965	AURKA	aurora kinase A [Source:HGNC Symbol%3BAcc:HGNC:11393]	32.3424	59.9699
ENSG00000157601	0.922787	0.0547146	1	no	21:+:41420020-41470071	ENSG00000157601	4599	A0A7P0Z4E0,H9KVD0,H9KVC3,H9KVC9,H9KVC7,A0A7P0T9I6,P20591,A0A7P0T9R0,F8W8T1	MX1	MX dynamin like GTPase 1 [Source:HGNC Symbol%3BAcc:HGNC:7532]	11.5134	5.93929
ENSG00000101928	1.0287	0.0547645	1	no	X:-:134887632-134915257	ENSG00000101928	56180	Q9UJG1	MOSPD1	motile sperm domain containing 1 [Source:HGNC Symbol%3BAcc:HGNC:25235]	13.1629	6.30957
ENSG00000115053	-1.02244169927518	0.0548109	1	no	2:-:231453531-231483641	ENSG00000115053	4691	C9JLB1,A0A7I2V3F3,A0A7I2V506,L8EAF1,H7BY16,P19338,A0A7I2V2U7,A0A7I2V428,A0A7I2V5M5,A0A7I2V2S8,A0A7I2V699,A0A7I2V349,B3KM80	NCL	nucleolin [Source:HGNC Symbol%3BAcc:HGNC:7667]	54.6592	108.584
ENSG00000168502	-1.09932085798188	0.0548861	1	no	18:+:8705661-8832778	ENSG00000168502	23255	J3QLE1,Q9Y4B5,J3QL92	MTCL1	microtubule crosslinking factor 1 [Source:HGNC Symbol%3BAcc:HGNC:29121]	0.87402	1.83134
ENSG00000080839	-0.942923142070036	0.0549086	1	no	20:-:36996349-37095997	ENSG00000080839	5933	P28749,H0YE05,E9PNB6,Q8WVU8	RBL1	RB transcriptional corepressor like 1 [Source:HGNC Symbol%3BAcc:HGNC:9893]	7.45567	14.0169
ENSG00000161243	-1.1129685091568	0.0549317	1	no	19:-:38990714-39032785	ENSG00000161243	126433	A0A384MR61,M0R1C3,M0R0I8,Q8NI29,M0QYQ6	FBXO27	F-box protein 27 [Source:HGNC Symbol%3BAcc:HGNC:18753]	3.69235	7.81012
ENSG00000149435	1.98285	0.0549955	1	no	20:-:23985050-23988779	ENSG00000149435	92086	Q9BX51	GGTLC1	gamma-glutamyltransferase light chain 1 [Source:HGNC Symbol%3BAcc:HGNC:16437]	1.90106	0.47034
ENSG00000223783	1.3523	0.0550183	1	no	3:-:195836193-195860404	ENSG00000223783	101929697	-	LINC01983	long intergenic non-protein coding RNA 1983 [Source:HGNC Symbol%3BAcc:HGNC:52813]	10.178	3.89848
ENSG00000168685	-0.930145713089079	0.0550309	1	no	5:+:35852695-35879603	ENSG00000168685	3575	F6IQ79,D6RDM4,D6RG28,H0YA41,D6RCR9,B8YG18,P16871,F6IQ80	IL7R	interleukin 7 receptor [Source:HGNC Symbol%3BAcc:HGNC:6024]	9.736	18.1426
ENSG00000239322	2.99231	0.0553066	1	no	2:-:70941817-70948610	ENSG00000239322	101927750	-	ATP6V1B1-AS1	ATP6V1B1 antisense RNA 1 [Source:HGNC Symbol%3BAcc:HGNC:51118]	0.95501	0.11737
ENSG00000225580	-2.4874746558191	0.0553267	1	no	6:-:112616703-112617880	ENSG00000225580	389424	-	PA2G4P5	proliferation-associated 2G4 pseudogene 5 [Source:HGNC Symbol%3BAcc:HGNC:32218]	0.21727	1.19157
ENSG00000157150	-2.4874746558191	0.0553267	1	no	3:-:12153068-12158912	ENSG00000157150	7079	Q99727	TIMP4	TIMP metallopeptidase inhibitor 4 [Source:HGNC Symbol%3BAcc:HGNC:11823]	0.21436	1.1756
ENSG00000213569	-2.4874746558191	0.0553267	1	no	X:+:107131659-107132269	ENSG00000213569	644563	-	GTF3C6P2	GTF3C6 pseudogene 2 [Source:HGNC Symbol%3BAcc:HGNC:55024]	0.41889	2.29732
ENSG00000136875	-0.946717608339328	0.0553821	1	no	9:+:113275642-113294009	ENSG00000136875	9128	Q5T1M7,O43172,Q6IAP9	PRPF4	pre-mRNA processing factor 4 [Source:HGNC Symbol%3BAcc:HGNC:17349]	9.10975	17.1717
ENSG00000111799	0.94173	0.0554023	1	no	6:-:75084326-75206267	ENSG00000111799	1303	D6RGG3,H0Y991,B9EJB8,H0Y5N9,H0Y4P7,Q99715	COL12A1	collagen type XII alpha 1 chain [Source:HGNC Symbol%3BAcc:HGNC:2188]	21.9064	11.1532
ENSG00000198826	-0.922903943929122	0.0554223	1	no	15:+:32615144-32639941	ENSG00000198826	9824	A0A2X0SFK9,H3BQ41,H3BR51,Q6P4F7	ARHGAP11A	Rho GTPase activating protein 11A [Source:HGNC Symbol%3BAcc:HGNC:15783]	11.2269	20.8161
ENSG00000146859	1.01084	0.0554806	1	no	7:+:135148072-135166215	ENSG00000146859	55281	Q9NV12	TMEM140	transmembrane protein 140 [Source:HGNC Symbol%3BAcc:HGNC:21870]	16.7917	8.14925
ENSG00000100441	0.924824	0.0554836	1	no	14:+:24429286-24441843	ENSG00000100441	23351	G3V3G3,G3V331,O15037	KHNYN	KH and NYN domain containing [Source:HGNC Symbol%3BAcc:HGNC:20166]	15.6535	8.0636
ENSG00000134243	0.985615	0.0555852	1	no	1:-:109309568-109397918	ENSG00000134243	6272	A0A0J9YVX1,A0A0J9YX61,A0A0J9YVU2,A0A0J9YY30,Q99523	SORT1	sortilin 1 [Source:HGNC Symbol%3BAcc:HGNC:11186]	5.27896	2.60715
ENSG00000111801	0.942495	0.0556591	1	no	6:+:26440472-26453415	ENSG00000111801	10384	C9JQT8,C9J3Q8,C9JNZ3,C9JUV8,C9J877,A0A024R042,C9JVU4,A0A089GIA6,O00478,C9JZT5	BTN3A3	butyrophilin subfamily 3 member A3 [Source:HGNC Symbol%3BAcc:HGNC:1140]	14.4866	7.37167
ENSG00000187210	0.928774	0.0556631	1	no	9:+:76419850-76651203	ENSG00000187210	2650	L8E8T5,Q02742	GCNT1	glucosaminyl (N-acetyl) transferase 1 [Source:HGNC Symbol%3BAcc:HGNC:4203]	11.7721	6.04757
ENSG00000196187	0.943162	0.0557512	1	no	1:-:225845536-225882380	ENSG00000196187	9725	Q2HIZ8,A1NY77,X6RI56,O94886	TMEM63A	transmembrane protein 63A [Source:HGNC Symbol%3BAcc:HGNC:29118]	7.78336	3.95881
ENSG00000113946	1.26848	0.0557755	1	no	3:+:190322541-190412138	ENSG00000113946	10686	F6SGM4,Q9Y5I7	CLDN16	claudin 16 [Source:HGNC Symbol%3BAcc:HGNC:2037]	3.70847	1.50543
ENSG00000172057	0.961247	0.0559374	1	no	17:-:39921041-39927601	ENSG00000172057	94103	Q9P0R7,A0A024R1W6,Q8N138,J3KTF9,J3QRM9	ORMDL3	ORMDL sphingolipid biosynthesis regulator 3 [Source:HGNC Symbol%3BAcc:HGNC:16038]	16.4568	8.26608
ENSG00000095002	-0.925519363660054	0.0559977	1	no	2:+:47403067-47663146	ENSG00000095002	4436	A0A2R8Y6P0,A0A2R8Y7S8,A0A2R8YG02,P43246,A5JTV2,V9H015,A5JTV3,V9H068,Q0ZAJ2,A0A2R8YFH0,V9H019,A0A2R8Y713,E9PHA6,A5JTU9,Q0ZAJ0,Q53RU4,V9H0B2,V9H0D5,Q6VBB7,Q0ZAI9,V9H023,Q0ZAJ1	MSH2	mutS homolog 2 [Source:HGNC Symbol%3BAcc:HGNC:7325]	4.40795	8.18773
ENSG00000162981	0.924699	0.056064	1	no	2:+:14632700-14650814	ENSG00000162981	151354	Q96KN4	LRATD1	LRAT domain containing 1 [Source:HGNC Symbol%3BAcc:HGNC:20743]	13.9904	7.2075
ENSG00000196923	-0.953412044960729	0.0560805	1	no	5:-:177483394-177497606	ENSG00000196923	9260	H7BYK4,D6RAN1,D6RH06,H0Y8W6,D6RF83,Q9NR12	PDLIM7	PDZ and LIM domain 7 [Source:HGNC Symbol%3BAcc:HGNC:22958]	7.91289	14.985
ENSG00000138593	0.945799	0.0561249	1	no	15:-:48988476-49046447	ENSG00000138593	9728	J3KPI1,Q93073,H0YNT4,H0YKY4	SECISBP2L	SECIS binding protein 2 like [Source:HGNC Symbol%3BAcc:HGNC:28997]	8.78934	4.46231
ENSG00000132507	-0.982269008544653	0.0561471	1	no	17:+:7306999-7312463	ENSG00000132507	1984	I3L397,P63241,I3L504,Q8WXQ9	EIF5A	eukaryotic translation initiation factor 5A [Source:HGNC Symbol%3BAcc:HGNC:3300]	137.098	264.875
ENSG00000110328	-1.05451524854299	0.0562656	1	no	11:-:11270877-11622005	ENSG00000110328	374378	Q58A54,Q6P9A2	GALNT18	polypeptide N-acetylgalactosaminyltransferase 18 [Source:HGNC Symbol%3BAcc:HGNC:30488]	3.8116	7.74223
ENSG00000051341	-0.932483733896613	0.0562964	1	no	3:-:121431431-121545988	ENSG00000051341	10721	Q9UI68,A0A087WXL3,D3DN91,O75417,Q96SE4	POLQ	DNA polymerase theta [Source:HGNC Symbol%3BAcc:HGNC:9186]	5.35709	9.99889
ENSG00000023909	-0.94660312919519	0.0563281	1	no	1:-:93885199-93909456	ENSG00000023909	2730	D3DT44,P48507	GCLM	glutamate-cysteine ligase modifier subunit [Source:HGNC Symbol%3BAcc:HGNC:4312]	45.4361	85.6395
ENSG00000151150	0.92875	0.0564284	1	no	10:-:60026298-60733490	ENSG00000151150	288	H0Y9E9,B1AQT1,A0A087X0B4,H0YAH5,H0Y3A4,H0YA66,A0A087WVC2,A0A087WWI5,A0A087WY90,D6RFK6,D6RF31,A0A087X0L3,H0Y951,A0A087WTE8,A0A087WZ26,A8KA62,A0A087WZ65,D6RHY3,D6RBY7,H0Y8Z4,Q12955,A0A087WTF3,A0A087WTP5,A0A087WX55	ANK3	ankyrin 3 [Source:HGNC Symbol%3BAcc:HGNC:494]	3.9297	2.01881
ENSG00000163083	0.91754	0.056453	1	no	2:+:120346136-120351803	ENSG00000163083	3625	P09529,A0PK08	INHBB	inhibin subunit beta B [Source:HGNC Symbol%3BAcc:HGNC:6067]	72.8868	37.7363
ENSG00000104899	0.989732	0.0564581	1	no	19:+:2249309-2252073	ENSG00000104899	268	A0A348FVH7,P03971,A0A348FVH8	AMH	anti-Mullerian hormone [Source:HGNC Symbol%3BAcc:HGNC:464]	17.3134	8.52632
ENSG00000103319	-0.920506902949615	0.0567406	1	no	16:+:22206278-22288738	ENSG00000103319	29904	L8E8G5,O00418,H3BRH4	EEF2K	eukaryotic elongation factor 2 kinase [Source:HGNC Symbol%3BAcc:HGNC:24615]	8.0719	14.9415
ENSG00000169908	-1.35819163887413	0.0568998	1	no	3:-:149369022-149377692	ENSG00000169908	4071	P30408,Q8NE91,C9J611,F8WF27,F8WBG6	TM4SF1	transmembrane 4 L six family member 1 [Source:HGNC Symbol%3BAcc:HGNC:11853]	1.00693	2.52447
ENSG00000100558	-0.976617617864939	0.0570026	1	no	14:-:67386984-67412167	ENSG00000100558	26499	G3V337,H0YJ64,H0YIZ5,Q9NYT0,H0YJD0	PLEK2	pleckstrin 2 [Source:HGNC Symbol%3BAcc:HGNC:19238]	16.027	30.8432
ENSG00000126787	-0.917925710267687	0.0570837	1	no	14:-:55148112-55191608	ENSG00000126787	9787	G3V4E5,G3V543,Q15398	DLGAP5	DLG associated protein 5 [Source:HGNC Symbol%3BAcc:HGNC:16864]	18.9271	34.9722
ENSG00000130816	-0.918952049797958	0.0571645	1	no	19:-:10133342-10231286	ENSG00000130816	1786	A0A7I2V5F6,K7ENW7,I6L9H2,K7ERQ1,A0A7I2V5F1,K7EKC3,K7ER10,A0A7I2V3F8,K7EJL0,A0A7I2YQQ0,A0A7I2V490,K7ELB1,K7EP77,K7ENQ6,K7EMU8,A0A7I2V5D0,A0A024R7E3,A0A7I2V311,K7EIZ6,P26358,A0A7I2V2G5,A0A7I2YQA8	DNMT1	DNA methyltransferase 1 [Source:HGNC Symbol%3BAcc:HGNC:2976]	9.69831	17.9327
ENSG00000181544	-1.38733798453365	0.0571878	1	no	X:-:14835961-14873069	ENSG00000181544	2187	A0A2R8YDV8,C9J5X9,A0A024RBW1,Q8NB91	FANCB	FA complementation group B [Source:HGNC Symbol%3BAcc:HGNC:3583]	0.87261	2.23238
ENSG00000242125	-0.948741998130581	0.0573491	1	no	1:+:28505980-28510892	ENSG00000242125	8420	-	SNHG3	small nucleolar RNA host gene 3 [Source:HGNC Symbol%3BAcc:HGNC:10118]	8.51471	16.0726
ENSG00000123240	0.91268	0.0574014	1	no	10:+:13099449-13138308	ENSG00000123240	10133	X6RKL2,A0A0S2Z500,A0A087WY28,A0A087X2G2,Q96CV9,A0A0S2Z5I6,H7C1H4	OPTN	optineurin [Source:HGNC Symbol%3BAcc:HGNC:17142]	32.1796	16.7168
ENSG00000231691	1.59073	0.0574476	1	no	1:+:204276901-204280363	ENSG00000231691	-	-	-	novel transcript	3.19065	1.03595
ENSG00000164109	-0.927303581617722	0.0574617	1	no	4:-:120055623-120066858	ENSG00000164109	4085	D6RJE3,Q13257	MAD2L1	mitotic arrest deficient 2 like 1 [Source:HGNC Symbol%3BAcc:HGNC:6763]	9.08114	16.889
ENSG00000219023	-2.6801197337615	0.0574769	1	no	6:+:35555873-35556264	ENSG00000219023	-	-	-	ribosomal protein S15A (RPS15A) pseudogene	0.48969	3.06924
ENSG00000105519	1.87168	0.0575617	1	no	19:+:5912339-5916211	ENSG00000105519	828	A0A384NYV7,A0A499FJ41,K7ES72,Q9ULU8,Q13938	CAPS	calcyphosine [Source:HGNC Symbol%3BAcc:HGNC:1487]	1.07855	0.28822
ENSG00000278341	1.87168	0.0575617	1	no	16:-:88708956-88710437	ENSG00000278341	-	-	-	novel transcript%2C antisense to CTU2	1.85653	0.49612
ENSG00000144554	-0.92500930104966	0.0576913	1	no	3:+:10026370-10101932	ENSG00000144554	2177	F8WE37,H7BZJ7,Q9BXW9,A0A6Q8PFY3	FANCD2	FA complementation group D2 [Source:HGNC Symbol%3BAcc:HGNC:3585]	4.36645	8.10777
ENSG00000273033	1.16358	0.0579104	1	no	3:+:122886941-122892416	ENSG00000273033	100129550	-	LINC02035	long intergenic non-protein coding RNA 2035 [Source:HGNC Symbol%3BAcc:HGNC:52875]	3.1315	1.3671
ENSG00000272787	-3.00204782864886	0.0583636	1	no	22:+:23969211-23969873	ENSG00000272787	-	-	-	novel transcript	0.19302	1.51224
ENSG00000253428	2.64181	0.0584543	1	no	5:+:173689459-173705849	ENSG00000253428	105377736	-	LINC01942	long intergenic non-protein coding RNA 1942 [Source:HGNC Symbol%3BAcc:HGNC:52766]	2.49456	0.39088
ENSG00000267648	2.64181	0.0584543	1	no	17:-:35406948-35407818	ENSG00000267648	-	-	-	DTW domain containing 2 (DTWD2) pseudogene	1.46924	0.23022
ENSG00000024526	-0.933178680381496	0.0585979	1	no	1:-:68474152-68497221	ENSG00000024526	55635	H0YES2,E9PL61,Q5TB30	DEPDC1	DEP domain containing 1 [Source:HGNC Symbol%3BAcc:HGNC:22949]	6.99029	13.0535
ENSG00000271714	2.17786	0.0587024	1	no	5:+:74865893-74867854	ENSG00000271714	-	-	-	novel transcript%2C antisense to FAM169A	0.94576	0.20441
ENSG00000217159	Inf	0.0588532	1	no	6:+:26164072-26164363	ENSG00000217159	100379623	-	LARP1P1	LARP1 pseudogene 1 [Source:HGNC Symbol%3BAcc:HGNC:23183]	1.97216	0
ENSG00000234230	Inf	0.0588532	1	no	X:-:24146225-24149654	ENSG00000234230	100873922	-	ZFX-AS1	ZFX antisense RNA 1 [Source:HGNC Symbol%3BAcc:HGNC:40617]	1.38098	0
ENSG00000267592	Inf	0.0588532	1	no	17:-:35596904-35597128	ENSG00000267592	-	-	-	transmembrane protein 160 (TMEM160) pseudogene	2.55942	0
ENSG00000188229	-0.933339551703964	0.0588777	1	no	9:+:137241287-137243707	ENSG00000188229	10383	P68371	TUBB4B	tubulin beta 4B class IVb [Source:HGNC Symbol%3BAcc:HGNC:20771]	115.312	215.355
ENSG00000224411	-1.12016123917023	0.0589239	1	no	11:-:27888838-27891033	ENSG00000224411	3324	Q14568	HSP90AA2P	heat shock protein 90 alpha family class A member 2%2C pseudogene [Source:HGNC Symbol%3BAcc:HGNC:5256]	4.16663	8.85737
ENSG00000235703	1.169	0.0590447	1	no	X:+:149938613-150224580	ENSG00000235703	100272228	-	LINC00894	long intergenic non-protein coding RNA 894 [Source:HGNC Symbol%3BAcc:HGNC:48579]	1.82329	0.79299
ENSG00000228146	1.56781	0.059115	1	no	16:+:3144015-3149963	ENSG00000228146	197350	-	CASP16P	caspase 16%2C pseudogene [Source:HGNC Symbol%3BAcc:HGNC:27290]	1.37448	0.45342
ENSG00000113013	-0.934558452300452	0.0591313	1	no	5:-:138553756-138575675	ENSG00000113013	3313	A0A7I2V2K6,H0Y8K0,H0Y8S0,A0A7I2V2S7,Q8N1C8,A0A7I2V2G2,A0A7I2YQB2,A0A7I2V3D9,A0A7I2YQQ5,A0A7I2V4A9,A0A7I2V3F7,D6RCD7,P38646,A0A3B3ITI4	HSPA9	heat shock protein family A (Hsp70) member 9 [Source:HGNC Symbol%3BAcc:HGNC:5244]	24.8367	46.424
ENSG00000113504	0.906194	0.0591317	1	no	5:-:1050384-1112063	ENSG00000113504	10723	A0A0G2JQE3,A0A0U1RR10,H0YB78,A0A0G2JNW7,Q9Y666,A0A0U1RR18,L8E7W0	SLC12A7	solute carrier family 12 member 7 [Source:HGNC Symbol%3BAcc:HGNC:10915]	34.1562	17.8236
ENSG00000147100	-0.926387774343737	0.0591737	1	no	X:+:74421493-74533917	ENSG00000147100	6567	K7ELT4,A0A1B0GVB4,P36021	SLC16A2	solute carrier family 16 member 2 [Source:HGNC Symbol%3BAcc:HGNC:10923]	10.4655	19.4512
ENSG00000159147	-1.01141835148992	0.0593097	1	no	21:-:33559542-33588706	ENSG00000159147	29980	H7C1C1,F8W8A5,C9J4K5,F8WC22,H7C304,C9JSP0,V9GY84,H7C1M7,Q9NYP3,F8WD19,H7C006	DONSON	DNA replication fork stabilization factor DONSON [Source:HGNC Symbol%3BAcc:HGNC:2993]	4.84766	9.5569
ENSG00000071242	1.13725	0.0593162	1	no	6:-:166409364-166906451	ENSG00000071242	6196	D6RHW7,X5DPB4,D6R910,D6RD75,D6RA62,X5DNZ1,F2Z2J1,D6RE03,Q15349,X5D337,B7Z3B5	RPS6KA2	ribosomal protein S6 kinase A2 [Source:HGNC Symbol%3BAcc:HGNC:10431]	2.24116	0.99642
ENSG00000144452	0.969146	0.0594871	1	no	2:-:214931542-215138626	ENSG00000144452	26154	E9PBK1,Q86UK0	ABCA12	ATP binding cassette subfamily A member 12 [Source:HGNC Symbol%3BAcc:HGNC:14637]	5.03818	2.5168
ENSG00000248863	2.4284	0.0595153	1	no	4:-:139426299-139430884	ENSG00000248863	-	-	-	glucose-fructose oxidoreductase domain containing 2 (GFOD2) pseudogene	1.18683	0.21562
ENSG00000108671	-0.904918652805039	0.0595746	1	no	17:+:32444379-32483319	ENSG00000108671	5717	O00231,J3QRY4,J3QS13,J3KSW3	PSMD11	proteasome 26S subunit%2C non-ATPase 11 [Source:HGNC Symbol%3BAcc:HGNC:9556]	16.2335	29.7261
ENSG00000179403	0.911102	0.0595988	1	no	1:+:1434861-1442882	ENSG00000179403	64856	A0A024R091,A0A024R0E4,Q6PCB0,J3QLP3,J3QRR0	VWA1	von Willebrand factor A domain containing 1 [Source:HGNC Symbol%3BAcc:HGNC:30910]	23.3455	12.141
ENSG00000181458	-1.37526515223308	0.0596364	1	no	3:+:100492619-100577444	ENSG00000181458	55076	Q9NWC5,C9J9Z5,J3KQ06	TMEM45A	transmembrane protein 45A [Source:HGNC Symbol%3BAcc:HGNC:25480]	0.52211	1.32458
ENSG00000172009	-0.915833533595778	0.0596919	1	no	19:+:2785503-2815807	ENSG00000172009	7064	Q9BW75,K7EL32,K7EKB6,K7EMU4,K7EL02,Q96CV8,K7EIK4,K7EP46,P52888	THOP1	thimet oligopeptidase 1 [Source:HGNC Symbol%3BAcc:HGNC:11793]	7.30302	13.4745
ENSG00000166398	0.977099	0.0596991	1	no	19:+:34254552-34355566	ENSG00000166398	9710	K7EPA0,A0A0G2JQ76,A0A0J9YXL1,U3KPV0,O15063,A0A0G2JQ84	GARRE1	granule associated Rac and RHOG effector 1 [Source:HGNC Symbol%3BAcc:HGNC:29016]	5.99864	2.98012
ENSG00000141574	0.945957	0.0598982	1	no	17:-:82321024-82334074	ENSG00000141574	6398	J3QRU5,J3KSN0,Q8WVN6,J3KTR4,J3QR99,J3QQU6,J3QKK2,J3KS40	SECTM1	secreted and transmembrane 1 [Source:HGNC Symbol%3BAcc:HGNC:10707]	21.1379	10.7304
ENSG00000251322	-1.30461059866929	0.0599073	1	no	22:+:50674415-50733298	ENSG00000251322	85358	F8TCV1,Q3S3B4,Q9BYB0,A0A669KBA8,Q6P5A2,A0A0U1RR93,A0A0U1RQS4,A0A669K9V7,A0A590UJL3,F8TCV2,A0A590UJY5,F8TCV3	SHANK3	SH3 and multiple ankyrin repeat domains 3 [Source:HGNC Symbol%3BAcc:HGNC:14294]	0.4503	1.08781
ENSG00000175832	-1.11519498627688	0.06015	1	no	17:-:43527844-43579620	ENSG00000175832	2118	B7Z5F4,D3DX44,P43268,K7EMW0	ETV4	ETS variant transcription factor 4 [Source:HGNC Symbol%3BAcc:HGNC:3493]	2.60311	5.51464
ENSG00000182534	1.33679	0.060218	1	no	17:-:76672551-76711004	ENSG00000182534	439921	Q6ZR64,A0A481SVJ4,P84157,A0A481SVT9,A0A481SUL4,A0A481SUF7,K7EQX8,A0A481SVD9,K7EPS4,A0A481SUX4,A0A481SU50,A0A481SVA1	MXRA7	matrix remodeling associated 7 [Source:HGNC Symbol%3BAcc:HGNC:7541]	0.9894	0.38306
ENSG00000163286	0.954744	0.0602536	1	no	2:+:232406844-232410714	ENSG00000163286	251	P10696	ALPG	alkaline phosphatase%2C germ cell [Source:HGNC Symbol%3BAcc:HGNC:441]	21.9019	11.0508
ENSG00000185950	0.965004	0.060472	1	no	13:-:109752695-109786583	ENSG00000185950	8660	L8ECA6,Q9UP29,Q96RG4,L0R5B5,Q9Y4H2,Q96RG5	IRS2	insulin receptor substrate 2 [Source:HGNC Symbol%3BAcc:HGNC:6126]	5.95451	2.9831
ENSG00000273017	3.60528	0.060579	1	no	21:+:29359002-29359453	ENSG00000273017	-	-	-	novel transcript%2C sense intronic BACH1	1.84029	0.14788
ENSG00000232344	3.60528	0.060579	1	no	17:+:18010643-18011822	ENSG00000232344	-	-	-	ribosomal protein S2 (RPS2) pseudogene	0.97516	0.07836
ENSG00000226088	3.60528	0.060579	1	no	1:-:70359562-70360437	ENSG00000226088	102724548	-	HHLA3-AS1	HHLA3 antisense RNA 1 [Source:HGNC Symbol%3BAcc:HGNC:40277]	1.44663	0.11625
ENSG00000100479	-1.04243412948742	0.0607303	1	no	14:-:49643555-49688422	ENSG00000100479	5427	U3KQ22,P56282	POLE2	DNA polymerase epsilon 2%2C accessory subunit [Source:HGNC Symbol%3BAcc:HGNC:9178]	4.52554	9.11574
ENSG00000006534	0.912444	0.0607874	1	no	11:+:68008578-68029282	ENSG00000006534	221	A0A087WTE0,A0A087X2D4,A0A024R5D8,A0A087X192,A0A024R5K0,A0A087WUF8,Q9BUJ8,A0A087WU54,P43353	ALDH3B1	aldehyde dehydrogenase 3 family member B1 [Source:HGNC Symbol%3BAcc:HGNC:410]	51.4511	26.7325
ENSG00000175183	-1.4874746558191	0.060792	1	no	12:-:76858709-76879023	ENSG00000175183	1466	A0A024RBB5,F8VQR7,F8VW96,Q16527	CSRP2	cysteine and glycine rich protein 2 [Source:HGNC Symbol%3BAcc:HGNC:2470]	0.35049	0.96109
ENSG00000254389	-1.96962635095648	0.0608418	1	no	8:-:143366631-143368548	ENSG00000254389	78998	Q9BWJ2	RHPN1-AS1	RHPN1 antisense RNA 1 (head to head) [Source:HGNC Symbol%3BAcc:HGNC:28457]	0.30024	1.15003
ENSG00000143228	-0.960369797398988	0.0610529	1	no	1:+:163266576-163355764	ENSG00000143228	83540	E9PQC4,E9PKH1,E9PP32,B1AQT3,B1AQT4,Q9BZD4	NUF2	NUF2 component of NDC80 kinetochore complex [Source:HGNC Symbol%3BAcc:HGNC:14621]	7.57473	14.414
ENSG00000244165	1.94437	0.0611077	1	no	19:+:10111693-10115372	ENSG00000244165	5032	Q96G91	P2RY11	purinergic receptor P2Y11 [Source:HGNC Symbol%3BAcc:HGNC:8540]	1.10629	0.28111
ENSG00000107104	0.916023	0.0611085	1	no	9:+:470291-746106	ENSG00000107104	23189	Q6PIB3,Q5W0W3,Q5W0W2,Q14678,Q8WUM7	KANK1	KN motif and ankyrin repeat domains 1 [Source:HGNC Symbol%3BAcc:HGNC:19309]	7.65698	3.96849
ENSG00000183784	1.59999	0.061225	1	no	9:-:212824-215893	ENSG00000183784	157983	Q5T8R8	DOCK8-AS1	DOCK8 antisense RNA 1 [Source:HGNC Symbol%3BAcc:HGNC:26436]	1.41727	0.45722
ENSG00000283573	-Inf	0.0612998	1	no	6:+:43803193-43842625	ENSG00000283573	-	-	-	novel transcript	0	1.11402
ENSG00000229368	-Inf	0.0612998	1	no	11:+:3854612-3855399	ENSG00000229368	-	-	-	novel transcript%2C sense overlapping STIM1	0	1.01467
ENSG00000267264	-Inf	0.0612998	1	no	19:+:27803538-27804060	ENSG00000267264	-	-	-	vomeronasal receptor pseudogene	0	1.02243
ENSG00000272419	1.06711	0.0613893	1	no	1:-:145164099-145216058	ENSG00000272419	103091866	-	LINC01145	long intergenic non-protein coding RNA 1145 [Source:HGNC Symbol%3BAcc:HGNC:49462]	3.97268	1.85425
ENSG00000113645	0.89814	0.0614007	1	no	5:+:168291645-168472303	ENSG00000113645	23286	H0YAU4,L8E9S6,Q8IX03,H0YBE8,H3BLZ3	WWC1	WW and C2 domain containing 1 [Source:HGNC Symbol%3BAcc:HGNC:29435]	20.4421	10.727
ENSG00000101003	-0.92450838679789	0.0615907	1	no	20:+:25407673-25452628	ENSG00000101003	9837	L8ECJ2,Q14691	GINS1	GINS complex subunit 1 [Source:HGNC Symbol%3BAcc:HGNC:28980]	9.65205	17.916
ENSG00000230479	-2.29679109420999	0.0616068	1	no	21:+:36430360-36481070	ENSG00000230479	-	-	-	novel transcript	0.35826	1.72155
ENSG00000169679	-0.90153874230824	0.0616785	1	no	2:-:110637528-110678063	ENSG00000169679	699	C9JQA4,A0A590UJ99,C9IYH4,A0A590UK50,O43683,C9JRC7,A0JLU2,Q9BXX5	BUB1	BUB1 mitotic checkpoint serine/threonine kinase [Source:HGNC Symbol%3BAcc:HGNC:1148]	10.7488	19.6367
ENSG00000100284	0.93057	0.0617413	1	no	22:+:35299275-35347992	ENSG00000100284	10043	F8WB30,V9GYF4,O60784,F8WAW7,V9GZ68,H7BYN7,B3KUU1,B0QY01,F8WE29,F8WBB0,B0QY02	TOM1	target of myb1 membrane trafficking protein [Source:HGNC Symbol%3BAcc:HGNC:11982]	11.72	6.01332
ENSG00000184384	0.906567	0.0617926	1	no	11:-:95976598-96343195	ENSG00000184384	84441	A0A087X0G5,Q8IZL2,A0A3S6YZ73,A5H1S6,A5H1S5,B7ZL21	MAML2	mastermind like transcriptional coactivator 2 [Source:HGNC Symbol%3BAcc:HGNC:16259]	15.0353	7.8438
ENSG00000124787	-1.16617669636036	0.0620343	1	no	6:-:4994717-5004063	ENSG00000124787	10799	L8E9F2,F8WC38,A0A087X1N3,X6RLL4,O75818	RPP40	ribonuclease P/MRP subunit p40 [Source:HGNC Symbol%3BAcc:HGNC:20992]	3.52778	7.74236
ENSG00000185650	0.900978	0.0622991	1	no	14:-:68787660-68796253	ENSG00000185650	677	Q07352,G3V515,G3V382,A0A024R658,G3V2P5,G3V2D5	ZFP36L1	ZFP36 ring finger protein like 1 [Source:HGNC Symbol%3BAcc:HGNC:1107]	55.4789	29.0552
ENSG00000155629	1.44674	0.0623059	1	no	10:-:96593315-96720514	ENSG00000155629	118788	Q6ZUJ8	PIK3AP1	phosphoinositide-3-kinase adaptor protein 1 [Source:HGNC Symbol%3BAcc:HGNC:30034]	1.11367	0.39954
ENSG00000104635	-0.941777522085411	0.0624721	1	no	8:+:22367278-22434129	ENSG00000104635	23516	A0A0S2Z534,Q15043,E5RJG5,E5RFT1,E5RJ40,E5RFF5,E5RIP4,E5RGA7,E5RFZ8,A0A0S2Z5C8,A0A0S2Z5Z7,A0A0S2Z5B1	SLC39A14	solute carrier family 39 member 14 [Source:HGNC Symbol%3BAcc:HGNC:20858]	4.31634	8.10842
ENSG00000184220	-1.00662055843868	0.0626193	1	no	3:+:99817837-100181732	ENSG00000184220	84319	H7C515,C9J384,C9IY68,F8WC72,Q9BQ75	CMSS1	cms1 ribosomal small subunit homolog [Source:HGNC Symbol%3BAcc:HGNC:28666]	2.23732	4.39611
ENSG00000145736	-1.19985461170703	0.0627723	1	no	5:-:71032670-71067689	ENSG00000145736	2966	D6RAW1,R4GMV2,R4GMS9,Q13888,D6RGC9	GTF2H2	general transcription factor IIH subunit 2 [Source:HGNC Symbol%3BAcc:HGNC:4656]	0.68588	1.54083
ENSG00000146733	-0.992642322414406	0.0629278	1	no	7:-:56011051-56051604	ENSG00000146733	5723	A0A024RDL9,F8WD74,C9JBI3,A0A1D5RMN5,P78330,C9JEJ7,A0A024RDL3	PSPH	phosphoserine phosphatase [Source:HGNC Symbol%3BAcc:HGNC:9577]	6.41708	12.4873
ENSG00000287569	1.99231	0.0630306	1	no	20:+:26009792-26011243	ENSG00000287569	-	-	-	novel transcript	1.49828	0.36827
ENSG00000107829	0.944466	0.063076	1	no	10:-:101610664-101695295	ENSG00000107829	6468	A0A5F9UQ55,D3DR78,P57775	FBXW4	F-box and WD repeat domain containing 4 [Source:HGNC Symbol%3BAcc:HGNC:10847]	10.7828	5.47944
ENSG00000136695	1.1586	0.0631263	1	no	2:+:113058638-113065382	ENSG00000136695	26525	C9JTH1,U3KPW9,Q9UBH0	IL36RN	interleukin 36 receptor antagonist [Source:HGNC Symbol%3BAcc:HGNC:15561]	4.94497	2.16625
ENSG00000163898	0.894302	0.0631606	1	no	3:-:185506262-185552588	ENSG00000163898	200879	F8WE09,A2IBA6,H7BZL3,Q8WWY8,A2IBA8,H7C2X1	LIPH	lipase H [Source:HGNC Symbol%3BAcc:HGNC:18483]	34.0777	17.9298
ENSG00000169884	-1.78703493767801	0.0632047	1	no	12:-:48965340-48971735	ENSG00000169884	7480	O00744,C9JCI2,C9J3H3,B5MCC8	WNT10B	Wnt family member 10B [Source:HGNC Symbol%3BAcc:HGNC:12775]	0.3198	1.07933
ENSG00000006634	-0.958038376681269	0.0632626	1	no	7:+:87876216-87909553	ENSG00000006634	10926	B7Z8C6,B4DXK0,Q9UBU7,F8WF77	DBF4	DBF4 zinc finger [Source:HGNC Symbol%3BAcc:HGNC:17364]	5.22189	9.92072
ENSG00000112029	-0.972448446389328	0.0632637	1	no	6:-:152970519-152983579	ENSG00000112029	26271	Q9UKT4	FBXO5	F-box protein 5 [Source:HGNC Symbol%3BAcc:HGNC:13584]	5.39297	10.3486
ENSG00000262703	-1.58992192478992	0.0634537	1	no	16:-:11348143-11349321	ENSG00000262703	-	-	-	novel transcript%2C antisense to RMI2	1.28555	3.78462
ENSG00000232630	-1.58992192478992	0.0634537	1	no	9:+:125150653-125151589	ENSG00000232630	100421295	-	PRPS1P2	phosphoribosyl pyrophosphate synthetase 1 pseudogene 2 [Source:HGNC Symbol%3BAcc:HGNC:9464]	1.50233	4.42279
ENSG00000087263	-0.930649662258794	0.0634698	1	no	16:+:56451521-56479104	ENSG00000087263	55239	H3BR02,L8ECH8,H3BUA6,H3BR79,A0A0A0MTR2,Q8N543,J3KNR5,H3BP48	OGFOD1	2-oxoglutarate and iron dependent oxygenase domain containing 1 [Source:HGNC Symbol%3BAcc:HGNC:25585]	5.70212	10.6294
ENSG00000113810	-0.92295132535822	0.0635105	1	no	3:+:160399274-160434954	ENSG00000113810	10051	C9J9E4,C9JJ64,E9PD53,C9JVD8,C9J578,Q6P169,C9IYK2,Q6NSG3,C9JWF0,Q58F29,F8WCB7,Q9NTJ3,C9JR83	SMC4	structural maintenance of chromosomes 4 [Source:HGNC Symbol%3BAcc:HGNC:14013]	31.9379	59.2188
ENSG00000224652	1.19661	0.0639195	1	no	3:+:196142525-196160893	ENSG00000224652	401109	-	LINC00885	long intergenic non-protein coding RNA 885 [Source:HGNC Symbol%3BAcc:HGNC:48571]	5.79707	2.47349
ENSG00000101773	-0.9792765209902	0.0641182	1	no	18:+:22798261-23026488	ENSG00000101773	5932	A0A024RC34,J3QL93,J3QLW6,J3QSH7,I6L8A6,A0A140TA82,J3QL00,J3QLH2,J3KSA4,V9GZ40,F6Q6H0,J3QRM0,Q99708	RBBP8	RB binding protein 8%2C endonuclease [Source:HGNC Symbol%3BAcc:HGNC:9891]	3.75496	7.2396
ENSG00000248405	1.47369	0.0641385	1	no	22:+:44702233-44862706	ENSG00000248405	553158	H0Y9T8,B1AHC3,B1AHC4	PRR5-ARHGAP8	PRR5-ARHGAP8 readthrough [Source:HGNC Symbol%3BAcc:HGNC:34512]	1.7447	0.61435
ENSG00000111328	-0.901755165990473	0.0641713	1	no	12:-:123250112-123272334	ENSG00000111328	8099	F5GZF0,O14519	CDK2AP1	cyclin dependent kinase 2 associated protein 1 [Source:HGNC Symbol%3BAcc:HGNC:14002]	8.67366	15.848
ENSG00000030582	0.9276	0.0642773	1	no	17:+:44345246-44353106	ENSG00000030582	2896	K7EPL0,K7EQ05,K7EQK6,K7EM89,K7ENI2,K7ELY1,K7EK92,K7EQA7,K7EMR1,K7EJY4,K7EKL3,K7EQI0,K7ERM2,P28799,K7ENN1	GRN	granulin precursor [Source:HGNC Symbol%3BAcc:HGNC:4601]	155.461	79.9287
ENSG00000083720	-0.887983984678632	0.0643482	1	no	5:-:41730065-41870425	ENSG00000083720	5019	P55809,A1E286,A0A024R040,E9PDW2	OXCT1	3-oxoacid CoA-transferase 1 [Source:HGNC Symbol%3BAcc:HGNC:8527]	21.5834	39.0613
ENSG00000135624	-0.895161867266443	0.0644346	1	no	2:+:73233420-73253021	ENSG00000135624	10574	A0A0D9SG95,Q99832,F8WAM2,B7Z1C9,F8WBP8,Q6IBT3	CCT7	chaperonin containing TCP1 subunit 7 [Source:HGNC Symbol%3BAcc:HGNC:1622]	45.0803	81.9926
ENSG00000126953	-1.14448494540391	0.064464	1	no	X:-:101345661-101348742	ENSG00000126953	1678	O60220,A0A2R8YDA8	TIMM8A	translocase of inner mitochondrial membrane 8A [Source:HGNC Symbol%3BAcc:HGNC:11817]	2.38752	5.16165
ENSG00000161653	1.75899	0.0645721	1	no	17:+:44004622-44009068	ENSG00000161653	162417	K7EK11,Q2NKP2,Q8N159	NAGS	N-acetylglutamate synthase [Source:HGNC Symbol%3BAcc:HGNC:17996]	1.09317	0.31586
ENSG00000171723	-0.978461008331243	0.0645785	1	no	14:+:66507407-67181803	ENSG00000171723	10243	G3V582,H0YJ30,G3V4R0,F5H039,H0YJR5,G3V4D2,Q9NQX3,G3V355,H0YIY4	GPHN	gephyrin [Source:HGNC Symbol%3BAcc:HGNC:15465]	3.15294	6.07546
ENSG00000132746	1.00738	0.0646442	1	no	11:-:67662160-67681224	ENSG00000132746	222	E9PJV0,A0A669KB42,E9PKY9,H0YEC0,A0A669KBB2,A0A669KAV1,A0A669KBD2,P48448	ALDH3B2	aldehyde dehydrogenase 3 family member B2 [Source:HGNC Symbol%3BAcc:HGNC:411]	8.40214	4.08748
ENSG00000146411	0.916349	0.0646884	1	no	6:-:133987581-134052624	ENSG00000146411	154091	Q8TD20	SLC2A12	solute carrier family 2 member 12 [Source:HGNC Symbol%3BAcc:HGNC:18067]	13.0107	6.7417
ENSG00000250899	-1.06496520356537	0.0646964	1	no	12:+:3041437-3044950	ENSG00000250899	-	-	-	novel transcript	3.07728	6.29608
ENSG00000104763	0.892325	0.0649806	1	no	8:-:18055992-18084998	ENSG00000104763	427	B1B5S8,A0A1B0GVA3,A0A1B0GU62,B1B5Q3,B1B5Q0,A0A1B0GUB3,B1B5P7,A0A1B0GVC9,A0A1B0GUH5,B1B5S5,B1B5R8,B1B5T0,A0A1B0GVL2,A0A1B0GVJ1,A0A1B0GU06,A0A1B0GTM3,A0A1B0GTQ7,A0A1B0GUG1,A0A1B0GW68,A0A1B0GUA4,A0A1B0GU70,A0A1B0GUJ2,A0A1B0GW66,B1B5S6,A0A1B0GVG2,A0A1B0GV06,D3DSQ1,A0A1B0GW30,B1B5Q9,B1B5P6,A0A1B0GTD4,A0A1B0GUP1,A0A1B0GUE3,A0A1B0GUW4,A0A1B0GVE7,B1B5Q8,B1B5S7,E7EMM4,A0A1B0GTZ5,A0A1B0GVY5,B1B5R9,A0A1B0GW…	ASAH1	N-acylsphingosine amidohydrolase 1 [Source:HGNC Symbol%3BAcc:HGNC:735]	7.63932	4.0249
ENSG00000118193	-0.893063353253552	0.065184	1	no	1:-:200551497-200620751	ENSG00000118193	9928	Q15058	KIF14	kinesin family member 14 [Source:HGNC Symbol%3BAcc:HGNC:19181]	8.25478	14.9921
ENSG00000178075	0.920168	0.0652529	1	no	3:+:113828182-113947174	ENSG00000178075	54762	C9J7B8,C9K0V2,E9PHT3,B3KUR5,B4DF12,F8WCA8,Q8IYS0	GRAMD1C	GRAM domain containing 1C [Source:HGNC Symbol%3BAcc:HGNC:25252]	8.948	4.62429
ENSG00000127561	1.69839	0.0652853	1	no	16:+:1989660-1994275	ENSG00000127561	9143	Q96L30,H3BQ28,H3BPJ5,O43761,H3BNA6	SYNGR3	synaptogyrin 3 [Source:HGNC Symbol%3BAcc:HGNC:11501]	0.98004	0.29532
ENSG00000225828	1.27789	0.0653087	1	no	1:-:32361270-32364278	ENSG00000225828	100128071	H3BMD6,H3BQW9	FAM229A	family with sequence similarity 229 member A [Source:HGNC Symbol%3BAcc:HGNC:44652]	3.5535	1.43315
ENSG00000176928	1.45844	0.0653121	1	no	5:-:75025346-75052558	ENSG00000176928	51301	Q9P109	GCNT4	glucosaminyl (N-acetyl) transferase 4 [Source:HGNC Symbol%3BAcc:HGNC:17973]	0.98958	0.35215
ENSG00000134326	1.06851	0.0653171	1	no	2:-:6840570-6866635	ENSG00000134326	129607	Q5EBM0,I1Z9C7	CMPK2	cytidine/uridine monophosphate kinase 2 [Source:HGNC Symbol%3BAcc:HGNC:27015]	5.02847	2.34477
ENSG00000119899	0.982555	0.0655332	1	no	6:-:73593379-73653992	ENSG00000119899	26503	Q9NRA2,H0UI05	SLC17A5	solute carrier family 17 member 5 [Source:HGNC Symbol%3BAcc:HGNC:10933]	10.283	5.08933
ENSG00000123416	-0.961551671867763	0.0656006	1	no	12:-:49127782-49131397	ENSG00000123416	10376	F8VWV9,F8VU66,F8VX09,F8VRK0,F8VVB9,P68363	TUBA1B	tubulin alpha 1b [Source:HGNC Symbol%3BAcc:HGNC:18809]	120.434	229.362
ENSG00000236090	-1.84517898003199	0.0657945	1	no	2:+:41819747-41820754	ENSG00000236090	442013	-	LDHAP3	lactate dehydrogenase A pseudogene 3 [Source:HGNC Symbol%3BAcc:HGNC:6538]	0.69825	2.4535
ENSG00000102743	-1.04011586948238	0.0664934	1	no	13:+:40789412-40812460	ENSG00000102743	10166	F2Z354,Q5VZD9,Q9Y619	SLC25A15	solute carrier family 25 member 15 [Source:HGNC Symbol%3BAcc:HGNC:10985]	2.85841	5.74841
ENSG00000103528	1.09273	0.0665439	1	no	16:+:19167971-19268332	ENSG00000103528	51760	H3BSU5,H3BQZ6,Q9BSW7,H3BMD4,H3BSP0,H3BSX1,H3BRH9,H3BN78	SYT17	synaptotagmin 17 [Source:HGNC Symbol%3BAcc:HGNC:24119]	2.5696	1.17825
ENSG00000112312	-0.911690084524864	0.0665996	1	no	6:+:24774931-24786099	ENSG00000112312	51053	E2QRF9,H7C608,A0A024QZY7,C9K0U5,O75496	GMNN	geminin DNA replication inhibitor [Source:HGNC Symbol%3BAcc:HGNC:17493]	15.0402	27.6705
ENSG00000231195	1.33894	0.0665997	1	no	9:-:21398614-21399139	ENSG00000231195	3461	-	IFNA11P	interferon alpha 11%2C pseudogene [Source:HGNC Symbol%3BAcc:HGNC:5442]	15.449	5.9725
ENSG00000007384	0.914484	0.0666817	1	no	16:-:58059-76355	ENSG00000007384	64285	F8WCF7,Q4TT58,H0Y6L9,F8WBS4,B8ZZ07,A2IDA2,A0A1B0GXG1,Q96CC6,Q4TT60	RHBDF1	rhomboid 5 homolog 1 [Source:HGNC Symbol%3BAcc:HGNC:20561]	13.6851	7.10035
ENSG00000136153	0.897559	0.0667962	1	no	13:+:75620434-75859870	ENSG00000136153	4008	E9PK58,U3KQE6,E9PRE3,H0YDQ3,E9PMP7,A0A0A0MTE2,J3KP06,H0Y424,E9PMT2,E9PLU6,F8J2B5,E9PMS6,E9PRJ0,E9PMJ6,H0YE95,H0YDG6,Q8WWI1,E9PJ10,F8WD26	LMO7	LIM domain 7 [Source:HGNC Symbol%3BAcc:HGNC:6646]	6.15939	3.23343
ENSG00000003402	0.923826	0.0669481	1	no	2:+:201116154-201176687	ENSG00000003402	8837	M0QYM0,M0R1A8,F8WBH9,A0A024R3Y3,C9JV51,C9J4Q0,C9JSU3,C9J408,M0QY57,E9PAP3,A0A024R3Y4,A0A0A0MR92,O15519,A0A336TY74	CFLAR	CASP8 and FADD like apoptosis regulator [Source:HGNC Symbol%3BAcc:HGNC:1876]	2.61305	1.34699
ENSG00000197847	0.945257	0.067005	1	no	11:+:65213840-65242757	ENSG00000197847	440044	A6NK97	SLC22A20P	solute carrier family 22 member 20%2C pseudogene [Source:HGNC Symbol%3BAcc:HGNC:29867]	11.6308	5.90713
ENSG00000179348	0.926095	0.0670564	1	no	3:-:128479427-128493201	ENSG00000179348	2624	C9J965,A0A1D5RMQ8,P23769	GATA2	GATA binding protein 2 [Source:HGNC Symbol%3BAcc:HGNC:4171]	12.7113	6.54222
ENSG00000223861	2.90484	0.0671801	1	no	1:+:151557446-151557940	ENSG00000223861	-	-	-	ribosomal protein S10 (RPS10) pseudogene	2.06822	0.27007
ENSG00000272834	2.90484	0.0671801	1	no	22:+:40415003-40415445	ENSG00000272834	-	-	-	novel transcript%2C antisense to MKL1	2.31099	0.30177
ENSG00000263326	2.90484	0.0671801	1	no	16:-:25071490-25072727	ENSG00000263326	-	-	-	thyroid hormone receptor interactor 11 (TRIP11) pseudogene	1.51445	0.19776
ENSG00000038210	-0.987378139851973	0.0672771	1	no	4:+:25160663-25279204	ENSG00000038210	55300	G5E9Z4,Q8TCG2	PI4K2B	phosphatidylinositol 4-kinase type 2 beta [Source:HGNC Symbol%3BAcc:HGNC:18215]	4.46249	8.65217
ENSG00000065534	-0.987378139851973	0.0672771	1	no	3:-:123610049-123884332	ENSG00000065534	4638	Q06S79,Q15746,Q3B765,Q05B97,Q05D81,F8WBL7,Q05B98,D6R9C2	MYLK	myosin light chain kinase [Source:HGNC Symbol%3BAcc:HGNC:7590]	0.74184	1.43832
ENSG00000172000	-1.47366885629407	0.067402	1	no	19:+:2867335-2883445	ENSG00000172000	80032	A0A0C4DGQ3,K7EKA5,Q9HAH1	ZNF556	zinc finger protein 556 [Source:HGNC Symbol%3BAcc:HGNC:25669]	0.29199	0.79307
ENSG00000237807	0.962946	0.0674304	1	no	8:-:53493523-53524336	ENSG00000237807	-	-	-	novel transcript	5.16849	2.59302
ENSG00000161921	0.890065	0.067438	1	no	17:-:4733533-4739928	ENSG00000161921	58191	A0A6I8PIU7,Q9H2A7,I3L333	CXCL16	C-X-C motif chemokine ligand 16 [Source:HGNC Symbol%3BAcc:HGNC:16642]	35.601	18.7864
ENSG00000160949	-0.965725415616577	0.0674641	1	no	8:-:144428775-144444440	ENSG00000160949	4796	A0A087X1F6,Q96HA7	TONSL	tonsoku like%2C DNA repair protein [Source:HGNC Symbol%3BAcc:HGNC:7801]	2.72796	5.21036
ENSG00000134198	1.12724	0.0674817	1	no	1:-:115048011-115089503	ENSG00000134198	10100	B1AKP1,O60636,B1AKP2	TSPAN2	tetraspanin 2 [Source:HGNC Symbol%3BAcc:HGNC:20659]	4.85563	2.17386
ENSG00000205890	1.32356	0.067646	1	no	16:+:3032481-3039133	ENSG00000205890	-	-	-	novel transcript%2C antisense to CCDC64B	2.73835	1.06998
ENSG00000101447	-0.876772300505417	0.0676681	1	no	20:+:38926312-38953106	ENSG00000101447	81610	A0A087WXK8,Q9H4H8	FAM83D	family with sequence similarity 83 member D [Source:HGNC Symbol%3BAcc:HGNC:16122]	37.1762	66.7602
ENSG00000109919	-0.887235294512225	0.0678431	1	no	11:-:47617315-47642607	ENSG00000109919	23788	Q9Y6C9,E9PIE4	MTCH2	mitochondrial carrier 2 [Source:HGNC Symbol%3BAcc:HGNC:17587]	19.2778	34.8706
ENSG00000110047	0.875914	0.0678892	1	no	11:-:64851642-64888296	ENSG00000110047	10938	B2R5U3,C9J2Z4,C9JDQ8,C9JIJ3,C9JC03,C9IZH1,A0A024R571,Q9H4M9	EHD1	EH domain containing 1 [Source:HGNC Symbol%3BAcc:HGNC:3242]	26.3114	14.0212
ENSG00000136450	-0.881753594931147	0.0680739	1	no	17:-:58000919-58007346	ENSG00000136450	6426	J3KTL2,J3QQV5,Q07955,A0A2I7N9Y9,J3KSR8,J3KSW7	SRSF1	serine and arginine rich splicing factor 1 [Source:HGNC Symbol%3BAcc:HGNC:10780]	11.0682	19.9448
ENSG00000275557	1.50891	0.0681137	1	no	1:+:149607765-149612402	ENSG00000275557	-	-	-	novel transcript	10.879	3.73832
ENSG00000111863	-1.42530583473267	0.068327	1	no	6:-:11712054-11807046	ENSG00000111863	84830	D6R9A9,H0Y9P4,H0YAA5,D6RDG9,Q96IZ2	ADTRP	androgen dependent TFPI regulating protein [Source:HGNC Symbol%3BAcc:HGNC:21214]	0.56739	1.49025
ENSG00000253348	2.22677	0.0683553	1	no	5:-:170747047-170788650	ENSG00000253348	-	-	-	novel transcript	1.3431	0.28061
ENSG00000185522	1.38484	0.0689281	1	no	11:-:554850-560738	ENSG00000185522	256329	A0A0J9YX42,E9PJR3,C9JV74,A0A0J9YXG3,Q8IXW0	LMNTD2	lamin tail domain containing 2 [Source:HGNC Symbol%3BAcc:HGNC:28561]	2.34039	0.87645
ENSG00000165516	0.89028	0.0690096	1	no	14:+:49768130-49786385	ENSG00000165516	23588	G3V3U8,G3V2H2,Q9Y2U9	KLHDC2	kelch domain containing 2 [Source:HGNC Symbol%3BAcc:HGNC:20231]	13.9737	7.37274
ENSG00000175793	-0.878135761182469	0.0690783	1	no	1:+:26863149-26864456	ENSG00000175793	2810	Q9Y3B8,P31947	SFN	stratifin [Source:HGNC Symbol%3BAcc:HGNC:10773]	118.041	212.175
ENSG00000120438	-0.893913792055197	0.0691099	1	no	6:-:159778498-159789703	ENSG00000120438	6950	F5GZ03,P17987,F5H726,F5H282,F5H7Y1,F5H676,F5GZI8,E7EQR6,F5GYL4,F5H136,E7ERF2	TCP1	t-complex 1 [Source:HGNC Symbol%3BAcc:HGNC:11655]	45.9941	83.5823
ENSG00000177000	0.917753	0.0692234	1	no	1:-:11785723-11806455	ENSG00000177000	4524	Q9NY63,A0A286YF47,Q5SNW7,A0A482KE01,A0A1B0GXD9,Q5SNW5,A0A1W5XGE6,A0MPA5,A0A286YFD0,L7P8G6,Q4FE54,F8W9T8,Q9NY62,A0A1C9J7R9,A0A482KFZ6,A0A4P8L6T5,P42898,A0A286YF17	MTHFR	methylenetetrahydrofolate reductase [Source:HGNC Symbol%3BAcc:HGNC:7436]	4.99079	2.58354
ENSG00000173638	-0.984241331638489	0.069335	1	no	21:-:45493572-45573365	ENSG00000173638	6573	D3DSM6,H0Y4T2,A2VCN1,C9J8K6,P41440,C9JKP4,E9PIL5,H3BTQ3	SLC19A1	solute carrier family 19 member 1 [Source:HGNC Symbol%3BAcc:HGNC:10937]	1.4238	2.75456
ENSG00000227888	2.56781	0.069352	1	no	8:+:12362019-12388296	ENSG00000227888	100133172	-	FAM66A	family with sequence similarity 66 member A [Source:HGNC Symbol%3BAcc:HGNC:30444]	0.99486	0.16409
ENSG00000260012	2.56781	0.069352	1	no	16:+:47262741-47263500	ENSG00000260012	-	-	-	proteasome (prosome%2C macropain) subunit%2C beta type%2C 5 (PSMB5) pseudogene	1.59964	0.26385
ENSG00000240522	2.36427	0.0693898	1	no	19:-:21149648-21150438	ENSG00000240522	161406	-	RPL7AP10	ribosomal protein L7a pseudogene 10 [Source:HGNC Symbol%3BAcc:HGNC:32433]	1.77962	0.33801
ENSG00000197959	1.26474	0.0694282	1	no	1:+:171841498-172418466	ENSG00000197959	26052	H0YBC6,E5RHK8,Q9UQ16,E5RIK2	DNM3	dynamin 3 [Source:HGNC Symbol%3BAcc:HGNC:29125]	0.86978	0.354
ENSG00000138678	-1.02840841518575	0.069559	1	no	4:+:83535914-83605875	ENSG00000138678	84803	Q53EU6	GPAT3	glycerol-3-phosphate acyltransferase 3 [Source:HGNC Symbol%3BAcc:HGNC:28157]	3.32025	6.62324
ENSG00000197451	-0.876592975920812	0.069562	1	no	5:+:178204533-178211163	ENSG00000197451	3182	Q99729,D6R9P3,D6RBZ0,D6RD18	HNRNPAB	heterogeneous nuclear ribonucleoprotein A/B [Source:HGNC Symbol%3BAcc:HGNC:5034]	72.958	131
ENSG00000035499	-0.93513797457119	0.0695774	1	no	5:-:60596912-60700190	ENSG00000035499	55789	A0A2X0SFC1,D6RIB0,Q8WUY9,D6RDV9	DEPDC1B	DEP domain containing 1B [Source:HGNC Symbol%3BAcc:HGNC:24902]	6.40528	11.9773
ENSG00000197498	-0.991048829699602	0.0696017	1	no	6:+:110982015-111028263	ENSG00000197498	84154	Q5VXN0,Q5VXM9,Q9H7B2,U3KQN5	RPF2	ribosome production factor 2 homolog [Source:HGNC Symbol%3BAcc:HGNC:20870]	3.86654	7.5158
ENSG00000247774	1.48981	0.0696097	1	no	12:-:47205898-47216456	ENSG00000247774	100233209	-	PCED1B-AS1	PCED1B antisense RNA 1 [Source:HGNC Symbol%3BAcc:HGNC:44166]	1.25715	0.43775
ENSG00000110721	0.883865	0.0697657	1	no	11:-:68052859-68121444	ENSG00000110721	1119	E9PM06,P35790,H0YD02,A0A024R5E0	CHKA	choline kinase alpha [Source:HGNC Symbol%3BAcc:HGNC:1937]	24.7888	13.1372
ENSG00000105856	0.934921	0.0698074	1	no	7:+:107168961-107202522	ENSG00000105856	26959	H7C574,C9JPK6,C9JAW1,C9J8V6,U3KQE5,H7C4S2,A0A024R722,C9JQU7,O60381,Q8IV16,C9J5U3	HBP1	HMG-box transcription factor 1 [Source:HGNC Symbol%3BAcc:HGNC:23200]	7.33251	3.75086
ENSG00000168268	-0.907568107308967	0.0698472	1	no	3:-:52524385-52535054	ENSG00000168268	64943	C9J036,F8WEY1,Q9H857,H7C4G8,H7C519	NT5DC2	5'-nucleotidase domain containing 2 [Source:HGNC Symbol%3BAcc:HGNC:25717]	7.05321	12.9393
ENSG00000138587	-1.11293193476832	0.0698822	1	no	15:-:56421544-56465137	ENSG00000138587	55329	B3KQ70,Q8NEH6	MNS1	meiosis specific nuclear structural 1 [Source:HGNC Symbol%3BAcc:HGNC:29636]	3.08333	6.52174
ENSG00000054967	-1.18166622629501	0.0699193	1	no	11:+:73376399-73397474	ENSG00000054967	84957	F5H2T5,F5GYS9,Q969Z4	RELT	RELT TNF receptor [Source:HGNC Symbol%3BAcc:HGNC:13764]	0.92043	2.04186
ENSG00000116299	-1.27294435225562	0.0699817	1	no	1:+:109113679-109206781	ENSG00000116299	57535	H0YDD2,E9PLY8,E9PS21,E9PIF6,E9PMS2,Q6UXG2,E9PLQ2,E9PB18	ELAPOR1	endosome-lysosome associated apoptosis and autophagy regulator 1 [Source:HGNC Symbol%3BAcc:HGNC:29618]	0.42453	1.00327
ENSG00000130958	1.0526	0.070088	1	no	9:-:96313444-96383711	ENSG00000130958	11046	A0A2R8Y5X9,A0A3B3IU97,A0A3B3ITR5,Q76EJ3,Q5VZJ2,A0A024R9N5	SLC35D2	solute carrier family 35 member D2 [Source:HGNC Symbol%3BAcc:HGNC:20799]	5.66791	2.67225
ENSG00000168056	0.933212	0.0701626	1	no	11:-:65538559-65558930	ENSG00000168056	4054	E9PR84,E9PKW1,Q9NS15,E9PRF2,H0YCX6,H0YCQ2,E9PR75,B9EG76,H0YE75,E9PQR0,E9PJR2,Q14767,E9PPT7,H0YC99	LTBP3	latent transforming growth factor beta binding protein 3 [Source:HGNC Symbol%3BAcc:HGNC:6716]	69.2602	35.4712
ENSG00000128951	-0.875642320869289	0.0703983	1	no	15:+:48331011-48343373	ENSG00000128951	1854	H0YNJ9,H0YMM5,H0YNW5,H0YKI0,A0A0C4DGL3,H0YMP1,P33316,H0YKC5	DUT	deoxyuridine triphosphatase [Source:HGNC Symbol%3BAcc:HGNC:3078]	16.7191	30.0003
ENSG00000084070	-0.94507261732599	0.070464	1	no	1:+:40344850-40423326	ENSG00000084070	64744	A0A087WV97,Q9H3U7,Q8WU79,X6RCC3,Q9H0E9	SMAP2	small ArfGAP2 [Source:HGNC Symbol%3BAcc:HGNC:25082]	5.93479	11.1742
ENSG00000128284	0.918583	0.0705192	1	no	22:-:36140330-36166177	ENSG00000128284	80833	H0YD32,A0A024R1G6,H7BYQ5,H0YEJ6,H0YDW3,F2Z2M3,H0YEQ0,H0YDH5,H0YCT0,O95236	APOL3	apolipoprotein L3 [Source:HGNC Symbol%3BAcc:HGNC:14868]	9.15163	4.73473
ENSG00000172840	0.877811	0.0705519	1	no	16:+:66878589-66895754	ENSG00000172840	57546	H3BTU5,H3BRB7,Q9P2J9,H3BV50,H3BSA5,H3BQX2	PDP2	pyruvate dehyrogenase phosphatase catalytic subunit 2 [Source:HGNC Symbol%3BAcc:HGNC:30263]	12.766	6.79396
ENSG00000143217	0.89184	0.0706348	1	no	1:-:161070998-161089558	ENSG00000143217	81607	Q96NY8	NECTIN4	nectin cell adhesion molecule 4 [Source:HGNC Symbol%3BAcc:HGNC:19688]	22.4819	11.849
ENSG00000158315	1.03073	0.0708513	1	no	1:-:38885807-38941830	ENSG00000158315	54933	Q9NX52	RHBDL2	rhomboid like 2 [Source:HGNC Symbol%3BAcc:HGNC:16083]	8.40008	4.02088
ENSG00000156675	0.888901	0.0708998	1	no	8:-:37858618-37899497	ENSG00000156675	80223	Q6WKZ4,E7EX40,Q67C35	RAB11FIP1	RAB11 family interacting protein 1 [Source:HGNC Symbol%3BAcc:HGNC:30265]	8.3702	4.42046
ENSG00000131650	-1.33977960176025	0.0710836	1	no	16:+:2964216-2968383	ENSG00000131650	79412	Q8NCW0	KREMEN2	kringle containing transmembrane protein 2 [Source:HGNC Symbol%3BAcc:HGNC:18797]	1.25676	3.11088
ENSG00000166974	-0.970121187195559	0.0711805	1	no	18:+:34976928-35143470	ENSG00000166974	10982	K7EL66,K7ERD8,A0A024RC33,M0QX52,Q15555,K7ENB3	MAPRE2	microtubule associated protein RP/EB family member 2 [Source:HGNC Symbol%3BAcc:HGNC:6891]	2.76339	5.29414
ENSG00000131037	0.899347	0.0712281	1	no	19:+:55072020-55087923	ENSG00000131037	54869	K7ELW3,B4DKV7,K7EN83,K7EKX9,Q8TE68	EPS8L1	EPS8 like 1 [Source:HGNC Symbol%3BAcc:HGNC:21295]	12.5551	6.58275
ENSG00000165105	0.869627	0.071288	1	no	9:-:82979590-83063177	ENSG00000165105	158158	L8ECN1,Q8IZ41	RASEF	RAS and EF-hand domain containing [Source:HGNC Symbol%3BAcc:HGNC:26464]	19.0974	10.2213
ENSG00000171159	0.944244	0.0714323	1	no	9:+:128160265-128163924	ENSG00000171159	79095	Q9BUW7	C9orf16	chromosome 9 open reading frame 16 [Source:HGNC Symbol%3BAcc:HGNC:17823]	24.4252	12.4139
ENSG00000102007	-0.902123968618839	0.071487	1	no	X:+:49171898-49175235	ENSG00000102007	5355	Q04941,A0A024QYW3	PLP2	proteolipid protein 2 [Source:HGNC Symbol%3BAcc:HGNC:9087]	26.0755	47.6558
ENSG00000259230	-1.44474167083057	0.0715802	1	no	14:+:102545254-102555826	ENSG00000259230	105370681	-	LINC02323	long intergenic non-protein coding RNA 2323 [Source:HGNC Symbol%3BAcc:HGNC:53242]	1.2374	3.29411
ENSG00000185818	-1.16262020081908	0.0716028	1	no	4:+:2059327-2069089	ENSG00000185818	339983	Q8N9F0	NAT8L	N-acetyltransferase 8 like [Source:HGNC Symbol%3BAcc:HGNC:26742]	0.99317	2.17433
ENSG00000167088	-0.902512155097944	0.071834	1	no	18:+:21612314-21633524	ENSG00000167088	6632	P62314,P62316,Q7Z5A3,J3QLR7,J3QLI9	SNRPD1	small nuclear ribonucleoprotein D1 polypeptide [Source:HGNC Symbol%3BAcc:HGNC:11158]	6.84337	12.5104
ENSG00000271361	-1.42580254502881	0.0718446	1	no	6:-:3023142-3023772	ENSG00000271361	401233	-	HTATSF1P2	HIV-1 Tat specific factor 1 pseudogene 2 [Source:HGNC Symbol%3BAcc:HGNC:38586]	3.34631	8.79211
ENSG00000137959	0.864716	0.0719384	1	no	1:+:78619902-78646145	ENSG00000137959	10964	B4E019,A0A7P0Z4K2,A0A7P0T9R5,C9JPJ0,H7C1K6,Q53G44	IFI44L	interferon induced protein 44 like [Source:HGNC Symbol%3BAcc:HGNC:17817]	19.7358	10.599
ENSG00000075336	-1.00972175653428	0.0719733	1	no	18:+:74148523-74160531	ENSG00000075336	29090	J3QRI1,J3KRJ3,Q9BVV7	TIMM21	translocase of inner mitochondrial membrane 21 [Source:HGNC Symbol%3BAcc:HGNC:25010]	2.4624	4.84879
ENSG00000178150	-1.23456028970576	0.0719811	1	no	19:+:48270081-48287608	ENSG00000178150	163071	Q8N4J1,Q8NC26,M0R0V4,M0R0H2,M0QXN8	ZNF114	zinc finger protein 114 [Source:HGNC Symbol%3BAcc:HGNC:12894]	1.46483	3.37089
ENSG00000228192	-1.40096566256443	0.0720025	1	no	1:-:42832522-42846422	ENSG00000228192	-	-	-	novel transcript%2C antisense to ERMAP	0.61003	1.57544
ENSG00000238160	-2.23266075679027	0.0720428	1	no	5:-:132419416-132426714	ENSG00000238160	102723741	-	LINC02863	long intergenic non-protein coding RNA 2863 [Source:HGNC Symbol%3BAcc:HGNC:41290]	0.32025	1.47198
ENSG00000179299	1.19959	0.0720957	1	no	4:+:40749925-40811184	ENSG00000179299	79730	Q8NE18	NSUN7	NOP2/Sun RNA methyltransferase family member 7 [Source:HGNC Symbol%3BAcc:HGNC:25857]	1.99582	0.84982
ENSG00000141736	0.870121	0.072173	1	no	17:+:39687914-39730426	ENSG00000141736	2064	J3QLU9,B4DTR1,J3KTI5,J3QLV2,Q9UK79,J3QRX1,E2I6F8,J3KRI9,A0A7T8JKQ4,J3QRJ7,Q4H1F1,F5H1T4,J3QL83,X5DNK3,X5DQX2,A0A0R9RWK2,Q9NP09,Q4H1F2,P04626,L8E8G2	ERBB2	erb-b2 receptor tyrosine kinase 2 [Source:HGNC Symbol%3BAcc:HGNC:3430]	29.0139	15.5235
ENSG00000127585	0.992306	0.072323	1	no	16:-:692498-705808	ENSG00000127585	146330	Q8N4J3,Q8N461	FBXL16	F-box and leucine rich repeat protein 16 [Source:HGNC Symbol%3BAcc:HGNC:14150]	7.12742	3.50377
ENSG00000138162	0.871331	0.0723572	1	no	10:+:121989163-122254545	ENSG00000138162	10579	Q4VXL8,B2RWP4,D6RAA5,H0Y9C3,E7EMZ9,H0Y9Y7,Q4VXL4,E9PGB3,H0YA73,A0A0U1RRM9,B7ZMJ9,H0Y911,E9PBC6,O95359,H0Y8P9,H0Y954	TACC2	transforming acidic coiled-coil containing protein 2 [Source:HGNC Symbol%3BAcc:HGNC:11523]	16.7506	8.9547
ENSG00000252341	-3.55458885167764	0.07238	1	no	5:-:10292041-10292148	ENSG00000252341	-	-	Y_RNA	Y RNA [Source:RFAM%3BAcc:RF00019]	0.59246	6.8079
ENSG00000231125	-3.55458885167764	0.07238	1	no	21:-:29058073-29060095	ENSG00000231125	-	-	-	novel transcript%2C sense intronic to CCT8	0.08059	0.92601
ENSG00000252172	-3.55458885167764	0.07238	1	no	3:-:149917342-149917449	ENSG00000252172	106479885	-	RNU6-720P	RNA%2C U6 small nuclear 720%2C pseudogene [Source:HGNC Symbol%3BAcc:HGNC:47683]	0.59246	6.8079
ENSG00000126882	1.12523	0.0724576	1	no	9:-:131258076-131276510	ENSG00000126882	286336	Q8N2W3,Q5JUQ2,Q5JUQ1,Q5JUQ0	FAM78A	family with sequence similarity 78 member A [Source:HGNC Symbol%3BAcc:HGNC:25465]	2.81152	1.26046
ENSG00000167107	0.872662	0.0724999	1	no	17:+:50426158-50474845	ENSG00000167107	80221	E7EN53,D6RF87,H0Y8Y5,H0Y8N1,E9PF16,D6RF15,Q96CM8	ACSF2	acyl-CoA synthetase family member 2 [Source:HGNC Symbol%3BAcc:HGNC:26101]	17.6162	9.40873
ENSG00000260177	-2.90251215509794	0.0725548	1	no	16:-:87780134-87806476	ENSG00000260177	-	-	-	novel transcript	0.16927	1.2378
ENSG00000168077	0.861705	0.0726431	1	no	8:+:27633868-27676776	ENSG00000168077	51435	Q6AZY7	SCARA3	scavenger receptor class A member 3 [Source:HGNC Symbol%3BAcc:HGNC:19000]	39.2425	21.1191
ENSG00000164111	-0.86930358070132	0.0727537	1	no	4:-:121667946-121696995	ENSG00000164111	308	D6RBE9,D6RBL5,E9PHT9,D3DNW8,D6RCN3,P08758	ANXA5	annexin A5 [Source:HGNC Symbol%3BAcc:HGNC:543]	57.8167	103.29
ENSG00000197892	0.889468	0.0729115	1	no	8:-:29067278-29263124	ENSG00000197892	23303	D3DSU3,H0YBA8,E7ERX9,E5RK06,Q9NQT8,F2Z2F9,A0JLQ2	KIF13B	kinesin family member 13B [Source:HGNC Symbol%3BAcc:HGNC:14405]	6.44864	3.40431
ENSG00000167987	0.893872	0.0729127	1	no	11:-:61130257-61161615	ENSG00000167987	55048	A5D8V6,F5H4Q5	VPS37C	VPS37C subunit of ESCRT-I [Source:HGNC Symbol%3BAcc:HGNC:26097]	16.9464	8.91892
ENSG00000082516	-0.912382399122005	0.0729506	1	no	5:-:154887411-154938211	ENSG00000082516	25929	B7ZLC9,L8E9U3,Q58EZ8,Q8TEQ6,L8ECG2	GEMIN5	gem nuclear organelle associated protein 5 [Source:HGNC Symbol%3BAcc:HGNC:20043]	4.95423	9.11902
ENSG00000087087	-0.860887656557252	0.0730372	1	no	7:+:100875103-100888664	ENSG00000087087	51593	Q9BXP5,A0A0A0MSP6,A0A087X0F4,H7C1K0,C9JUL9,A0A286YEP7,H7C0U8,H7C3A1	SRRT	serrate%2C RNA effector molecule [Source:HGNC Symbol%3BAcc:HGNC:24101]	17.1357	30.4349
ENSG00000121064	0.864068	0.0732024	1	no	17:+:56978129-57006768	ENSG00000121064	59342	Q9HB40,I3L195,I3L4Z9,I3L506,I3L4Z3,I3L2N6	SCPEP1	serine carboxypeptidase 1 [Source:HGNC Symbol%3BAcc:HGNC:29507]	70.5361	37.8982
ENSG00000167046	2.00438	0.0732683	1	no	20:-:62640719-62643304	ENSG00000167046	-	-	-	novel transcript%2C antisense to SLCO4A1	0.99305	0.24205
ENSG00000286864	2.00438	0.0732683	1	no	2:-:237728569-237731131	ENSG00000286864	-	-	-	novel transcript%2C antisense to LRRFIP1	1.14875	0.28001
ENSG00000142973	1.63276	0.0733969	1	no	1:+:46757838-46819413	ENSG00000142973	1580	Q8IZB0,E9PML0,Q8WWV1,F5H1Q8,F5H5Q6,E9PL36,P13584	CYP4B1	cytochrome P450 family 4 subfamily B member 1 [Source:HGNC Symbol%3BAcc:HGNC:2644]	0.97843	0.30856
ENSG00000270115	1.63276	0.0733969	1	no	1:+:33261212-33261680	ENSG00000270115	-	-	-	novel transcript	7.23077	2.2803
ENSG00000106003	0.868405	0.0735258	1	no	7:+:2512529-2529177	ENSG00000106003	3955	Q8NES3,A0A087X191	LFNG	LFNG O-fucosylpeptide 3-beta-N-acetylglucosaminyltransferase [Source:HGNC Symbol%3BAcc:HGNC:6560]	30.1389	16.1447
ENSG00000138346	-0.957653709290405	0.0735425	1	no	10:-:68414064-68472121	ENSG00000138346	1763	H0Y455,F8VR31,F8VPM6,P51530	DNA2	DNA replication helicase/nuclease 2 [Source:HGNC Symbol%3BAcc:HGNC:2939]	3.5728	6.78591
ENSG00000136457	1.47119	0.073639	1	no	17:-:50464496-50468906	ENSG00000136457	1101	H0YA03,O15335	CHAD	chondroadherin [Source:HGNC Symbol%3BAcc:HGNC:1909]	2.82829	0.99763
ENSG00000130204	-0.872920132266123	0.0739838	1	no	19:+:44890569-44903689	ENSG00000130204	10452	O96008,K7EKG4,K7EJ57,K7EKG6	TOMM40	translocase of outer mitochondrial membrane 40 [Source:HGNC Symbol%3BAcc:HGNC:18001]	13.7188	24.5702
ENSG00000197321	0.856547	0.0741109	1	no	10:-:29457338-29736959	ENSG00000197321	6840	A0A6I8PIX7,O95425,L0R8G3,A0A0J9YWY6,Q569J5,A0A6I8PL75	SVIL	supervillin [Source:HGNC Symbol%3BAcc:HGNC:11480]	14.3937	7.77397
ENSG00000066697	-0.94315413959529	0.0741533	1	no	9:+:100427143-100451734	ENSG00000066697	91283	Q96H12,X6RL08,X6R907	MSANTD3	Myb/SANT DNA binding domain containing 3 [Source:HGNC Symbol%3BAcc:HGNC:23370]	5.93359	11.1571
ENSG00000073111	-0.860691979403317	0.0741808	1	no	3:+:127598410-127622436	ENSG00000073111	4171	Q9BWF4,F8WDM3,H7C4N9,C9J013,H0Y8E6,C9JZ21,P33993,P49736	MCM2	minichromosome maintenance complex component 2 [Source:HGNC Symbol%3BAcc:HGNC:6944]	31.0767	55.1883
ENSG00000141526	0.85607	0.07427	1	no	17:+:82217934-82261129	ENSG00000141526	9123	J3QQS9,J3QQV2,J3QRA0,J3QRP8,J3KTM6,J3KTI8,J3QSC3,A0A024R8U1,O15427	SLC16A3	solute carrier family 16 member 3 [Source:HGNC Symbol%3BAcc:HGNC:10924]	19.5434	10.5588
ENSG00000229931	-1.95313822816791	0.0743312	1	no	6:+:16761138-16762652	ENSG00000229931	101928433	-	ATXN1-AS1	ATXN1 antisense RNA 1 [Source:HGNC Symbol%3BAcc:HGNC:40515]	0.73336	2.77707
ENSG00000279673	-1.2764869977549	0.0743537	1	no	3:+:171460612-171462256	ENSG00000279673	-	-	-	TEC	2.17823	5.16039
ENSG00000065833	-0.869877749201964	0.0746611	1	no	6:-:83210402-83431051	ENSG00000065833	4199	P48163,O15199	ME1	malic enzyme 1 [Source:HGNC Symbol%3BAcc:HGNC:6983]	15.1817	27.133
ENSG00000188483	0.921473	0.0749886	1	no	9:-:129175552-129178261	ENSG00000188483	389792	Q5T953	IER5L	immediate early response 5 like [Source:HGNC Symbol%3BAcc:HGNC:23679]	16.4804	8.50931
ENSG00000164125	1.38724	0.0752991	1	no	4:-:158124474-158173318	ENSG00000164125	51313	K7EK71,K7ESC5,A0A0G2JLI7,Q6UWH4,K7EN70	GASK1B	golgi associated kinase 1B [Source:HGNC Symbol%3BAcc:HGNC:25312]	0.7714	0.2884
ENSG00000132530	0.939728	0.0753271	1	no	17:+:6755447-6775647	ENSG00000132530	54739	C9J7Z8,I3L3Q2,I3L2B3,Q6GPH4,I3L509,I3L3D9,I3L534,I3L3B3	XAF1	XIAP associated factor 1 [Source:HGNC Symbol%3BAcc:HGNC:30932]	5.66826	2.88988
ENSG00000120800	-0.86579525688905	0.0753743	1	no	12:+:101280105-101386618	ENSG00000120800	27340	O75691	UTP20	UTP20 small subunit processome component [Source:HGNC Symbol%3BAcc:HGNC:17897]	5.29491	9.43641
ENSG00000149115	0.918961	0.0755125	1	no	11:-:57299638-57324952	ENSG00000149115	85456	A0A024R542,E9PKE7,A0A2R8Y5C4,E9PKK0,Q86TK2,Q9C0C2	TNKS1BP1	tankyrase 1 binding protein 1 [Source:HGNC Symbol%3BAcc:HGNC:19081]	106.616	55.1447
ENSG00000224877	-1.0732977990766	0.0755528	1	no	17:+:81239305-81241310	ENSG00000224877	284184	A1L188,I3L4C8	NDUFAF8	NADH:ubiquinone oxidoreductase complex assembly factor 8 [Source:HGNC Symbol%3BAcc:HGNC:33551]	6.35554	13.0787
ENSG00000154839	-1.04303450196421	0.0756126	1	no	18:+:50375040-50394168	ENSG00000154839	220134	K7EPW0,L0R5C8,K7EP61,Q96BD8	SKA1	spindle and kinetochore associated complex subunit 1 [Source:HGNC Symbol%3BAcc:HGNC:28109]	3.41992	6.89156
ENSG00000162496	0.855909	0.07562	1	no	1:-:12567910-12618210	ENSG00000162496	9249	Q5SUY4,Q0QD44,A0A087WTY3,O75911	DHRS3	dehydrogenase/reductase 3 [Source:HGNC Symbol%3BAcc:HGNC:17693]	73.8701	39.9146
ENSG00000285410	1.07477	0.0756305	1	no	15:-:50348936-50354861	ENSG00000285410	55056	-	GABPB1-IT1	GABPB1 intronic transcript [Source:HGNC Symbol%3BAcc:HGNC:25469]	3.01248	1.39863
ENSG00000030419	0.85502	0.0756357	1	no	2:-:212999691-213152427	ENSG00000030419	22807	E7EUI1,E7EPU0,Q9UKS7,A0A0A0MSL2,B4DWF2,A0A0A0MT14,E7ES26	IKZF2	IKAROS family zinc finger 2 [Source:HGNC Symbol%3BAcc:HGNC:13177]	11.0066	5.9509
ENSG00000168393	-0.872764811703892	0.0756591	1	no	2:-:241675747-241686944	ENSG00000168393	1841	G5E9E9,Q6FGU2,A0A024R4E0,H7C312,H7BZ20,P23919,H7C3A4	DTYMK	deoxythymidylate kinase [Source:HGNC Symbol%3BAcc:HGNC:3061]	18.6702	33.4345
ENSG00000132510	0.871328	0.0757054	1	no	17:+:7834217-7854796	ENSG00000132510	23135	I3L0Z0,O15054	KDM6B	lysine demethylase 6B [Source:HGNC Symbol%3BAcc:HGNC:29012]	11.4173	6.1036
ENSG00000110080	0.884475	0.0757372	1	no	11:+:126355640-126440344	ENSG00000110080	6484	Q6IBE6,E9PQZ2,E9PNJ9,E9PMC7,E9PN64,A0A7I2V2H5,A0A7I2V5F3,A0A7P0RGI5,A0A7I2V4F4,E9PPJ6,A0A7I2V4R4,Q11206,A0A7I2V4V4,E9PKJ2	ST3GAL4	ST3 beta-galactoside alpha-2%2C3-sialyltransferase 4 [Source:HGNC Symbol%3BAcc:HGNC:10864]	11.3225	5.998
ENSG00000131238	0.879547	0.0758114	1	no	1:-:40072710-40097260	ENSG00000131238	5538	A0A286YFF7,A0A2C9F2P4,P50897,A0A286YFL6,E9PSE5,A0A286YEP3,A0A286YF39,E9PIA8,E9PP28,E9PK48,A0A286YFE3,Q5T0S4,A0A286YFL8,E9PMG2	PPT1	palmitoyl-protein thioesterase 1 [Source:HGNC Symbol%3BAcc:HGNC:9325]	138.389	73.561
ENSG00000083454	-1.40831511829997	0.0758382	1	no	17:-:3672199-3696240	ENSG00000083454	5026	B4DEG2,H0YII8,Q93086,H0YHT9,K7EQ78	P2RX5	purinergic receptor P2X 5 [Source:HGNC Symbol%3BAcc:HGNC:8536]	0.52447	1.3614
ENSG00000073905	-1.40001181456876	0.075846	1	no	X:+:80929500-80930347	ENSG00000073905	642585	-	VDAC1P1	voltage dependent anion channel 1 pseudogene 1 [Source:HGNC Symbol%3BAcc:HGNC:12671]	2.56546	6.62106
ENSG00000174871	1.41008	0.0759412	1	no	11:+:66278175-66285301	ENSG00000174871	254263	E9PIT8,E9PJQ8,Q6PI25,E9PS15	CNIH2	cornichon family AMPA receptor auxiliary protein 2 [Source:HGNC Symbol%3BAcc:HGNC:28744]	2.70968	0.99715
ENSG00000229869	3.48981	0.0764647	1	no	10:+:933026-942743	ENSG00000229869	-	-	-	novel transcript	1.88655	0.16423
ENSG00000257376	3.48981	0.0764647	1	no	12:-:42431665-42433357	ENSG00000257376	-	-	-	fragile X mental retardation%2C autosomal homolog 1 (FXR1) pseudogene	0.99074	0.08625
ENSG00000250635	3.48981	0.0764647	1	no	5:-:139648999-139649728	ENSG00000250635	111082989	-	CXXC5-AS1	CXXC5 antisense RNA 1 [Source:HGNC Symbol%3BAcc:HGNC:53009]	1.33072	0.11584
ENSG00000204592	0.87919	0.0765784	1	no	6:+:30489509-30494194	ENSG00000204592	3133	Q6DU50,A0A4E9E9K8,W0NTJ0,I3RW89,P13747,A0A7L7TM74,A0A0F7W1Q1,O19682,W0NXW9,Q9MW44,A0A4E9DQ67,A0A4E9E4P1,A0A0A8LFF7,A0A5C0C6I5,Q2L6I5,A0A0F7WBW2,Q9TNU7,Q6KBZ5,A0A4E9D3W4,S5RFZ0,S4W2A6	HLA-E	major histocompatibility complex%2C class I%2C E [Source:HGNC Symbol%3BAcc:HGNC:4962]	164.781	87.6119
ENSG00000181649	-1.02160062607026	0.0766128	1	no	11:-:2928273-2929420	ENSG00000181649	7262	Q53GA4	PHLDA2	pleckstrin homology like domain family A member 2 [Source:HGNC Symbol%3BAcc:HGNC:12385]	11.893	23.6124
ENSG00000139343	-0.877510523354542	0.0767447	1	no	12:+:95858928-95903828	ENSG00000139343	6636	A0A0B4J254,F8W0W6,P62306	SNRPF	small nuclear ribonucleoprotein polypeptide F [Source:HGNC Symbol%3BAcc:HGNC:11162]	12.7635	22.9321
ENSG00000198467	-0.925232231598028	0.076876	1	no	9:-:35681992-35690056	ENSG00000198467	7169	A7XZE4,D3DRP0,A0A2R8Y6A3,U3KQK2,Q5TCU3,P07951	TPM2	tropomyosin 2 [Source:HGNC Symbol%3BAcc:HGNC:12011]	6.69405	12.4317
ENSG00000270647	-0.848801568353177	0.0768767	1	no	17:+:35713791-35864615	ENSG00000270647	8148	A0A075B7D9,A0A075B7D6,A0A075B7C1,A0A075B7F2,Q92804,Q16514,A0A075B7F4,A0A075B7E4	TAF15	TATA-box binding protein associated factor 15 [Source:HGNC Symbol%3BAcc:HGNC:11547]	19.6427	34.5966
ENSG00000102144	-0.914218251025691	0.0769085	1	no	X:+:77910739-78129295	ENSG00000102144	5230	P00558	PGK1	phosphoglycerate kinase 1 [Source:HGNC Symbol%3BAcc:HGNC:8896]	74.0829	136.535
ENSG00000175741	-1.8794285419849	0.0771489	1	no	7:-:39854494-39855056	ENSG00000175741	647009	-	RWDD4P2	RWD domain containing 4 pseudogene 2 [Source:HGNC Symbol%3BAcc:HGNC:23754]	1.02286	3.68042
ENSG00000206075	-0.848161481385466	0.0773272	1	no	18:+:63476958-63505085	ENSG00000206075	5268	P36952,C9JLM5,A0A024R2B6	SERPINB5	serpin family B member 5 [Source:HGNC Symbol%3BAcc:HGNC:8949]	22.3317	39.3152
ENSG00000114686	-0.847151036438878	0.0773304	1	no	3:-:131462212-131502983	ENSG00000114686	11222	P09001,E9PF06,E7ETU7,D6RBQ5,H0Y9G6,Q96Q75,D6RC14	MRPL3	mitochondrial ribosomal protein L3 [Source:HGNC Symbol%3BAcc:HGNC:10379]	40.5124	71.2727
ENSG00000102900	-0.846324519433842	0.077731	1	no	16:+:56730118-56850286	ENSG00000102900	9688	H3BP95,H3BPA9,H3BVE2,H3BRI8,Q8N1F7,H3BV15,H3BRD9,H3BV11,H3BM93,H3BVG0,H3BNG7,H3BP72,H3BMX0,H3BNN5	NUP93	nucleoporin 93 [Source:HGNC Symbol%3BAcc:HGNC:28958]	8.02479	14.1098
ENSG00000167106	0.86001	0.0777331	1	no	9:-:127940582-127980989	ENSG00000167106	399665	Q5T9C2	FAM102A	family with sequence similarity 102 member A [Source:HGNC Symbol%3BAcc:HGNC:31419]	54.2801	29.2462
ENSG00000110958	-0.875128917174965	0.0777425	1	no	12:-:56663341-56688408	ENSG00000110958	10728	A0A087WYT3,B3KUY2,B4DDC6,A0A024RB32,Q15185	PTGES3	prostaglandin E synthase 3 [Source:HGNC Symbol%3BAcc:HGNC:16049]	76.5228	137.261
ENSG00000128266	-1.53572982442632	0.0778018	1	no	22:+:23070519-23125032	ENSG00000128266	2781	Q8IY73,Q8N652,P19086	GNAZ	G protein subunit alpha z [Source:HGNC Symbol%3BAcc:HGNC:4395]	0.36543	1.03616
ENSG00000125347	0.84556	0.0778933	1	no	5:-:132440440-132508719	ENSG00000125347	3659	X5D3F6,A0A510GDD8,A0A7P0T9Q9,R4GNI0,V9P8K4,V9P921,A0A7P0TBL0,A0A7P0TAD7,A0A7P0TAY3,A0A7P0TAS9,A0A7P0TAZ9,F8WCM1,A0A7P0TAL6,A0A7P0TAU2,A0A7P0Z474,Q6FHN8,A0A7P0T8D8,C9J9C5,A0A7P0T9W2,Q5FBX3,A0A1B1RS94,A0A7P0TAJ7,A0A7P0TAS4,A0A7P0TBA1,C9JD95,A0A7P0T7Z4,A0A0B6XK11,A0A7P0T8P0,B4DQF0,A0A7P0T8F2,A0A0B6XK53,P10914,A0A7P0Z4G2	IRF1	interferon regulatory factor 1 [Source:HGNC Symbol%3BAcc:HGNC:6116]	13.9292	7.58061
ENSG00000168517	1.3536	0.0778992	1	no	17:+:45160700-45170040	ENSG00000168517	124790	K7ESM2,K7EJA3,K7ELS4,K7ERG7,Q96MH2,K7EIM4	HEXIM2	HEXIM P-TEFb complex subunit 2 [Source:HGNC Symbol%3BAcc:HGNC:28591]	3.21839	1.23164
ENSG00000234964	-2.34308474648393	0.077955	1	no	11:-:59781318-59781722	ENSG00000234964	728641	-	FABP5P7	fatty acid binding protein 5 pseudogene 7 [Source:HGNC Symbol%3BAcc:HGNC:31070]	0.63196	3.13576
ENSG00000181045	0.929337	0.0779603	1	no	17:+:80219699-80253500	ENSG00000181045	284129	Q86WA9,I3L266,I3L124,I3L1H1,I3L2J9,I3L0N9,I3L3K8,I3L250,Q96BU7	SLC26A11	solute carrier family 26 member 11 [Source:HGNC Symbol%3BAcc:HGNC:14471]	7.75187	3.98075
ENSG00000125462	-1.12344627747176	0.0780024	1	no	1:-:156404250-156456763	ENSG00000125462	10485	Q13536	MIR9-1HG	MIR9-1 host gene [Source:HGNC Symbol%3BAcc:HGNC:30780]	0.47028	1.00199
ENSG00000133874	1.38401	0.0780059	1	no	8:-:33547754-33567128	ENSG00000133874	79845	Q9H9V4	RNF122	ring finger protein 122 [Source:HGNC Symbol%3BAcc:HGNC:21147]	3.14459	1.17829
ENSG00000250742	1.31988	0.0780459	1	no	12:+:54126082-54147485	ENSG00000250742	400043	-	LINC02381	long intergenic non-protein coding RNA 2381 [Source:HGNC Symbol%3BAcc:HGNC:53304]	1.67321	0.65546
ENSG00000135114	0.871334	0.0782466	1	no	12:-:121017763-121039242	ENSG00000135114	8638	A0A7P0TBF4,H0YGP3,A0A7P0T9H8,Q15646,A0A7P0TB39	OASL	2'-5'-oligoadenylate synthetase like [Source:HGNC Symbol%3BAcc:HGNC:8090]	11.642	6.22369
ENSG00000158050	-1.32710396109004	0.0783613	1	no	2:-:96143169-96145440	ENSG00000158050	1844	Q05923	DUSP2	dual specificity phosphatase 2 [Source:HGNC Symbol%3BAcc:HGNC:3068]	1.42632	3.49972
ENSG00000138442	-0.885164911534048	0.0784321	1	no	2:-:202874261-203014798	ENSG00000138442	55759	Q53T99,Q9GZL7	WDR12	WD repeat domain 12 [Source:HGNC Symbol%3BAcc:HGNC:14098]	3.54299	6.39953
ENSG00000169047	0.887375	0.0784687	1	no	2:-:226731312-226799820	ENSG00000169047	3667	P35568,W0KRH6,W0KR29,W0KMC7	IRS1	insulin receptor substrate 1 [Source:HGNC Symbol%3BAcc:HGNC:6125]	5.76693	3.04885
ENSG00000156970	-0.851428350003337	0.0784717	1	no	15:+:40161023-40221123	ENSG00000156970	701	D6PW95,H0YN44,H0YMK5,O60566	BUB1B	BUB1 mitotic checkpoint serine/threonine kinase B [Source:HGNC Symbol%3BAcc:HGNC:1149]	13.8351	24.4121
ENSG00000197329	0.915864	0.0786395	1	no	2:-:64092652-64144420	ENSG00000197329	57162	Q53T26,Q96FA3	PELI1	pellino E3 ubiquitin protein ligase 1 [Source:HGNC Symbol%3BAcc:HGNC:8827]	10.2759	5.32638
ENSG00000261889	2.16788	0.0786885	1	no	16:-:3156736-3157483	ENSG00000261889	-	-	-	novel transcript	2.05301	0.4468
ENSG00000106479	1.02032	0.0786939	1	no	7:+:149838375-149867479	ENSG00000106479	643641	C9JB70,O60290	ZNF862	zinc finger protein 862 [Source:HGNC Symbol%3BAcc:HGNC:34519]	2.56793	1.23809
ENSG00000239305	0.902913	0.0787149	1	no	2:-:86603398-86623866	ENSG00000239305	7844	O00237	RNF103	ring finger protein 103 [Source:HGNC Symbol%3BAcc:HGNC:12859]	6.29407	3.29189
ENSG00000109861	0.957465	0.0789313	1	no	11:-:88265069-88359684	ENSG00000109861	1075	A0A7I2V3A6,I3V9T1,I3V9V6,A0A7I2V6E3,A0A7I2YQ96,A0A7I2V592,A0A7I2V4Z3,A0A7I2V5L5,I3V9T0,A0A7I2V5C5,A0A7I2V2Q8,A0A7I2V3A2,A0A7I2YQT5,A0A7I2V3M6,H0YCY8,I3V9V3,A0A7I2V466,I3V9S3,H0YDA2,P53634,A0A7I2V5J2,A0A7I2V2V5,A0A7I2V2F3	CTSC	cathepsin C [Source:HGNC Symbol%3BAcc:HGNC:2528]	47.2327	23.7868
ENSG00000171219	0.843192	0.078964	1	no	11:-:64823052-64844653	ENSG00000171219	55561	Q6DT37	CDC42BPG	CDC42 binding protein kinase gamma [Source:HGNC Symbol%3BAcc:HGNC:29829]	32.9872	17.9819
ENSG00000125885	-1.04453115997037	0.0790681	1	no	20:+:5950652-5998977	ENSG00000125885	84515	A0A0S2Z5Q9,A0A0S2Z5R6,Q9UJA3,A0A0S2Z618	MCM8	minichromosome maintenance 8 homologous recombination repair factor [Source:HGNC Symbol%3BAcc:HGNC:16147]	1.20633	2.43343
ENSG00000251615	1.60528	0.0792196	1	no	4:-:8355090-8358338	ENSG00000251615	-	-	-	novel transcript	1.02408	0.32917
ENSG00000170312	-0.841059410428697	0.0793953	1	no	10:+:60778331-60794852	ENSG00000170312	983	A0A024QZP7,A0A087WZZ9,P06493,E5RIU6	CDK1	cyclin dependent kinase 1 [Source:HGNC Symbol%3BAcc:HGNC:1722]	25.1482	44.0564
ENSG00000100979	-0.892619350339512	0.0794061	1	no	20:-:45898621-45912155	ENSG00000100979	5360	B3KUE5,P55058	PLTP	phospholipid transfer protein [Source:HGNC Symbol%3BAcc:HGNC:9093]	11.0546	20.0708
ENSG00000115233	-0.847096590757587	0.0794657	1	no	2:+:161308425-161411717	ENSG00000115233	10213	Q4ZG77,Q53TH1,C9JW37,O00487	PSMD14	proteasome 26S subunit%2C non-ATPase 14 [Source:HGNC Symbol%3BAcc:HGNC:16889]	8.89198	15.6429
ENSG00000120899	0.842107	0.0794873	1	no	8:+:27311482-27459391	ENSG00000120899	2185	E5RJ77,H0YB74,E5RK84,E5RHL2,C9JHV9,Q14289	PTK2B	protein tyrosine kinase 2 beta [Source:HGNC Symbol%3BAcc:HGNC:9612]	19.0491	10.3918
ENSG00000243260	Inf	0.0797637	1	no	4:+:39761000-39761298	ENSG00000243260	106481074	-	RN7SL558P	RNA%2C 7SL%2C cytoplasmic 558%2C pseudogene [Source:HGNC Symbol%3BAcc:HGNC:46574]	1.71199	0
ENSG00000267282	Inf	0.0797637	1	no	19:-:44882027-44890876	ENSG00000267282	-	-	-	novel transcript%2C antisense to PVRL2	1.20161	0
ENSG00000200742	Inf	0.0797637	1	no	14:+:55651534-55651634	ENSG00000200742	-	-	Y_RNA	Y RNA [Source:RFAM%3BAcc:RF00019]	5.06816	0
ENSG00000199540	Inf	0.0797637	1	no	5:-:144087-144197	ENSG00000199540	-	-	Y_RNA	Y RNA [Source:RFAM%3BAcc:RF00019]	4.61157	0
ENSG00000269463	Inf	0.0797637	1	no	11:-:62807682-62808063	ENSG00000269463	-	-	-	novel transcript%2C sense intronic to STX5	1.34001	0
ENSG00000095585	0.94979	0.0797978	1	no	10:-:96189171-96271587	ENSG00000095585	29760	Q2MD59,Q2MD52,Q2MD47,K7EKR2,Q2MD56,Q2MD51,Q2MD44,Q2MD58,Q2MD46,Q2MD50,Q2MD57,Q2MD54,Q2MD42,Q2MD55,Q2MD48,Q8WV28,Q2MD40	BLNK	B cell linker [Source:HGNC Symbol%3BAcc:HGNC:14211]	5.05802	2.56084
ENSG00000137843	-0.878798288579165	0.0799114	1	no	15:+:40217428-40277487	ENSG00000137843	56924	H0YL47,H0YK38,Q9NQU5,H0YK74,H0YK91,H0YL16,H0YMS4,A0A024R9Q4,H0YLZ9,H0YKB6,H0YM99,H0YL02	PAK6	p21 (RAC1) activated kinase 6 [Source:HGNC Symbol%3BAcc:HGNC:16061]	4.9396	8.88288
ENSG00000106554	-0.878345843967192	0.0801172	1	no	7:-:132784870-133082090	ENSG00000106554	54927	F8WAR4,A0A286YEX5,C9JRZ6,Q9NX63,A4D1N4	CHCHD3	coiled-coil-helix-coiled-coil-helix domain containing 3 [Source:HGNC Symbol%3BAcc:HGNC:21906]	9.63143	17.3148
ENSG00000063854	0.954811	0.0801304	1	no	16:-:1795620-1827157	ENSG00000063854	3029	H3BPK3,H3BQW8,H3BV79,H3BPQ4,Q16775	HAGH	hydroxyacylglutathione hydrolase [Source:HGNC Symbol%3BAcc:HGNC:4805]	5.1504	2.59855
ENSG00000110172	-0.841516817588243	0.0801395	1	no	11:-:90200429-90223077	ENSG00000110172	26973	E9PPQ5,E9PHZ2,A0A024R3C3,E9PIF7,E9PL00,E9PIZ4,A0A024R394,Q9UHD1,E9PSD5	CHORDC1	cysteine and histidine rich domain containing 1 [Source:HGNC Symbol%3BAcc:HGNC:14525]	6.88339	12.0626
ENSG00000166145	0.880818	0.0803607	1	no	15:+:40844018-40858207	ENSG00000166145	6692	H3BNW5,O43278,H3BTQ8,H3BVD9,H3BMB6,H3BSM2,H3BR01	SPINT1	serine peptidase inhibitor%2C Kunitz type 1 [Source:HGNC Symbol%3BAcc:HGNC:11246]	163.523	86.8445
ENSG00000231119	1.53956	0.0805242	1	no	20:+:47352561-47354633	ENSG00000231119	-	-	-	novel transcript%2C antisense to ZMYND8	2.08687	0.70204
ENSG00000253729	-0.897691919939322	0.0805373	1	no	8:-:47773111-47960178	ENSG00000253729	5591	P78527,F5GX40,H0YG84	PRKDC	protein kinase%2C DNA-activated%2C catalytic subunit [Source:HGNC Symbol%3BAcc:HGNC:9413]	24.8983	45.3648
ENSG00000230487	0.934928	0.0805376	1	no	7:+:1570073-1589626	ENSG00000230487	114796	Q96PY0	PSMG3-AS1	PSMG3 antisense RNA 1 (head to head) [Source:HGNC Symbol%3BAcc:HGNC:22230]	5.29899	2.71062
ENSG00000151651	1.13191	0.0805518	1	no	10:-:133262420-133276868	ENSG00000151651	101	H0YMT6,Q14C66,H0YKZ1,P78325	ADAM8	ADAM metallopeptidase domain 8 [Source:HGNC Symbol%3BAcc:HGNC:215]	2.76738	1.23494
ENSG00000205978	1.34963	0.0806807	1	no	14:+:24399003-24419283	ENSG00000205978	57523	Q9P2P1	NYNRIN	NYN domain and retroviral integrase containing [Source:HGNC Symbol%3BAcc:HGNC:20165]	0.81089	0.31117
ENSG00000163811	-0.855114469832775	0.0806907	1	no	2:+:28894667-28948219	ENSG00000163811	23160	C9JH61,C9IZK7,C9JEE7,Q15061,Q8TB67	WDR43	WD repeat domain 43 [Source:HGNC Symbol%3BAcc:HGNC:28945]	11.6493	20.6079
ENSG00000177426	0.844672	0.0807455	1	no	18:+:3411608-3459978	ENSG00000177426	7050	F8VXG3,F8VWK5,F8VW34,F8W1J9,F8VZH2,F8VX54,F8VVS9,F8VUY0,J3KS32,F8VYL4,Q15583	TGIF1	TGFB induced factor homeobox 1 [Source:HGNC Symbol%3BAcc:HGNC:11776]	13.875	7.55575
ENSG00000120708	-1.13250880652193	0.0807544	1	no	5:+:136028988-136063818	ENSG00000120708	7045	H0Y8L3,D6RBX4,C7FFS5,A0A0S2Z4Q2,S4R3C6,H0Y8M8,H0YAB8,H0Y9D7,H0YAH8,Q15582,A0A0S2Z4K6	TGFBI	transforming growth factor beta induced [Source:HGNC Symbol%3BAcc:HGNC:11771]	186.832	400.58
ENSG00000001617	0.876303	0.0808245	1	no	3:+:50155045-50189075	ENSG00000001617	6405	C9JPG5,Q13275,C9J1V2,H7C4A2,C9IYS6,C9J4H5	SEMA3F	semaphorin 3F [Source:HGNC Symbol%3BAcc:HGNC:10728]	12.6088	6.71736
ENSG00000239665	1.06404	0.0808908	1	no	10:+:13631143-13668445	ENSG00000239665	-	-	-	novel transcript	1.14229	0.5343
ENSG00000277443	0.879154	0.0809963	1	no	6:+:113857345-113863475	ENSG00000277443	4082	Q05C82,P29966,Q6NVI1	MARCKS	myristoylated alanine rich protein kinase C substrate [Source:HGNC Symbol%3BAcc:HGNC:6759]	135.135	71.8512
ENSG00000061273	0.8364	0.0810728	1	no	12:-:47782722-47833132	ENSG00000061273	51564	C9JNI4,J3KPH8,C9JEB6,F8VWY3,C9J102,H0YI41,Q9UKV0,Q8WUI4,C9JKN3,A0A087WYQ4,H0YH91,C9JH46,C9JZ79,C9JGF5,H0YI15,C9JF80,C9JVZ1,C9JAH2,C9JBC2,H0YHJ5	HDAC7	histone deacetylase 7 [Source:HGNC Symbol%3BAcc:HGNC:14067]	18.439	10.0989
ENSG00000232233	-1.76500863134801	0.0814275	1	no	3:-:186810880-186825521	ENSG00000232233	102724699	-	LINC02043	long intergenic non-protein coding RNA 2043 [Source:HGNC Symbol%3BAcc:HGNC:52883]	0.38419	1.27699
ENSG00000145604	-0.835167559340984	0.0815325	1	no	5:+:36151989-36196849	ENSG00000145604	6502	A0A7P0S4R7,Q13309,D6RF40,A0A0A0MTL5,D6R9R7,A0A7I2V2J7,A0A7I2V413,A0A7I2YQH6,A0A7I2YQB7,D6RHY6,D6RAG5,H0Y9I9,A0A024R069,A0A7I2V3U1,A0A7I2V5B8,A0A7I2YQC7	SKP2	S-phase kinase associated protein 2 [Source:HGNC Symbol%3BAcc:HGNC:10901]	6.27446	10.9472
ENSG00000165572	-0.953981170079646	0.0815355	1	no	13:-:41127569-41132802	ENSG00000165572	89890	L8ECN4,Q86V97	KBTBD6	kelch repeat and BTB domain containing 6 [Source:HGNC Symbol%3BAcc:HGNC:25340]	2.88509	5.46581
ENSG00000143369	-1.56908842137275	0.0819978	1	no	1:+:150508062-150513789	ENSG00000143369	1893	Q2QKP8,C8CHS3,Q16610	ECM1	extracellular matrix protein 1 [Source:HGNC Symbol%3BAcc:HGNC:3153]	0.34278	0.99466
ENSG00000163435	0.884138	0.0820091	1	no	1:+:202007945-202017183	ENSG00000163435	1999	Q5SR36,P78545,A0A024R974	ELF3	E74 like ETS transcription factor 3 [Source:HGNC Symbol%3BAcc:HGNC:3318]	89.3179	47.3265
ENSG00000132967	-0.877219869410513	0.0820932	1	no	3:+:22381819-22382929	ENSG00000132967	10354	-	HMGB1P5	high mobility group box 1 pseudogene 5 [Source:HGNC Symbol%3BAcc:HGNC:4997]	27.9325	50.176
ENSG00000108010	-0.840179382077605	0.0821129	1	no	10:+:130136391-130184521	ENSG00000108010	10539	O76003	GLRX3	glutaredoxin 3 [Source:HGNC Symbol%3BAcc:HGNC:15987]	12.331	21.5891
ENSG00000231920	2.48981	0.0824147	1	no	10:+:21174014-21175048	ENSG00000231920	100128511	-	NEBL-AS1	NEBL antisense RNA 1 [Source:HGNC Symbol%3BAcc:HGNC:44899]	1.69125	0.29445
ENSG00000112110	-0.852471472598349	0.0826802	1	no	6:+:159789812-159798436	ENSG00000112110	29074	Q9H0U6,A8K9D2	MRPL18	mitochondrial ribosomal protein L18 [Source:HGNC Symbol%3BAcc:HGNC:14477]	32.7844	57.8901
ENSG00000229598	1.95547	0.0826874	1	no	22:-:38722743-38723505	ENSG00000229598	100419031	-	PRDX3P1	peroxiredoxin 3 pseudogene 1 [Source:HGNC Symbol%3BAcc:HGNC:39264]	2.43195	0.61322
ENSG00000138166	1.05987	0.082722	1	no	10:+:110497907-110511533	ENSG00000138166	1847	Q16690	DUSP5	dual specificity phosphatase 5 [Source:HGNC Symbol%3BAcc:HGNC:3071]	6.68882	3.13771
ENSG00000165215	1.61266	0.0828216	1	no	7:-:73768997-73770270	ENSG00000165215	1365	Q75L79,O15551	CLDN3	claudin 3 [Source:HGNC Symbol%3BAcc:HGNC:2045]	2.46098	0.78698
ENSG00000076944	0.889576	0.0828649	1	no	19:+:7636881-7647873	ENSG00000076944	6813	M0R1A1,M0R0D4,Q15833,R4GMY7,M0R376,M0QZ54,A0A087WUN8,M0R118,M0R0M7	STXBP2	syntaxin binding protein 2 [Source:HGNC Symbol%3BAcc:HGNC:11445]	7.97169	4.20803
ENSG00000164867	1.13713	0.0829136	1	no	7:+:150991017-151014588	ENSG00000164867	4846	H7C4V4,E7ESA7,O14937,A0A090N8H8,P60323,P29474	NOS3	nitric oxide synthase 3 [Source:HGNC Symbol%3BAcc:HGNC:7876]	2.10372	0.93539
ENSG00000234678	0.941063	0.0829452	1	no	1:-:201995696-202010463	ENSG00000234678	102723465	-	ELF3-AS1	ELF3 antisense RNA 1 [Source:HGNC Symbol%3BAcc:HGNC:40211]	5.56096	2.83256
ENSG00000132603	-0.855143889861476	0.0829649	1	no	16:+:69337996-69343106	ENSG00000132603	51388	J3QRR4,J3QRD6,J3QLW7,Q9Y221	NIP7	nucleolar pre-rRNA processing protein NIP7 [Source:HGNC Symbol%3BAcc:HGNC:24328]	8.88838	15.724
ENSG00000137878	1.15082	0.0830665	1	no	15:+:57591908-57714745	ENSG00000137878	145781	H8Y6P7	GCOM1	GRINL1A complex locus 1 [Source:HGNC Symbol%3BAcc:HGNC:26424]	1.14903	0.50608
ENSG00000173221	0.983698	0.0830796	1	no	5:-:95751319-95822726	ENSG00000173221	2745	A0A024RAM2,P35754	GLRX	glutaredoxin [Source:HGNC Symbol%3BAcc:HGNC:4330]	3.86235	1.91006
ENSG00000077514	-0.856939147377755	0.0830934	1	no	11:+:74493851-74669117	ENSG00000077514	10714	H0YD46,H0YEX7,E9PM91,Q05BV7,E9PNC0,Q569I8,A0A024R5M8,Q15054,E9PRK3,Q8WUF6	POLD3	DNA polymerase delta 3%2C accessory subunit [Source:HGNC Symbol%3BAcc:HGNC:20932]	7.37444	13.062
ENSG00000167600	-0.879944398192669	0.0831012	1	no	19:+:41193210-41207539	ENSG00000167600	29785	M0R2G8,M0R152,M0QYI2,M0R057,M0QY51,Q96SQ9	CYP2S1	cytochrome P450 family 2 subfamily S member 1 [Source:HGNC Symbol%3BAcc:HGNC:15654]	10.6367	19.1432
ENSG00000139832	0.907153	0.0831264	1	no	13:-:110523066-110561722	ENSG00000139832	55647	Q9NX57,L8EAY4	RAB20	RAB20%2C member RAS oncogene family [Source:HGNC Symbol%3BAcc:HGNC:18260]	26.5368	13.8384
ENSG00000144655	0.971612	0.083542	1	no	3:-:39141855-39154562	ENSG00000144655	64651	L8E921,Q96S65	CSRNP1	cysteine and serine rich nuclear protein 1 [Source:HGNC Symbol%3BAcc:HGNC:14300]	7.88428	3.93184
ENSG00000136603	0.844291	0.0835553	1	no	3:+:170357678-170396835	ENSG00000136603	6498	P12757,H7C4V3,I6QMM9,C9J8R9	SKIL	SKI like proto-oncogene [Source:HGNC Symbol%3BAcc:HGNC:10897]	46.6119	25.3897
ENSG00000167685	0.900438	0.0837592	1	no	19:+:56132599-56160893	ENSG00000167685	55311	K7ELZ3,K7EK55,A0A024R4P4,K7EMV5,K7ESL2,K7EJH4,K7EJ91,A0A024R4S5,Q8N0Y2	ZNF444	zinc finger protein 444 [Source:HGNC Symbol%3BAcc:HGNC:16052]	5.8584	3.06929
ENSG00000160172	-1.24453485707857	0.0839108	1	no	11:-:67791648-67805336	ENSG00000160172	645332	A6NEL3	FAM86C2P	family with sequence similarity 86 member C2%2C pseudogene [Source:HGNC Symbol%3BAcc:HGNC:42392]	1.03445	2.39701
ENSG00000236358	1.82238	0.0840538	1	no	1:+:234357006-234365828	ENSG00000236358	-	-	-	novel transcript	5.30612	1.46725
ENSG00000171916	1.54227	0.0840875	1	no	17:+:18476737-18494945	ENSG00000171916	654346	J3QKS2,J3KT17,J3KSY2,J3QR96,J3QSH0,J3KRF0,Q6DKI2,J3KSV0	LGALS9C	galectin 9C [Source:HGNC Symbol%3BAcc:HGNC:33874]	0.75372	0.25308
ENSG00000172725	0.830071	0.0842174	1	no	11:-:67435510-67443821	ENSG00000172725	57175	A0A024R5K1,F5H390,A0A087WW53,Q9BR76,F5H0D2	CORO1B	coronin 1B [Source:HGNC Symbol%3BAcc:HGNC:2253]	44.9352	24.7188
ENSG00000183496	1.44916	0.0843247	1	no	15:-:82041778-82046119	ENSG00000183496	84206	Q6ZN04	MEX3B	mex-3 RNA binding family member B [Source:HGNC Symbol%3BAcc:HGNC:25297]	1.03155	0.36946
ENSG00000102393	-0.861300198232262	0.0843318	1	no	X:-:101393273-101408012	ENSG00000102393	2717	V9GYN5,A0A3B3IRU3,A0A0S3Q2A7,Q9UHE5,A0A669KB83,A0A6Q8PGG0,A0A669KAY7,A0A6Q8PHD1,A0A3B3IUC4,A0A6Q8PFA9,Q53Y83,A0A6Q8PHM8,P06280	GLA	galactosidase alpha [Source:HGNC Symbol%3BAcc:HGNC:4296]	5.76334	10.2393
ENSG00000062822	-0.854044541153066	0.0843851	1	no	19:+:50384204-50418018	ENSG00000062822	5424	M0R2J2,M0QXE6,M0QXQ2,A0A2R8Y7K6,M0QZR8,A0A087WYJ2,A0A024R4F4,M0R2B7,A0A2R8Y705,P28340	POLD1	DNA polymerase delta 1%2C catalytic subunit [Source:HGNC Symbol%3BAcc:HGNC:9175]	8.13111	14.3734
ENSG00000164181	0.89825	0.0844326	1	no	5:-:60751791-60844274	ENSG00000164181	79993	D6RE10,D6RBR5,D6RBM2,D6RHD0,A1L3X0	ELOVL7	ELOVL fatty acid elongase 7 [Source:HGNC Symbol%3BAcc:HGNC:26292]	9.39487	4.92956
ENSG00000125845	1.48981	0.0844948	1	no	20:+:6767686-6780246	ENSG00000125845	650	C8C061,C8C063,C8C066,C8C069,U3N491,C8C060,C8C065,P12643,C8C071,C8C068,C8C064	BMP2	bone morphogenetic protein 2 [Source:HGNC Symbol%3BAcc:HGNC:1069]	1.13712	0.39596
ENSG00000076382	-0.835865228892363	0.084609	1	no	17:-:28577565-28599025	ENSG00000076382	10615	A4FUA2,Q96R06,J3KTQ0,K7ELC8,J3KSV2,J3QRV8,J3QS12,J3QRL6,F5GZT2,K7ELG0	SPAG5	sperm associated antigen 5 [Source:HGNC Symbol%3BAcc:HGNC:13452]	11.3305	19.7782
ENSG00000253626	-1.08839986686503	0.0847622	1	no	10:+:79512533-79516440	ENSG00000253626	143244	Q6IS14	EIF5AL1	eukaryotic translation initiation factor 5A like 1 [Source:HGNC Symbol%3BAcc:HGNC:17419]	1.75191	3.64309
ENSG00000168394	0.825188	0.0851791	1	no	6:-:32845209-32853816	ENSG00000168394	6890	Q13013,Q8TD77,Q12848,A0A2R8Y4Y0,Q16148,A0A0S2Z5A6,Q53WZ1,Q6QWC0,L8E792,X5CKB3,A0A140T9T7,Q03518,A0A0S2Z4R8,Q6QWC1,Q12847,Q69DM1	TAP1	transporter 1%2C ATP binding cassette subfamily B member [Source:HGNC Symbol%3BAcc:HGNC:43]	38.6008	21.3063
ENSG00000103335	0.879999	0.0852437	1	no	16:-:88715338-88785220	ENSG00000103335	9780	H3BRR7,H7C2J5,E7EUT2,H0YB49,Q92508,M4QHP2,H3BSF6	PIEZO1	piezo type mechanosensitive ion channel component 1 [Source:HGNC Symbol%3BAcc:HGNC:28993]	60.3533	32.071
ENSG00000145687	0.931533	0.0852714	1	no	5:-:81413021-81751797	ENSG00000145687	23635	H0Y9V4,A0A087X159,H0Y9M5,D6RAC5,P81877	SSBP2	single stranded DNA binding protein 2 [Source:HGNC Symbol%3BAcc:HGNC:15831]	2.7842	1.42757
ENSG00000148344	0.830412	0.0853284	1	no	9:-:129738331-129753042	ENSG00000148344	9536	O14684	PTGES	prostaglandin E synthase [Source:HGNC Symbol%3BAcc:HGNC:9599]	147.63	81.1921
ENSG00000111845	-0.90575927562444	0.0853387	1	no	6:+:10694972-10709782	ENSG00000111845	55003	Q9NWT1,A0A0S2Z5D3,A0A0S2Z5C3	PAK1IP1	PAK1 interacting protein 1 [Source:HGNC Symbol%3BAcc:HGNC:20882]	13.3181	24.4017
ENSG00000239779	1.16788	0.0854266	1	no	2:+:74458400-74460891	ENSG00000239779	23559	Q96G27,C9JLM6,A8MX15,B8ZZ95	WBP1	WW domain binding protein 1 [Source:HGNC Symbol%3BAcc:HGNC:12737]	4.54143	1.97672
ENSG00000177169	0.824398	0.0855015	1	no	12:+:131894622-131923150	ENSG00000177169	8408	O75385	ULK1	unc-51 like autophagy activating kinase 1 [Source:HGNC Symbol%3BAcc:HGNC:12558]	22.6972	12.5349
ENSG00000103257	-0.910244266399695	0.0855426	1	no	16:-:87830023-87869507	ENSG00000103257	8140	A0A0C4DGL4,Q01650,Q2MCL6	SLC7A5	solute carrier family 7 member 5 [Source:HGNC Symbol%3BAcc:HGNC:11063]	104.614	192.274
ENSG00000205208	-0.965096692475967	0.0855518	1	no	4:-:158666675-158672255	ENSG00000205208	201725	D6RFF4,Q504U0	C4orf46	chromosome 4 open reading frame 46 [Source:HGNC Symbol%3BAcc:HGNC:27320]	3.57825	6.83143
ENSG00000122873	-0.932342620761218	0.0856419	1	no	10:+:58269162-58289586	ENSG00000122873	55847	Q9NZ45	CISD1	CDGSH iron sulfur domain 1 [Source:HGNC Symbol%3BAcc:HGNC:30880]	5.88025	10.9743
ENSG00000107959	-0.834393000831373	0.0856615	1	no	10:-:3137728-3172841	ENSG00000107959	10531	B1APQ1,A0A7I2YQT2,Q5JRX3,A0A0A0MRX9,A0A7I2V449,A0A7I2V2T0,A0A7I2V3X0,A0A7I2V4X7,A0A7I2V3B6,B4DEU0,H0Y4F7,B1APQ0,A0A7I2V5H2,A0A7I2YQX5,H0Y7L7,A0A7I2V3L7,A0A7I2V5R2,A0A7I2V5K2,A0A7I2V5C6,A0A7I2V397,A0A7I2V4N3	PITRM1	pitrilysin metallopeptidase 1 [Source:HGNC Symbol%3BAcc:HGNC:17663]	4.50203	7.8506
ENSG00000182552	-1.25562190523359	0.0859095	1	no	4:-:183639635-183659203	ENSG00000182552	201965	K4DI92,D6R9C7,D6RCM5,Q6NW29,E7EV43,D6RDH6	RWDD4	RWD domain containing 4 [Source:HGNC Symbol%3BAcc:HGNC:23750]	1.18492	2.76685
ENSG00000232956	-0.939124262559137	0.0860299	1	no	7:-:44983023-44986961	ENSG00000232956	285958	-	SNHG15	small nucleolar RNA host gene 15 [Source:HGNC Symbol%3BAcc:HGNC:27797]	3.88234	7.27974
ENSG00000171604	0.822613	0.0861521	1	no	5:+:139647299-139683882	ENSG00000171604	51523	D6R9V1,D6RHG9,D6RIR8,A0A1D5RMR5,E7EVI8,D6RCN9,E7EV55,D6RJC1,D6RBE0,D6R966,D6RHC6,Q7LFL8,D6RDY2	CXXC5	CXXC finger protein 5 [Source:HGNC Symbol%3BAcc:HGNC:26943]	46.5686	25.7502
ENSG00000230834	-Inf	0.0861811	1	no	11:-:1776930-1778388	ENSG00000230834	-	-	-	novel transcript	0	1.38429
ENSG00000236773	-Inf	0.0861811	1	no	1:-:224175476-224175706	ENSG00000236773	-	-	-	novel pseudogene	0	2.02549
ENSG00000230683	-Inf	0.0861811	1	no	3:-:38515448-38515830	ENSG00000230683	101060160	-	DDTP1	D-dopachrome tautomerase pseudogene 1 [Source:HGNC Symbol%3BAcc:HGNC:44546]	0	1.22164
ENSG00000164182	-0.960090988809679	0.0862144	1	no	5:+:60945177-61154531	ENSG00000164182	91942	A0A7I2V4Z7,A0A0S2Z5U1,D6RA56,A0A0S2Z5T4,A0A0S2Z5U2,A0A7I2V3X5,A0A7I2YQX2,H0YA50,Q8N183	NDUFAF2	NADH:ubiquinone oxidoreductase complex assembly factor 2 [Source:HGNC Symbol%3BAcc:HGNC:28086]	1.91623	3.64571
ENSG00000137193	0.824471	0.0862164	1	no	6:+:37170152-37175428	ENSG00000137193	5292	A0A024RD25,P11309	PIM1	Pim-1 proto-oncogene%2C serine/threonine kinase [Source:HGNC Symbol%3BAcc:HGNC:8986]	77.7751	42.9504
ENSG00000133313	0.833128	0.0863515	1	no	18:+:74495816-74523454	ENSG00000133313	55748	J3QQN6,L8EAZ5,J3QKQ0,J3QL02,J3KRJ8,A0A087WYZ1,J3QR27,J3QRH4,J3QRD0,A0A024R382,J3KSS4,J3KRD5,A0A087WVS2,J3QLU1,J3QRP4,Q96KP4,J3QRA8,J3QKT2,J3KSV5	CNDP2	carnosine dipeptidase 2 [Source:HGNC Symbol%3BAcc:HGNC:24437]	28.0363	15.3901
ENSG00000178607	0.992839	0.0865561	1	no	17:-:64039080-64130819	ENSG00000178607	2081	A0A7P0TA38,A0A7P0TAB0,O75460	ERN1	endoplasmic reticulum to nucleus signaling 1 [Source:HGNC Symbol%3BAcc:HGNC:3449]	1.12918	0.55489
ENSG00000122035	0.992839	0.0865561	1	no	13:+:27270830-27275192	ENSG00000122035	387496	Q6T310	RASL11A	RAS like family 11 member A [Source:HGNC Symbol%3BAcc:HGNC:23802]	8.24518	4.05175
ENSG00000135925	0.907389	0.0867838	1	no	2:+:218880852-218899581	ENSG00000135925	80326	A0A2H4GYZ1,Q9GZT5,Q05BQ6,H7BZB8,A0A2K8FR47	WNT10A	Wnt family member 10A [Source:HGNC Symbol%3BAcc:HGNC:13829]	12.4246	6.4781
ENSG00000145293	-0.873043728097393	0.0869315	1	no	4:+:82430590-82461177	ENSG00000145293	58478	Q9UHY7,D6RA00,A0A0C4DGY8	ENOPH1	enolase-phosphatase 1 [Source:HGNC Symbol%3BAcc:HGNC:24599]	13.2394	23.7137
ENSG00000224032	0.960409	0.0871006	1	no	5:+:112160526-112164818	ENSG00000224032	114915	-	EPB41L4A-AS1	EPB41L4A antisense RNA 1 [Source:HGNC Symbol%3BAcc:HGNC:30749]	6.50839	3.27099
ENSG00000107833	-0.90732917139572	0.0871119	1	no	10:-:101781325-101783413	ENSG00000107833	10360	O75607	NPM3	nucleophosmin/nucleoplasmin 3 [Source:HGNC Symbol%3BAcc:HGNC:7931]	20.616	37.8143
ENSG00000101198	1.41386	0.0871979	1	no	20:-:63240784-63272694	ENSG00000101198	128414	J3JS66,A6NNM2,Q8IVV8,J9JIE8	NKAIN4	sodium/potassium transporting ATPase interacting 4 [Source:HGNC Symbol%3BAcc:HGNC:16191]	1.82745	0.67073
ENSG00000169231	0.932918	0.0872486	1	no	1:-:155195588-155209051	ENSG00000169231	7059	B4DQH6,L8E9H3,Q2HIZ0,F5H4Z8,Q2HIZ1,P49746	THBS3	thrombospondin 3 [Source:HGNC Symbol%3BAcc:HGNC:11787]	6.4636	3.31097
ENSG00000183520	-0.878151358250951	0.0872667	1	no	1:+:38009258-38024820	ENSG00000183520	51118	Q9Y3A2	UTP11	UTP11 small subunit processome component [Source:HGNC Symbol%3BAcc:HGNC:24329]	7.58894	13.6411
ENSG00000065717	1.37299	0.0872805	1	no	19:-:2997639-3047635	ENSG00000065717	7089	K7EK93,Q04725,K7ESD8,K7EMK7,K7EPF3,K7EJR7,K7EPD4	TLE2	TLE family member 2%2C transcriptional corepressor [Source:HGNC Symbol%3BAcc:HGNC:11838]	1.27971	0.48319
ENSG00000110628	0.929296	0.0874785	1	no	11:+:2899721-2925246	ENSG00000110628	5002	A0A024RCG2,E9PMN7,A0A0J9YXN9,Q96BI1,E9PRM7,A0A0J9YWM3	SLC22A18	solute carrier family 22 member 18 [Source:HGNC Symbol%3BAcc:HGNC:10964]	5.82243	2.99003
ENSG00000168734	-1.16182827268563	0.0875069	1	no	20:+:44531785-44624247	ENSG00000168734	11142	Q549H9,Q5H937,Q9Y2B9	PKIG	cAMP-dependent protein kinase inhibitor gamma [Source:HGNC Symbol%3BAcc:HGNC:9019]	1.92008	4.20129
ENSG00000115355	-0.873335836861115	0.0875346	1	no	2:-:55287842-55419895	ENSG00000115355	55704	A0A2R8Y4Z5,A0A2R8YCJ0,A0A2R8Y802,A0A2R8Y4X4,Q3V6T2,A0A2R8YGU1,A0A087WXD9,A0A2U3TZV9,A0A2R8YCU9,A0A2R8Y6B2,A0A2R8Y7B1,A0A2R8Y562,A0A2R8Y846,A0A2R8Y885,A0A2R8YD81,H0Y470,A0A2R8YCW0,A0A2R8Y5R4,A0A2R8YG52,H0Y7K3,A0A2R8YFV1,Q6PAV0,A0A2R8Y5D7,A0A2R8Y820,A0A2R8Y7D9,H7C2C6,H0Y7U8,A0A2R8YFK8,A0A2R8YG73,A0A2R8Y4W8,Q6DCA5,A0A2R8Y7D4,A0A2R8Y4C6,A0A2R8Y7L3,A0A2R8YDS8,A0A2R8YD99,Q86YH1	CCDC88A	coiled-coil domain containing 88A [Source:HGNC Symbol%3BAcc:HGNC:25523]	0.79365	1.42182
ENSG00000179222	0.853617	0.0875705	1	no	X:+:51803007-51902354	ENSG00000179222	9500	A0A024R254,Q9Y5V3	MAGED1	MAGE family member D1 [Source:HGNC Symbol%3BAcc:HGNC:6813]	10.5986	5.73592
ENSG00000250208	1.08455	0.0877903	1	no	12:-:130144315-130162256	ENSG00000250208	440119	-	FZD10-AS1	FZD10 antisense divergent transcript [Source:HGNC Symbol%3BAcc:HGNC:48632]	1.23541	0.5697
ENSG00000054983	1.08455	0.0877903	1	no	14:-:87837820-87993665	ENSG00000054983	2581	G3V255,A0A024R6E8,H0YJV6,A0A087WX10,G3V4M2,O95953,H0YJG8,G3V5E8,P54803	GALC	galactosylceramidase [Source:HGNC Symbol%3BAcc:HGNC:4115]	2.10879	0.97245
ENSG00000178726	-0.857213808169377	0.08795	1	no	20:-:23045633-23049672	ENSG00000178726	7056	P07204	THBD	thrombomodulin [Source:HGNC Symbol%3BAcc:HGNC:11784]	8.12489	14.394
ENSG00000163950	-0.8433500826298	0.0879586	1	no	4:-:1692731-1712344	ENSG00000163950	7884	H7C4H8,B3KSC5,H0YAE8,F8W8D3,E7EUV9,Q14493,Q53XR2	SLBP	stem-loop binding protein [Source:HGNC Symbol%3BAcc:HGNC:10904]	21.7361	38.1392
ENSG00000179715	0.832569	0.0880182	1	no	12:+:47079603-47236662	ENSG00000179715	91523	F8VUD2,Q96HM7,F8VYL8,F8VRF7	PCED1B	PC-esterase domain containing 1B [Source:HGNC Symbol%3BAcc:HGNC:28255]	34.7301	19.072
ENSG00000100644	-0.83692923541355	0.0881442	1	no	14:+:61695513-61748259	ENSG00000100644	3091	A8MYV6,D0VY79,Q16665	HIF1A	hypoxia inducible factor 1 subunit alpha [Source:HGNC Symbol%3BAcc:HGNC:4910]	43.9241	76.7292
ENSG00000163468	-0.853697391377501	0.0881466	1	no	1:-:156308968-156367873	ENSG00000163468	7203	P49368,Q5SZW8,E9PRM9,Q5SZX9,E9PM09,E9PQ35,Q5SZX6,E9PRC8,B4DUR8,E9PRN0	CCT3	chaperonin containing TCP1 subunit 3 [Source:HGNC Symbol%3BAcc:HGNC:1616]	76.935	135.966
ENSG00000223776	1.85904	0.0884858	1	no	1:-:236523052-236524508	ENSG00000223776	100287902	-	LGALS8-AS1	LGALS8 antisense RNA 1 [Source:HGNC Symbol%3BAcc:HGNC:40340]	1.36139	0.36701
ENSG00000284883	1.85904	0.0884858	1	no	12:+:52263948-52267461	ENSG00000284883	-	-	-	keratin protein pseudogene	2.89569	0.78063
ENSG00000075223	0.823107	0.0885901	1	no	7:-:80742538-80922359	ENSG00000075223	10512	F8WEP9,Q75MX0,F2Z2Y0,Q75L25,Q99985	SEMA3C	semaphorin 3C [Source:HGNC Symbol%3BAcc:HGNC:10725]	18.5348	10.2453
ENSG00000154265	0.975232	0.0886177	1	no	17:-:69244311-69327244	ENSG00000154265	23461	A0A024R8J6,K7ENF9,Q05C38,K7EPM3,K7EMV2,K7EJW6,A0A075B778,Q6N017,K7EQ50,K7EKS9,Q8WWZ7	ABCA5	ATP binding cassette subfamily A member 5 [Source:HGNC Symbol%3BAcc:HGNC:35]	1.73604	0.86358
ENSG00000148154	0.815575	0.0888678	1	no	9:+:111896814-111935369	ENSG00000148154	7357	A0A024R157,Q16739	UGCG	UDP-glucose ceramide glucosyltransferase [Source:HGNC Symbol%3BAcc:HGNC:12524]	37.5339	20.8559
ENSG00000132313	-0.878448450207475	0.088903	1	no	2:+:86199355-86213790	ENSG00000132313	51318	Q9NZE8,D3YTC1,S4R348	MRPL35	mitochondrial ribosomal protein L35 [Source:HGNC Symbol%3BAcc:HGNC:14489]	6.35673	11.4285
ENSG00000286974	1.3101	0.089109	1	no	6:+:32108406-32112849	ENSG00000286974	-	-	-	novel transcript%2C antisense to TNXB	2.52337	0.99522
ENSG00000100439	0.822312	0.089189	1	no	14:+:22598237-22613215	ENSG00000100439	63874	J3KMW0,F5H067,F5GZC9,F5H6T0,Q8TB40,H0YFD5	ABHD4	abhydrolase domain containing 4%2C N-acyl phospholipase B [Source:HGNC Symbol%3BAcc:HGNC:20154]	73.7013	40.7616
ENSG00000279602	-2.0337566883762	0.0892041	1	no	17:-:43360041-43361361	ENSG00000279602	-	-	-	TEC	0.29062	1.16378
ENSG00000077454	1.0348	0.0892289	1	no	7:-:100574011-100586129	ENSG00000077454	4034	H7C5D9,A0A087X197,O75427	LRCH4	leucine rich repeats and calponin homology domain containing 4 [Source:HGNC Symbol%3BAcc:HGNC:6691]	2.40047	1.1458
ENSG00000138613	1.34779	0.0892679	1	no	15:+:63276018-63309126	ENSG00000138613	83464	H0YLT0,H0YKZ9,Q4R1J8,H0YM95,Q8WW43	APH1B	aph-1 homolog B%2C gamma-secretase subunit [Source:HGNC Symbol%3BAcc:HGNC:24080]	1.02273	0.39297
ENSG00000138035	-0.836824252030703	0.0893913	1	no	2:-:55634061-55693863	ENSG00000138035	87178	F8WBI3,H7C3C5,Q8TCS8,H7BXF6	PNPT1	polyribonucleotide nucleotidyltransferase 1 [Source:HGNC Symbol%3BAcc:HGNC:23166]	8.15087	14.2374
ENSG00000131711	-0.815366598880968	0.0894217	1	no	5:+:72107234-72209565	ENSG00000131711	4131	A5D8X6,Q86X89,A0A024RAM4,Q6PJD3,Q4VBY4,D6RA32,P46821,Q05BW8,A2BDK6,D6RCL2,A5D6X1,D6RGJ3,Q32NB7,D6RA40	MAP1B	microtubule associated protein 1B [Source:HGNC Symbol%3BAcc:HGNC:6836]	6.62816	11.4067
ENSG00000007255	0.976887	0.0894633	1	no	19:-:45162928-45178237	ENSG00000007255	79090	B7TZ90,O75865	TRAPPC6A	trafficking protein particle complex 6A [Source:HGNC Symbol%3BAcc:HGNC:23069]	23.9346	11.8924
ENSG00000120437	-0.875565255884847	0.0894642	1	no	6:+:159762045-159779112	ENSG00000120437	39	O75908,Q9BWD1	ACAT2	acetyl-CoA acetyltransferase 2 [Source:HGNC Symbol%3BAcc:HGNC:94]	9.359	16.7926
ENSG00000140525	-0.814998222389755	0.0896164	1	no	15:+:89243945-89317261	ENSG00000140525	55215	H3BS60,H3BN35,A0A6Q8PH09,B7ZMF2,H3BQE2,H3BMG4,H3BP78,F8W7R3,Q9NVI1,H3BT54,A0A6Q8PGF4	FANCI	FA complementation group I [Source:HGNC Symbol%3BAcc:HGNC:25568]	10.8883	18.7334
ENSG00000118785	0.953123	0.0896737	1	no	4:+:87975667-87983532	ENSG00000118785	6696	A0A024RDE2,Q9BX95,B7Z351,A0A024RDJ0,A0A024RDE6,P10451,D6R9C5	SPP1	secreted phosphoprotein 1 [Source:HGNC Symbol%3BAcc:HGNC:11255]	3.48611	1.76092
ENSG00000276570	1.38289	0.0897025	1	no	19:-:55227219-55230279	ENSG00000276570	-	-	-	novel transcript	1.63047	0.61142
ENSG00000211448	1.25848	0.0897462	1	no	14:-:80197526-80387757	ENSG00000211448	1734	A0A024R6J8,G3V3A8,G3V2A7,H0YJ42,Q9C0K2,Q9NZL0,A0A024R6H2,Q92813,J3KQY5,H0YJQ8	DIO2	iodothyronine deiodinase 2 [Source:HGNC Symbol%3BAcc:HGNC:2884]	0.99531	0.40685
ENSG00000125730	0.854195	0.0900224	1	no	19:-:6677704-6730562	ENSG00000125730	718	M0QYC8,M0R0Q9,M0QXZ3,M0R1Q1,P01024	C3	complement C3 [Source:HGNC Symbol%3BAcc:HGNC:1318]	69.9398	37.8359
ENSG00000178127	1.46672	0.0901364	1	no	18:+:9102630-9134345	ENSG00000178127	4729	E7EPT4,J3QS34,Q9UEH5,Q6IPW4,Q6IB76,J3KRB4,P19404	NDUFV2	NADH:ubiquinone oxidoreductase core subunit V2 [Source:HGNC Symbol%3BAcc:HGNC:7717]	1.46334	0.51777
ENSG00000164744	-1.44093206988207	0.0903562	1	no	7:-:47987148-48029119	ENSG00000164744	256979	H7C2N0,Q8TAQ9,F8WDT4,H7BZA7,A0A0A0MSG9	SUN3	Sad1 and UNC84 domain containing 3 [Source:HGNC Symbol%3BAcc:HGNC:22429]	0.88664	2.35411
ENSG00000115648	0.83258	0.0903685	1	no	2:+:237485428-237555322	ENSG00000115648	79083	C9JI01,Q9BV36,H7C371,H7C052,Q53QV8,H7C3K9,H7C2D8,A0A024R4D3,H7C190,Q53QF3,C9JKV5	MLPH	melanophilin [Source:HGNC Symbol%3BAcc:HGNC:29643]	10.7231	5.8885
ENSG00000260428	1.29187	0.0904099	1	no	8:+:144266453-144268481	ENSG00000260428	642658	Q7RTU7	SCX	scleraxis bHLH transcription factor [Source:HGNC Symbol%3BAcc:HGNC:32322]	5.90102	2.35697
ENSG00000173391	0.813641	0.0904115	1	no	12:-:10158301-10172138	ENSG00000173391	4973	F5H0N6,P78380,F5GZH1,J3QTI8,F5H001,A0A024RAU0,B7ZAN8,F5H3G7,F5H7N8	OLR1	oxidized low density lipoprotein receptor 1 [Source:HGNC Symbol%3BAcc:HGNC:8133]	45.5455	25.3415
ENSG00000260352	-2.79559695118143	0.0904734	1	no	16:+:18926863-18937043	ENSG00000260352	-	-	-	novel transcript%2C antisense to SMG1	0.2764	1.87675
ENSG00000116062	-0.81340933796252	0.0905236	1	no	2:+:47695530-47810063	ENSG00000116062	2956	A0A494C0M1,A0A087WYT6,C9JH55,P52701,C9J8Y8,Q3SWU9,A0A087WWJ1,C9J7Y7,F8WAX8,F8W7G9	MSH6	mutS homolog 6 [Source:HGNC Symbol%3BAcc:HGNC:7329]	7.16077	12.3066
ENSG00000112081	-0.822261578690271	0.0905298	1	no	6:+:36594353-36605600	ENSG00000112081	6428	P84103,A0A087X2D0	SRSF3	serine and arginine rich splicing factor 3 [Source:HGNC Symbol%3BAcc:HGNC:10785]	26.3925	45.6376
ENSG00000185608	-0.946218814228121	0.0905975	1	no	22:+:19432545-19436075	ENSG00000185608	64976	Q9NQ50	MRPL40	mitochondrial ribosomal protein L40 [Source:HGNC Symbol%3BAcc:HGNC:14491]	10.1157	19.0614
ENSG00000279700	2.10648	0.0906592	1	no	12:+:132565071-132566425	ENSG00000279700	-	-	-	novel transcript	1.0861	0.24665
ENSG00000273055	2.10648	0.0906592	1	no	7:+:107942116-107942740	ENSG00000273055	-	-	-	novel transcript%2C antisense to LAMB1	2.35467	0.53473
ENSG00000051108	0.830052	0.0908351	1	no	16:+:56932142-56944864	ENSG00000051108	9709	H3BP08,Q15011,A0A2Z2EHH6,H3BV54,H3BQM2,H3BTA8,H3BTT7,A4UAE9,H3BRS4	HERPUD1	homocysteine inducible ER protein with ubiquitin like domain 1 [Source:HGNC Symbol%3BAcc:HGNC:13744]	16.1544	8.88663
ENSG00000221995	1.04467	0.0910895	1	no	17:-:29073521-29078857	ENSG00000221995	9220	O95411	TIAF1	TGFB1-induced anti-apoptotic factor 1 [Source:HGNC Symbol%3BAcc:HGNC:11803]	2.98527	1.41523
ENSG00000116830	-0.817577574414551	0.0912073	1	no	1:+:117060326-117107453	ENSG00000116830	8458	O00358,Q9UNY4,X6RI15	TTF2	transcription termination factor 2 [Source:HGNC Symbol%3BAcc:HGNC:12398]	6.02817	10.3901
ENSG00000213445	0.809869	0.0912292	1	no	11:+:65638101-65650918	ENSG00000213445	6494	Q96FS4,F6RY50,E9PIB3,A0A024R595	SIPA1	signal-induced proliferation-associated 1 [Source:HGNC Symbol%3BAcc:HGNC:10885]	34.5648	19.2822
ENSG00000127564	-0.83046121453696	0.0912606	1	no	16:-:2968024-2980479	ENSG00000127564	9088	A6NHV6,Q99640,I3L136,Q0IJ49,B4DZM6,I3L4Y0,I3L1H7,I3L4K3,I3L2S4,I3L3P0	PKMYT1	protein kinase%2C membrane associated tyrosine/threonine 1 [Source:HGNC Symbol%3BAcc:HGNC:29650]	8.94048	15.5479
ENSG00000133627	-1.04582952067677	0.0913619	1	no	7:+:152759749-152855378	ENSG00000133627	57180	Q9P1U1	ACTR3B	actin related protein 3B [Source:HGNC Symbol%3BAcc:HGNC:17256]	1.26399	2.55204
ENSG00000106078	0.923952	0.0913928	1	no	7:-:51016212-51316818	ENSG00000106078	23242	J3KR05,C9J9X1,A0A0J9YWK3,L8E9S2,H7C1N2,O75128,A0A3B3IU00	COBL	cordon-bleu WH2 repeat protein [Source:HGNC Symbol%3BAcc:HGNC:22199]	2.03341	1.04811
ENSG00000238273	1.27521	0.0915397	1	no	2:+:105363038-105378839	ENSG00000238273	-	-	-	novel transcript%2C antisense to FHL2	2.59964	1.0504
ENSG00000171241	-0.827365378407731	0.0915615	1	no	16:-:46578591-46621379	ENSG00000171241	79801	A0A024R6R1,Q8NEM2,I3L3Z1	SHCBP1	SHC binding and spindle associated 1 [Source:HGNC Symbol%3BAcc:HGNC:29547]	7.55392	13.1084
ENSG00000123545	-1.13078114277106	0.0915744	1	no	6:-:96889315-96897891	ENSG00000123545	29078	Q9P032	NDUFAF4	NADH:ubiquinone oxidoreductase complex assembly factor 4 [Source:HGNC Symbol%3BAcc:HGNC:21034]	2.00896	4.30218
ENSG00000164032	-0.810377767973134	0.0916471	1	no	4:-:99948086-99950355	ENSG00000164032	3015	A0A494C189,P0C0S5	H2AZ1	H2A.Z variant histone 1 [Source:HGNC Symbol%3BAcc:HGNC:4741]	59.1655	101.469
ENSG00000236698	-1.14185046848838	0.0917481	1	no	1:-:16685621-16686055	ENSG00000236698	280661	-	EIF1AXP1	EIF1AX pseudogene 1 [Source:HGNC Symbol%3BAcc:HGNC:19900]	11.1791	24.1243
ENSG00000087510	0.808514	0.0918283	1	no	20:+:56629306-56639283	ENSG00000087510	7022	A2A2R7,Q92754	TFAP2C	transcription factor AP-2 gamma [Source:HGNC Symbol%3BAcc:HGNC:11744]	52.4933	29.3112
ENSG00000204529	0.931936	0.0918475	1	no	11:-:76694041-76719801	ENSG00000204529	390226	-	GUCY2EP	guanylate cyclase 2E%2C pseudogene [Source:HGNC Symbol%3BAcc:HGNC:4690]	10.5457	5.40571
ENSG00000168275	-0.893523371870689	0.0922266	1	no	1:+:234373456-234385080	ENSG00000168275	388753	Q5JTJ3	COA6	cytochrome c oxidase assembly factor 6 [Source:HGNC Symbol%3BAcc:HGNC:18025]	8.36174	15.1912
ENSG00000244474	1.5487	0.0923255	1	no	2:+:233718736-233773300	ENSG00000244474	54657	Q0VAJ1,Q53QD2,B8K2E8,B8K2E9,P22310,A3KME6,B8K2F4,B8K2F8,A9UKD8,Q8WX86,B8K2F1,Q8WX88,A9UKD7,A9UKD9,Q8WX87	UGT1A4	UDP glucuronosyltransferase family 1 member A4 [Source:HGNC Symbol%3BAcc:HGNC:12536]	1.24728	0.41694
ENSG00000082153	-0.821742724020835	0.0923998	1	no	2:+:200810594-200827338	ENSG00000082153	9689	C9IZ80,C9JFN4,C9J188,H0Y503,C9JWF5,Q7L1Q6,C9JV57	BZW1	basic leucine zipper and W2 domains 1 [Source:HGNC Symbol%3BAcc:HGNC:18380]	25.8316	44.6517
ENSG00000240065	0.807146	0.0924128	1	no	6:+:32844136-32859851	ENSG00000240065	5698	A0A0G2JJQ0,A2ACR0,A0A0G2JJ13,A0A0G2JHI2,A0A0G2JJA7,P28065,A2ACR1	PSMB9	proteasome 20S subunit beta 9 [Source:HGNC Symbol%3BAcc:HGNC:9546]	63.1996	35.3229
ENSG00000258521	1.69334	0.0926045	1	no	14:+:100339832-100340554	ENSG00000258521	-	-	-	novel transcript%2C antisense to WARS	4.4048	1.33198
ENSG00000165886	0.913983	0.0926648	1	no	10:+:97498924-97571206	ENSG00000165886	80019	Q9HAC8	UBTD1	ubiquitin domain containing 1 [Source:HGNC Symbol%3BAcc:HGNC:25683]	18.4536	9.57773
ENSG00000124767	-0.805792718287321	0.0926679	1	no	6:-:38675925-38703145	ENSG00000124767	2739	X5DNM4,Q04760	GLO1	glyoxalase I [Source:HGNC Symbol%3BAcc:HGNC:4323]	45.9522	78.5583
ENSG00000091409	-0.82997126700289	0.0926728	1	no	2:+:172427354-172506459	ENSG00000091409	3655	H7BZ97,C9JXX7,P23229	ITGA6	integrin subunit alpha 6 [Source:HGNC Symbol%3BAcc:HGNC:6142]	37.2858	64.8197
ENSG00000163220	0.984363	0.093128	1	no	1:+:153357854-153361023	ENSG00000163220	6280	P06702	S100A9	S100 calcium binding protein A9 [Source:HGNC Symbol%3BAcc:HGNC:10499]	35.3986	17.4977
ENSG00000158828	0.891857	0.0931532	1	no	1:+:20633458-20651511	ENSG00000158828	65018	Q9BXM7	PINK1	PTEN induced kinase 1 [Source:HGNC Symbol%3BAcc:HGNC:14581]	7.32133	3.85862
ENSG00000235609	1.2953	0.0931911	1	no	21:-:14818843-15014430	ENSG00000235609	-	-	-	novel transcript	1.04682	0.41712
ENSG00000147955	-0.810325587664227	0.09329	1	no	9:-:34634722-34637844	ENSG00000147955	10280	B4DR71,Q99720,A0A7P0Z4C2,Q5T1J1,A0A7P0T9D5,A0A7P0TA12	SIGMAR1	sigma non-opioid intracellular receptor 1 [Source:HGNC Symbol%3BAcc:HGNC:8157]	21.0417	36.0853
ENSG00000111319	0.851226	0.0933214	1	no	12:-:6346843-6377730	ENSG00000111319	6337	C5HTY9,F5GXE6,P37088,F5H5F8,C5HTZ1,C5HTY8,Q6UP09,J3KPV6	SCNN1A	sodium channel epithelial 1 subunit alpha [Source:HGNC Symbol%3BAcc:HGNC:10599]	106.41	57.6841
ENSG00000114302	-0.830741596808185	0.0933286	1	no	3:-:48744597-48847874	ENSG00000114302	5576	C9J830,H7C4A9,H7C330,A0A0S2Z472,A0A024R2W3,P13861,H7C1L0	PRKAR2A	protein kinase cAMP-dependent type II regulatory subunit alpha [Source:HGNC Symbol%3BAcc:HGNC:9391]	6.01934	10.47
ENSG00000239405	1.37877	0.0934996	1	no	3:+:128538020-128538631	ENSG00000239405	100129727	-	TMED10P2	transmembrane p24 trafficking protein 10 pseudogene 2 [Source:HGNC Symbol%3BAcc:HGNC:38105]	7.84136	2.94888
ENSG00000214706	-0.820065760083472	0.0935004	1	no	3:-:50287732-50292918	ENSG00000214706	7866	F8WEI6,A0A0R4J2F6,H7C444,H7C2Z4,Q12894	IFRD2	interferon related developmental regulator 2 [Source:HGNC Symbol%3BAcc:HGNC:5457]	13.5925	23.4683
ENSG00000186832	1.04116	0.0935071	1	no	17:-:41609778-41615899	ENSG00000186832	3868	P08779,K7ENW6,K7ENV3	KRT16	keratin 16 [Source:HGNC Symbol%3BAcc:HGNC:6423]	6.30297	2.99531
ENSG00000182752	-1.10333116448604	0.0935559	1	no	9:+:116153791-116402321	ENSG00000182752	5069	A0A024R842,Q13219,Q5QFB7	PAPPA	pappalysin 1 [Source:HGNC Symbol%3BAcc:HGNC:8602]	0.48604	1.02123
ENSG00000110711	0.827623	0.0936616	1	no	11:+:67468174-67491154	ENSG00000110711	9049	A3RDR6,A7YDK7,A3RDS1,A3RDR7,C0JXB9,A7YDK4,B7SBB1,D0EKE7,A7YDK6,D0EKE4,C8CK05,C0JXB8,D2CVN5,D0EKE5,A3RDR9,A3RDS0,G9I2H4,A7KS94,E9PMH2,D0EKE6,V9GYQ3,E5L4L0,C8CK04,A7KS92,A3RDR8,A7YDK1,A8BQF1,O00170,Q9NWT8,D5LTB3,A7KS93,A5JGZ4,A7YDK2,C8CHN4,A7YDK9	AIP	aryl hydrocarbon receptor interacting protein [Source:HGNC Symbol%3BAcc:HGNC:358]	25.1534	13.8604
ENSG00000277161	-1.00545443009211	0.0937688	1	no	17:+:36534987-36539310	ENSG00000277161	284098	A0A024R0Y1,Q7Z7B1,A0A087WWS9	PIGW	phosphatidylinositol glycan anchor biosynthesis class W [Source:HGNC Symbol%3BAcc:HGNC:23213]	3.18572	6.25456
ENSG00000285799	1.33111	0.0937756	1	no	6:-:29849550-29885615	ENSG00000285799	-	-	-	MHC class I polypeptide-related sequence F pseudogene	1.61608	0.62817
ENSG00000128590	1.06189	0.0938093	1	no	7:+:108569867-108574850	ENSG00000128590	4189	Q6FIF1,Q9UBS3	DNAJB9	DnaJ heat shock protein family (Hsp40) member B9 [Source:HGNC Symbol%3BAcc:HGNC:6968]	5.62205	2.63362
ENSG00000225205	-1.6097304058701	0.0940554	1	no	2:-:172480840-172556596	ENSG00000225205	-	-	-	novel transcript	0.36608	1.09262
ENSG00000207445	-3.4170853279277	0.0941738	1	no	11:+:75404421-75404566	ENSG00000207445	114599	-	SNORD15B	small nucleolar RNA%2C C/D box 15B [Source:HGNC Symbol%3BAcc:HGNC:16649]	0.43826	4.57817
ENSG00000149328	-0.87489111281228	0.094285	1	no	11:+:134331874-134378341	ENSG00000149328	89944	Q8IW92	GLB1L2	galactosidase beta 1 like 2 [Source:HGNC Symbol%3BAcc:HGNC:25129]	2.97955	5.34362
ENSG00000134954	-0.82799494158387	0.094323	1	no	11:-:128458761-128587558	ENSG00000134954	2113	Q6FG54,V9GYD6,P14921	ETS1	ETS proto-oncogene 1%2C transcription factor [Source:HGNC Symbol%3BAcc:HGNC:3488]	5.63867	9.78917
ENSG00000124226	0.812425	0.0945248	1	no	20:+:49936336-49953885	ENSG00000124226	55905	A0A096LNT1,Q9Y508,A0A096LPF9,A0A096LNN8,A0A096LP02,A0A096LNV3	RNF114	ring finger protein 114 [Source:HGNC Symbol%3BAcc:HGNC:13094]	76.939	42.8449
ENSG00000144802	0.871471	0.0945257	1	no	3:+:101827991-101861022	ENSG00000144802	64332	C9JZ23,C9J5G8,H7C5S1,C9J5I7,Q9BYH8	NFKBIZ	NFKB inhibitor zeta [Source:HGNC Symbol%3BAcc:HGNC:29805]	6.94929	3.71466
ENSG00000275464	-0.944780627976008	0.0945273	1	no	21:-:5130871-5154658	ENSG00000275464	-	-	-	novel protein%2C similar to PWP2 periodic tryptophan protein homolog (yeast) PWP2	1.66098	3.12671
ENSG00000075188	-0.840584405954742	0.0945688	1	no	12:-:102073103-102120120	ENSG00000075188	79023	F8VTY2,F8VXF5,H0YHK8,Q8NFH4	NUP37	nucleoporin 37 [Source:HGNC Symbol%3BAcc:HGNC:29929]	9.35568	16.3845
ENSG00000141030	-0.815498401801702	0.0946015	1	no	17:-:17246616-17281273	ENSG00000141030	8533	K7ELN6,J3QS85,C9JLV5,J3QKR0,H7C3P9,J3KTQ1,J3QL22,K7ES36,K7EJF9,Q9UNS2	COPS3	COP9 signalosome subunit 3 [Source:HGNC Symbol%3BAcc:HGNC:2239]	17.2882	29.7547
ENSG00000228716	-0.817680553924826	0.094606	1	no	5:-:80626226-80654983	ENSG00000228716	1719	B0YJ76,A0A024RAQ3,P00374,B4DM58	DHFR	dihydrofolate reductase [Source:HGNC Symbol%3BAcc:HGNC:2861]	11.068	19.078
ENSG00000234500	2.22677	0.0946482	1	no	7:+:66511556-66545066	ENSG00000234500	-	-	-	GTF2I repeat domain containing 1 (GTF2IRD1) pseudogene	1.79735	0.37551
ENSG00000156006	2.22677	0.0946482	1	no	8:+:18391282-18401218	ENSG00000156006	10	A4Z6T7,A4Z6T8,A4Z7F6,A9X854,A4Z6U7,A9X7Q9,E7EWF9,A4Z787,A0A0S2A5S1,Q400I5,A4Z6U9,A4Z7H3,Q9H2H9,Q6N069,A9X844,Q400I7,A4Z7P9,A4Z867,A0A0S2A5X5,A4Z6Y1,A4Z6U4,A4Z7K4,A4Z7J7,A4Z737,A4Z6Y5,A0A0S2A5J2,A4Z7V0,A9X7U6,A9X868,A0A0S2A4Q6,A4Z6T9,A4Z6V9,P11245,A9X7X6,A9X816,A4Z6U6,A4Z6Y3	NAT2	N-acetyltransferase 2 [Source:HGNC Symbol%3BAcc:HGNC:7646]	0.99588	0.20807
ENSG00000187535	0.829761	0.0948114	1	no	16:-:1510427-1612072	ENSG00000187535	9742	H3BTA5,I3L0Y8,J3KPW0,Q96RY7,H3BNC5	IFT140	intraflagellar transport 140 [Source:HGNC Symbol%3BAcc:HGNC:29077]	8.39761	4.62051
ENSG00000111247	-0.834753083251218	0.094984	1	no	12:+:4538798-4560047	ENSG00000111247	10635	F5H031,F5H4V6,H0YFK6,F5H1Y0,F5H710,H0YGT5,Q96B01	RAD51AP1	RAD51 associated protein 1 [Source:HGNC Symbol%3BAcc:HGNC:16956]	13.713	23.9185
ENSG00000170581	0.802605	0.0950947	1	no	12:-:56341597-56360167	ENSG00000170581	6773	R9QE53,R9QE71,R9QE65,B4DHE0,R9QFA6,R9QG81,A0JLQ9,R9QE44,R9QDW5,R9QG79,R9QDZ0,R9QG88,A0A494C1L3,R9QF97,B4DLC8,G3V319,A0A494C164,R9QG91,R9QDY7,R9QDY3,R9QF99,R9QDW3,R9QFC5,P52630,A0A494C0B5,R9QGC0,R9QFA2,R9QE63,R9QF58	STAT2	signal transducer and activator of transcription 2 [Source:HGNC Symbol%3BAcc:HGNC:11363]	39.6425	22.2265
ENSG00000112144	0.810551	0.0954132	1	no	6:-:53001279-53061824	ENSG00000112144	22858	A0A7I2PIU1,Q9UPZ9	CILK1	ciliogenesis associated kinase 1 [Source:HGNC Symbol%3BAcc:HGNC:21219]	15.4836	8.63357
ENSG00000173674	-0.829175543156209	0.0954648	1	no	X:-:20124525-20141838	ENSG00000173674	1964	L8E8T0,X6RAC9,P47813	EIF1AX	eukaryotic translation initiation factor 1A X-linked [Source:HGNC Symbol%3BAcc:HGNC:3250]	8.52367	14.8099
ENSG00000198435	-0.877671300548541	0.0957326	1	no	9:-:137299631-137302271	ENSG00000198435	441478	Q7Z6K4	NRARP	NOTCH regulated ankyrin repeat protein [Source:HGNC Symbol%3BAcc:HGNC:33843]	7.70443	13.844
ENSG00000105173	-1.24100809950379	0.0957534	1	no	19:+:29811991-29824312	ENSG00000105173	898	I3L413,V5W5X2,I3L1Q9,P24864,F6KX26,C9J2U0	CCNE1	cyclin E1 [Source:HGNC Symbol%3BAcc:HGNC:1589]	1.22199	2.82466
ENSG00000134987	-0.813858261597412	0.095797	1	no	5:+:111091716-111130502	ENSG00000134987	134430	Q8NI36,A0A0A0MTB8	WDR36	WD repeat domain 36 [Source:HGNC Symbol%3BAcc:HGNC:30696]	6.51054	11.1926
ENSG00000122042	0.799896	0.0958278	1	no	13:-:29764371-29850617	ENSG00000122042	5412	A0A024RDP0,O95164	UBL3	ubiquitin like 3 [Source:HGNC Symbol%3BAcc:HGNC:12504]	32.6079	18.3167
ENSG00000173917	0.990473	0.0959267	1	no	17:-:48540894-48545109	ENSG00000173917	3212	D3DTV2,P14652	HOXB2	homeobox B2 [Source:HGNC Symbol%3BAcc:HGNC:5113]	7.68556	3.78295
ENSG00000154229	0.817786	0.095963	1	no	17:+:66302613-66810743	ENSG00000154229	5578	Q7Z727,J3KRN5,A0A169TED2,B0LPH5,P17252,J3KN97,L7RSM7	PRKCA	protein kinase C alpha [Source:HGNC Symbol%3BAcc:HGNC:9393]	7.18012	3.98356
ENSG00000256663	-1.05412996478029	0.0959823	1	no	12:+:20551590-20553012	ENSG00000256663	-	-	-	ubiquitin-like with PHD and ring finger domains 1 (UHRF1) pseudogene	4.81128	9.77018
ENSG00000261884	1.29912	0.0961483	1	no	16:-:67929614-67936017	ENSG00000261884	-	-	-	novel transcript	1.03547	0.41151
ENSG00000135960	1.17614	0.0961837	1	no	2:-:108894471-108989372	ENSG00000135960	10913	Q9UNE0	EDAR	ectodysplasin A receptor [Source:HGNC Symbol%3BAcc:HGNC:2895]	2.02394	0.87591
ENSG00000187608	0.799162	0.0962118	1	no	1:+:1001138-1014540	ENSG00000187608	9636	A0A096LPJ4,A0A096LNZ9,P05161	ISG15	ISG15 ubiquitin like modifier [Source:HGNC Symbol%3BAcc:HGNC:4053]	160.222	90.0468
ENSG00000125744	1.02414	0.0963329	1	no	19:-:45485294-45497055	ENSG00000125744	6253	Q7RTN0,Q7RTM9,Q96CG9,K7EMR7,Q6GMT0,O75298	RTN2	reticulon 2 [Source:HGNC Symbol%3BAcc:HGNC:10468]	4.9967	2.40272
ENSG00000112379	0.820991	0.0964609	1	no	6:+:138161939-138344663	ENSG00000112379	57221	Q5TH69	ARFGEF3	ARFGEF family member 3 [Source:HGNC Symbol%3BAcc:HGNC:21213]	4.96502	2.7485
ENSG00000101057	-0.83751396452084	0.0964998	1	no	20:+:43667019-43716495	ENSG00000101057	4605	P10244	MYBL2	MYB proto-oncogene like 2 [Source:HGNC Symbol%3BAcc:HGNC:7548]	116.976	204.424
ENSG00000170522	-0.828568764073153	0.0965282	1	no	4:-:110045846-110199199	ENSG00000170522	79071	D6RCU0,A1LV06,D6RBP4,Q9H5J4,D6RHI2	ELOVL6	ELOVL fatty acid elongase 6 [Source:HGNC Symbol%3BAcc:HGNC:15829]	5.00519	8.69285
ENSG00000169607	-0.858456975020009	0.0966269	1	no	2:-:112736349-112764664	ENSG00000169607	150468	F8WBE0,L8E9M3,Q8IYA6	CKAP2L	cytoskeleton associated protein 2 like [Source:HGNC Symbol%3BAcc:HGNC:26877]	4.44994	7.8903
ENSG00000150938	0.811361	0.0967269	1	no	2:+:36355778-36551135	ENSG00000150938	51232	Q53TH9,H7C458,Q53TR0,A0A0G2JN98,A0A0G2JN95,H7C1Z0,H7C2T6,Q9NZV1,Q4ZG85	CRIM1	cysteine rich transmembrane BMP regulator 1 [Source:HGNC Symbol%3BAcc:HGNC:2359]	51.1444	28.5018
ENSG00000129003	0.810182	0.0968484	1	no	15:-:61852389-62060473	ENSG00000129003	54832	Q709C8,A0A3B3IU50,A0A3B3IT88	VPS13C	vacuolar protein sorting 13 homolog C [Source:HGNC Symbol%3BAcc:HGNC:23594]	18.4848	10.3096
ENSG00000100342	0.81048	0.0969175	1	no	22:+:36253071-36267530	ENSG00000100342	8542	A0A1B2FIV9,A0A1B2FIW9,U5LGW0,A0A1B2FK87,A0A1B2FJW8,A0A1B2FJ21,U5LKP5,A0A1B2FK26,A0A1B2FJI3,U5LKH9,A0A1B2FK47,A0A1B2FJT1,B1AH95,A0A1B2FJV6,U5LH96,A0A1B2FIY0,A0A1B2FJI7,A0A1B2FK07,A0A1B2FJ64,F8WB77,A0A1B2FK85,A0A1B2FJD2,U5LGY0,A0A1B2FK40,F8WCH3,A0A1B2FJJ4,U5LIG7,A0A1B2FJT7,A0A1B2FJH1,A0A1B2FJ38,A0A1B2FJ11,A0A1B2FJR5,A0A1B2FJP1,Q1WWL5,A0A0S2Z4X6,A0A1B2FK36,A0A1B2FJU4,B1AH94,U5LKQ0,B1AH96,U5LGU2,A0A1…	APOL1	apolipoprotein L1 [Source:HGNC Symbol%3BAcc:HGNC:618]	106.488	59.38
ENSG00000249685	3.36427	0.0969359	1	no	4:+:39133913-39135608	ENSG00000249685	-	-	-	novel transcript	1.5469	0.1469
ENSG00000224707	3.36427	0.0969359	1	no	6:+:20437821-20440178	ENSG00000224707	100874268	-	E2F3-IT1	E2F3 intronic transcript 1 [Source:HGNC Symbol%3BAcc:HGNC:41329]	1.7596	0.1671
ENSG00000273139	3.36427	0.0969359	1	no	22:+:20320739-20321203	ENSG00000273139	-	-	-	novel transcript	1.51364	0.14374
ENSG00000227359	3.36427	0.0969359	1	no	2:-:113677702-113704078	ENSG00000227359	-	-	-	novel transcript	1.25462	0.11915
ENSG00000254461	3.36427	0.0969359	1	no	11:-:66259567-66261834	ENSG00000254461	-	-	-	novel transcript	1.30583	0.12401
ENSG00000102316	0.852375	0.0971013	1	no	X:+:54807599-54816015	ENSG00000102316	10916	Q5H907,A0A024R9Y7,Q5H909,Q9UNF1	MAGED2	MAGE family member D2 [Source:HGNC Symbol%3BAcc:HGNC:16353]	15.8496	8.58511
ENSG00000139684	-0.817172485740575	0.0971026	1	no	13:-:46771256-46797420	ENSG00000139684	2098	X6RA14,A0A140VJJ2,H7BZT7,P10768,U3KQT1	ESD	esterase D [Source:HGNC Symbol%3BAcc:HGNC:3465]	12.3182	21.2254
ENSG00000182103	1.06291	0.0971422	1	no	11:-:82729940-82733864	ENSG00000182103	220382	A6NEQ2	FAM181B	family with sequence similarity 181 member B [Source:HGNC Symbol%3BAcc:HGNC:28512]	3.45603	1.61781
ENSG00000116962	-1.16025226126222	0.0971918	1	no	1:-:235975830-236065109	ENSG00000116962	4811	P14543,L8EC96	NID1	nidogen 1 [Source:HGNC Symbol%3BAcc:HGNC:7821]	0.71572	1.56434
ENSG00000135476	-0.796290387888312	0.097207	1	no	12:+:53268299-53293638	ENSG00000135476	9700	H3BM31,H3BRX7,Q14674	ESPL1	extra spindle pole bodies like 1%2C separase [Source:HGNC Symbol%3BAcc:HGNC:16856]	9.21795	15.6552
ENSG00000107130	-0.826553546575756	0.0972653	1	no	9:+:130172404-130237303	ENSG00000107130	23413	P62166	NCS1	neuronal calcium sensor 1 [Source:HGNC Symbol%3BAcc:HGNC:3953]	6.68908	11.6012
ENSG00000230453	-1.04762886295775	0.0975613	1	no	9:+:33524394-33573009	ENSG00000230453	441459	R4GNB3,A0A0F6MY87,S4R3H1,A2A300,A2A2Z9	ANKRD18B	ankyrin repeat domain 18B [Source:HGNC Symbol%3BAcc:HGNC:23644]	1.17986	2.38515
ENSG00000186187	0.832731	0.0975801	1	no	16:+:74999024-75110994	ENSG00000186187	84937	L8E9D1,Q8ND25,H3BRB6,J3KTB9,H3BUF0	ZNRF1	zinc and ring finger 1 [Source:HGNC Symbol%3BAcc:HGNC:18452]	6.64493	3.64864
ENSG00000236559	2.40734	0.0980957	1	no	20:+:31686216-31716825	ENSG00000236559	105372589	-	BCL2L1-AS1	BCL2L1 antisense RNA 1 [Source:HGNC Symbol%3BAcc:HGNC:40095]	2.90843	0.53616
ENSG00000239486	2.40734	0.0980957	1	no	7:-:102380465-102382737	ENSG00000239486	-	-	-	pseudogene similar to part of stromal antigen 3 STAG3	3.21821	0.59327
ENSG00000260252	2.40734	0.0980957	1	no	16:+:72084857-72087443	ENSG00000260252	-	-	-	novel transcript%2C antisense to TXNL4B	2.94784	0.54342
ENSG00000160201	1.10566	0.0981162	1	no	21:-:43092956-43107570	ENSG00000160201	7307	Q7Z780,Q01081,B5BU08,A0A1B0GW87	U2AF1	U2 small nuclear RNA auxiliary factor 1 [Source:HGNC Symbol%3BAcc:HGNC:12453]	1.02077	0.46388
ENSG00000174282	0.793405	0.0981267	1	no	17:-:7459366-7484263	ENSG00000174282	57659	A2RRQ0,Q9P1Z0	ZBTB4	zinc finger and BTB domain containing 4 [Source:HGNC Symbol%3BAcc:HGNC:23847]	24.6885	13.9307
ENSG00000056277	-0.919429945531494	0.0982272	1	no	X:-:130202707-130268899	ENSG00000056277	55609	Q9UJJ2,Q8ND82	ZNF280C	zinc finger protein 280C [Source:HGNC Symbol%3BAcc:HGNC:25955]	3.00751	5.5629
ENSG00000075461	0.809293	0.0982457	1	no	17:+:66964707-67033398	ENSG00000075461	27092	A0A024R8J8,Q9UBN1	CACNG4	calcium voltage-gated channel auxiliary subunit gamma 4 [Source:HGNC Symbol%3BAcc:HGNC:1408]	23.7334	13.2451
ENSG00000164611	-0.811716616544709	0.0983906	1	no	5:+:160421855-160428739	ENSG00000164611	9232	Q2VPE7,O95997,Q6IAL9,E5RJR4,C4TNW4	PTTG1	PTTG1 regulator of sister chromatid separation%2C securin [Source:HGNC Symbol%3BAcc:HGNC:9690]	23.0672	39.5971
ENSG00000183684	-0.795305644761283	0.0984449	1	no	17:-:81887835-81891586	ENSG00000183684	10189	E9PB61,Q86V81	ALYREF	Aly/REF export factor [Source:HGNC Symbol%3BAcc:HGNC:19071]	46.2005	78.4107
ENSG00000163347	0.873064	0.0985122	1	no	3:-:190305707-190322446	ENSG00000163347	9076	O95832,A5JSJ9	CLDN1	claudin 1 [Source:HGNC Symbol%3BAcc:HGNC:2032]	253.402	135.304
ENSG00000178921	-0.799260940556256	0.0985602	1	no	17:+:8247618-8270491	ENSG00000178921	5198	J3QSG0,Q6P4B4,B4DJ26,J3QL39,O15067,J3KT98,H0YGH1,J3QSH6,J3KTL4,A8K8N7,Q9BR56,J3KTQ5	PFAS	phosphoribosylformylglycinamidine synthase [Source:HGNC Symbol%3BAcc:HGNC:8863]	9.57162	16.2894
ENSG00000076067	0.791437	0.0985679	1	no	12:+:56521820-56596193	ENSG00000076067	5939	Q15434,F8W1T6,F5H5C8,A0A1W2PQV1,F8VQS9,F8VZR4,F8VV01	RBMS2	RNA binding motif single stranded interacting protein 2 [Source:HGNC Symbol%3BAcc:HGNC:9909]	20.0125	11.3077
ENSG00000146731	-0.822612092624222	0.098639	1	no	7:+:56051685-56063989	ENSG00000146731	908	P40227,A1JUI8,A0A024RDL1	CCT6A	chaperonin containing TCP1 subunit 6A [Source:HGNC Symbol%3BAcc:HGNC:1620]	73.9344	127.878
ENSG00000269915	1.96374	0.0987155	1	no	11:-:708564-727047	ENSG00000269915	-	-	-	novel transcript%2C antisense to EPS8L2	3.00684	0.75385
ENSG00000279108	1.96374	0.0987155	1	no	19:+:40840159-40842039	ENSG00000279108	-	-	-	TEC	0.85042	0.21321
ENSG00000188486	-0.798051083908031	0.0987411	1	no	11:-:119093854-119095467	ENSG00000188486	3014	P16104	H2AX	H2A.X variant histone [Source:HGNC Symbol%3BAcc:HGNC:4739]	39.4062	67.0069
ENSG00000260808	-2.09515723304034	0.0988245	1	no	11:-:68612899-68616711	ENSG00000260808	-	-	-	novel transcript	0.29244	1.22196
ENSG00000135046	-0.810395202324294	0.0988263	1	no	9:+:73151865-73170393	ENSG00000135046	301	Q5TZZ9,Q05BR2,Q5T3N0,Q5T3N1,P04083	ANXA1	annexin A1 [Source:HGNC Symbol%3BAcc:HGNC:533]	52.1023	89.3568
ENSG00000132436	-0.815527053807008	0.098844	1	no	7:-:50444128-50542535	ENSG00000132436	63979	C9JTG6,C9JP37,C9JTB2,C9JSC4,C9JKI6,C9JHJ4,Q6PIW4	FIGNL1	fidgetin like 1 [Source:HGNC Symbol%3BAcc:HGNC:13286]	8.2238	14.1543
ENSG00000066926	-0.810226529376879	0.0988747	1	no	18:-:57544377-57586732	ENSG00000066926	2235	K7ELX4,Q8TD50,K7EJM8,K7EJX5,A0A499FJN5,P22830	FECH	ferrochelatase [Source:HGNC Symbol%3BAcc:HGNC:3647]	4.12272	7.06974
ENSG00000232445	-1.3114751399671	0.0988913	1	no	7:+:101308270-101314800	ENSG00000232445	101927746	-	EMSLR	E2F1 mRNA stabilizing lncRNA [Source:HGNC Symbol%3BAcc:HGNC:54408]	0.46515	1.12903
ENSG00000171105	0.833343	0.0989882	1	no	19:-:7112255-7294414	ENSG00000171105	3643	M0R3E6,P06213,Q86WY9	INSR	insulin receptor [Source:HGNC Symbol%3BAcc:HGNC:6091]	5.11601	2.80794
ENSG00000095319	-0.794983690793499	0.0990598	1	no	9:+:128947699-129007096	ENSG00000095319	23511	Q5SRE5,Q9BS12	NUP188	nucleoporin 188 [Source:HGNC Symbol%3BAcc:HGNC:17859]	8.64174	14.6633
ENSG00000070778	0.841437	0.0991064	1	no	14:-:88465778-88555007	ENSG00000070778	11099	Q16825,G3V1Q9,H0YJ59,G3V3S6,Q8WX29	PTPN21	protein tyrosine phosphatase non-receptor type 21 [Source:HGNC Symbol%3BAcc:HGNC:9651]	6.49866	3.54685
ENSG00000269318	1.81173	0.0991577	1	no	19:-:4356637-4358448	ENSG00000269318	-	-	-	novel transcript%2C antisense to MPND	1.05936	0.2951
ENSG00000123405	-1.22444024998531	0.0992085	1	no	12:-:54292111-54301015	ENSG00000123405	4778	Q16621,A8K3E0,F8W1N9,L8E770	NFE2	nuclear factor%2C erythroid 2 [Source:HGNC Symbol%3BAcc:HGNC:7780]	1.29975	2.97009
ENSG00000164134	-0.806175747813767	0.0993774	1	no	4:+:139301505-139420033	ENSG00000164134	80155	D6RAP7,A0A0B4J1W3,Q9BXJ9	NAA15	N-alpha-acetyltransferase 15%2C NatA auxiliary subunit [Source:HGNC Symbol%3BAcc:HGNC:30782]	5.05184	8.63873
ENSG00000277778	1.51955	0.0996893	1	no	9:-:41006999-41074617	ENSG00000277778	595135	-	PGM5P2	phosphoglucomutase 5 pseudogene 2 [Source:HGNC Symbol%3BAcc:HGNC:18965]	1.58348	0.54013
ENSG00000106628	-0.793501533179239	0.0997062	1	no	7:-:44114680-44124358	ENSG00000106628	5425	C9IZD2,A0A087WWF6,H7C1B3,C9JLE1,C9J8Z7,F8W8R3,C9JHC7,P49005	POLD2	DNA polymerase delta 2%2C accessory subunit [Source:HGNC Symbol%3BAcc:HGNC:9176]	42.3329	71.7568
ENSG00000114251	0.841703	0.0998107	1	no	3:-:55465715-55490539	ENSG00000114251	7474	Q6DK41,C9J8I8,A0FKN4,A0A024R316,P41221	WNT5A	Wnt family member 5A [Source:HGNC Symbol%3BAcc:HGNC:12784]	6.79841	3.70977
ENSG00000155189	-0.824552446052895	0.0998115	1	no	8:+:6708642-6761503	ENSG00000155189	55326	H0YAW1,E5RH21,Q9NUQ2,A0A024R640,H0YC22,Q6NUM7	AGPAT5	1-acylglycerol-3-phosphate O-acyltransferase 5 [Source:HGNC Symbol%3BAcc:HGNC:20886]	5.48946	9.5074
ENSG00000233205	2.7122	0.0998621	1	no	2:+:87972656-87973082	ENSG00000233205	729859	-	WBP1P2	WBP1 pseudogene 2 [Source:HGNC Symbol%3BAcc:HGNC:54568]	2.09789	0.31307
ENSG00000229677	2.7122	0.0998621	1	no	7:-:139049456-139050006	ENSG00000229677	-	-	-	ribosomal protein L17 (RPL17) pseudogene	1.62577	0.24262
ENSG00000237641	2.7122	0.0998621	1	no	2:-:231789481-231789887	ENSG00000237641	100270971	-	RPL28P2	ribosomal protein L28 pseudogene 2 [Source:HGNC Symbol%3BAcc:HGNC:36234]	2.20098	0.32846
ENSG00000235258	2.7122	0.0998621	1	no	2:-:112286057-112286422	ENSG00000235258	107075097	-	NDUFB4P6	NADH:ubiquinone oxidoreductase subunit B4 pseudogene 6 [Source:HGNC Symbol%3BAcc:HGNC:45254]	2.44753	0.36525
ENSG00000277728	2.7122	0.0998621	1	no	17:-:73202968-73203431	ENSG00000277728	-	-	-	novel transcript%2C antisense to COG1	1.9306	0.28811
ENSG00000169258	-0.925676342742335	0.0999932	1	no	5:-:176595802-176610156	ENSG00000169258	114787	Q7Z2K8	GPRIN1	G protein regulated inducer of neurite outgrowth 1 [Source:HGNC Symbol%3BAcc:HGNC:24835]	3.0678	5.69903
ENSG00000274487	1.29311	0.10004	1	no	17:-:38195703-38257192	ENSG00000274487	440434	-	NPEPPSP1	NPEPPS pseudogene 1 [Source:HGNC Symbol%3BAcc:HGNC:44259]	3.37364	1.34633
ENSG00000145349	0.845788	0.100146	1	no	4:-:113418054-113761927	ENSG00000145349	817	E9PF82,E9PBG7,Q13557,D6R938,H0Y9J2,H0Y9C2,Q4G1A8	CAMK2D	calcium/calmodulin dependent protein kinase II delta [Source:HGNC Symbol%3BAcc:HGNC:1462]	5.20644	2.83303
ENSG00000137309	-0.967196646506629	0.100202	1	no	6:+:34236873-34246231	ENSG00000137309	3159	A0A024RCU8,Q6IPL9,Q5T6U8,A0A024RD06,A0A669KAX1,P17096,A0A024RCT9	HMGA1	high mobility group AT-hook 1 [Source:HGNC Symbol%3BAcc:HGNC:5010]	417.432	798.102
ENSG00000103479	0.836088	0.100384	1	no	16:+:53433977-53491648	ENSG00000103479	5934	J3KSF7,Q08999,F5H837	RBL2	RB transcriptional corepressor like 2 [Source:HGNC Symbol%3BAcc:HGNC:9894]	6.30388	3.45333
ENSG00000168827	-0.78592521636059	0.100989	1	no	3:+:158644527-158695581	ENSG00000168827	85476	D3DNL3,E5KND5,E5KND7,C9JA25,H7C5M4,C9IZ01,A0A0S2Z5W5,F8WAU4,Q96RP9	GFM1	G elongation factor mitochondrial 1 [Source:HGNC Symbol%3BAcc:HGNC:13780]	9.7479	16.4367
ENSG00000119922	0.786166	0.101276	1	no	10:+:89283694-89309271	ENSG00000119922	3433	A0A7P0TAT2,Q05DN2,Q8IZ03,A0A087X279,A0A7P0T8R6,P09913,A0A7P0T8B3	IFIT2	interferon induced protein with tetratricopeptide repeats 2 [Source:HGNC Symbol%3BAcc:HGNC:5409]	34.3297	19.4683
ENSG00000152061	0.78694	0.101395	1	no	1:+:174159410-174995308	ENSG00000152061	9910	E9PS63,A0A0U1RQV7,A0A0U1RRM5,A0A0C4DG54,F5H8L0,B7ZAP0,Q5R372,A0A0U1RQT5,A0A0U1RQX4,E9PNV2,A0A0U1RQY6	RABGAP1L	RAB GTPase activating protein 1 like [Source:HGNC Symbol%3BAcc:HGNC:24663]	8.55609	4.84953
ENSG00000189159	-0.785492557818806	0.101713	1	no	17:-:75135248-75168281	ENSG00000189159	51155	J3KT51,J3KSH8,F2Z3M5,Q9UK76	JPT1	Jupiter microtubule associated homolog 1 [Source:HGNC Symbol%3BAcc:HGNC:14569]	38.5115	64.918
ENSG00000130038	-0.939607253872952	0.101715	1	no	12:-:3606633-3764819	ENSG00000130038	84766	H7BXT2,H0YFI5,Q9BSW2	CRACR2A	calcium release activated channel regulator 2A [Source:HGNC Symbol%3BAcc:HGNC:28657]	0.92904	1.74261
ENSG00000169696	0.819347	0.101929	1	no	17:+:81976807-82017406	ENSG00000169696	79058	C9JAL9,J3KRG1,J3KRY8,J3QRW3,J3QL04,J3KRF7,J3QR50,J3QR12,Q9BZE9	ASPSCR1	ASPSCR1 tether for SLC2A4%2C UBX domain containing [Source:HGNC Symbol%3BAcc:HGNC:13825]	5.0249	2.78482
ENSG00000184925	1.65486	0.101933	1	no	9:+:136949551-136955497	ENSG00000184925	286256	Q5SQ16,R4GN38,Q8IW14,Q6JVE5	LCN12	lipocalin 12 [Source:HGNC Symbol%3BAcc:HGNC:28733]	0.82721	0.2569
ENSG00000139178	0.785533	0.101936	1	no	12:-:7089587-7109238	ENSG00000139178	51279	H0YGP8,F5H2Z5,H0YF87,F5H6S5,F5GWF3,H0YFJ9,Q6P672,H0YFL7,Q9NZP8,F5H7C8	C1RL	complement C1r subcomponent like [Source:HGNC Symbol%3BAcc:HGNC:21265]	27.874	15.8142
ENSG00000272849	1.48981	0.102018	1	no	12:+:121797511-121801972	ENSG00000272849	-	-	-	novel transcript	5.705	1.98654
ENSG00000270605	1.48981	0.102018	1	no	1:-:28239509-28241453	ENSG00000270605	-	-	-	novel transcript	1.67777	0.58422
ENSG00000128422	0.840278	0.102158	1	no	17:-:41619442-41624842	ENSG00000128422	3872	F5GWP8,K7ESE1,K7EPJ9,Q04695,A0A3B3IS58	KRT17	keratin 17 [Source:HGNC Symbol%3BAcc:HGNC:6427]	15.3984	8.41093
ENSG00000143179	-0.795333324859842	0.102286	1	no	1:+:165827614-165911618	ENSG00000143179	7371	Q9BZX2,A0A2R8Y653	UCK2	uridine-cytidine kinase 2 [Source:HGNC Symbol%3BAcc:HGNC:12562]	7.71418	13.0926
ENSG00000188112	0.784421	0.102367	1	no	6:-:42101119-42142620	ENSG00000188112	647024	L8E8A3,Q5T0Z8	C6orf132	chromosome 6 open reading frame 132 [Source:HGNC Symbol%3BAcc:HGNC:21288]	33.8978	19.2466
ENSG00000105676	-0.893970418832141	0.102426	1	no	19:+:19033575-19060311	ENSG00000105676	93436	F5H052,F5H4P3,B4E1N1,F5H3X1,H0YH65,F5GYY4,F5H2K4,F5H6J3,F5H3Y9,H0YGL0,F5H2X2,F5GWV0,F5H7V0,F5GZP0,F5H4H6,H0YGQ5,Q6NXE6	ARMC6	armadillo repeat containing 6 [Source:HGNC Symbol%3BAcc:HGNC:25049]	3.82144	6.94476
ENSG00000161281	1.55692	0.102525	1	no	19:-:36150922-36152449	ENSG00000161281	1346	H6SG12,U3KQH8,Q6FGI7,P24310,K7ER11	COX7A1	cytochrome c oxidase subunit 7A1 [Source:HGNC Symbol%3BAcc:HGNC:2287]	4.80437	1.59689
ENSG00000249158	0.847084	0.102608	1	no	5:+:140868183-141012347	ENSG00000249158	56138	A0A087WZ46,Q9Y5I1	PCDHA11	protocadherin alpha 11 [Source:HGNC Symbol%3BAcc:HGNC:8665]	6.72728	3.65729
ENSG00000123213	-0.795328217821078	0.102611	1	no	5:+:65722205-65871725	ENSG00000123213	57486	H0YAF7,Q9BYT8,E9PCB6,D6R9Y0,H0YAK4	NLN	neurolysin [Source:HGNC Symbol%3BAcc:HGNC:16058]	4.83152	8.2001
ENSG00000253552	0.82804	0.102651	1	no	7:+:27107777-27134302	ENSG00000253552	285943	-	HOXA-AS2	HOXA cluster antisense RNA 2 [Source:HGNC Symbol%3BAcc:HGNC:43745]	9.6962	5.34139
ENSG00000182782	0.864201	0.102731	1	no	12:-:122701293-122703357	ENSG00000182782	338442	A0A4Y1JWQ0,Q8TDS4	HCAR2	hydroxycarboxylic acid receptor 2 [Source:HGNC Symbol%3BAcc:HGNC:24827]	17.352	9.32216
ENSG00000186871	-0.861232415836267	0.102898	1	no	X:-:72204657-72239027	ENSG00000186871	54821	B5MDQ0,Q2NKX8	ERCC6L	ERCC excision repair 6 like%2C spindle assembly checkpoint helicase [Source:HGNC Symbol%3BAcc:HGNC:20794]	4.6251	8.21667
ENSG00000090661	0.867916	0.102983	1	no	19:+:8206736-8262421	ENSG00000090661	79603	H0YKS3,H0YKR4,H0YN04,H0YMY6,H0YLY3,H0YKC9,H0YNR6,Q9HA82	CERS4	ceramide synthase 4 [Source:HGNC Symbol%3BAcc:HGNC:23747]	8.51249	4.56147
ENSG00000109519	-0.87819869775452	0.104015	1	no	4:-:7058895-7068064	ENSG00000109519	80273	Q9HAV7	GRPEL1	GrpE like 1%2C mitochondrial [Source:HGNC Symbol%3BAcc:HGNC:19696]	4.18154	7.51655
ENSG00000213860	-1.44565448012447	0.104124	1	no	7:+:20002765-20003247	ENSG00000213860	728501	-	RPL21P75	ribosomal protein L21 pseudogene 75 [Source:HGNC Symbol%3BAcc:HGNC:36460]	2.6495	7.05777
ENSG00000155959	-0.813806064588898	0.10418	1	no	X:+:155197007-155239841	ENSG00000155959	7411	D3DWY7,Q86TP3,P61758,Q6FH24	VBP1	VHL binding protein 1 [Source:HGNC Symbol%3BAcc:HGNC:12662]	17.7044	30.4354
ENSG00000120093	0.901387	0.104195	1	no	17:-:48548870-48604912	ENSG00000120093	3213	F8W1L2,C9J2I3,P14651,F8VXG0	HOXB3	homeobox B3 [Source:HGNC Symbol%3BAcc:HGNC:5114]	3.59353	1.88146
ENSG00000135407	1.22004	0.104479	1	no	12:-:57797376-57818704	ENSG00000135407	10677	F8VVU1,F8VNY0,O75366	AVIL	advillin [Source:HGNC Symbol%3BAcc:HGNC:14188]	1.16258	0.48806
ENSG00000228812	2.04235	0.104535	1	no	20:+:62352995-62356480	ENSG00000228812	101928158	-	LAMA5-AS1	LAMA5 antisense RNA 1 [Source:HGNC Symbol%3BAcc:HGNC:40334]	1.66985	0.39645
ENSG00000286216	2.04235	0.104535	1	no	1:-:247337886-247348076	ENSG00000286216	-	-	-	novel transcript	1.27971	0.30382
ENSG00000197746	0.947084	0.104564	1	no	10:-:71816298-71851325	ENSG00000197746	5660	Q5BJH1,A0A0J9YXB8,Q8IWL1,P07602,Q8IWL2,C9JIZ6,L8EA14,A0A024QZQ2,Q9NZJ7	PSAP	prosaposin [Source:HGNC Symbol%3BAcc:HGNC:9498]	566.72	287.465
ENSG00000149564	1.10124	0.104659	1	no	11:-:124752583-124762290	ENSG00000149564	90952	F8WDW9,C9JIE7,Q96AP7	ESAM	endothelial cell adhesion molecule [Source:HGNC Symbol%3BAcc:HGNC:17474]	3.61562	1.64814
ENSG00000180694	-1.02184055539742	0.104798	1	no	8:-:90621995-90791632	ENSG00000180694	169200	E5RIS8,H0Y6S7,Q6YI46,B3KW24	TMEM64	transmembrane protein 64 [Source:HGNC Symbol%3BAcc:HGNC:25441]	1.20995	2.40264
ENSG00000108771	0.871028	0.104958	1	no	17:-:42101404-42112714	ENSG00000108771	79132	C9JG98,K7EMZ5,C9JE76,K7EPP0,Q96C10	DHX58	DExH-box helicase 58 [Source:HGNC Symbol%3BAcc:HGNC:29517]	8.4667	4.52716
ENSG00000091483	-0.789530950482078	0.105177	1	no	1:-:241497511-241519799	ENSG00000091483	2271	A0A0S2Z3W2,A0A0S2Z3S9,A0A0S2Z408,A0A0S2Z4H0,A0A0S2Z4C3,A0A0S2Z3X6,P07954,Q7Z6G0	FH	fumarate hydratase [Source:HGNC Symbol%3BAcc:HGNC:3700]	5.64578	9.54364
ENSG00000181938	-0.909464915739711	0.105245	1	no	16:+:58295080-58406147	ENSG00000181938	64785	L8E887,A0A0S2Z5L0,A0A0S2Z5L3,A0A0S2Z5L4,Q9BRX5,A0A0S2Z5P2	GINS3	GINS complex subunit 3 [Source:HGNC Symbol%3BAcc:HGNC:25851]	2.59299	4.76316
ENSG00000189120	0.883101	0.105281	1	no	17:-:47844908-47855874	ENSG00000189120	80320	Q3SY56	SP6	Sp6 transcription factor [Source:HGNC Symbol%3BAcc:HGNC:14530]	7.29229	3.86671
ENSG00000272953	1.85238	0.105467	1	no	7:+:5425770-5426401	ENSG00000272953	-	-	-	novel transcript	2.73356	0.74033
ENSG00000142530	1.85238	0.105467	1	no	19:-:50466785-50476848	ENSG00000142530	112703	B3KWT0,A0A075B7A4,A0A075B789,Q6IPT2	FAM71E1	family with sequence similarity 71 member E1 [Source:HGNC Symbol%3BAcc:HGNC:25107]	1.0401	0.28169
ENSG00000255717	-0.784384548002606	0.105498	1	no	11:-:62851984-62855953	ENSG00000255717	23642	-	SNHG1	small nucleolar RNA host gene 1 [Source:HGNC Symbol%3BAcc:HGNC:32688]	15.0535	25.3559
ENSG00000198924	-0.880347983122956	0.105581	1	no	10:-:113834725-113854383	ENSG00000198924	9937	Q6PJP8	DCLRE1A	DNA cross-link repair 1A [Source:HGNC Symbol%3BAcc:HGNC:17660]	3.53303	6.36027
ENSG00000215458	1.38128	0.105614	1	no	21:-:43805758-43812567	ENSG00000215458	284837	-	AATBC	apoptosis associated transcript in bladder cancer [Source:HGNC Symbol%3BAcc:HGNC:51526]	0.84019	0.31542
ENSG00000180340	0.781832	0.105774	1	no	17:+:44557484-44561262	ENSG00000180340	2535	Q86UZ8,Q14332	FZD2	frizzled class receptor 2 [Source:HGNC Symbol%3BAcc:HGNC:4040]	29.1059	16.5555
ENSG00000149577	0.875218	0.105869	1	no	11:+:117178736-117197445	ENSG00000149577	51092	C9JBG5,Q1RMF0,G3V172,E9PMC3,L7X6U2,H0YEI3,E9PPN9,A0A024R3J6,Q24JR2,F5H8L4,Q8NBJ9,E9PME7	SIDT2	SID1 transmembrane family member 2 [Source:HGNC Symbol%3BAcc:HGNC:24272]	3.40484	1.81529
ENSG00000165271	-0.801501211465232	0.105923	1	no	9:-:33461353-33473930	ENSG00000165271	65083	Q9H6R4,A0A0C4DFX0,A0A0A0MRW6	NOL6	nucleolar protein 6 [Source:HGNC Symbol%3BAcc:HGNC:19910]	6.60778	11.2629
ENSG00000172382	1.01715	0.106106	1	no	16:-:2712419-2720551	ENSG00000172382	83886	H3BSV0,Q9BQR3	PRSS27	serine protease 27 [Source:HGNC Symbol%3BAcc:HGNC:15475]	2.4535	1.18553
ENSG00000152455	-0.892578065487045	0.106116	1	no	10:+:14878820-14904315	ENSG00000152455	79723	C9IYH9,H0Y306,C9JMB4,Q9H5I1,Q5JSS2,G5E9A8	SUV39H2	suppressor of variegation 3-9 homolog 2 [Source:HGNC Symbol%3BAcc:HGNC:17287]	4.11015	7.46222
ENSG00000198042	-0.917309157026025	0.106122	1	no	8:+:33485182-33501262	ENSG00000198042	84549	A0PJ56,H0YBV6,Q9BXY0	MAK16	MAK16 homolog [Source:HGNC Symbol%3BAcc:HGNC:13703]	2.81096	5.1917
ENSG00000078081	1.14114	0.10624	1	no	3:-:183122215-183163839	ENSG00000078081	27074	E7ETP9,C9JDI8,Q9UQV4,C9JYP5	LAMP3	lysosomal associated membrane protein 3 [Source:HGNC Symbol%3BAcc:HGNC:14582]	2.3498	1.04191
ENSG00000138180	-0.781953230976611	0.106374	1	no	10:+:93496612-93529092	ENSG00000138180	55165	Q53EZ4,H0Y432	CEP55	centrosomal protein 55 [Source:HGNC Symbol%3BAcc:HGNC:1161]	18.4316	30.9935
ENSG00000003400	0.793421	0.106383	1	no	2:+:201182898-201229406	ENSG00000003400	843	A0A0S2Z3G5,B4E3T5,Q92851,A0A0S2Z3Z5	CASP10	caspase 10 [Source:HGNC Symbol%3BAcc:HGNC:1500]	10.4068	5.87208
ENSG00000101182	-0.799662043627911	0.106387	1	no	20:-:62136733-62143440	ENSG00000101182	5688	O14818,Q05DH1,H0Y586	PSMA7	proteasome 20S subunit alpha 7 [Source:HGNC Symbol%3BAcc:HGNC:9536]	152.331	259.315
ENSG00000163808	-0.84575737680071	0.106397	1	no	3:+:44761721-44873376	ENSG00000163808	56992	F8WC33,D6RCT7,H7BZT2,C9JKA9,Q9NS87,H7C1K7	KIF15	kinesin family member 15 [Source:HGNC Symbol%3BAcc:HGNC:17273]	4.08315	7.17648
ENSG00000124784	-0.860402310686173	0.10643	1	no	6:+:7389793-7418037	ENSG00000124784	83732	Q9BRS2,E9PFQ8	RIOK1	RIO kinase 1 [Source:HGNC Symbol%3BAcc:HGNC:18656]	6.37679	11.3221
ENSG00000178764	0.835378	0.106824	1	no	8:+:122781655-122974510	ENSG00000178764	22882	H0YKA3,Q9Y6X8	ZHX2	zinc fingers and homeoboxes 2 [Source:HGNC Symbol%3BAcc:HGNC:18513]	9.61291	5.26864
ENSG00000110955	-0.828736647238357	0.107016	1	no	12:-:56638175-56645984	ENSG00000110955	506	H0YH81,F8W0P7,H0YI37,F8W079,P06576	ATP5F1B	ATP synthase F1 subunit beta [Source:HGNC Symbol%3BAcc:HGNC:830]	180.492	313.509
ENSG00000177469	-0.779538310194462	0.107048	1	no	17:-:42402449-42423256	ENSG00000177469	284119	Q6NZI2	CAVIN1	caveolae associated protein 1 [Source:HGNC Symbol%3BAcc:HGNC:9688]	49.0735	82.3813
ENSG00000178026	1.24188	0.107053	1	no	22:-:24585620-24593208	ENSG00000178026	388886	Q2VPJ9,F8WCZ7,F8WCG9	LRRC75B	leucine rich repeat containing 75B [Source:HGNC Symbol%3BAcc:HGNC:33155]	1.79503	0.74225
ENSG00000151247	-0.837706945478248	0.107124	1	no	4:-:98879276-98929133	ENSG00000151247	1977	X5D7E3,Q32Q75,D6RBW1,H0Y8J7,P06730,D6RFJ3	EIF4E	eukaryotic translation initiation factor 4E [Source:HGNC Symbol%3BAcc:HGNC:3287]	4.64671	8.12152
ENSG00000004660	-0.852455829303553	0.107166	1	no	17:-:3860315-3894891	ENSG00000004660	84254	J3KPJ3,Q8N5S9	CAMKK1	calcium/calmodulin dependent protein kinase kinase 1 [Source:HGNC Symbol%3BAcc:HGNC:1469]	2.66857	4.71207
ENSG00000110492	0.818801	0.107237	1	no	11:+:46380756-46383837	ENSG00000110492	4192	A0A087WXB6,E9PLM6,C9JHA4,E9PPJ5,Q2LEK2,Q2LEK3,P21741	MDK	midkine [Source:HGNC Symbol%3BAcc:HGNC:6972]	290.645	161.137
ENSG00000186806	0.810721	0.107376	1	no	19:-:51331536-51342139	ENSG00000186806	147645	Q86VR7	VSIG10L	V-set and immunoglobulin domain containing 10 like [Source:HGNC Symbol%3BAcc:HGNC:27111]	15.0415	8.38605
ENSG00000213866	-0.934692560847094	0.107403	1	no	9:-:35971344-35972318	ENSG00000213866	158373	-	YBX1P10	Y-box binding protein 1 pseudogene 10 [Source:HGNC Symbol%3BAcc:HGNC:42432]	11.2221	20.9779
ENSG00000111196	-0.884939525649994	0.10755	1	no	12:-:10604193-10613609	ENSG00000111196	55110	F5H124,F5H6P7,F5H3U9,Q96A72,F5H6N1	MAGOHB	mago homolog B%2C exon junction complex subunit [Source:HGNC Symbol%3BAcc:HGNC:25504]	3.1206	5.63571
ENSG00000189007	-0.96415122089033	0.107685	1	no	6:-:143422832-143450695	ENSG00000189007	134637	Q7Z6V5	ADAT2	adenosine deaminase tRNA specific 2 [Source:HGNC Symbol%3BAcc:HGNC:21172]	1.28024	2.44258
ENSG00000138658	-0.944149444940657	0.10774	1	no	4:-:112539333-112636995	ENSG00000138658	55345	G3XAL8,Q86YA3,D6REQ7,I3L0G6,D6RB47,D6REN9	ZGRF1	zinc finger GRF-type containing 1 [Source:HGNC Symbol%3BAcc:HGNC:25654]	1.13168	2.1294
ENSG00000197763	-0.944149444940657	0.10774	1	no	3:-:126571779-126655124	ENSG00000197763	114112	H0YBQ0,Q86VQ6,H0YBI6	TXNRD3	thioredoxin reductase 3 [Source:HGNC Symbol%3BAcc:HGNC:20667]	2.72531	5.12803
ENSG00000165304	-0.775979749169012	0.107787	1	no	9:+:36572862-36677683	ENSG00000165304	9833	Q14680,A0A0D9SGI4,A0A0D9SFF9,A0A0D9SFL8,A0A0D9SFB9	MELK	maternal embryonic leucine zipper kinase [Source:HGNC Symbol%3BAcc:HGNC:16870]	21.7223	36.3762
ENSG00000226145	-1.15708498218354	0.107962	1	no	17:-:16817983-16822579	ENSG00000226145	353194	-	KRT16P6	keratin 16 pseudogene 6 [Source:HGNC Symbol%3BAcc:HGNC:50719]	1.91352	4.17319
ENSG00000125454	-1.15708498218354	0.107962	1	no	17:-:75272981-75289510	ENSG00000125454	60386	J3KTL0,Q9HC21,J3QL84,J3QS02,J3KS44,J3KRY6,J3KSI7,Q5JPC1,J3KSB1,J3QLV3	SLC25A19	solute carrier family 25 member 19 [Source:HGNC Symbol%3BAcc:HGNC:14409]	1.09987	2.3987
ENSG00000170955	-1.14169981897737	0.107992	1	no	11:-:6318946-6320532	ENSG00000170955	112464	E9PIE3,Q969G5	CAVIN3	caveolae associated protein 3 [Source:HGNC Symbol%3BAcc:HGNC:9400]	2.50682	5.40912
ENSG00000148019	-0.801835642161189	0.108003	1	no	9:+:78236062-78279690	ENSG00000148019	84131	A0A2R8Y432,A0A2R8Y589,A8MST6,A0A2R8Y7U5,A0A2R8YFB0,A0A2U3TZI9,A0A2R8Y5W6,A0A2R8Y7M8,A0A2R8Y4C1,Q5JTW2,A0A2R8YCP0,A0A2R8Y7A4	CEP78	centrosomal protein 78 [Source:HGNC Symbol%3BAcc:HGNC:25740]	2.53178	4.31639
ENSG00000132471	0.769726	0.108252	1	no	17:-:75845699-75856507	ENSG00000132471	23558	K7ENL2,A6NG10,K7EIK1,K7EJ75,K7ESN4,A0A024R8L1,K7EIJ0,K7EIN1,K7EMC9,Q969T9,L0R5E7	WBP2	WW domain binding protein 2 [Source:HGNC Symbol%3BAcc:HGNC:12738]	29.3321	16.8248
ENSG00000204540	-1.26508223448265	0.108367	1	no	6:+:31114750-31140092	ENSG00000204540	170679	A0A1W2PNR1,Q9UIG5,A0A140T8W9,A0A0C4DGJ2,Q2M3K9,A0A1W2PRX9,D2IYL0,A0A1W2PQG0	PSORS1C1	psoriasis susceptibility 1 candidate 1 [Source:HGNC Symbol%3BAcc:HGNC:17202]	0.39846	0.93654
ENSG00000279659	1.67038	0.108454	1	no	6:+:79573877-79575530	ENSG00000279659	-	-	-	TEC	1.3153	0.40412
ENSG00000130935	-0.788979795132002	0.108467	1	no	17:+:67717931-67744531	ENSG00000130935	25926	J3QLQ6,Q9H8H0,J3QR28,J3QKV1	NOL11	nucleolar protein 11 [Source:HGNC Symbol%3BAcc:HGNC:24557]	9.78847	16.5401
ENSG00000004777	1.21297	0.10852	1	no	19:+:35774532-35788822	ENSG00000004777	115703	O14559,A0A0A0MQQ9,K7EMC2,K7EK14,K7EQI6	ARHGAP33	Rho GTPase activating protein 33 [Source:HGNC Symbol%3BAcc:HGNC:23085]	1.26511	0.53371
ENSG00000012963	-0.797451553623346	0.108601	1	no	14:+:93207241-93229215	ENSG00000012963	55148	H0YJM2,H0YJA0,Q8N806,G3V253,E9PCJ7,G3V336,G3V2G3,H0YJY4,Q05DA8,L8E9R4	UBR7	ubiquitin protein ligase E3 component n-recognin 7 [Source:HGNC Symbol%3BAcc:HGNC:20344]	10.9043	18.5342
ENSG00000167528	0.864525	0.108703	1	no	12:-:48337180-48351414	ENSG00000167528	121274	F8VZV7,H0YHX6,F8VSM8,F8VXJ5,F8VZ73,Q96N77	ZNF641	zinc finger protein 641 [Source:HGNC Symbol%3BAcc:HGNC:31834]	3.71781	1.9969
ENSG00000106355	-0.800928205602952	0.108748	1	no	7:-:32485338-32495283	ENSG00000106355	23658	A0A090N8Y5,B8ZZF8,Q9Y4Y9,F8W8Y8	LSM5	LSM5 homolog%2C U6 small nuclear RNA and mRNA degradation associated [Source:HGNC Symbol%3BAcc:HGNC:17162]	7.64555	13.0266
ENSG00000171813	0.802688	0.108763	1	no	10:+:132397168-132417859	ENSG00000171813	170394	Q6NUJ5	PWWP2B	PWWP domain containing 2B [Source:HGNC Symbol%3BAcc:HGNC:25150]	23.0609	12.9289
ENSG00000101412	-0.789319805495271	0.108786	1	no	20:-:33675477-33686385	ENSG00000101412	1869	Q01094	E2F1	E2F transcription factor 1 [Source:HGNC Symbol%3BAcc:HGNC:3113]	16.4364	27.7801
ENSG00000133401	1.02603	0.10881	1	no	5:+:31639131-32110932	ENSG00000133401	23037	O15018,D6RF66,L8E9S3	PDZD2	PDZ domain containing 2 [Source:HGNC Symbol%3BAcc:HGNC:18486]	0.84794	0.40721
ENSG00000174013	-0.788604364039893	0.108823	1	no	3:+:196568611-196589059	ENSG00000174013	200933	C9JLC0,P0C2W1	FBXO45	F-box protein 45 [Source:HGNC Symbol%3BAcc:HGNC:29148]	7.49496	12.6614
ENSG00000064102	-0.799934700916358	0.109146	1	no	12:-:26905181-26938326	ENSG00000064102	55726	H0YIA9,F5H5W1,H0YH12,F5H457,Q9NVM9,F8VRX9	INTS13	integrator complex subunit 13 [Source:HGNC Symbol%3BAcc:HGNC:20174]	11.7554	20.0152
ENSG00000068697	0.773289	0.109232	1	no	2:-:20032650-20051628	ENSG00000068697	9741	Q9BTU8,Q15012,Q6IBP4,Q4ZG00,Q53QZ6	LAPTM4A	lysosomal protein transmembrane 4 alpha [Source:HGNC Symbol%3BAcc:HGNC:6924]	184.672	105.666
ENSG00000167964	1.19435	0.109252	1	no	16:+:2140803-2154165	ENSG00000167964	25837	H3BMG6,H3BQ97,Q9ULW5	RAB26	RAB26%2C member RAS oncogene family [Source:HGNC Symbol%3BAcc:HGNC:14259]	2.82894	1.20894
ENSG00000259392	Inf	0.109362	1	no	15:-:32836983-32837326	ENSG00000259392	-	-	-	microtubule-associated protein 1 light chain 3 beta 2 (MAP1LC3B2) pseudogene	1.30203	0
ENSG00000272650	Inf	0.109362	1	no	4:-:53997415-53997712	ENSG00000272650	-	-	-	novel transcript	1.50302	0
ENSG00000212567	Inf	0.109362	1	no	5:-:40790077-40790204	ENSG00000212567	-	-	-	-	3.49921	0
ENSG00000267332	Inf	0.109362	1	no	19:+:9019344-9019984	ENSG00000267332	100287463	-	BOLA3P2	bolA family member 3 pseudogene 2 [Source:HGNC Symbol%3BAcc:HGNC:51441]	1.38668	0
ENSG00000265349	Inf	0.109362	1	no	17:-:9638768-9645325	ENSG00000265349	-	-	-	novel transcript%2C antisense to WDR16 and USP43	2.11273	0
ENSG00000229918	Inf	0.109362	1	no	13:+:98832084-98834629	ENSG00000229918	100874096	-	DOCK9-AS1	DOCK9 antisense RNA 1 [Source:HGNC Symbol%3BAcc:HGNC:40672]	1.1426	0
ENSG00000261395	Inf	0.109362	1	no	16:+:68686399-68686670	ENSG00000261395	100506000	-	HSPE1P5	heat shock protein family E (Hsp10) member 1 pseudogene 5 [Source:HGNC Symbol%3BAcc:HGNC:49324]	1.64669	0
ENSG00000232608	Inf	0.109362	1	no	21:+:39216624-39217506	ENSG00000232608	100862727	-	TIMM9P2	TIMM9 pseudogene 2 [Source:HGNC Symbol%3BAcc:HGNC:39929]	1.68383	0
ENSG00000206612	Inf	0.109362	1	no	12:-:48656648-48656782	ENSG00000206612	677793	-	SNORA2A	small nucleolar RNA%2C H/ACA box 2A [Source:HGNC Symbol%3BAcc:HGNC:32584]	3.31777	0
ENSG00000275515	Inf	0.109362	1	no	16:-:4433202-4433387	ENSG00000275515	-	-	-	cytochrome c oxidase subunit VIIc (COX7C) pseudogene	2.40806	0
ENSG00000215156	1.26984	0.109367	1	no	5:+:34190056-34193653	ENSG00000215156	-	-	-	POM121-like protein 1 pseudogene	1.51161	0.61305
ENSG00000076242	-0.784276965052788	0.109388	1	no	3:+:36993350-37050846	ENSG00000076242	4292	F2Z298,A0A669KB03,Q0ZAJ6,A8W2L2,A8W2J3,A0A669KBB4,A0A024R2S9,Q0ZAJ5,A0A669KAW3,E7EUC9,L8E8C0,H0Y818,A8W2M1,A8W2K2,E9PF25,H0Y5U4,Q0ZAJ7,A8W2L5,A8W2K5,H0Y5L7,A8W2J9,Q64FK0,C4PFY8,A5JTV1,H0Y806,Q0ZAJ8,A8W2J6,A5JTV0,H0Y793,A0A669KBK2,A1YR10,H0Y4N0,A8W2I7,C9JZ54,A0A087WX20,A8W2K8,Q6VBB8,P40692,Q0ZAJ3,A8W2L8,Q0ZAJ4,A8W2J0	MLH1	mutL homolog 1 [Source:HGNC Symbol%3BAcc:HGNC:7127]	6.00517	10.1142
ENSG00000136824	-0.771386080536336	0.109577	1	no	9:+:104094260-104141419	ENSG00000136824	10592	B7ZLZ7,O95347,Q32Q15,A0JLM9,Q6P712,Q05D74,Q5T821,A0A0C4DGE5,Q6IPS5,Q05BV1,Q7Z2X1	SMC2	structural maintenance of chromosomes 2 [Source:HGNC Symbol%3BAcc:HGNC:14011]	10.6511	17.7796
ENSG00000112419	0.816173	0.10959	1	no	6:+:143536845-143831185	ENSG00000112419	9749	F6TH74,J3KP75,O75167,H9KVA6,F5H858	PHACTR2	phosphatase and actin regulator 2 [Source:HGNC Symbol%3BAcc:HGNC:20956]	4.4067	2.44759
ENSG00000204387	0.784413	0.109611	1	no	6:+:31834608-31839766	ENSG00000204387	50854	A0A024RCN7	SNHG32	small nucleolar RNA host gene 32 [Source:HGNC Symbol%3BAcc:HGNC:19078]	45.2979	25.7196
ENSG00000111445	-0.808634474284176	0.109716	1	no	12:+:118013588-118033130	ENSG00000111445	5985	F5H5S0,P40937,E9PEP3,C9JH72,F5H304,Q6LES9,F5H0U6	RFC5	replication factor C subunit 5 [Source:HGNC Symbol%3BAcc:HGNC:9973]	9.51216	16.2937
ENSG00000226562	-1.2744809324849	0.109958	1	no	9:+:33580695-33607874	ENSG00000226562	106478958	-	CYP4F26P	cytochrome P450 family 4 subfamily F member 26%2C pseudogene [Source:HGNC Symbol%3BAcc:HGNC:39948]	0.53269	1.26023
ENSG00000163428	-0.76569546546757	0.110086	1	no	3:-:120324509-120349354	ENSG00000163428	116064	Q96CX6	LRRC58	leucine rich repeat containing 58 [Source:HGNC Symbol%3BAcc:HGNC:26968]	11.6367	19.3483
ENSG00000120694	-0.770375141097824	0.110152	1	no	13:-:31134973-31162388	ENSG00000120694	10808	A0A024RDS1,A0A024RDQ0,R4GN69,Q5TBM3,A0A0A0MSM0,Q92598	HSPH1	heat shock protein family H (Hsp110) member 1 [Source:HGNC Symbol%3BAcc:HGNC:16969]	19.2925	32.1819
ENSG00000089006	-0.769025384078947	0.110281	1	no	20:-:17941597-17968980	ENSG00000089006	27131	Q9Y5X3,Q5QPE5,A0A087WUY5,U3KQL0,A0A0S2Z5F1,Q6P5V6,Q5QPE4,U3KQP5	SNX5	sorting nexin 5 [Source:HGNC Symbol%3BAcc:HGNC:14969]	8.98677	14.9769
ENSG00000250644	1.31988	0.11029	1	no	11:-:1734821-1763954	ENSG00000250644	-	-	-	novel protein	0.95839	0.37543
ENSG00000272269	-2.18262007429068	0.110452	1	no	6:+:17706257-17707344	ENSG00000272269	105374952	-	NUP153-AS1	NUP153 antisense RNA 1 [Source:HGNC Symbol%3BAcc:HGNC:55217]	0.23524	1.04439
ENSG00000240996	-2.18262007429068	0.110452	1	no	10:-:89694295-89697928	ENSG00000240996	-	-	-	novel transcript	0.38372	1.7036
ENSG00000102181	0.774654	0.110466	1	no	X:-:150766336-150898816	ENSG00000102181	83692	A0A024RC16,Q96E20,H0Y4H3,A0A0S2Z5R8,A0A0U1RQT8,Q8TCZ2	CD99L2	CD99 molecule like 2 [Source:HGNC Symbol%3BAcc:HGNC:18237]	17.165	9.81219
ENSG00000230082	-1.73258715365563	0.110496	1	no	3:+:9947404-9954787	ENSG00000230082	100874032	-	PRRT3-AS1	PRRT3 antisense RNA 1 [Source:HGNC Symbol%3BAcc:HGNC:41151]	0.9379	3.04813
ENSG00000113569	-0.770774414927625	0.110512	1	no	5:-:37288137-37371106	ENSG00000113569	9631	D6RA13,E9PF10,A0A024R071,O75694	NUP155	nucleoporin 155 [Source:HGNC Symbol%3BAcc:HGNC:8063]	18.4942	30.8588
ENSG00000090273	-0.768192981215521	0.110712	1	no	1:+:26900238-26946871	ENSG00000090273	10726	Q9Y266,A0A0A0MSU9,A0A0A0MSS4	NUDC	nuclear distribution C%2C dynein complex regulator [Source:HGNC Symbol%3BAcc:HGNC:8045]	24.9831	41.6115
ENSG00000065615	-0.94315413959529	0.110808	1	no	6:+:83859656-83967423	ENSG00000065615	51167	A0A0A0MRM6,Q7L1T6	CYB5R4	cytochrome b5 reductase 4 [Source:HGNC Symbol%3BAcc:HGNC:20147]	1.03084	1.93833
ENSG00000055044	-0.772447401454962	0.111102	1	no	2:+:202265736-202303661	ENSG00000055044	51602	Q9Y2X3,F8WED0,H7BZ72	NOP58	NOP58 ribonucleoprotein [Source:HGNC Symbol%3BAcc:HGNC:29926]	18.0387	30.1337
ENSG00000123999	1.76282	0.111156	1	no	2:+:219569162-219575711	ENSG00000123999	3623	B6E5W7,P05111	INHA	inhibin subunit alpha [Source:HGNC Symbol%3BAcc:HGNC:6065]	1.13422	0.32685
ENSG00000135316	-0.774927425625003	0.111306	1	no	6:-:85607779-85644063	ENSG00000135316	10492	A0A7I2V2F0,A0A7I2V4J0,B7Z645,Q05CK9,A0A7I2V346,A0A7I2V4Z0,F6UXX1,A0A7I2V5Q6,A0A7I2YQV8,A0A7I2V2F2,O60506,A0A7I2YQN2,A0A7I2V309	SYNCRIP	synaptotagmin binding cytoplasmic RNA interacting protein [Source:HGNC Symbol%3BAcc:HGNC:16918]	5.19745	8.69729
ENSG00000106351	0.7928	0.111664	1	no	7:+:100539203-100568220	ENSG00000106351	3268	A0A0C4DG34,H7BZA5,O95081	AGFG2	ArfGAP with FG repeats 2 [Source:HGNC Symbol%3BAcc:HGNC:5177]	11.6963	6.6025
ENSG00000255121	-1.40327952840267	0.111816	1	no	11:-:118994824-118998004	ENSG00000255121	107984396	-	CENATAC-DT	CENATAC divergent transcript [Source:HGNC Symbol%3BAcc:HGNC:54215]	0.89223	2.30793
ENSG00000138380	1.03787	0.111935	1	no	2:+:202912214-202988263	ENSG00000138380	79800	C9JCD6,F8WDH0,C9JSN4,F6SXV3,F8WC01,C9JZI6,C9JI92,C9JN29,C9JL40,F8WDW1,C9JT99,A0A1B0GX63,C9JBK9,Q8N187,Q9NXV6,C9JZ91	CARF	calcium responsive transcription factor [Source:HGNC Symbol%3BAcc:HGNC:14435]	1.22124	0.58169
ENSG00000072501	-0.761266229662193	0.111957	1	no	X:-:53374149-53422728	ENSG00000072501	8243	G8JLG1,V9GYN9,A0A6Q8PHC3,Q14683,Q6P2R1,V9GY57,Q5H934,Q68EN4	SMC1A	structural maintenance of chromosomes 1A [Source:HGNC Symbol%3BAcc:HGNC:11111]	9.12222	15.1211
ENSG00000158042	-0.79813616282118	0.111972	1	no	11:-:6680385-6683340	ENSG00000158042	63875	E9PKV2,Q9NRX2	MRPL17	mitochondrial ribosomal protein L17 [Source:HGNC Symbol%3BAcc:HGNC:14053]	12.8363	21.8283
ENSG00000138031	-0.78143795142851	0.112079	1	no	2:-:24819169-24920237	ENSG00000138031	109	C9JYB5,U3KQR1,A0A0A0MSC1,U3KQ91,H7C1A6,B7ZLX9,C9JLX3,C9J969,O60266	ADCY3	adenylate cyclase 3 [Source:HGNC Symbol%3BAcc:HGNC:234]	6.94762	11.6786
ENSG00000225234	1.61534	0.112229	1	no	2:-:3481242-3482409	ENSG00000225234	100861515	-	TRAPPC12-AS1	TRAPPC12 antisense RNA 1 [Source:HGNC Symbol%3BAcc:HGNC:41046]	2.53687	0.80975
ENSG00000227638	1.61534	0.112229	1	no	9:-:88410529-88411463	ENSG00000227638	100421351	-	HNRNPA1P14	heterogeneous nuclear ribonucleoprotein A1 pseudogene 14 [Source:HGNC Symbol%3BAcc:HGNC:39132]	2.46361	0.78637
ENSG00000114346	-0.771289992132693	0.112451	1	no	3:+:172750682-172821474	ENSG00000114346	1894	H7C103,C9J1C4,C9JB41,H7C3G1,C9JDB4,C9JDV9,C9J0L6,C9JTI2,Q9H8V3	ECT2	epithelial cell transforming 2 [Source:HGNC Symbol%3BAcc:HGNC:3155]	35.7337	59.6454
ENSG00000202533	1.90484	0.112587	1	no	5:+:132468147-132468257	ENSG00000202533	-	-	Y_RNA	Y RNA [Source:RFAM%3BAcc:RF00019]	13.8347	3.61304
ENSG00000166226	-0.764198848806955	0.112592	1	no	12:+:69585426-69601570	ENSG00000166226	10576	V9HW96,F5GWF6,F8VQ14,P78371	CCT2	chaperonin containing TCP1 subunit 2 [Source:HGNC Symbol%3BAcc:HGNC:1615]	36.9694	61.4054
ENSG00000107864	1.06432	0.112617	1	no	10:-:92046692-92291078	ENSG00000107864	22849	B3KXC1,Q5QP71,Q8NE35	CPEB3	cytoplasmic polyadenylation element binding protein 3 [Source:HGNC Symbol%3BAcc:HGNC:21746]	1.38976	0.64993
ENSG00000247796	-1.20805128944627	0.112706	1	no	5:+:53109816-53127673	ENSG00000247796	-	-	-	novel transcript%2C antisense to MOCS2	0.34085	0.7701
ENSG00000182518	-1.44879418765504	0.112914	1	no	X:-:55143102-55161310	ENSG00000182518	90736	Q5XKR9	FAM104B	family with sequence similarity 104 member B [Source:HGNC Symbol%3BAcc:HGNC:25085]	0.46088	1.23037
ENSG00000231982	-1.59765757356952	0.112916	1	no	3:+:186826549-186827337	ENSG00000231982	-	-	-	MCF.2 cell line derived transforming sequence-like 2 (MCF2L2) pseudogene	2.32675	6.88667
ENSG00000273311	-1.4671260104273	0.113163	1	no	22:-:19046162-19048375	ENSG00000273311	25786	-	DGCR11	DiGeorge syndrome critical region gene 11 [Source:HGNC Symbol%3BAcc:HGNC:17226]	0.49131	1.32837
ENSG00000279392	-2.6801197337615	0.113168	1	no	14:+:55229217-55229681	ENSG00000279392	-	-	-	ubiquitin-conjugating enzyme E2L 3 (UBE2L3) pseudogene	0.27521	1.72493
ENSG00000167565	0.897065	0.11322	1	no	19:-:40440844-40444335	ENSG00000167565	29946	Q9UJW9,M0QXL4,M0R352,A0A024R0N2	SERTAD3	SERTA domain containing 3 [Source:HGNC Symbol%3BAcc:HGNC:17931]	12.811	6.72752
ENSG00000250041	-1.56464251634156	0.11323	1	no	11:-:10884158-10899364	ENSG00000250041	-	-	-	novel transcript	0.37351	1.0805
ENSG00000117280	-0.81596212314151	0.113334	1	no	1:-:205767986-205775482	ENSG00000117280	8934	O14966,E9PL56	RAB29	RAB29%2C member RAS oncogene family [Source:HGNC Symbol%3BAcc:HGNC:9789]	6.47394	11.1459
ENSG00000116525	0.814276	0.113411	1	no	1:-:33145399-33182059	ENSG00000116525	55223	Q9BVG3	TRIM62	tripartite motif containing 62 [Source:HGNC Symbol%3BAcc:HGNC:25574]	11.426	6.35462
ENSG00000104892	1.12368	0.113571	1	no	19:+:45333434-45351520	ENSG00000104892	147700	K7ENJ3,K7EL76,K7ELP9,A0A024R0V3,Q6P597	KLC3	kinesin light chain 3 [Source:HGNC Symbol%3BAcc:HGNC:20717]	2.364	1.06097
ENSG00000162607	-0.759420641878206	0.113592	1	no	1:+:62436297-62451804	ENSG00000162607	7398	O94782,C9JWX4,C9JC88	USP1	ubiquitin specific peptidase 1 [Source:HGNC Symbol%3BAcc:HGNC:12607]	21.2679	35.2087
ENSG00000169083	0.758508	0.113747	1	no	X:+:67544021-67730619	ENSG00000169083	367	A0A6H0MAE6,A0A087X1B6,D2KF13,V9GZH8,D3YPQ2,D5M8Q2,D2Y6K2,A0A087WUX9,A0A6H0MAB3,C0JKD6,C0JKD5,F5GZG9,Q9UKJ6,D3YPQ1,D3YPP9,V9TLK5,A0A7I2PS51,Q13771,A0A3G2C3P2,X5DNC5,C0JKD7,D3YPQ3,E9PEG3,P10275,D3YPQ0	AR	androgen receptor [Source:HGNC Symbol%3BAcc:HGNC:644]	11.4563	6.62259
ENSG00000156273	0.757407	0.113792	1	no	21:+:29194071-29630751	ENSG00000156273	571	C9IYH8,Q9BXM4,C9IYR0,H7C4B6,F8VZL7,C9JMP6,O14867,Q9BX63,M0QZP0	BACH1	BTB domain and CNC homolog 1 [Source:HGNC Symbol%3BAcc:HGNC:935]	24.823	14.3605
ENSG00000077150	0.774474	0.113836	1	no	10:+:102394110-102402524	ENSG00000077150	4791	D3DR86,Q00653,A0A1P8C958,M0QZX1	NFKB2	nuclear factor kappa B subunit 2 [Source:HGNC Symbol%3BAcc:HGNC:7795]	17.5098	10.0106
ENSG00000166289	0.829391	0.113924	1	no	19:+:29665459-29675477	ENSG00000166289	79156	K7ELB8,K7EIX0,Q96S99	PLEKHF1	pleckstrin homology and FYVE domain containing 1 [Source:HGNC Symbol%3BAcc:HGNC:20764]	16.595	9.13322
ENSG00000163121	1.48981	0.113985	1	no	2:-:96497646-96508109	ENSG00000163121	93082	A0A087WVI2,A0A087WXE0,A8MQ27,Q96EH8	NEURL3	neuralized E3 ubiquitin protein ligase 3 [Source:HGNC Symbol%3BAcc:HGNC:25162]	1.15451	0.40201
ENSG00000163932	0.757253	0.113999	1	no	3:+:53156009-53192717	ENSG00000163932	5580	A0A494C125,A0A024R328,Q05655,C9J9P1,C9K0E3,A0A494BZX2,C9JZU8,A0A494C1T7	PRKCD	protein kinase C delta [Source:HGNC Symbol%3BAcc:HGNC:9399]	43.9889	25.451
ENSG00000143674	-0.872764811703892	0.114015	1	no	1:+:233327724-233385148	ENSG00000143674	84451	Q5TCX8	MAP3K21	mitogen-activated protein kinase kinase kinase 21 [Source:HGNC Symbol%3BAcc:HGNC:29798]	1.85687	3.32527
ENSG00000164167	-0.895170179756776	0.114362	1	no	4:+:146175703-146200000	ENSG00000164167	11157	P62312	LSM6	LSM6 homolog%2C U6 small nuclear RNA and mRNA degradation associated [Source:HGNC Symbol%3BAcc:HGNC:17017]	3.17111	5.76768
ENSG00000167123	0.761176	0.114536	1	no	9:+:128411751-128437351	ENSG00000167123	51148	B7ZBS8,B7ZBS9,B7ZBT0,X6RL83,Q5T4B2,A0A087WYE2,A0A087WUJ5	CERCAM	cerebral endothelial cell adhesion molecule [Source:HGNC Symbol%3BAcc:HGNC:23723]	19.0615	10.9986
ENSG00000198780	0.848259	0.114577	1	no	5:-:74777574-74866966	ENSG00000198780	26049	D6RFI5,L8E885,D6RB01,D6RC41,Q9Y6X4,D6R953	FAM169A	family with sequence similarity 169 member A [Source:HGNC Symbol%3BAcc:HGNC:29138]	4.65349	2.52781
ENSG00000196950	-0.77093002206339	0.11463	1	no	2:+:195575977-195737702	ENSG00000196950	57181	C9J0F5,E7ENT5,E7EV45,F2Z341,Q05C42,Q9ULF5,A0A024R3W5	SLC39A10	solute carrier family 39 member 10 [Source:HGNC Symbol%3BAcc:HGNC:20861]	7.26162	12.1178
ENSG00000105011	-0.782567002732314	0.114675	1	no	19:-:14119512-14136613	ENSG00000105011	55723	A0A024R7G4,K7EIL9,K7ES22,K7ELW9,Q9NVP2,K7EM93	ASF1B	anti-silencing function 1B histone chaperone [Source:HGNC Symbol%3BAcc:HGNC:20996]	20.1303	33.8644
ENSG00000143977	-0.783295181736892	0.114719	1	no	2:-:70281362-70293740	ENSG00000143977	6637	F5H013,P62308,Q49AN9,C9JVQ0	SNRPG	small nuclear ribonucleoprotein polypeptide G [Source:HGNC Symbol%3BAcc:HGNC:11163]	22.0177	37.0582
ENSG00000119471	-0.817389452302121	0.11477	1	no	9:+:112380080-112472405	ENSG00000119471	84263	Q6YN16,A0A024R159	HSDL2	hydroxysteroid dehydrogenase like 2 [Source:HGNC Symbol%3BAcc:HGNC:18572]	7.23634	12.4708
ENSG00000130589	0.774643	0.114879	1	no	20:-:63558086-63574239	ENSG00000130589	85441	Q9BYK8	HELZ2	helicase with zinc finger 2 [Source:HGNC Symbol%3BAcc:HGNC:30021]	34.0821	19.4829
ENSG00000122861	0.797928	0.115008	1	no	10:+:73909177-73917496	ENSG00000122861	5328	A0A024QZM9,E7ET40,S4R3G7,P00749,Q9UEJ5	PLAU	plasminogen activator%2C urokinase [Source:HGNC Symbol%3BAcc:HGNC:9052]	18.0522	10.1542
ENSG00000006432	0.758933	0.115034	1	no	14:-:70722526-70809534	ENSG00000006432	4293	J3KPI6,G3V4P9,G3V347,P80192	MAP3K9	mitogen-activated protein kinase kinase kinase 9 [Source:HGNC Symbol%3BAcc:HGNC:6861]	9.80498	5.66634
ENSG00000113240	0.868148	0.115481	1	no	5:-:178602664-178630615	ENSG00000113240	57396	B7ZL31,A0A087WX74,E7EWJ6,E7ES88,Q4G0Z5,B9EG64,Q68D95,Q9HAZ1,Q6P090	CLK4	CDC like kinase 4 [Source:HGNC Symbol%3BAcc:HGNC:13659]	3.44885	1.84779
ENSG00000178202	-0.794248427910583	0.115589	1	no	11:-:108472112-108498384	ENSG00000178202	143888	Q7Z4H8,H0YEM3	POGLUT3	protein O-glucosyltransferase 3 [Source:HGNC Symbol%3BAcc:HGNC:28496]	6.40114	10.8559
ENSG00000143799	-0.765624871430373	0.115815	1	no	1:-:226360210-226408154	ENSG00000143799	142	Q05D33,A0A7I2V384,P09874,A0A7I2V5E9,A0A7I2V3E1,Q6PJL0,A0A024R3T8,A0A7I2V625	PARP1	poly(ADP-ribose) polymerase 1 [Source:HGNC Symbol%3BAcc:HGNC:270]	11.1633	18.5603
ENSG00000278259	-0.75962208480095	0.11586	1	no	17:-:36495636-36543435	ENSG00000278259	80179	A0A087WYT7,A0A087WU55,Q96H55,L8E979,A0A087WVH0,B4DSL5,A0A087WY49,A0A087WW10,L8EB70,A0A087WVV4,A0A087WZQ9	MYO19	myosin XIX [Source:HGNC Symbol%3BAcc:HGNC:26234]	4.95359	8.20175
ENSG00000122952	-0.766327875665418	0.116171	1	no	10:-:56357227-56361273	ENSG00000122952	11130	A6NH27,A0A024QZJ1,A0A024QZN5,R4GMS7,O95229	ZWINT	ZW10 interacting kinetochore protein [Source:HGNC Symbol%3BAcc:HGNC:13195]	21.8579	36.3591
ENSG00000141524	0.752387	0.116246	1	no	17:-:78107397-78132407	ENSG00000141524	11322	K7ENC4,Q96I77,K7ENM6,Q7L2M4,Q7Z403,K7ELP1,A0A024R8V2,K7ERH0	TMC6	transmembrane channel like 6 [Source:HGNC Symbol%3BAcc:HGNC:18021]	13.899	8.06881
ENSG00000003096	-1.21914595031579	0.116781	1	no	X:-:117897813-118117340	ENSG00000003096	90293	A0A0C4DG80,C9JTS9,Q96HC9,Q9P2N7	KLHL13	kelch like family member 13 [Source:HGNC Symbol%3BAcc:HGNC:22931]	0.35736	0.81362
ENSG00000146223	-0.754383077256976	0.116914	1	no	6:+:42879616-42889925	ENSG00000146223	285855	R4GMU7,A0A024RD36,Q6DKI1,A0A1W2PQ76	RPL7L1	ribosomal protein L7 like 1 [Source:HGNC Symbol%3BAcc:HGNC:21370]	19.4881	32.1498
ENSG00000259804	2.31988	0.116947	1	no	16:-:67561411-67562309	ENSG00000259804	-	-	-	novel transcript%2C antisense to CTCF	1.13879	0.22305
ENSG00000225532	2.31988	0.116947	1	no	6:-:170736173-170737777	ENSG00000225532	-	-	-	novel transcript	2.33205	0.45677
ENSG00000261373	-1.11900397499471	0.117196	1	no	16:+:89711856-89718165	ENSG00000261373	100128881	-	VPS9D1-AS1	VPS9D1 antisense RNA 1 [Source:HGNC Symbol%3BAcc:HGNC:48915]	2.19003	4.65181
ENSG00000134690	-0.76851484970721	0.117353	1	no	1:+:37692481-37709719	ENSG00000134690	55143	Q53HL2	CDCA8	cell division cycle associated 8 [Source:HGNC Symbol%3BAcc:HGNC:14629]	19.3605	32.2538
ENSG00000234743	-1.05048818370661	0.117604	1	no	10:-:80247219-80247683	ENSG00000234743	642592	-	EIF5AP4	eukaryotic translation initiation factor 5A pseudogene 4 [Source:HGNC Symbol%3BAcc:HGNC:31442]	11.2835	22.8554
ENSG00000120833	-1.22226915094368	0.11784	1	no	12:+:93569814-93583487	ENSG00000120833	8835	O14508,S4R3W1,F8VRV3,A0A024RBD2,S4R3Z4,F8VS53,F8VU91,B5BU82	SOCS2	suppressor of cytokine signaling 2 [Source:HGNC Symbol%3BAcc:HGNC:19382]	0.3754	0.85654
ENSG00000154518	-0.751111565332934	0.118006	1	no	2:-:175176258-175181710	ENSG00000154518	518	P48201	ATP5MC3	ATP synthase membrane subunit c locus 3 [Source:HGNC Symbol%3BAcc:HGNC:843]	20.0377	32.9817
ENSG00000058668	0.753114	0.118057	1	no	1:+:203626787-203744081	ENSG00000058668	493	A1X4Q1,A0A024R968,A7E2D8,H7BZS8,H7BY13,A1X4Q2,P23634,H0YDG5	ATP2B4	ATPase plasma membrane Ca2+ transporting 4 [Source:HGNC Symbol%3BAcc:HGNC:817]	28.3774	16.4657
ENSG00000144231	-0.800322799035253	0.118122	1	no	2:-:127843553-127858155	ENSG00000144231	5433	E9PHV4,Q587J0,O15514,E9PB93,Q53T47	POLR2D	RNA polymerase II subunit D [Source:HGNC Symbol%3BAcc:HGNC:9191]	5.17079	8.80635
ENSG00000135821	0.776703	0.118226	1	no	1:-:182378098-182392206	ENSG00000135821	2752	A0A2R8YDT1,A8YXX4,A1L199,P15104	GLUL	glutamate-ammonia ligase [Source:HGNC Symbol%3BAcc:HGNC:4341]	38.7012	22.0918
ENSG00000230590	0.783536	0.118572	1	no	X:-:73940435-74293574	ENSG00000230590	100302692	-	FTX	FTX transcript%2C XIST regulator [Source:HGNC Symbol%3BAcc:HGNC:37190]	1.41138	0.80185
ENSG00000138030	-1.16992500144231	0.118572	1	no	2:+:27086747-27100762	ENSG00000138030	3795	C9JDL1,P50053	KHK	ketohexokinase [Source:HGNC Symbol%3BAcc:HGNC:6315]	0.98601	2.1696
ENSG00000241343	-1.16992500144231	0.118572	1	no	X:+:101390824-101396155	ENSG00000241343	6173	P83881,R4GN19,J3KQN4,H7BY91,H0Y5B4	RPL36A	ribosomal protein L36a [Source:HGNC Symbol%3BAcc:HGNC:10359]	0.75847	1.66892
ENSG00000216775	-1.01715472103907	0.118671	1	no	6:+:52664366-52669155	ENSG00000216775	-	-	-	heterogeneous nuclear ribonucleoprotein A/B (HNRNPAB) pseudogene	1.59085	3.14876
ENSG00000101935	-0.756241127213967	0.118729	1	no	X:-:110194186-110440318	ENSG00000101935	9949	A0A0S2Z4V0,A0A0S2Z4X0,Q9Y4X0	AMMECR1	AMMECR nuclear protein 1 [Source:HGNC Symbol%3BAcc:HGNC:467]	8.85352	14.6246
ENSG00000112559	-0.815347114455719	0.118874	1	no	6:+:41636882-41654244	ENSG00000112559	4188	B1AKB7,B1AKC1,B1AKB6,B1AKC0,B1AKB9,B1AKB8,A0A024RCY2,Q99750	MDFI	MyoD family inhibitor [Source:HGNC Symbol%3BAcc:HGNC:6967]	8.73333	15.0294
ENSG00000183150	-1.22555387029601	0.118916	1	no	12:-:12660890-12696207	ENSG00000183150	2842	F5GWU2,B9EK41,Q6IBH2,Q15760	GPR19	G protein-coupled receptor 19 [Source:HGNC Symbol%3BAcc:HGNC:4473]	0.90223	2.06331
ENSG00000165689	-0.773229138152977	0.118959	1	no	9:-:136401922-136410614	ENSG00000165689	10807	H7C331,A0A0A0MRP9,B5MDD7,Q96C92	ENTR1	endosome associated trafficking regulator 1 [Source:HGNC Symbol%3BAcc:HGNC:10667]	12.6421	21.1302
ENSG00000089289	0.759148	0.119091	1	no	X:+:70133447-70166324	ENSG00000089289	3476	P78318	IGBP1	immunoglobulin binding protein 1 [Source:HGNC Symbol%3BAcc:HGNC:5461]	48.7787	28.1852
ENSG00000183020	0.750006	0.119113	1	no	11:+:924894-1012245	ENSG00000183020	161	E9PQP4,E9PS94,E9PPY8,E9PPZ3,A0A0G2JQM1,E9PR62,A0A0G2JRS3,E9PNC4,A0A0G2JQT9,H0YDE9,O94973,A0A0G2JS82,A0A0G2JRF9,A0A0G2JQA4,A0A0G2JS17,H0YEG0	AP2A2	adaptor related protein complex 2 subunit alpha 2 [Source:HGNC Symbol%3BAcc:HGNC:562]	12.833	7.46225
ENSG00000262877	1.79793	0.119192	1	no	17:-:81388126-81390319	ENSG00000262877	-	-	-	novel transcript	1.02188	0.2874
ENSG00000235781	1.79793	0.119192	1	no	6:+:30516266-30519217	ENSG00000235781	111082993	-	LINC02569	long intergenic non-protein coding RNA 2569 [Source:HGNC Symbol%3BAcc:HGNC:39760]	1.9549	0.54981
ENSG00000278599	1.79793	0.119192	1	no	17:+:38127951-38138868	ENSG00000278599	102723859	A6NER0,A0A087X179	TBC1D3E	TBC1 domain family member 3E [Source:HGNC Symbol%3BAcc:HGNC:27071]	0.79905	0.22473
ENSG00000149483	-0.818947438458813	0.119284	1	no	11:+:61362344-61369509	ENSG00000149483	51524	Q9NPI0,J3QSZ6	TMEM138	transmembrane protein 138 [Source:HGNC Symbol%3BAcc:HGNC:26944]	3.51627	6.06635
ENSG00000287733	1.33548	0.119349	1	no	7:+:135170816-135172414	ENSG00000287733	-	-	-	novel transcript	3.76743	1.45997
ENSG00000244716	-0.82129579672219	0.119467	1	no	1:+:108992282-108992836	ENSG00000244716	-	-	-	ribosomal protein L17 (RPL17) pseudogene	37.0078	63.9508
ENSG00000196151	0.93056	0.119474	1	no	2:-:159235798-159286703	ENSG00000196151	151525	Q8N9V3,B8ZZF2,D3DPA6	WDSUB1	WD repeat%2C sterile alpha motif and U-box domain containing 1 [Source:HGNC Symbol%3BAcc:HGNC:26697]	8.90261	4.56781
ENSG00000142784	0.76634	0.119561	1	no	1:+:27234632-27308636	ENSG00000142784	23038	Q8N5D0,H0YEI6	WDTC1	WD and tetratricopeptide repeats 1 [Source:HGNC Symbol%3BAcc:HGNC:29175]	12.7841	7.35016
ENSG00000073350	0.745146	0.119648	1	no	17:+:75525080-75575209	ENSG00000073350	3993	J3QLD8,J3QS20,J3QSA6,A0PJJ0,J3QLV4,J3QRV5,J3QRZ8,J3KSD5,J3QL58,J3QKM6,J3KRE1,Q6P1M3	LLGL2	LLGL scribble cell polarity complex component 2 [Source:HGNC Symbol%3BAcc:HGNC:6629]	22.3091	13.0163
ENSG00000094916	-0.78874006991158	0.119761	1	no	12:-:54230942-54280133	ENSG00000094916	23468	V9HWG0,Q6I9T7,P45973,F8VNY3	CBX5	chromobox 5 [Source:HGNC Symbol%3BAcc:HGNC:1555]	23.8148	40.2345
ENSG00000104613	-0.779183861290599	0.119766	1	no	8:+:19817391-19852083	ENSG00000104613	55174	H0YAU7,H0YB48,H0YBH6,H0YBB0,E5RJN5,E5RHN1,H0YB36,Q9NVR2,H0YBW3,H0YAY7,H0YC09	INTS10	integrator complex subunit 10 [Source:HGNC Symbol%3BAcc:HGNC:25548]	5.25961	8.82732
ENSG00000148814	1.02965	0.119774	1	no	10:+:132332154-132381508	ENSG00000148814	80313	Q9C0I9	LRRC27	leucine rich repeat containing 27 [Source:HGNC Symbol%3BAcc:HGNC:29346]	1.00708	0.48242
ENSG00000178826	0.829741	0.119888	1	no	7:+:143279957-143288048	ENSG00000178826	135932	Q8IV31	TMEM139	transmembrane protein 139 [Source:HGNC Symbol%3BAcc:HGNC:22058]	13.0766	7.19508
ENSG00000117877	-1.22901297977513	0.12001	1	no	19:+:45406644-45410737	ENSG00000117877	10849	K7EMH2,O15446,K7EQC8	POLR1G	RNA polymerase I subunit G [Source:HGNC Symbol%3BAcc:HGNC:24219]	0.72051	1.65169
ENSG00000253276	0.798215	0.120102	1	no	7:-:106654360-106661158	ENSG00000253276	168455	A0A0C4DGU7,Q8N9Z2	CCDC71L	coiled-coil domain containing 71 like [Source:HGNC Symbol%3BAcc:HGNC:26685]	6.7477	3.79478
ENSG00000172602	1.40734	0.12015	1	no	12:-:48857145-48865870	ENSG00000172602	27289	Q92730,F8VXU4,H0YHG7	RND1	Rho family GTPase 1 [Source:HGNC Symbol%3BAcc:HGNC:18314]	0.82656	0.30475
ENSG00000178982	-0.757751801534032	0.120153	1	no	19:+:38619082-38636955	ENSG00000178982	27335	B4DQ48,K7EQM4,U3LUI4,K7ES31,A0A087WVB9,K7ERF1,Q9UBQ5,B4DVD7,K7EK53	EIF3K	eukaryotic translation initiation factor 3 subunit K [Source:HGNC Symbol%3BAcc:HGNC:24656]	18.752	31.0078
ENSG00000165480	-0.968523794509323	0.120311	1	no	13:-:21153595-21176552	ENSG00000165480	221150	Q8IX90,F5H8H7,F5GWG1	SKA3	spindle and kinetochore associated complex subunit 3 [Source:HGNC Symbol%3BAcc:HGNC:20262]	2.53979	4.86037
ENSG00000106025	1.0902	0.12039	1	no	7:-:120787320-120858402	ENSG00000106025	23554	C9JQM0,O95859,H7C0X9,C9JC05,C9IZ82,C9J9U1,A0A024R740	TSPAN12	tetraspanin 12 [Source:HGNC Symbol%3BAcc:HGNC:21641]	2.72649	1.25239
ENSG00000005100	-0.753747890100916	0.120393	1	no	17:-:5440917-5468982	ENSG00000005100	56919	Q05BE5,I3L1L6,I3L0M5,Q9H6R0	DHX33	DEAH-box helicase 33 [Source:HGNC Symbol%3BAcc:HGNC:16718]	9.99186	16.4765
ENSG00000183401	1.31988	0.120447	1	no	19:+:11344684-11354944	ENSG00000183401	126075	K7EKR4,K7EJK8,K7EN56,K7ENC2,P0C7I6,K7EKC7,K7EPH8,K7EKU9	CCDC159	coiled-coil domain containing 159 [Source:HGNC Symbol%3BAcc:HGNC:26996]	1.00765	0.39473
ENSG00000273445	1.97523	0.120628	1	no	2:-:87477495-87478034	ENSG00000273445	-	-	-	novel transcript	2.48833	0.6189
ENSG00000228218	1.97523	0.120628	1	no	17:-:76225751-76226806	ENSG00000228218	643159	-	ATF4P3	activating transcription factor 4 pseudogene 3 [Source:HGNC Symbol%3BAcc:HGNC:788]	1.27244	0.31648
ENSG00000113966	-1.09515723304034	0.120762	1	no	3:+:97764521-97801229	ENSG00000113966	84100	Q9H0F7,H7C5H6,C9IZ13,A0A0J9YXT0	ARL6	ADP ribosylation factor like GTPase 6 [Source:HGNC Symbol%3BAcc:HGNC:13210]	0.89785	1.87583
ENSG00000159871	1.09598	0.120889	1	no	19:-:43785874-43827206	ENSG00000159871	284348	M0R1J4,M0QYY3,Q6UWN5	LYPD5	LY6/PLAUR domain containing 5 [Source:HGNC Symbol%3BAcc:HGNC:26397]	1.64496	0.75258
ENSG00000115267	0.76375	0.121051	1	no	2:-:162267074-162318684	ENSG00000115267	64135	A0A7P0Z4A9,A0A3B3IRK8,Q9BYX4	IFIH1	interferon induced with helicase C domain 1 [Source:HGNC Symbol%3BAcc:HGNC:18873]	14.6712	8.45028
ENSG00000189403	-0.792154549907524	0.121099	1	no	13:-:30456704-30617597	ENSG00000189403	3146	A0A024RDR0,Q5T7C4,A0A286R9F1,A0A286R9D9,P09429	HMGB1	high mobility group box 1 [Source:HGNC Symbol%3BAcc:HGNC:4983]	50.4501	85.4362
ENSG00000100504	-0.759906296224015	0.121109	1	no	14:-:50857891-50944483	ENSG00000100504	5836	E9PK47,Q6P1L4,P06737	PYGL	glycogen phosphorylase L [Source:HGNC Symbol%3BAcc:HGNC:9725]	51.4868	85.2644
ENSG00000134824	-0.868242253013198	0.121117	1	no	11:+:61792980-61867354	ENSG00000134824	9415	F5H622,F5GZ92,F5GZU2,O95864,L8E950,E5RGZ5,E5RHL3,E5RGD8	FADS2	fatty acid desaturase 2 [Source:HGNC Symbol%3BAcc:HGNC:3575]	1.29147	2.30552
ENSG00000162129	-0.801669030664832	0.12117	1	no	11:-:72285495-72434680	ENSG00000162129	81570	A0A2R8Y7E8,A0A140VK11,A0A2U3TZY2,H0YGM0,F5GX99,A0A2R8Y602,F5H392,A0A2R8YDH5,F5H7A5,H0YG50,Q7Z777,F6SS08,A0A2R8Y6R5,Q9H078	CLPB	caseinolytic mitochondrial matrix peptidase chaperone subunit B [Source:HGNC Symbol%3BAcc:HGNC:30664]	1.97187	3.36142
ENSG00000114023	-0.835290106285229	0.12124	1	no	3:+:122384176-122412334	ENSG00000114023	26355	F8W7Q4,E9PH05,Q96A26	FAM162A	family with sequence similarity 162 member A [Source:HGNC Symbol%3BAcc:HGNC:17865]	4.60534	8.03575
ENSG00000176399	1.2185	0.121254	1	no	9:+:22446824-22455740	ENSG00000176399	63951	Q5VZB9	DMRTA1	DMRT like family A1 [Source:HGNC Symbol%3BAcc:HGNC:13826]	0.99655	0.4188
ENSG00000120254	-0.746061388072322	0.121295	1	no	6:+:150865679-151101887	ENSG00000120254	25902	Q5JYA3,Q4VXV2,H0Y327,A0A087WVM4,Q5JYA8,Q4VXM0,Q6UB35,B7ZM99,Q4VXM1	MTHFD1L	methylenetetrahydrofolate dehydrogenase (NADP+ dependent) 1 like [Source:HGNC Symbol%3BAcc:HGNC:21055]	14.6391	24.0114
ENSG00000171867	-0.751879359404374	0.121357	1	no	20:+:4686350-4701590	ENSG00000171867	5621	D4P3Q7,P04156,Q16409,Q6SES1,O75942,Q53YK7,A2A2V1,B2NI05,Q540C4,Q6FGR8,B2NI04,A0A6J4EE43,A1YVW6,Q6FGN5,Q7KYY8,X6RKS3,F7VJQ1,K0P2W7,Q86XR1	PRNP	prion protein [Source:HGNC Symbol%3BAcc:HGNC:9449]	21.0869	34.7272
ENSG00000119969	-0.750755276354557	0.12142	1	no	10:+:94501434-94613905	ENSG00000119969	3070	Q76H82,A0A0B4J1V9,Q9NW36,A0A087WSW7,Q6I7N8,F6XU50,Q0VGL2,B1ALG6,Q9NRZ9	HELLS	helicase%2C lymphoid specific [Source:HGNC Symbol%3BAcc:HGNC:4861]	5.86271	9.64752
ENSG00000089351	0.750276	0.121622	1	no	19:+:34994784-35026471	ENSG00000089351	57655	M0R0J9,M0QZ12,S4R3I2,Q96CP6	GRAMD1A	GRAM domain containing 1A [Source:HGNC Symbol%3BAcc:HGNC:29305]	17.0527	9.91414
ENSG00000177409	0.753873	0.12196	1	no	7:-:93130056-93148385	ENSG00000177409	219285	A0A0B4J1Y6,Q8IVG5	SAMD9L	sterile alpha motif domain containing 9 like [Source:HGNC Symbol%3BAcc:HGNC:1349]	12.4928	7.24503
ENSG00000151503	-0.746845847562309	0.122103	1	no	11:-:134150113-134225454	ENSG00000151503	23310	E9PKK4,E9PL84,E9PJ63,E9PQA3,E9PLE0,E9PR72,E9PJM8,Q96FA6,E9PL95,P42695,G3V1A9	NCAPD3	non-SMC condensin II complex subunit D3 [Source:HGNC Symbol%3BAcc:HGNC:28952]	5.91443	9.70629
ENSG00000116750	-0.760964134026448	0.122139	1	no	1:-:193012250-193060080	ENSG00000116750	51377	Q5LJB0,H0Y4K0,Q9Y5K5,H0Y6Y4,Q5LJB1,H0Y636,H0Y4E0,Q5LJA9,Q5LJA5	UCHL5	ubiquitin C-terminal hydrolase L5 [Source:HGNC Symbol%3BAcc:HGNC:19678]	6.66656	11.0482
ENSG00000165458	0.74558	0.122178	1	no	11:+:72223701-72239147	ENSG00000165458	3636	F5H588,H0YFZ4,O15357,H0YFB4,F5GYK9,H7BXR2,A0A0A0MTP6,F5GWY9,F5GY16	INPPL1	inositol polyphosphate phosphatase like 1 [Source:HGNC Symbol%3BAcc:HGNC:6080]	42.4461	24.7579
ENSG00000183647	-0.979133436700857	0.122201	1	no	19:+:57599885-57612722	ENSG00000183647	348327	M0R1P0,M0R0Y5,Q6P9A1	ZNF530	zinc finger protein 530 [Source:HGNC Symbol%3BAcc:HGNC:29297]	1.15459	2.22585
ENSG00000170688	2.60528	0.122215	1	no	11:+:7848700-7849626	ENSG00000170688	26343	-	OR5E1P	olfactory receptor family 5 subfamily E member 1 pseudogene [Source:HGNC Symbol%3BAcc:HGNC:8342]	0.89732	0.14421
ENSG00000257075	2.60528	0.122215	1	no	11:+:72131282-72131907	ENSG00000257075	100420590	-	RPEP6	ribulose-5-phosphate-3-epimerase pseudogene 6 [Source:HGNC Symbol%3BAcc:HGNC:44525]	1.32877	0.21355
ENSG00000257830	2.60528	0.122215	1	no	12:-:52274647-52279156	ENSG00000257830	-	-	-	novel transcript%2C antisense to KRT86	1.28564	0.20662
ENSG00000237664	2.60528	0.122215	1	no	21:-:45338590-45341990	ENSG00000237664	388830	-	LINC00316	long intergenic non-protein coding RNA 316 [Source:HGNC Symbol%3BAcc:HGNC:19723]	1.82816	0.29381
ENSG00000228204	2.60528	0.122215	1	no	7:+:50866747-51022990	ENSG00000228204	-	-	-	novel transcript%2C antisense to COBL	0.91308	0.14674
ENSG00000167695	-0.854432988931635	0.122236	1	no	17:+:732412-742968	ENSG00000167695	79850	I3L374,I3L183,I3L336,I3L0N4,Q8TBR7	TLCD3A	TLC domain containing 3A [Source:HGNC Symbol%3BAcc:HGNC:29646]	5.40229	9.55223
ENSG00000156127	0.810515	0.122385	1	no	14:+:75522455-75546993	ENSG00000156127	10538	G3V266,Q16520	BATF	basic leucine zipper ATF-like transcription factor [Source:HGNC Symbol%3BAcc:HGNC:958]	40.8184	22.7606
ENSG00000004864	-0.789907879299608	0.12241	1	no	7:-:96120220-96322147	ENSG00000004864	10165	R4GN64,Q75KX8,Q75M55,Q9UJS0	SLC25A13	solute carrier family 25 member 13 [Source:HGNC Symbol%3BAcc:HGNC:10983]	7.41611	12.5395
ENSG00000060688	-0.785968249983655	0.122605	1	no	1:-:31259568-31296788	ENSG00000060688	9410	Q9NSS8,Q96DI7	SNRNP40	small nuclear ribonucleoprotein U5 subunit 40 [Source:HGNC Symbol%3BAcc:HGNC:30857]	7.4241	12.5188
ENSG00000167994	-1.05616310142448	0.122674	1	no	11:-:61897301-61920269	ENSG00000167994	5866	E9PK89,Q8TBN0,H0YD19	RAB3IL1	RAB3A interacting protein like 1 [Source:HGNC Symbol%3BAcc:HGNC:9780]	1.50389	3.05823
ENSG00000113368	-0.742768530003867	0.122941	1	no	5:+:126776623-126837020	ENSG00000113368	4001	A0A0D9SFE5,E9PBF6,P20700,A0A0D9SFY5,Q6DC98,L0R6K0	LMNB1	lamin B1 [Source:HGNC Symbol%3BAcc:HGNC:6637]	43.52	71.22
ENSG00000248696	-Inf	0.122962	1	no	5:-:150014785-150015154	ENSG00000248696	-	-	-	Transmembrane protein pseudogene	0	1.08391
ENSG00000216867	-Inf	0.122962	1	no	2:+:110633947-110634333	ENSG00000216867	727747	-	RPL22P12	ribosomal protein L22 pseudogene 12 [Source:HGNC Symbol%3BAcc:HGNC:36345]	0	1.0363
ENSG00000261181	-Inf	0.122962	1	no	16:-:16394912-16398594	ENSG00000261181	-	-	-	phospholipase A2%2C group X (PLA2G10) pseudogene	0	1.55445
ENSG00000255726	-Inf	0.122962	1	no	6:+:31222913-31223093	ENSG00000255726	-	-	-	mitochondrial coiled-coil domain 1 (MCCD1) pseudogene	0	2.21573
ENSG00000231884	-Inf	0.122962	1	no	3:+:48181547-48181726	ENSG00000231884	100190952	-	NDUFB1P1	NADH:ubiquinone oxidoreductase subunit B1 pseudogene 1 [Source:HGNC Symbol%3BAcc:HGNC:30893]	0	2.22804
ENSG00000271181	-Inf	0.122962	1	no	22:-:25179309-25179554	ENSG00000271181	-	-	-	stathmin-like 3 (STMN3) pseudogene	0	1.63027
ENSG00000266304	-Inf	0.122962	1	no	18:-:70335929-70337310	ENSG00000266304	102724895	-	LIVAR	liver cell viability associated lncRNA [Source:HGNC Symbol%3BAcc:HGNC:53130]	0	1.04439
ENSG00000272172	-Inf	0.122962	1	no	8:-:143290399-143290621	ENSG00000272172	-	-	-	novel transcript%2C antisense to ZNF696	0	1.79842
ENSG00000156787	-0.92339088477386	0.123029	1	no	8:+:123041968-123152153	ENSG00000156787	93594	E5RG45,Q96DN5,H0YCP2,E5RHC6,H0YCY3,E5RFG6,E7ERK7,E5RI27,F5GYF1,E7EWW7,E5RI94	TBC1D31	TBC1 domain family member 31 [Source:HGNC Symbol%3BAcc:HGNC:30888]	1.09256	2.02643
ENSG00000237441	0.74166	0.123105	1	no	6:-:33291654-33298942	ENSG00000237441	5863	A0A024RCS9,O15211,Q9BSI0,I7H119,A0A024RCR8,Q92942,Q9BWF0,A2AB89,Q4G0R5	RGL2	ral guanine nucleotide dissociation stimulator like 2 [Source:HGNC Symbol%3BAcc:HGNC:9769]	30.062	17.5822
ENSG00000234171	-1.0081739314457	0.123119	1	no	2:+:3558474-3564842	ENSG00000234171	100506054	-	RNASEH1-AS1	RNASEH1 antisense RNA 1 [Source:HGNC Symbol%3BAcc:HGNC:49289]	1.37415	2.70297
ENSG00000214026	-0.827015936773458	0.123153	1	no	11:+:1947278-1984522	ENSG00000214026	6150	A0A024RCB2,A8MVT4,H7C2P7,A8MYK1,A6NJD9,Q16540	MRPL23	mitochondrial ribosomal protein L23 [Source:HGNC Symbol%3BAcc:HGNC:10322]	6.08669	10.5598
ENSG00000116237	-0.743520745412844	0.123187	1	no	1:-:6221193-6235972	ENSG00000116237	23463	K7EQW0,O60725,Q7Z750,A0A024R4F6	ICMT	isoprenylcysteine carboxyl methyltransferase [Source:HGNC Symbol%3BAcc:HGNC:5350]	13.8266	22.6389
ENSG00000131747	-0.786646040257194	0.123214	1	no	17:-:40388525-40417896	ENSG00000131747	7153	J3QR57,P11388,J3KTB7,A0A4D6UXC9	TOP2A	DNA topoisomerase II alpha [Source:HGNC Symbol%3BAcc:HGNC:11989]	60.3014	101.73
ENSG00000286522	-3.26508223448265	0.12322	1	no	6:-:26031589-26032099	ENSG00000286522	8358	P68431	H3C2	H3 clustered histone 2 [Source:HGNC Symbol%3BAcc:HGNC:4776]	0.12522	1.17724
ENSG00000122711	-3.26508223448265	0.12322	1	no	9:+:33218365-33248567	ENSG00000122711	27290	Q5VZE7,V9HWG8,O60575	SPINK4	serine peptidase inhibitor Kazal type 4 [Source:HGNC Symbol%3BAcc:HGNC:16646]	0.09829	0.92407
ENSG00000227113	-3.26508223448265	0.12322	1	no	7:+:65075023-65078780	ENSG00000227113	-	-	-	pseudogene similar to part of sulfatase modifying factor 2 SUMF2	0.2758	2.59298
ENSG00000259712	-3.26508223448265	0.12322	1	no	15:-:52056675-52100523	ENSG00000259712	-	-	-	novel transcript%2C antisense to MAPK6	0.10076	0.94736
ENSG00000167721	-0.746141702793273	0.123225	1	no	17:-:2322396-2336657	ENSG00000167721	55720	I3L4T0,L8EAY9,I3L4E8,I3L1Q5,Q2NL82	TSR1	TSR1 ribosome maturation factor [Source:HGNC Symbol%3BAcc:HGNC:25542]	12.8051	21.0044
ENSG00000135446	-0.750345870086532	0.12334	1	no	12:-:57747727-57756013	ENSG00000135446	1019	Q6LC83,F8VWX7,A0A024RBB6,F8W1L8,A0A6H0CER3,F8VZZ0,F8VZ13,F8VYY1,F8VYH9,Q96BE9,F8VXD2,P11802,F8VZ51,F8VTV8	CDK4	cyclin dependent kinase 4 [Source:HGNC Symbol%3BAcc:HGNC:1773]	17.413	28.6462
ENSG00000139926	-0.737619186317592	0.123371	1	no	14:+:51489100-51730727	ENSG00000139926	122786	H0YJ19,G3V2L4,H0YJC1,Q96NE9,G3V517	FRMD6	FERM domain containing 6 [Source:HGNC Symbol%3BAcc:HGNC:19839]	10.9746	17.8958
ENSG00000240322	3.22677	0.123451	1	no	7:+:143298516-143298814	ENSG00000240322	106481054	-	RN7SL481P	RNA%2C 7SL%2C cytoplasmic 481%2C pseudogene [Source:HGNC Symbol%3BAcc:HGNC:46497]	2.13998	0.22355
ENSG00000275215	3.22677	0.123451	1	no	21:+:8395607-8395759	ENSG00000275215	109910381	-	RNA5-8SN3	RNA%2C 5.8S ribosomal N3 [Source:HGNC Symbol%3BAcc:HGNC:53525]	4.18206	0.43687
ENSG00000270808	3.22677	0.123451	1	no	10:-:73740538-73740823	ENSG00000270808	-	-	-	ataxin 1-like (ATXN1L) pseudogene	2.23726	0.23371
ENSG00000233765	3.22677	0.123451	1	no	9:-:66253424-66254464	ENSG00000233765	100420789	-	CDRT15P12	CDRT15 pseudogene 12 [Source:HGNC Symbol%3BAcc:HGNC:54919]	1.00765	0.10526
ENSG00000266644	3.22677	0.123451	1	no	17:+:64899766-64900716	ENSG00000266644	-	-	-	novel transcript%2C antisense to LRRC37A3	1.1426	0.11936
ENSG00000126067	-0.741173768266441	0.123548	1	no	1:-:35599541-35641526	ENSG00000126067	5690	B7Z478,P49721,A0A087WVV1	PSMB2	proteasome 20S subunit beta 2 [Source:HGNC Symbol%3BAcc:HGNC:9539]	34.3244	56.1094
ENSG00000128487	0.742794	0.12371	1	no	17:+:20008865-20319026	ENSG00000128487	92521	A0A024QYY9,J3QQM0,J3QS22,A0A7I2V5G2,A0A7P0TBP2,A0A7P0TBD3,A0A7I2YQJ3,J3KRN9,A0A7P0Z4I1,A0A7I2V486,A0A7P0TAS3,J3KSG2,A0A7P0T9K0,A0A7I2V562,A0A7I2V451,J3QKL1,A0A7I2V416,Q5M775,A0A7P0T8Y6,A0A7P0TB87,J3KRB9	SPECC1	sperm antigen with calponin homology and coiled-coil domains 1 [Source:HGNC Symbol%3BAcc:HGNC:30615]	13.2741	7.75746
ENSG00000261221	0.796381	0.123796	1	no	19:+:55605647-55617269	ENSG00000261221	100507290	P0CJ78,A0A0D9SG26	ZNF865	zinc finger protein 865 [Source:HGNC Symbol%3BAcc:HGNC:38705]	11.3246	6.37683
ENSG00000135116	0.883842	0.123966	1	no	12:-:116856144-116881441	ENSG00000135116	8739	O00198,K7EJY7	HRK	harakiri%2C BCL2 interacting protein [Source:HGNC Symbol%3BAcc:HGNC:5185]	3.18387	1.68737
ENSG00000135763	-0.832122827206546	0.123972	1	no	1:+:229626247-229660200	ENSG00000135763	9816	Q5VYD0,Q14146,Q6PCC8	URB2	URB2 ribosome biogenesis homolog [Source:HGNC Symbol%3BAcc:HGNC:28967]	2.85259	4.9665
ENSG00000140939	0.76477	0.124083	1	no	16:+:67170154-67175735	ENSG00000140939	8996	Q5TZN6,H3BUN4,H3BUP2,O60936,H3BQJ5,H3BM67,J3QLS5,J3QLT7	NOL3	nucleolar protein 3 [Source:HGNC Symbol%3BAcc:HGNC:7869]	21.8132	12.5551
ENSG00000161800	-0.736971945440101	0.124315	1	no	12:-:49976923-50033136	ENSG00000161800	29127	A0A024R136,F8VV37,F8W0L1,F8VV47,F8VVE5,F8VQZ5,F8VS54,F8VWY4,H0YIK5,A0A2X0U4T9,F8VWX0,F8VQF5,F8VVY0,F8VXH1,F8W1E5,F8W1T4,F8VRD2,F8VV39,F8VZ41,F8VZ66,Q9H0H5,F8VRL2,F8VYH6,F8VUW9	RACGAP1	Rac GTPase activating protein 1 [Source:HGNC Symbol%3BAcc:HGNC:9804]	29.4473	47.997
ENSG00000108960	0.847997	0.12435	1	no	17:-:55392622-55421924	ENSG00000108960	23531	A0A3B3ITQ3,Q15546,I3L1Y1	MMD	monocyte to macrophage differentiation associated [Source:HGNC Symbol%3BAcc:HGNC:7153]	8.47663	4.60541
ENSG00000159556	1.34542	0.124616	1	no	15:+:76336773-76342475	ENSG00000159556	64843	F1T0J9,H0YN25,Q96A47	ISL2	ISL LIM homeobox 2 [Source:HGNC Symbol%3BAcc:HGNC:18524]	1.67995	0.64655
ENSG00000196756	-0.77856822184959	0.124643	1	no	20:-:38419638-38435409	ENSG00000196756	388796	-	SNHG17	small nucleolar RNA host gene 17 [Source:HGNC Symbol%3BAcc:HGNC:48600]	2.55423	4.28498
ENSG00000235330	1.7122	0.124648	1	no	9:+:477750-478423	ENSG00000235330	100270926	-	RPL12P25	ribosomal protein L12 pseudogene 25 [Source:HGNC Symbol%3BAcc:HGNC:37008]	2.65815	0.79337
ENSG00000278112	1.7122	0.124648	1	no	12:-:123519390-123519856	ENSG00000278112	-	-	-	novel transcript%2C sense intronic to RILPL1	3.83639	1.14503
ENSG00000234753	-2.31754965437679	0.12465	1	no	6:-:41494853-41548621	ENSG00000234753	101060264	-	FOXP4-AS1	FOXP4 antisense RNA 1 [Source:HGNC Symbol%3BAcc:HGNC:50332]	0.20552	1.0019
ENSG00000234997	-1.52400053184421	0.124889	1	no	2:+:113325372-113425548	ENSG00000234997	-	-	-	novel transcript	0.82114	2.30942
ENSG00000065978	-0.841232261476733	0.12501	1	no	1:+:42682418-42703805	ENSG00000065978	4904	Q6PKI6,P67809,C9J5V9,A0JLU4,H0Y449	YBX1	Y-box binding protein 1 [Source:HGNC Symbol%3BAcc:HGNC:8014]	198.76	348.244
ENSG00000183431	-0.735474216157559	0.125045	1	no	1:-:37956975-37990075	ENSG00000183431	10946	Q12874	SF3A3	splicing factor 3a subunit 3 [Source:HGNC Symbol%3BAcc:HGNC:10767]	22.2651	36.2529
ENSG00000234327	-1.63121013328055	0.125117	1	no	17:+:5111468-5115004	ENSG00000234327	101928000	-	ZNF232-AS1	ZNF232 antisense RNA 1 [Source:HGNC Symbol%3BAcc:HGNC:40623]	0.31897	0.9663
ENSG00000238018	-1.55458885167764	0.125136	1	no	2:-:54661011-54680045	ENSG00000238018	-	-	-	novel transcript%2C antisense to SPTBN1	0.62122	1.7846
ENSG00000176619	-0.744406962600092	0.125154	1	no	19:-:2427638-2456959	ENSG00000176619	84823	A0A0A7M1X5,Q03252	LMNB2	lamin B2 [Source:HGNC Symbol%3BAcc:HGNC:6638]	36.3514	59.5562
ENSG00000228232	-0.888391046853291	0.125154	1	no	X:-:39787132-39788136	ENSG00000228232	2616	-	GAPDHP1	glyceraldehyde-3-phosphate dehydrogenase pseudogene 1 [Source:HGNC Symbol%3BAcc:HGNC:4159]	11.2054	20.2851
ENSG00000269352	-1.58992192478992	0.125243	1	no	19:-:49856970-49859289	ENSG00000269352	101928378	-	PTOV1-AS2	PTOV1 antisense RNA 2 [Source:HGNC Symbol%3BAcc:HGNC:51284]	0.68802	2.02549
ENSG00000174233	0.73543	0.125292	1	no	12:-:48766194-48789089	ENSG00000174233	112	O43306,F8VZJ5	ADCY6	adenylate cyclase 6 [Source:HGNC Symbol%3BAcc:HGNC:237]	16.5673	9.73155
ENSG00000092201	-0.76064592621651	0.125457	1	no	14:-:21351476-21384019	ENSG00000092201	11198	Q9Y5B9,G3V2X0,G3V401,Q0VGA3,G3V5A4	SUPT16H	SPT16 homolog%2C facilitates chromatin remodeling subunit [Source:HGNC Symbol%3BAcc:HGNC:11465]	40.9785	67.8971
ENSG00000115297	1.4284	0.125576	1	no	2:+:74513463-74517148	ENSG00000115297	3196	O43763,F1T0F2	TLX2	T cell leukemia homeobox 2 [Source:HGNC Symbol%3BAcc:HGNC:5057]	1.04745	0.38059
ENSG00000103047	-0.848410482211476	0.125585	1	no	16:+:68843531-69085182	ENSG00000103047	79613	Q9C0B7,J3QL82,J3KT80	TANGO6	transport and golgi organization 6 homolog [Source:HGNC Symbol%3BAcc:HGNC:25749]	2.11928	3.73166
ENSG00000135829	-0.749745528932829	0.125658	1	no	1:+:182839347-182887982	ENSG00000135829	1660	Q58F26,Q6PJK6,Q08211	DHX9	DExH-box helicase 9 [Source:HGNC Symbol%3BAcc:HGNC:2750]	39.0553	64.2233
ENSG00000158483	-1.00622350462005	0.125686	1	no	11:+:71787510-71801237	ENSG00000158483	55199	Q9NVL1	FAM86C1P	family with sequence similarity 86 member C1%2C pseudogene [Source:HGNC Symbol%3BAcc:HGNC:25561]	1.74523	3.42826
ENSG00000164934	-0.736606925107969	0.125771	1	no	8:+:103414714-103443453	ENSG00000164934	25879	B3KME9,A0A087X1F8,A0A087WT20,E5RHM4,Q9NV06	DCAF13	DDB1 and CUL4 associated factor 13 [Source:HGNC Symbol%3BAcc:HGNC:24535]	8.01297	13.0572
ENSG00000255568	1.32805	0.125808	1	no	21:+:39313935-39314962	ENSG00000255568	103091865	P59051	BRWD1-AS2	BRWD1 antisense RNA 2 [Source:HGNC Symbol%3BAcc:HGNC:16423]	3.67232	1.43045
ENSG00000101000	-0.902512155097944	0.125833	1	no	20:+:35172072-35216240	ENSG00000101000	10544	Q9UNN8,A0A0U1RQQ4,A0A0U1RRC4	PROCR	protein C receptor [Source:HGNC Symbol%3BAcc:HGNC:9452]	6.03281	11.0286
ENSG00000011243	0.810748	0.125862	1	no	19:-:15380050-15419141	ENSG00000011243	26993	M0R010,M0R1Y5,V9GZ50,A0A7P0T847,M0R1L5,M0QYT7,A0A7P0TAD3,B3KMD4,A0A7P0T8N3,A0A7P0TBP0,A0A7P0T9N5,A0A7P0TAJ5,M0R008,Q9ULX6,A0A7P0TAE3	AKAP8L	A-kinase anchoring protein 8 like [Source:HGNC Symbol%3BAcc:HGNC:29857]	4.09609	2.28364
ENSG00000215784	-0.984974315289917	0.125932	1	no	1:+:145095974-145112696	ENSG00000215784	728833	Q6L9T8	FAM72D	family with sequence similarity 72 member D [Source:HGNC Symbol%3BAcc:HGNC:33593]	2.69357	5.21378
ENSG00000084774	-0.732531359590426	0.126079	1	no	2:+:27217369-27243943	ENSG00000084774	790	H7C3Z5,P27708,F8VPD4,H7C2E4,Q53SZ4,Q53SY7,H7BZB3,G1UI39,Q05682,O76075	CAD	carbamoyl-phosphate synthetase 2%2C aspartate transcarbamylase%2C and dihydroorotase [Source:HGNC Symbol%3BAcc:HGNC:1424]	13.9975	22.7448
ENSG00000168061	-0.872138506054425	0.126371	1	no	11:+:65040901-65044828	ENSG00000168061	29901	A6NKF1,A0A6I8PRW4,H9KVA8,F8WC89	SAC3D1	SAC3 domain containing 1 [Source:HGNC Symbol%3BAcc:HGNC:30179]	6.93297	12.4101
ENSG00000203668	-0.745163265667376	0.126385	1	no	1:-:241628851-241640369	ENSG00000203668	1122	P26374,A0A1B0GVX9,A0A1B0GUK6,A0A1B0GVA4	CHML	CHM like Rab escort protein [Source:HGNC Symbol%3BAcc:HGNC:1941]	6.77861	11.1116
ENSG00000103415	-0.801840260270504	0.126494	1	no	16:+:4474690-4510347	ENSG00000103415	3163	I3L276,I3L4P8,Q6IBP2,P30519,Q6FHB5,I3L159,I3L1Y2,A0A1B0GXH0,I3L463,I3L1F5,A0A087WT44	HMOX2	heme oxygenase 2 [Source:HGNC Symbol%3BAcc:HGNC:5014]	6.38529	10.8862
ENSG00000221845	1.52933	0.126672	1	no	7:+:47655244-47661648	ENSG00000221845	401335	Q6ZTY9	C7orf65	chromosome 7 putative open reading frame 65 [Source:HGNC Symbol%3BAcc:HGNC:34432]	0.81328	0.27554
ENSG00000248126	1.52933	0.126672	1	no	5:+:1598127-1598247	ENSG00000248126	-	-	-	coiled-coil domain containing 127 (CCDC127) pseudogene	19.5658	6.62888
ENSG00000100749	-0.750928886284139	0.126685	1	no	14:+:96797304-96954846	ENSG00000100749	7443	A0A7P0TB08,A0A7P0TB37,A0A7P0TA16,A0A7P0T9T1,A0A7P0T9I1,A0A7P0Z462,A0A7P0Z3Z7,A0A7P0TBE4,A0A7P0TB15,A0A7P0Z4A4,Q99986,A0A7P0T8Z5,A0A7P0Z4P9,A0A7P0T9E5,A0A7P0TA07,A0A7P0Z4C8,A0A7P0TAA6,A0A7P0T925,A0A7P0T8N0,A0A7P0TA65,A0A7P0TBB8,A0A7P0TBI6,A0A7P0T9C6,A0A7P0T838,A0A7P0T8M0,H0YJJ9,A0A7P0TAI5,A0A7P0T977,H0YJ50,A0A7P0TAS8,A0A7P0Z445,A0A7P0T814,A0A7P0T9B1,A0A7P0T833,A0A7P0T832,A0A7P0T952,A0A7P0T824,H0YJ…	VRK1	VRK serine/threonine kinase 1 [Source:HGNC Symbol%3BAcc:HGNC:12718]	1.43204	2.35682
ENSG00000123473	-0.753688951757332	0.126699	1	no	1:-:47250139-47314892	ENSG00000123473	6491	Q5T0C7,A0A0A0MR87,Q15468,Q5T0D4,Q5T0D0,B7ZLW5,E9PSF2,Q7Z626,H0Y702	STIL	STIL centriolar assembly protein [Source:HGNC Symbol%3BAcc:HGNC:10879]	5.47325	9.02497
ENSG00000224861	-0.936975564666166	0.126702	1	no	14:-:66012830-66013789	ENSG00000224861	50631	-	YBX1P1	Y-box binding protein 1 pseudogene 1 [Source:HGNC Symbol%3BAcc:HGNC:8015]	8.66471	16.2229
ENSG00000135776	-0.876658727808383	0.12692	1	no	1:-:229516582-229558707	ENSG00000135776	23456	Q9NRK6	ABCB10	ATP binding cassette subfamily B member 10 [Source:HGNC Symbol%3BAcc:HGNC:41]	2.77351	4.9802
ENSG00000072506	-0.770671491469121	0.12703	1	no	X:-:53431258-53434370	ENSG00000072506	3028	Q5H928,Q99714,A0A0S2Z410,A0A0S2Z434	HSD17B10	hydroxysteroid 17-beta dehydrogenase 10 [Source:HGNC Symbol%3BAcc:HGNC:4800]	11.2009	18.6881
ENSG00000132780	-0.737278848980354	0.127087	1	no	1:+:45583846-45618904	ENSG00000132780	4678	Q9P1N1,E9PKR5,E9PRH9,E9PI86,Q5T626,P49321,E9PQG5,E9PNB5,E9PAU3,H0YDS9,E9PPR5,Q5T624,E9PJQ2,Q6PJY7,E9PPQ8,H0YF33	NASP	nuclear autoantigenic sperm protein [Source:HGNC Symbol%3BAcc:HGNC:7644]	21.29	34.7085
ENSG00000184983	-0.794669272417785	0.127214	1	no	22:-:42085526-42090884	ENSG00000184983	4700	R4GN43,A0A2Y9D025,P56556	NDUFA6	NADH:ubiquinone oxidoreductase subunit A6 [Source:HGNC Symbol%3BAcc:HGNC:7690]	17.0914	28.9944
ENSG00000197872	1.03695	0.127501	1	no	2:-:16549459-16666331	ENSG00000197872	81553	C9IYV6,C9JPE5,Q9H0Q0	CYRIA	CYFIP related Rac1 interactor A [Source:HGNC Symbol%3BAcc:HGNC:25373]	1.87916	0.89563
ENSG00000108064	-0.738701455024707	0.127629	1	no	10:+:58385345-58399220	ENSG00000108064	7019	E5KSU5,Q00059,L8ECA1,Q3SX57,Q6LES8,Q05D31,H7BYN3	TFAM	transcription factor A%2C mitochondrial [Source:HGNC Symbol%3BAcc:HGNC:11741]	11.2053	18.2858
ENSG00000197785	-0.777751052511702	0.127724	1	no	1:+:1512162-1534685	ENSG00000197785	55210	Q5SV16,Q9NVI7,H0Y2W2	ATAD3A	ATPase family AAA domain containing 3A [Source:HGNC Symbol%3BAcc:HGNC:25567]	8.38088	14.0518
ENSG00000135926	0.739581	0.127853	1	no	2:-:218274197-218292586	ENSG00000135926	64114	B3KSM0,C9JI44,F8WDY4,C9JAP5,C9JN47,C9JDV0,C9JWV9,B4DUD2,A0A024R472,C9IZ27,C9IYT2,C9JAK9,C9JW19,A0A1D5RMQ2,C9JM62,Q969X1,C9JEN3	TMBIM1	transmembrane BAX inhibitor motif containing 1 [Source:HGNC Symbol%3BAcc:HGNC:23410]	65.3172	38.2569
ENSG00000103534	0.822716	0.127961	1	no	16:+:19410496-19499113	ENSG00000103534	79838	Q6UXY8,I3L469,I3L0P3,H3BN68,F5GYU8	TMC5	transmembrane channel like 5 [Source:HGNC Symbol%3BAcc:HGNC:22999]	4.92831	2.72492
ENSG00000153363	-0.945779609002113	0.127975	1	no	1:+:211382736-211435570	ENSG00000153363	84791	-	LINC00467	long intergenic non-protein coding RNA 467 [Source:HGNC Symbol%3BAcc:HGNC:28227]	1.12449	2.11828
ENSG00000184292	0.892503	0.128114	1	no	1:-:58575433-58577252	ENSG00000184292	4070	P09758,C5IX07,A0A142IK85,D1MF27	TACSTD2	tumor associated calcium signal transducer 2 [Source:HGNC Symbol%3BAcc:HGNC:11530]	1014.98	534.693
ENSG00000111540	0.727753	0.128493	1	no	12:+:55973913-55996683	ENSG00000111540	5869	F8VWZ7,P61020,F8VUA5,A0A024RB09,F8VPW9,F8VVZ0,Q6FI54	RAB5B	RAB5B%2C member RAS oncogene family [Source:HGNC Symbol%3BAcc:HGNC:9784]	25.604	15.1199
ENSG00000179277	1.28335	0.128677	1	no	17:+:15786618-15787575	ENSG00000179277	4213	A6NDR6	MEIS3P1	Meis homeobox 3 pseudogene 1 [Source:HGNC Symbol%3BAcc:HGNC:7002]	4.3414	1.74429
ENSG00000171236	0.764362	0.128755	1	no	19:-:4536402-4540036	ENSG00000171236	116844	Q68CK4,P02750	LRG1	leucine rich alpha-2-glycoprotein 1 [Source:HGNC Symbol%3BAcc:HGNC:29480]	20.8391	11.9978
ENSG00000230882	0.94168	0.128844	1	no	7:-:76071469-76074963	ENSG00000230882	-	-	-	hypothetical protein LOC285908 (LOC285908) pseudogene	4.35724	2.21848
ENSG00000129680	-0.81559929607965	0.129033	1	no	X:-:136213220-136256482	ENSG00000129680	79649	A0A0A0MRP0,Q8IWC1	MAP7D3	MAP7 domain containing 3 [Source:HGNC Symbol%3BAcc:HGNC:25742]	2.61146	4.49491
ENSG00000244701	1.64181	0.129179	1	no	7:-:141652381-141656810	ENSG00000244701	-	-	-	novel transcript%2C antisense to AGK	2.49294	0.78126
ENSG00000265519	1.64181	0.129179	1	no	17:-:15787787-15788205	ENSG00000265519	-	-	-	novel transcript	5.53189	1.73363
ENSG00000109674	-1.04488402655912	0.129356	1	no	4:+:177309874-177362936	ENSG00000109674	55247	D6RAV1,Q8TAT5	NEIL3	nei like DNA glycosylase 3 [Source:HGNC Symbol%3BAcc:HGNC:24573]	1.60293	3.23425
ENSG00000178836	1.48981	0.129371	1	no	2:-:233754305-233755345	ENSG00000178836	-	-	-	DnaJ (Hsp40) homolog%2C subfamily B%2C member 3 (Dnajb3) (Mus musculus) pseudogene	2.39715	0.83471
ENSG00000277687	1.48981	0.129371	1	no	10:-:118692361-118693535	ENSG00000277687	-	-	-	novel transcript%2C sense intronic to CACUL1	2.12377	0.73952
ENSG00000204839	0.769464	0.129391	1	no	8:-:143566192-143572772	ENSG00000204839	642475	E9PPP7,E9PJR4,A6NGR9	MROH6	maestro heat like repeat family member 6 [Source:HGNC Symbol%3BAcc:HGNC:27814]	12.2218	7.01165
ENSG00000257027	0.941996	0.129412	1	no	12:+:9658567-9662085	ENSG00000257027	-	-	-	novel transcript	6.02097	3.06489
ENSG00000119698	-1.07243715654026	0.129423	1	no	14:+:94146128-94279734	ENSG00000119698	57718	G3V431,G3V422,Q6NUP7,G3V516	PPP4R4	protein phosphatase 4 regulatory subunit 4 [Source:HGNC Symbol%3BAcc:HGNC:23788]	0.82346	1.69354
ENSG00000110852	1.27049	0.129431	1	no	12:-:9852369-9869386	ENSG00000110852	9976	F5H631,Q92478	CLEC2B	C-type lectin domain family 2 member B [Source:HGNC Symbol%3BAcc:HGNC:2053]	1.71276	0.69432
ENSG00000170425	-0.893523371870689	0.129438	1	no	17:+:15945130-15975746	ENSG00000170425	136	Q2L7J7,A0MCH9,P29275	ADORA2B	adenosine A2b receptor [Source:HGNC Symbol%3BAcc:HGNC:264]	4.40619	8.00494
ENSG00000105220	-0.747878435892178	0.129479	1	no	19:+:34359480-34402413	ENSG00000105220	2821	K7EIL4,K7ELR7,K7ERC6,A0A0J9YX90,K7EP41,K7EPY4,P06744,A0A2R8Y6C7,K7ERK8,A0A0J9YYI8,K7EQ48,A0A0J9YXM3,A0A0J9YXP8,A0A2U3TZU2,A0A2R8YF08,A0A0J9YXH9,A0A0G2JLI6,K7ENA0,A0A0J9YYH3	GPI	glucose-6-phosphate isomerase [Source:HGNC Symbol%3BAcc:HGNC:4458]	24.378	40.0359
ENSG00000156136	-0.833319587989307	0.129539	1	no	4:+:70992538-71030914	ENSG00000156136	1633	D6RFG8,D6R9C6,D6RG38,D6RCP9,P27707	DCK	deoxycytidine kinase [Source:HGNC Symbol%3BAcc:HGNC:2704]	4.96955	8.65942
ENSG00000239556	2.07477	0.129668	1	no	7:-:43984995-43990207	ENSG00000239556	-	-	-	uroplakin-like protein (UPLP) pseudogene	1.45238	0.33716
ENSG00000258788	2.07477	0.129668	1	no	14:+:96223108-96223347	ENSG00000258788	317780	-	CKS1BP1	CDC28 protein kinase regulatory subunit 1B pseudogene 1 [Source:HGNC Symbol%3BAcc:HGNC:20004]	4.79891	1.11402
ENSG00000272812	2.07477	0.129668	1	no	8:+:233119-233692	ENSG00000272812	-	-	-	novel transcript%2C sense intronic to ZNF596	2.00651	0.46579
ENSG00000230068	2.07477	0.129668	1	no	1:+:22059197-22064199	ENSG00000230068	100874292	-	CDC42-IT1	CDC42 intronic transcript 1 [Source:HGNC Symbol%3BAcc:HGNC:41317]	1.66436	0.38637
ENSG00000095397	0.86769	0.129778	1	no	9:-:114402080-114505473	ENSG00000095397	25861	Q9P202,A0A669KBA5,A0A669KBJ1	WHRN	whirlin [Source:HGNC Symbol%3BAcc:HGNC:16361]	3.87009	2.07414
ENSG00000175166	-0.803340791401757	0.12982	1	no	3:+:184299198-184309050	ENSG00000175166	5708	F8WBS8,H7C2Q3,Q13200,C9JPC0,H7C1H2	PSMD2	proteasome 26S subunit%2C non-ATPase 2 [Source:HGNC Symbol%3BAcc:HGNC:9559]	108.414	185.026
ENSG00000084623	-0.726394706623498	0.130049	1	no	1:+:32221077-32245397	ENSG00000084623	8668	A0A7I2V3K6,A0A7I2V3U3,Q5U0F4,A0A7I2V613,A0A7I2YQI6,A0A7I2YQC8,A0A7I2V4C2,A0A7I2V415,A0A7I2V607,A0A7I2V5E4,A0A7I2V4S8,A0A7I2V685,A0A7I2YQF8,A0A7I2YQN1,Q5TFK1,A0A7I2YQT9,A0A7I2V640,A0A7I2YQI2,A0A7I2V3N2,A0A7P0MRT9,A0A7I2YQX4,A0A7I2V391,A0A7I2V5V8,A0A7I2V3T4,Q13347,A0A7I2V2M3,A0A7I2YQU2,A0A7I2YQP9	EIF3I	eukaryotic translation initiation factor 3 subunit I [Source:HGNC Symbol%3BAcc:HGNC:3272]	14.219	23.0066
ENSG00000237719	-1.35819163887413	0.13041	1	no	6:-:36091991-36092646	ENSG00000237719	-	-	-	nudix (nucleoside diphosphate linked moiety X) type 5 motif (NUDT5) pseudogene	1.95078	4.89082
ENSG00000138018	-0.724031233424923	0.130507	1	no	2:+:26308547-26395891	ENSG00000138018	85465	C9JEZ2,A0A087WW58,C9JAG1,Q9C0D9	SELENOI	selenoprotein I [Source:HGNC Symbol%3BAcc:HGNC:29361]	11.2977	18.25
ENSG00000116161	-0.723979778764134	0.130552	1	no	1:+:174999163-175012027	ENSG00000116161	27101	Q6NVY0,A0A024R904,B2ZWH1,Q9HB71	CACYBP	calcyclin binding protein [Source:HGNC Symbol%3BAcc:HGNC:30423]	20.8289	33.6453
ENSG00000259256	1.00794	0.130564	1	no	18:-:3347696-3383532	ENSG00000259256	105371964	-	LINC01895	long intergenic non-protein coding RNA 1895 [Source:HGNC Symbol%3BAcc:HGNC:52714]	5.3398	2.59671
ENSG00000075420	0.740622	0.130657	1	no	3:+:172039578-172401669	ENSG00000075420	64778	Q53EP0,C9JKH7	FNDC3B	fibronectin type III domain containing 3B [Source:HGNC Symbol%3BAcc:HGNC:24670]	29.4764	17.2521
ENSG00000007866	0.723609	0.130661	1	no	6:-:35473597-35497079	ENSG00000007866	7005	B5MCM0,A0A1X7SBS4,Q99594,A0A7P0SNI2,Q96G15	TEAD3	TEA domain transcription factor 3 [Source:HGNC Symbol%3BAcc:HGNC:11716]	61.9289	36.6761
ENSG00000181690	0.969613	0.130671	1	no	8:-:56160909-56211324	ENSG00000181690	5324	Q6DJT9,A7IT80,A0A024R7Z0,A7IT79	PLAG1	PLAG1 zinc finger [Source:HGNC Symbol%3BAcc:HGNC:9045]	1.67566	0.8368
ENSG00000163249	-0.730512228746134	0.13079	1	no	2:+:207711540-207761839	ENSG00000163249	151195	C9IYB8,H7C0P7,A0A494C0K2,H7BZD2,Q8N7R7	CCNYL1	cyclin Y like 1 [Source:HGNC Symbol%3BAcc:HGNC:26868]	13.5121	21.9254
ENSG00000014138	-0.939206955078627	0.130859	1	no	11:+:65261920-65305589	ENSG00000014138	23649	E9PQ99,H0YDR7,E9PIQ6,Q14181	POLA2	DNA polymerase alpha 2%2C accessory subunit [Source:HGNC Symbol%3BAcc:HGNC:30073]	1.40198	2.62899
ENSG00000184661	-0.768078772795193	0.13115	1	no	8:+:25459199-25507911	ENSG00000184661	157313	E9PEI0,Q69YH5	CDCA2	cell division cycle associated 2 [Source:HGNC Symbol%3BAcc:HGNC:14623]	7.89218	13.1441
ENSG00000261236	-0.747857348444666	0.131251	1	no	8:-:144262045-144291438	ENSG00000261236	23246	Q6DKJ9,B4DEN9,A8K3R2,A0A075B729,Q14137,Q4G0D9,B2RDN4	BOP1	BOP1 ribosomal biogenesis factor [Source:HGNC Symbol%3BAcc:HGNC:15519]	10.5115	17.2628
ENSG00000123737	-0.765534746362977	0.131368	1	no	4:+:121801318-121817021	ENSG00000123737	5393	A5PLM5,D6RA17,D6RIY6,H0Y9L5,D6RAP4,Q06265,D6R905	EXOSC9	exosome component 9 [Source:HGNC Symbol%3BAcc:HGNC:9137]	6.38497	10.6151
ENSG00000168300	0.754366	0.131385	1	no	8:-:51817575-51899186	ENSG00000168300	115294	A0A024R7U8,Q96MG8,E5RGG7,H0YBU4,F5H1M8	PCMTD1	protein-L-isoaspartate (D-aspartate) O-methyltransferase domain containing 1 [Source:HGNC Symbol%3BAcc:HGNC:30483]	8.26578	4.79198
ENSG00000198744	-1.18948461558849	0.131435	1	no	1:+:634376-634922	ENSG00000198744	107075270	-	MTCO3P12	MT-CO3 pseudogene 12 [Source:HGNC Symbol%3BAcc:HGNC:52042]	4.32809	9.65348
ENSG00000075702	-0.842672746547456	0.131546	1	no	19:+:36054649-36105108	ENSG00000075702	284403	A0A7P0TA81,A0A7P0T8Z9,A0A7P0T8R7,A0A7P0T9G3,A0A7P0T8U8,A0A7P0T846,A0A7P0Z438,A0A7P0TBE7,A0A7P0TA99,A0A0S2Z5Z6,A0A7P0T9T4,A0A7P0T9D9,A0A7P0TB98,A0A7P0T8C4,A0A7P0TAH3,A0A7P0Z429,A0A7P0T975,A0A7P0T9F6,H7C3R4,A0A7P0T8V3,A0A7P0TAK3,A0A7P0T972,A0A0S2SW22,A0A7P0T9T7,A0A7P0Z436,A0A0S2Z606,A0A0S2Z635,A0A2R8YD43,O43379,A0A7P0T8C3	WDR62	WD repeat domain 62 [Source:HGNC Symbol%3BAcc:HGNC:24502]	1.14176	2.00245
ENSG00000164077	-1.0828789032619	0.13211	1	no	3:-:49907160-49930173	ENSG00000164077	84315	Q86VX9,A0A0A0MSQ9	MON1A	MON1 homolog A%2C secretory trafficking associated [Source:HGNC Symbol%3BAcc:HGNC:28207]	0.58566	1.21322
ENSG00000065320	0.721039	0.132113	1	no	17:+:9021510-9244000	ENSG00000065320	9423	H7BZF4,O95631	NTN1	netrin 1 [Source:HGNC Symbol%3BAcc:HGNC:8029]	30.6113	18.1612
ENSG00000181026	-0.845733258725199	0.132286	1	no	15:+:88621337-88632281	ENSG00000181026	64782	L8EB49,H0YMJ6,Q8WTP8	AEN	apoptosis enhancing nuclease [Source:HGNC Symbol%3BAcc:HGNC:25722]	2.25919	3.97065
ENSG00000272808	0.735281	0.132345	1	no	15:+:100849831-100876836	ENSG00000272808	-	-	-	novel transcript	10.369	6.09136
ENSG00000188312	-1.05208851114845	0.132424	1	no	9:+:92325953-92620529	ENSG00000188312	401541	A0A087WTF1,X6R9C8,Q6IPU0	CENPP	centromere protein P [Source:HGNC Symbol%3BAcc:HGNC:32933]	0.4668	0.94658
ENSG00000173852	-0.729447446125064	0.132584	1	no	7:-:34928876-35038271	ENSG00000173852	23333	A0A1B0GW05,H7C1I8,Q2PZI1,H7C3M5	DPY19L1	dpy-19 like C-mannosyltransferase 1 [Source:HGNC Symbol%3BAcc:HGNC:22205]	9.43679	15.3013
ENSG00000178685	0.74341	0.132629	1	no	8:-:143977153-144012772	ENSG00000178685	84875	E9PQQ6,E9PPE7,E9PSE7,E9PK67,Q53GL7,E9PIA6,E9PNI7,E9PM86,A2RUM0,E9PLE8,E9PJI2,E9PSG8,E9PPU2,E9PPV8,E9PIK9,F8W8G7	PARP10	poly(ADP-ribose) polymerase family member 10 [Source:HGNC Symbol%3BAcc:HGNC:25895]	11.6453	6.80267
ENSG00000111581	-0.725660517671681	0.132875	1	no	12:+:68686951-68745809	ENSG00000111581	57122	H0YG15,P57740,G3V1T4,F5GY77	NUP107	nucleoporin 107 [Source:HGNC Symbol%3BAcc:HGNC:29914]	8.12552	13.1406
ENSG00000150753	-0.746269668667869	0.132958	1	no	5:+:10249929-10266389	ENSG00000150753	22948	D6RIZ7,B7ZAR1,E9PCA1,H0Y958,E7ENZ3,H0Y914,P48643	CCT5	chaperonin containing TCP1 subunit 5 [Source:HGNC Symbol%3BAcc:HGNC:1618]	50.9569	83.593
ENSG00000105185	-0.850573679312717	0.132979	1	no	19:+:32581190-32587453	ENSG00000105185	9141	X6R2P6,O14737,Q3HM38,K7ESJ4,K7EQA1	PDCD5	programmed cell death 5 [Source:HGNC Symbol%3BAcc:HGNC:8764]	6.06242	10.6908
ENSG00000147536	-0.898356525606633	0.133223	1	no	8:+:41529218-41545030	ENSG00000147536	84296	Q9BRT9,E5RH56,E5RFF9	GINS4	GINS complex subunit 4 [Source:HGNC Symbol%3BAcc:HGNC:28226]	1.75029	3.19051
ENSG00000104946	0.791729	0.133295	1	no	19:+:49877425-49888750	ENSG00000104946	79735	M0QXA2,Q9HA65,M0R2L2,A0A087WXG5,M0QYC9	TBC1D17	TBC1 domain family member 17 [Source:HGNC Symbol%3BAcc:HGNC:25699]	7.60384	4.29553
ENSG00000105327	1.15277	0.133332	1	no	19:-:47220822-47232766	ENSG00000105327	27113	Q96PG8,Q9BXH1	BBC3	BCL2 binding component 3 [Source:HGNC Symbol%3BAcc:HGNC:17868]	1.90852	0.83945
ENSG00000103342	-0.728804478475239	0.133474	1	no	16:-:11868128-11916082	ENSG00000103342	2935	H3BSV8,H3BMT9,H3BR35,P15170	GSPT1	G1 to S phase transition 1 [Source:HGNC Symbol%3BAcc:HGNC:4621]	24.9221	40.3919
ENSG00000109881	-0.786428635907837	0.13378	1	no	11:-:27330827-27363234	ENSG00000109881	91057	Q96HJ3	CCDC34	coiled-coil domain containing 34 [Source:HGNC Symbol%3BAcc:HGNC:25079]	7.0155	11.8336
ENSG00000117016	-0.905412045603739	0.133797	1	no	1:-:40620680-40665682	ENSG00000117016	9783	Q9UJD0,L8EAQ2,X5D2V8	RIMS3	regulating synaptic membrane exocytosis 3 [Source:HGNC Symbol%3BAcc:HGNC:21292]	1.25168	2.2928
ENSG00000229132	-0.93260422025438	0.133805	1	no	X:-:92113246-92114461	ENSG00000229132	100421533	-	EIF4A1P10	eukaryotic translation initiation factor 4A1 pseudogene 10 [Source:HGNC Symbol%3BAcc:HGNC:37930]	6.4196	11.9831
ENSG00000257150	1.42422	0.133818	1	no	12:+:95551582-95673999	ENSG00000257150	100132594	-	PGAM1P5	phosphoglycerate mutase 1 pseudogene 5 [Source:HGNC Symbol%3BAcc:HGNC:42452]	1.16239	0.42358
ENSG00000100234	-0.730134424331627	0.133864	1	no	22:+:32801705-32863041	ENSG00000100234	7078	P35625	TIMP3	TIMP metallopeptidase inhibitor 3 [Source:HGNC Symbol%3BAcc:HGNC:11822]	11.7059	18.9895
ENSG00000134508	0.836728	0.134029	1	no	18:+:23134564-23260470	ENSG00000134508	91768	A0A024RC20,A0A0G2JLG8,J3QRY5,V9GYB4,Q8TDN4	CABLES1	Cdk5 and Abl enzyme substrate 1 [Source:HGNC Symbol%3BAcc:HGNC:25097]	3.65818	2.0031
ENSG00000166803	-0.81524900864215	0.134199	1	no	15:-:64364304-64387687	ENSG00000166803	9768	H0YMA4,Q15004,H0YKX3	PCLAF	PCNA clamp associated factor [Source:HGNC Symbol%3BAcc:HGNC:28961]	4.49204	7.72994
ENSG00000144580	-0.724788783095224	0.134481	1	no	2:+:218568580-218597080	ENSG00000144580	9125	H7C0W0,F8WCV7,F8WBZ6,Q92600	CNOT9	CCR4-NOT transcription complex subunit 9 [Source:HGNC Symbol%3BAcc:HGNC:10445]	11.5413	18.6534
ENSG00000142945	-0.719384616066132	0.13457	1	no	1:+:44739818-44767767	ENSG00000142945	11004	Q5JR91,H0Y5Z9,Q5JR89,Q99661	KIF2C	kinesin family member 2C [Source:HGNC Symbol%3BAcc:HGNC:6393]	20.7786	33.4573
ENSG00000123130	-0.819215343427158	0.134922	1	no	X:-:23701055-23766475	ENSG00000123130	23597	C9J7L8,H7C5Q2,Q96EA2,F8WDI2,Q9Y305	ACOT9	acyl-CoA thioesterase 9 [Source:HGNC Symbol%3BAcc:HGNC:17152]	2.53114	4.36759
ENSG00000100591	-0.715160081897448	0.135101	1	no	14:+:77457870-77469472	ENSG00000100591	10598	H0YJ63,H0YJU2,H0YJG7,G3V438,G3V3W9,O95433	AHSA1	activator of HSP90 ATPase activity 1 [Source:HGNC Symbol%3BAcc:HGNC:1189]	38.0131	61.0289
ENSG00000185022	0.789766	0.135122	1	no	22:+:38200767-38216507	ENSG00000185022	23764	B0QY71,B0QY70,Q9ULX9	MAFF	MAF bZIP transcription factor F [Source:HGNC Symbol%3BAcc:HGNC:6780]	6.31759	3.57376
ENSG00000108829	-0.715045469184354	0.135147	1	no	17:-:50375059-50397523	ENSG00000108829	55379	I3L2E8,I3L223,Q96AG4	LRRC59	leucine rich repeat containing 59 [Source:HGNC Symbol%3BAcc:HGNC:28817]	24.1566	38.7797
ENSG00000100997	0.723463	0.135261	1	no	20:-:25294742-25390835	ENSG00000100997	26090	A0A5F9ZGW7,A0A5F9ZHB5,A0A5F9ZHH2,A0A5F9ZHQ0,A0A5F9ZHE8,A0A5F9ZH71,A0A5F9ZGZ9,A0A5F9ZHF0,A0A5F9ZHM3,A0A5F9ZH49,Q5T712,A0A5F9ZGT4,I3L440,I3L380,I3L206,A0A5F9ZHG5,I3L294,A0A5F9ZH28,Q8N2K0,A0A5F9ZHQ8,I3L1V0	ABHD12	abhydrolase domain containing 12%2C lysophospholipase [Source:HGNC Symbol%3BAcc:HGNC:15868]	22.4999	13.3265
ENSG00000146918	-0.715518864339031	0.135344	1	no	7:-:158631169-158704804	ENSG00000146918	54892	F8WE06,Q86XI2,H0Y6U5	NCAPG2	non-SMC condensin II complex subunit G2 [Source:HGNC Symbol%3BAcc:HGNC:21904]	12.689	20.3769
ENSG00000214655	0.748441	0.135348	1	no	10:+:73785606-73801797	ENSG00000214655	23053	A7E2V4,S4R393,H0YCW2,S4R410,S4R3B3,S4R3H3,S4R3S6,S4R3U7,H7BZ52,H7C453	ZSWIM8	zinc finger SWIM-type containing 8 [Source:HGNC Symbol%3BAcc:HGNC:23528]	7.40001	4.30771
ENSG00000088854	0.771069	0.135615	1	no	20:-:3249306-3407669	ENSG00000088854	25943	Q5TEA3,Q3KQR5,Q0IIP3	C20orf194	chromosome 20 open reading frame 194 [Source:HGNC Symbol%3BAcc:HGNC:17721]	4.98676	2.85773
ENSG00000285863	1.27408	0.135663	1	no	15:+:61861109-61894164	ENSG00000285863	-	-	-	novel transcript%2C antisense to VPS13C	6.73532	2.72358
ENSG00000111206	-0.714008714857069	0.135713	1	no	12:-:2857680-2877174	ENSG00000111206	2305	A0A2P9DTZ0,A0A0D9SFF0,A0A2P9DTZ8,Q53Y49,H0YG99,H0YGS4,A0A2P9DTZ1,Q08050	FOXM1	forkhead box M1 [Source:HGNC Symbol%3BAcc:HGNC:3818]	22.4385	35.9956
ENSG00000141933	1.02188	0.136026	1	no	19:+:507497-519654	ENSG00000141933	91978	Q6ZTW0	TPGS1	tubulin polyglutamylase complex subunit 1 [Source:HGNC Symbol%3BAcc:HGNC:25058]	2.70559	1.30305
ENSG00000225138	0.904843	0.136179	1	no	5:+:473236-480884	ENSG00000225138	100288152	-	SLC9A3-AS1	SLC9A3 antisense RNA 1 [Source:HGNC Symbol%3BAcc:HGNC:40550]	3.51643	1.83669
ENSG00000168661	-1.29951573154653	0.136202	1	no	19:+:34926903-34945170	ENSG00000168661	90075	V9GYJ2,L8E9Q4,P17039	ZNF30	zinc finger protein 30 [Source:HGNC Symbol%3BAcc:HGNC:13090]	0.53613	1.29056
ENSG00000165244	-0.789221170920879	0.136282	1	no	9:-:96385941-96418370	ENSG00000165244	195828	Q7RTV3	ZNF367	zinc finger protein 367 [Source:HGNC Symbol%3BAcc:HGNC:18320]	5.44927	9.20948
ENSG00000064205	-1.09515723304034	0.136314	1	no	20:+:44714844-44728509	ENSG00000064205	8839	O76076	CCN5	cellular communication network factor 5 [Source:HGNC Symbol%3BAcc:HGNC:12770]	0.68083	1.42244
ENSG00000145386	-0.712736234312033	0.136448	1	no	4:-:121816444-121823883	ENSG00000145386	890	P20248	CCNA2	cyclin A2 [Source:HGNC Symbol%3BAcc:HGNC:1578]	36.9989	59.3009
ENSG00000167112	-0.741861591219322	0.136505	1	no	9:-:128305159-128322447	ENSG00000167112	26995	A0A024R886,O95900	TRUB2	TruB pseudouridine synthase family member 2 [Source:HGNC Symbol%3BAcc:HGNC:17170]	6.44024	10.5328
ENSG00000010030	0.842782	0.136678	1	no	6:-:36354091-36387800	ENSG00000010030	51513	Q9Y603	ETV7	ETS variant transcription factor 7 [Source:HGNC Symbol%3BAcc:HGNC:18160]	9.81075	5.34955
ENSG00000123685	-1.45772731242505	0.136787	1	no	1:-:212686417-212699840	ENSG00000123685	55509	Q9NR55	BATF3	basic leucine zipper ATF-like transcription factor 3 [Source:HGNC Symbol%3BAcc:HGNC:28915]	0.34869	0.93666
ENSG00000120049	1.2488	0.136945	1	no	10:-:101825974-101843920	ENSG00000120049	30819	Q09MK0,A6NFF4,Q9NS61,A0A2R8Y6D7,A6QL43	KCNIP2	potassium voltage-gated channel interacting protein 2 [Source:HGNC Symbol%3BAcc:HGNC:15522]	1.24317	0.51159
ENSG00000198088	-1.0500693435118	0.137063	1	no	X:-:107123427-107206433	ENSG00000198088	54830	H0Y6X7,A0A0S2Z5B5,Q5JSN5,Q9H1M0,A0A0S2Z5E8	NUP62CL	nucleoporin 62 C-terminal like [Source:HGNC Symbol%3BAcc:HGNC:25960]	2.22767	4.51098
ENSG00000164236	-0.907084884887768	0.137127	1	no	5:+:10564070-10657816	ENSG00000164236	651746	D6R912,A6NCL7	ANKRD33B	ankyrin repeat domain 33B [Source:HGNC Symbol%3BAcc:HGNC:35240]	0.86011	1.57735
ENSG00000143862	0.749461	0.137232	1	no	1:-:202133404-202144743	ENSG00000143862	127829	A0A087X2J2,Q96BM9,A0A024R977	ARL8A	ADP ribosylation factor like GTPase 8A [Source:HGNC Symbol%3BAcc:HGNC:25192]	27.6353	16.0757
ENSG00000206538	0.759894	0.137236	1	no	3:-:86876388-86991149	ENSG00000206538	389136	A8MV65,H7C571,A0A1B0GTF5	VGLL3	vestigial like family member 3 [Source:HGNC Symbol%3BAcc:HGNC:24327]	3.70654	2.1406
ENSG00000100242	0.718146	0.137285	1	no	22:-:38734725-38794143	ENSG00000100242	25777	Q9UH99,H0Y686,B0QY67,B0QY64,B0QY68,B0QY60,B0QY66,B0QY69,B0QY65,B0QY63	SUN2	Sad1 and UNC84 domain containing 2 [Source:HGNC Symbol%3BAcc:HGNC:14210]	45.5363	27.0702
ENSG00000080561	0.837027	0.137319	1	no	X:+:107825755-107931637	ENSG00000080561	11043	Q9UJV3,A6PVI4	MID2	midline 2 [Source:HGNC Symbol%3BAcc:HGNC:7096]	3.16794	1.7343
ENSG00000105755	0.894196	0.137496	1	no	19:-:43506719-43527230	ENSG00000105755	23474	M0QY80,A0A0S2Z5B3,A0A0S2Z580,M0QX80,A0A0S2Z5N8,B2RCZ7,M0QXB5,O95571	ETHE1	ETHE1 persulfide dioxygenase [Source:HGNC Symbol%3BAcc:HGNC:23287]	10.8655	5.71724
ENSG00000170921	0.711724	0.137519	1	no	17:+:63009556-63427699	ENSG00000170921	26115	J3QQY7,J3KTM5,J3QRF0,J3KRP9,Q9HCD6	TANC2	tetratricopeptide repeat%2C ankyrin repeat and coiled-coil containing 2 [Source:HGNC Symbol%3BAcc:HGNC:30212]	6.38848	3.81474
ENSG00000114999	-0.744096323108291	0.137679	1	no	2:+:112482156-112541739	ENSG00000114999	150465	Q8NG68	TTL	tubulin tyrosine ligase [Source:HGNC Symbol%3BAcc:HGNC:21586]	2.21285	3.62464
ENSG00000140854	-0.729029334242443	0.137717	1	no	16:+:57735739-57757244	ENSG00000140854	10300	A0A024R6U1,Q9BVA0,H3BPK1,H3BT67,H3BTU7,H3BPD8,H3BTV8	KATNB1	katanin regulatory subunit B1 [Source:HGNC Symbol%3BAcc:HGNC:6217]	10.1376	16.4328
ENSG00000171792	-0.727737753994236	0.137774	1	no	12:+:2876258-2889524	ENSG00000171792	83695	Q9BSD3,F5H795,F5H7S2,F5H580,F5H0U1	RHNO1	RAD9-HUS1-RAD1 interacting nuclear orphan 1 [Source:HGNC Symbol%3BAcc:HGNC:28206]	18.0292	29.1988
ENSG00000255200	1.22677	0.137897	1	no	11:-:65174117-65176470	ENSG00000255200	440043	-	PGAM1P8	phosphoglycerate mutase 1 pseudogene 8 [Source:HGNC Symbol%3BAcc:HGNC:42455]	1.90271	0.79505
ENSG00000165959	0.716732	0.137934	1	no	14:-:95181940-95319908	ENSG00000165959	79789	A0PJD0,A1A4B9,G3V3D8,G3V5E0,G3V4C0,G3V5U3,Q6NUQ2,Q96JQ2	CLMN	calmin [Source:HGNC Symbol%3BAcc:HGNC:19972]	6.81703	4.05653
ENSG00000156110	-0.718925059779225	0.138347	1	no	10:+:74151202-74709963	ENSG00000156110	132	A0A5F9ZHJ1,A0A5K1VW94,A0A5F9ZH83,A0A5F9ZH76,A0A5F9ZH72,A0A5F9ZGZ8,A0A5K1VW54,A0A5F9ZH31,P55263	ADK	adenosine kinase [Source:HGNC Symbol%3BAcc:HGNC:257]	12.5966	20.2762
ENSG00000156475	-0.826890926492121	0.1384	1	no	5:-:146580742-147084784	ENSG00000156475	5521	E9PCT7,D6RF04,D6RB57,Q9NS07,E5RFC4,D6RGF9,H0YA16,Q00005	PPP2R2B	protein phosphatase 2 regulatory subunit Bbeta [Source:HGNC Symbol%3BAcc:HGNC:9305]	1.039	1.8024
ENSG00000119771	0.7709	0.138459	1	no	2:+:23385179-23708611	ENSG00000119771	114818	Q6NT65,H0Y2P5,Q96CT2	KLHL29	kelch like family member 29 [Source:HGNC Symbol%3BAcc:HGNC:29404]	3.61139	2.0698
ENSG00000095209	-0.792924939493897	0.138487	1	no	9:+:105694541-105776629	ENSG00000095209	55151	H7C3B3,A0A0A0MRS4,X6RGH1,H7C4C1,Q9NVV0	TMEM38B	transmembrane protein 38B [Source:HGNC Symbol%3BAcc:HGNC:25535]	4.10942	6.96293
ENSG00000141012	0.761534	0.13856	1	no	16:-:88813734-88856970	ENSG00000141012	2588	Q6MZF5,H3BV24,A0A7D4WJI5,Q96I49,A0A286S6D8,H3BSU9,A0A7D4W8K5,A0A1A7UP97,H3BP66,A0A7D4WTF4,A0A2I6U1L6,P34059,H3BNU2	GALNS	galactosamine (N-acetyl)-6-sulfatase [Source:HGNC Symbol%3BAcc:HGNC:4122]	5.32324	3.07078
ENSG00000166793	1.20741	0.138573	1	no	11:-:57645087-57649944	ENSG00000166793	219539	Q8N6P9,A0A024R4Y8,E9PNP5,E9PRC4,Q96NS1	YPEL4	yippee like 4 [Source:HGNC Symbol%3BAcc:HGNC:18328]	1.06164	0.4496
ENSG00000232850	1.34963	0.138651	1	no	9:+:128128529-128130628	ENSG00000232850	389791	-	PTGES2-AS1	PTGES2 antisense RNA 1 (head to head) [Source:NCBI gene (formerly Entrezgene)%3BAcc:389791]	1.493	0.57292
ENSG00000227347	-1.83212282720655	0.138663	1	no	2:-:136199114-136200503	ENSG00000227347	389053	-	HNRNPKP2	heterogeneous nuclear ribonucleoprotein K pseudogene 2 [Source:HGNC Symbol%3BAcc:HGNC:42375]	0.2762	0.96174
ENSG00000235363	-1.83212282720655	0.138663	1	no	1:+:205351247-205351471	ENSG00000235363	100130289	-	SNRPGP10	small nuclear ribonucleoprotein polypeptide G pseudogene 10 [Source:HGNC Symbol%3BAcc:HGNC:39329]	1.70628	5.94144
ENSG00000136492	-0.769804050810405	0.13871	1	no	17:-:61679139-61863559	ENSG00000136492	83990	Q9P0J6,J3QKX0,J3QQP5,J3KS24,Q9BX63	BRIP1	BRCA1 interacting protein C-terminal helicase 1 [Source:HGNC Symbol%3BAcc:HGNC:20473]	1.20223	2.00466
ENSG00000068078	0.723177	0.138772	1	no	4:+:1793293-1808872	ENSG00000068078	2261	A8E633,A0A5P8NAS4,X5D9H5,Q8NI16,X5D2W2,X5D2G8,F8W9L4,A0A3S5WLI4,Q96T34,Q0IJ44,A0A7I2RW32,A0A3S5XAL5,Q8NI15,Q9NRB6,Q96T35,I6LM06,A0N9W0,P22607,Q96T36	FGFR3	fibroblast growth factor receptor 3 [Source:HGNC Symbol%3BAcc:HGNC:3690]	17.4086	10.313
ENSG00000168906	-0.712334358626666	0.138778	1	no	2:+:85539168-85545281	ENSG00000168906	4144	B4DEX8,P31153	MAT2A	methionine adenosyltransferase 2A [Source:HGNC Symbol%3BAcc:HGNC:6904]	35.3811	56.6921
ENSG00000013392	1.19857	0.138822	1	no	6:+:83193357-83198935	ENSG00000013392	112611	Q9UIY3	RWDD2A	RWD domain containing 2A [Source:HGNC Symbol%3BAcc:HGNC:21385]	1.29024	0.54977
ENSG00000227775	0.967579	0.138832	1	no	1:+:1724512-1737251	ENSG00000227775	-	-	-	ribosomal protein S7 (RPS7) pseudogene	4.36001	2.18039
ENSG00000228363	1.48981	0.138864	1	no	2:+:86562070-86618766	ENSG00000228363	-	-	-	novel transcript	0.80541	0.28045
ENSG00000103066	0.736032	0.13887	1	no	16:+:68245304-68261058	ENSG00000103066	23659	B4DPU0,H3BM47,H3BPT3,H3BT70,B4DJW4,Q8NCC3,H3BMU8	PLA2G15	phospholipase A2 group XV [Source:HGNC Symbol%3BAcc:HGNC:17163]	14.4469	8.48254
ENSG00000261512	1.19024	0.139017	1	no	16:-:46622861-46624451	ENSG00000261512	-	-	-	novel transcript	3.13694	1.34439
ENSG00000086570	-0.707950564835421	0.139097	1	no	5:-:151504092-151591331	ENSG00000086570	2196	H0YBK2,Q6PIA2,Q9NYQ8,L8E7M5	FAT2	FAT atypical cadherin 2 [Source:HGNC Symbol%3BAcc:HGNC:3596]	7.88946	12.6031
ENSG00000117036	0.71636	0.139209	1	no	1:-:157121191-157138474	ENSG00000117036	2117	P41162	ETV3	ETS variant transcription factor 3 [Source:HGNC Symbol%3BAcc:HGNC:3492]	14.9017	8.86964
ENSG00000270419	1.90484	0.139299	1	no	6:-:163413065-163413960	ENSG00000270419	100526820	-	CAHM	colon adenocarcinoma hypermethylated [Source:HGNC Symbol%3BAcc:HGNC:42860]	1.42825	0.373
ENSG00000168092	-0.711662202272354	0.139302	1	no	11:+:117144284-117176894	ENSG00000168092	5049	V9HW44,Q9BUZ1,J3KNE3,P68402	PAFAH1B2	platelet activating factor acetylhydrolase 1b catalytic subunit 2 [Source:HGNC Symbol%3BAcc:HGNC:8575]	10.2156	16.3612
ENSG00000125968	-0.733531619813834	0.139355	1	no	20:+:31605283-31606515	ENSG00000125968	3397	P41134	ID1	inhibitor of DNA binding 1%2C HLH protein [Source:HGNC Symbol%3BAcc:HGNC:5360]	232.071	377.357
ENSG00000187790	-0.806912264409266	0.139393	1	no	14:+:45135930-45200890	ENSG00000187790	57697	H0YJS3,H0YJ14,H0YJ45,Q8IYD8,H0YJN7	FANCM	FA complementation group M [Source:HGNC Symbol%3BAcc:HGNC:23168]	1.917	3.27978
ENSG00000053747	-0.722329779568316	0.139416	1	no	18:+:23689453-23956222	ENSG00000053747	3909	A0A0A0MTS5,K7ERM0,L8E6V6,A0A075B783,A0A3B3ITG1,K7EQ42,Q566Q1,K7EPP3,A0A0A0MSA0,K7EIP4,K7EMU9,Q99533,A0A0A6YYF2,Q16787,B0YJ32,A0PJJ8	LAMA3	laminin subunit alpha 3 [Source:HGNC Symbol%3BAcc:HGNC:6483]	15.7181	25.3607
ENSG00000187867	0.931315	0.139454	1	no	19:-:14053363-14062076	ENSG00000187867	342979	A0A590UJ23,A0A590UJ36,A6NDB9,K7EKN5	PALM3	paralemmin 3 [Source:HGNC Symbol%3BAcc:HGNC:33274]	5.03643	2.58277
ENSG00000114854	2.22677	0.139638	1	no	3:-:52451100-52454041	ENSG00000114854	7134	Q6FH91,C9JDI3,P63316,P19429	TNNC1	troponin C1%2C slow skeletal and cardiac type [Source:HGNC Symbol%3BAcc:HGNC:11943]	0.84118	0.17574
ENSG00000233025	2.22677	0.139638	1	no	7:-:103088664-103089610	ENSG00000233025	1430	-	CRYZP1	crystallin zeta pseudogene 1 [Source:HGNC Symbol%3BAcc:HGNC:2421]	1.0135	0.21175
ENSG00000238039	2.22677	0.139638	1	no	X:-:149511509-149526264	ENSG00000238039	-	-	-	novel transcript	1.46532	0.30614
ENSG00000182853	2.22677	0.139638	1	no	17:-:4785285-4786433	ENSG00000182853	284013	Q7Z5L0,Q3SXP2	VMO1	vitelline membrane outer layer 1 homolog [Source:HGNC Symbol%3BAcc:HGNC:30387]	1.19525	0.24972
ENSG00000270424	2.22677	0.139638	1	no	16:-:28749959-28750595	ENSG00000270424	-	-	-	PRKC%2C apoptosis%2C WT1%2C regulator (PAWR) pseudogene	1.50672	0.31479
ENSG00000275468	2.22677	0.139638	1	no	19:-:2013728-2014656	ENSG00000275468	-	-	-	novel pseudogene	1.03314	0.21585
ENSG00000213277	2.22677	0.139638	1	no	10:+:103175554-103176094	ENSG00000213277	100913183	-	MARCKSL1P1	MARCKS like 1 pseudogene 1 [Source:HGNC Symbol%3BAcc:HGNC:45239]	1.77409	0.37065
ENSG00000178188	0.744735	0.139703	1	no	16:+:28846600-28874212	ENSG00000178188	25970	H3BVF6,H3BUN7,Q9NRF2,H3BTK4,B4DLN5,H3BPZ4,F5GXU7,H3BMY3,H3BPB4,H3BTT2	SH2B1	SH2B adaptor protein 1 [Source:HGNC Symbol%3BAcc:HGNC:30417]	7.6299	4.45296
ENSG00000221955	-0.711100991373377	0.139719	1	no	3:-:125082636-125212864	ENSG00000221955	84561	C9IZN2,L8ECK3,H7C5B1,H7C5L2,A0AV02	SLC12A8	solute carrier family 12 member 8 [Source:HGNC Symbol%3BAcc:HGNC:15595]	12.8406	20.5573
ENSG00000100714	-0.711587319963581	0.139751	1	no	14:+:64388031-64463457	ENSG00000100714	4522	V9GZ78,V9GZ32,V9GYY3,V9GY75,A0A494C1T2,F5H2F4,P11586	MTHFD1	methylenetetrahydrofolate dehydrogenase%2C cyclohydrolase and formyltetrahydrofolate synthetase 1 [Source:HGNC Symbol%3BAcc:HGNC:7432]	13.6273	21.8241
ENSG00000171443	0.939441	0.139803	1	no	19:+:55600022-55603138	ENSG00000171443	147807	K7EP10,Q96C55	ZNF524	zinc finger protein 524 [Source:HGNC Symbol%3BAcc:HGNC:28322]	9.36915	4.77769
ENSG00000173517	0.827832	0.139805	1	no	15:-:77100656-77420144	ENSG00000173517	79834	H0YN99,H3BUE6,Q9H792,H3BUZ5	PEAK1	pseudopodium enriched atypical kinase 1 [Source:HGNC Symbol%3BAcc:HGNC:29431]	1.01333	0.5583
ENSG00000168993	-1.00827978236037	0.139968	1	no	4:-:784957-826129	ENSG00000168993	10815	D6RI11,O14810,D6RAG3	CPLX1	complexin 1 [Source:HGNC Symbol%3BAcc:HGNC:2309]	2.09744	4.126
ENSG00000113742	0.716902	0.140122	1	no	5:+:173888349-173961980	ENSG00000113742	80315	D3DQM9,B7ZLQ8,A0A590UK96,A0A590UJI5,H0YBG1,E5RJM0,E5RFP2,A0A590UJN2,Q17RY0	CPEB4	cytoplasmic polyadenylation element binding protein 4 [Source:HGNC Symbol%3BAcc:HGNC:21747]	8.93861	5.31837
ENSG00000137601	-0.983130615306229	0.140232	1	no	4:-:169392809-169612627	ENSG00000137601	4750	H0Y8M6,D6RBG5,Q96PY6	NEK1	NIMA related kinase 1 [Source:HGNC Symbol%3BAcc:HGNC:7744]	0.66636	1.28818
ENSG00000213676	0.706954	0.140379	1	no	6:-:32115264-32128253	ENSG00000213676	1388	H0Y7D7,Q6AZW6,Q96QL7,A0A0G2JIM1,Q99941	ATF6B	activating transcription factor 6 beta [Source:HGNC Symbol%3BAcc:HGNC:2349]	38.7369	23.2075
ENSG00000131323	-0.736965594166206	0.140394	1	no	14:+:102777449-102911500	ENSG00000131323	7187	A6NHG8,H0YL25,A0A024R6N1,H0YL26,Q13114,H0YMI8	TRAF3	TNF receptor associated factor 3 [Source:HGNC Symbol%3BAcc:HGNC:12033]	4.35318	7.09533
ENSG00000140859	0.705467	0.140439	1	no	16:-:57758217-57863053	ENSG00000140859	3801	B7Z896,H3BRQ1,H3BNZ0,H3BTE9,H3BV47,A0A0C4DGM9,H3BMR0,H3BMZ5,H3BMQ3,F5H3M2,H3BTN1,H3BTL6,H3BUC0,H3BSN2,H3BTU1,H3BPE2,Q9BVG8,H3BMJ1	KIFC3	kinesin family member C3 [Source:HGNC Symbol%3BAcc:HGNC:6326]	18.5291	11.1123
ENSG00000104450	-1.01498688435636	0.140556	1	no	8:+:100157906-100259278	ENSG00000104450	6674	A0A024R9G1,Q07617,A0A024R9D8	SPAG1	sperm associated antigen 1 [Source:HGNC Symbol%3BAcc:HGNC:11212]	0.9365	1.85082
ENSG00000234460	-1.6801197337615	0.140623	1	no	9:+:87864096-87866291	ENSG00000234460	-	-	-	cathepsin L (CTSL) pseudogene	0.6771	2.12194
ENSG00000242147	-1.20705011311124	0.140766	1	no	10:-:5594984-5632566	ENSG00000242147	105376382	-	LASTR	lncRNA associated with SART3 regulation of splicing [Source:HGNC Symbol%3BAcc:HGNC:54143]	0.37376	0.84386
ENSG00000075426	0.705783	0.140837	1	no	2:+:28392448-28417317	ENSG00000075426	2355	Q9H5M2,C9JCN8,P15408	FOSL2	FOS like 2%2C AP-1 transcription factor subunit [Source:HGNC Symbol%3BAcc:HGNC:3798]	30.0719	18.0309
ENSG00000157193	-0.707714742153064	0.140941	1	no	1:-:53242364-53328469	ENSG00000157193	7804	A0A590UK45,A0A590UJH5,Q14114,A0A590UJT0,E9PP15,H0YEV6,A0A590UJ30,A0A590UK97,H0YEA5,E9PKG2,A0A590UJJ8,H0YCA4,D3DQ39,A0A590UJF9,A0A590UKB1,A0A590UJQ4,A0A590UJ57,A0A590UJ98,A0A590UJ39,A0A590UJV3,A0A590UK84,A0A590UK53,A0A590UJJ9,A0A590UKB5	LRP8	LDL receptor related protein 8 [Source:HGNC Symbol%3BAcc:HGNC:6700]	3.87466	6.18862
ENSG00000080986	-0.731566499180172	0.141157	1	no	18:+:2571557-2616635	ENSG00000080986	10403	A8K031,V9GYM9,Q05DQ6,I3L0P0,O14777,I3L4G3	NDC80	NDC80 kinetochore complex component [Source:HGNC Symbol%3BAcc:HGNC:16909]	10.9103	17.7165
ENSG00000248599	1.45233	0.141219	1	no	8:+:101034868-101076407	ENSG00000248599	441374	-	FLJ42969	uncharacterized LOC441374 [Source:NCBI gene (formerly Entrezgene)%3BAcc:441374]	0.77781	0.27797
ENSG00000253683	1.45233	0.141219	1	no	5:-:172656522-172656713	ENSG00000253683	-	-	-	coiled-coil domain containing 72 (CCDC72) pseudogene	12.6638	4.52571
ENSG00000103067	0.707829	0.14124	1	no	16:-:68229033-68238102	ENSG00000103067	80004	J3QQJ9,J3QKU3,J3KRF2,Q9H6T0,A0A0A1TE42,A0A0A1TTP8	ESRP2	epithelial splicing regulatory protein 2 [Source:HGNC Symbol%3BAcc:HGNC:26152]	49.8049	29.8203
ENSG00000138463	0.745995	0.141341	1	no	3:+:122795069-122881139	ENSG00000138463	84925	Q05BS2,Q96SL1	SLC49A4	solute carrier family 49 member 4 [Source:HGNC Symbol%3BAcc:HGNC:16628]	15.3896	8.97387
ENSG00000172301	-0.832122827206546	0.141395	1	no	17:-:31851871-31859291	ENSG00000172301	55352	H9KV77,J3QRX4,J3QRX9,J3QRX6,Q9NQ92	COPRS	coordinator of PRMT5 and differentiation stimulator [Source:HGNC Symbol%3BAcc:HGNC:28848]	9.46559	16.4801
ENSG00000145545	-0.728078727983885	0.141462	1	no	5:+:6633427-6674386	ENSG00000145545	6715	D6RG03,P18405,D6RDL6	SRD5A1	steroid 5 alpha-reductase 1 [Source:HGNC Symbol%3BAcc:HGNC:11284]	5.37475	8.70661
ENSG00000188191	-0.723553156318705	0.141683	1	no	7:-:549197-727650	ENSG00000188191	5575	P31321,C9IZL8,C9JR00,C9JSK5,A0A024R802,H7BYW5,Q6NS41,C9J4C2	PRKAR1B	protein kinase cAMP-dependent type I regulatory subunit beta [Source:HGNC Symbol%3BAcc:HGNC:9390]	9.94475	16.0592
ENSG00000156017	-0.734789741932145	0.141759	1	no	9:-:74980790-75028423	ENSG00000156017	138199	Q5T8V1,Q5T8U9,Q8N4J0	CARNMT1	carnosine N-methyltransferase 1 [Source:HGNC Symbol%3BAcc:HGNC:23435]	7.4165	12.0701
ENSG00000102753	-0.717548140338965	0.141825	1	no	13:-:49699320-49792682	ENSG00000102753	3839	H0Y4S9,A0A024RDV7,O00505	KPNA3	karyopherin subunit alpha 3 [Source:HGNC Symbol%3BAcc:HGNC:6396]	12.109	19.4729
ENSG00000114544	0.723972	0.141869	1	no	3:-:126006357-126101561	ENSG00000114544	54946	D3DNA7,D6R9X6,D6RHE3,D6R925,D6RF72,D6RC02,D6RDB0,D6RJC0,D6R9S7,D6RDM3,D6R9M9,Q96GZ6	SLC41A3	solute carrier family 41 member 3 [Source:HGNC Symbol%3BAcc:HGNC:31046]	11.0494	6.54212
ENSG00000112599	1.29389	0.141885	1	no	6:-:42183284-42194956	ENSG00000112599	2979	Q9UMX6,A4FUA1	GUCA1B	guanylate cyclase activator 1B [Source:HGNC Symbol%3BAcc:HGNC:4679]	1.55031	0.61835
ENSG00000233198	1.29389	0.141885	1	no	9:+:137227502-137229640	ENSG00000233198	643596	P0DH78	RNF224	ring finger protein 224 [Source:HGNC Symbol%3BAcc:HGNC:41912]	2.24296	0.89462
ENSG00000215788	0.855323	0.141908	1	no	1:-:6460786-6466175	ENSG00000215788	8718	A0A0C4DGF3,A5LIN1,A0A3B3ISD9,K7EJY9,Q93038	TNFRSF25	TNF receptor superfamily member 25 [Source:HGNC Symbol%3BAcc:HGNC:11910]	4.72799	2.55574
ENSG00000101577	0.782552	0.141964	1	no	18:-:2916994-3013144	ENSG00000101577	9663	J3QQN0,Q92539	LPIN2	lipin 2 [Source:HGNC Symbol%3BAcc:HGNC:14450]	5.01923	2.85353
ENSG00000213433	-2.55458885167764	0.141999	1	no	5:-:151765859-151766378	ENSG00000213433	729416	-	RPLP1P6	ribosomal protein lateral stalk subunit P1 pseudogene 6 [Source:HGNC Symbol%3BAcc:HGNC:35809]	0.2461	1.41395
ENSG00000233325	-2.55458885167764	0.141999	1	no	13:+:21298139-21306373	ENSG00000233325	650794	-	MIPEPP3	mitochondrial intermediate peptidase pseudogene 3 [Source:HGNC Symbol%3BAcc:HGNC:39458]	0.20741	1.19166
ENSG00000271138	-2.55458885167764	0.141999	1	no	22:-:25437306-25437823	ENSG00000271138	84088	-	IGLVIVOR22-1	immunoglobulin lambda variable (IV)/OR22-1 (pseudogene) [Source:HGNC Symbol%3BAcc:HGNC:15694]	0.32235	1.85202
ENSG00000088325	-0.745755505879153	0.142042	1	no	20:+:31739271-31801805	ENSG00000088325	22974	Q643R0,Q9ULW0,Q96FC3	TPX2	TPX2 microtubule nucleation factor [Source:HGNC Symbol%3BAcc:HGNC:1249]	103.974	170.505
ENSG00000204991	0.814861	0.142113	1	no	16:+:89818179-89871319	ENSG00000204991	84501	H3BV39,H3BV74,Q8WWL2	SPIRE2	spire type actin nucleation factor 2 [Source:HGNC Symbol%3BAcc:HGNC:30623]	3.23167	1.79658
ENSG00000155363	0.702596	0.142213	1	no	1:+:112673141-112700746	ENSG00000155363	4343	Q9HCE1,Q5JR04	MOV10	Mov10 RISC complex RNA helicase [Source:HGNC Symbol%3BAcc:HGNC:7200]	30.1791	18.1351
ENSG00000286004	-1.11075408809136	0.142318	1	no	3:+:195900986-195903417	ENSG00000286004	-	-	-	novel transcript%2C antisense to TNK2	1.82024	3.8443
ENSG00000281490	0.806662	0.142426	1	no	7:-:128655962-128658791	ENSG00000281490	100130600	-	CICP14	capicua transcriptional repressor pseudogene 14 [Source:HGNC Symbol%3BAcc:HGNC:38542]	9.97724	5.57826
ENSG00000138834	0.704389	0.142487	1	no	16:+:1706183-1770351	ENSG00000138834	23162	B7ZMF3,E9PFH7,H3BN91,A0A669KB35,A0A087WYG2,G1UI24,Q9UPT6	MAPK8IP3	mitogen-activated protein kinase 8 interacting protein 3 [Source:HGNC Symbol%3BAcc:HGNC:6884]	23.3659	14.0235
ENSG00000225871	1.2783	0.142691	1	no	1:+:148435105-148436926	ENSG00000225871	-	-	-	family with sequence similarity 91%2C member A1 (FAM91A1) pseudogene	2.17223	0.87582
ENSG00000124507	1.2783	0.142691	1	no	6:+:34466061-34535229	ENSG00000124507	29993	A2VCM5,F6U236,Q9BY11,Q5TZC3	PACSIN1	protein kinase C and casein kinase substrate in neurons 1 [Source:HGNC Symbol%3BAcc:HGNC:8570]	0.75904	0.30604
ENSG00000088002	1.2783	0.142691	1	no	19:+:48552172-48599425	ENSG00000088002	6820	O00204	SULT2B1	sulfotransferase family 2B member 1 [Source:HGNC Symbol%3BAcc:HGNC:11459]	1.33841	0.53964
ENSG00000116209	0.702673	0.142856	1	no	1:-:54026681-54053504	ENSG00000116209	9528	Q6P5R1,Q5T704,Q9BXS4,Q5T703,D3DQ48,Q5T706,Q5T6Z8	TMEM59	transmembrane protein 59 [Source:HGNC Symbol%3BAcc:HGNC:1239]	24.548	14.7505
ENSG00000116459	-0.700555257067026	0.143168	1	no	1:+:111448864-111462773	ENSG00000116459	515	Q5QNZ2,P24539	ATP5PB	ATP synthase peripheral stalk-membrane subunit b [Source:HGNC Symbol%3BAcc:HGNC:840]	33.8279	53.7627
ENSG00000175305	-0.992397658615139	0.143515	1	no	8:-:94879770-94896678	ENSG00000175305	9134	E5RK20,I6L961,H0YBQ2,L8EBC7,A0A024R9B0,E5RHN2,O96020,Q8WUE3	CCNE2	cyclin E2 [Source:HGNC Symbol%3BAcc:HGNC:1590]	1.16417	2.26503
ENSG00000138400	-1.35149698630013	0.14367	1	no	2:-:206737763-206765328	ENSG00000138400	130752	B4DY40,C9JER5,Q5I0G3	MDH1B	malate dehydrogenase 1B [Source:HGNC Symbol%3BAcc:HGNC:17836]	0.39839	0.99418
ENSG00000134308	-0.718754880476062	0.143686	1	no	2:-:9583967-9630997	ENSG00000134308	10971	Q53RR5,Q53S41,E9PG15,P27348	YWHAQ	tyrosine 3-monooxygenase/tryptophan 5-monooxygenase activation protein theta [Source:HGNC Symbol%3BAcc:HGNC:12854]	93.1	149.842
ENSG00000175938	0.81782	0.143884	1	no	16:+:30949068-30956461	ENSG00000175938	93129	Q9BRQ5,H3BTY7,H3BT51,H3BTK7	ORAI3	ORAI calcium release-activated calcium modulator 3 [Source:HGNC Symbol%3BAcc:HGNC:28185]	9.35192	5.18836
ENSG00000238141	1.5929	0.143918	1	no	21:+:39315707-39323218	ENSG00000238141	100874093	-	BRWD1-AS1	BRWD1 antisense RNA 1 [Source:HGNC Symbol%3BAcc:HGNC:40614]	2.68535	0.87058
ENSG00000162104	0.746963	0.144019	1	no	16:-:3953387-4116442	ENSG00000162104	115	L0R6C2,I3L300,I3L342,I3NI20,O60503	ADCY9	adenylate cyclase 9 [Source:HGNC Symbol%3BAcc:HGNC:240]	4.4313	2.5822
ENSG00000175602	-0.740097295762911	0.144264	1	no	11:+:65890673-65891635	ENSG00000175602	11007	Q15834	CCDC85B	coiled-coil domain containing 85B [Source:HGNC Symbol%3BAcc:HGNC:24926]	31.8267	51.9876
ENSG00000142327	0.699926	0.144324	1	no	2:+:240565804-240581372	ENSG00000142327	57140	Q9HAU8,H7C200,C9JSI2,A4FTX9	RNPEPL1	arginyl aminopeptidase like 1 [Source:HGNC Symbol%3BAcc:HGNC:10079]	17.6221	10.609
ENSG00000169299	-0.716448506836527	0.144476	1	no	4:+:37826660-37862937	ENSG00000169299	55276	Q96G03,H0Y921,E9PD70,E7ENQ8	PGM2	phosphoglucomutase 2 [Source:HGNC Symbol%3BAcc:HGNC:8906]	12.7379	20.4686
ENSG00000197170	-0.709530164181202	0.1445	1	no	17:-:67337916-67366605	ENSG00000197170	5718	A0A0S2Z489,O00232,J3KSK1,J3KTJ5,A0A0S2Z476	PSMD12	proteasome 26S subunit%2C non-ATPase 12 [Source:HGNC Symbol%3BAcc:HGNC:9557]	10.4686	16.7416
ENSG00000149485	-0.699154763453724	0.144509	1	no	11:-:61799627-61829318	ENSG00000149485	3992	I3ZNN6,F5H1Q7,C9J425,H0YB97,F5H5X5,I3ZNE2,F5H3U5,I3ZNS6,I3ZNS3,I3ZNL9,F5H8G5,A0A0A0MR51,F5H3P6,I3ZNT3,F5H2R9,F5H852,I3ZNE3,F5GYH4,I3ZNH3,F5GWE3,H7C2V0,F5H0Y2,C9JJB3,O60427,F5H2H3,I3ZNL2,I3ZNS1	FADS1	fatty acid desaturase 1 [Source:HGNC Symbol%3BAcc:HGNC:3574]	12.8747	20.4419
ENSG00000031691	-0.793053262527954	0.144672	1	no	6:+:49463370-49493107	ENSG00000031691	55166	Q7L2Z9	CENPQ	centromere protein Q [Source:HGNC Symbol%3BAcc:HGNC:21347]	9.62907	16.3168
ENSG00000165916	-0.699904846439569	0.144696	1	no	11:-:47418769-47426473	ENSG00000165916	5702	E9PN50,E9PMD8,E9PM69,P17980,E9PMW0,R4GNH3,E9PLG2,E9PKD5,E9PS45	PSMC3	proteasome 26S subunit%2C ATPase 3 [Source:HGNC Symbol%3BAcc:HGNC:9549]	63.114	100.262
ENSG00000151491	0.724529	0.144759	1	no	12:-:15620134-15882329	ENSG00000151491	2059	F5H3Q6,F5H714,F5H0R8,A0A2R8YE63,H0YFG1,A0A2R8Y4W2,F5H1B5,F5GYM8,Q12929,F5H2B8	EPS8	epidermal growth factor receptor pathway substrate 8 [Source:HGNC Symbol%3BAcc:HGNC:3420]	56.5605	33.4754
[truncated: 13,845 more rows]
