# Supplementary material for: Zinc finger protein ZC3H18 is abnormally expressed in esophageal cancer tissues and facilitates the proliferation of esophageal cancer cells
Source: Front Immunol. 2025 Feb 25;16:1556509. doi: 10.3389/fimmu.2025.1556509 (PMC11894379; doi:10.3389/fimmu.2025.1556509)
Supplement: Supplementary file 1 [file DataSheet1.zip › Results of eukaryotic transcriptome sequencing/genes/E109si2_vs_E109siNC/deg.down.anno.xlsx]

## Sheet: Sheet1
ID	logFC	Pvalue	adj.Pvalue	regulation	pos_info	ensembl	entrez	uniprot	symbol	description	E109si2|E109si2	E109siNC|E109siNC
ENSG00000205420	-4.54895698359831	4.06213e-13	5.18551e-09	down	12:-:52487176-52493257	ENSG00000205420	3853	A0A0S2Z427,A0A0S2Z428,P02538	KRT6A	keratin 6A [Source:HGNC Symbol%3BAcc:HGNC:6443]	0.76538	17.5213
ENSG00000128510	-3.65075767413015	1.27328e-10	6.50164e-07	down	7:+:130293134-130324180	ENSG00000128510	51200	A4D1M3,C9J7D6,B7Z5J4,C9J3P4,C9J6N7,Q9UI42	CPA4	carboxypeptidase A4 [Source:HGNC Symbol%3BAcc:HGNC:15740]	1.47112	18.0698
ENSG00000069482	-4.28003257594862	1.00737e-08	3.21488e-05	down	11:+:68683779-68691175	ENSG00000069482	51083	Q8N6F7,P22466	GAL	galanin and GMAP prepropeptide [Source:HGNC Symbol%3BAcc:HGNC:4114]	0.78751	14.9621
ENSG00000186081	-2.62743867226382	3.72055e-07	0.000791577	down	12:-:52514575-52520530	ENSG00000186081	3852	H0YI76,F8W0C6,Q9UEK9,H0YIN9,F8VU69,F8VV57,P13647	KRT5	keratin 5 [Source:HGNC Symbol%3BAcc:HGNC:6442]	20.6525	124.804
ENSG00000041982	-3.57628392277696	6.69116e-07	0.00121254	down	9:-:115019575-115118257	ENSG00000041982	3371	F5H7V9,E9PC84,P24821,A7MBN2,A9YUB8,A0A0U1RR80,Q4LE33,A0A024R884,H0YGZ3,J3QSU6,F5H5D6	TNC	tenascin C [Source:HGNC Symbol%3BAcc:HGNC:5318]	0.15932	1.85843
ENSG00000206073	-6.32397592353622	1.23694e-06	0.00185767	down	18:-:63637259-63644256	ENSG00000206073	6318	C9JZ65,H0Y5H9,P48594,Q9BYF7,Q86W03,Q86W05	SERPINB4	serpin family B member 4 [Source:HGNC Symbol%3BAcc:HGNC:10570]	0.03246	2.54343
ENSG00000130600	-2.42986833586846	1.325e-06	0.00187937	down	11:-:1995176-2001470	ENSG00000130600	283120	-	H19	H19 imprinted maternally expressed transcript [Source:HGNC Symbol%3BAcc:HGNC:4713]	17.8682	94.1591
ENSG00000152377	-2.26297148788684	1.12524e-05	0.00926725	down	5:-:136975298-137598379	ENSG00000152377	6695	A0A0A0MQX7,D3DQB3,D6RB21,D6RAM7,L8ECB3,Q08629	SPOCK1	SPARC (osteonectin)%2C cwcv and kazal like domains proteoglycan 1 [Source:HGNC Symbol%3BAcc:HGNC:11251]	3.13735	14.7266
ENSG00000175592	-2.69907789146538	1.5382e-05	0.0115505	down	11:-:65892049-65900573	ENSG00000175592	8061	E9PKL5,E9PQT6,A0A0S2Z595,E9PPX2,P15407	FOSL1	FOS like 1%2C AP-1 transcription factor subunit [Source:HGNC Symbol%3BAcc:HGNC:13718]	2.13624	13.5666
ENSG00000196754	-2.14225701033481	1.60805e-05	0.01173	down	1:-:153561108-153567890	ENSG00000196754	6273	P29034,Q5RHS7,R4GN49	S100A2	S100 calcium binding protein A2 [Source:HGNC Symbol%3BAcc:HGNC:10492]	32.7377	141.335
ENSG00000113389	-2.52565784970699	2.09595e-05	0.0148644	down	5:+:32689070-32791724	ENSG00000113389	4883	H0Y9B9,D6RDL8,Q60I31,C9JK69,P17342	NPR3	natriuretic peptide receptor 3 [Source:HGNC Symbol%3BAcc:HGNC:7945]	0.55785	3.14145
ENSG00000188985	-2.58804414886312	4.13674e-05	0.0240034	down	18:-:26170726-26171284	ENSG00000188985	573971	-	DHFRP1	dihydrofolate reductase pseudogene 1 [Source:HGNC Symbol%3BAcc:HGNC:2862]	7.09678	41.7309
ENSG00000166396	-3.31754965437679	4.93564e-05	0.0267805	down	18:+:63752935-63805376	ENSG00000166396	8710	C9JM00,O75635,C9JA68,A0A1B0GX82	SERPINB7	serpin family B member 7 [Source:HGNC Symbol%3BAcc:HGNC:13902]	0.36397	3.54864
ENSG00000057149	-3.70986707715555	5.51431e-05	0.0287318	down	18:-:63655197-63661893	ENSG00000057149	6317	P29508	SERPINB3	serpin family B member 3 [Source:HGNC Symbol%3BAcc:HGNC:10569]	0.29987	3.8374
ENSG00000087494	-3.09515723304034	5.86917e-05	0.0299692	down	12:-:27958084-27972733	ENSG00000087494	5744	P12272,F5H485,Q15252,A0A024RB29,F5GZD9,Q53XY9	PTHLH	parathyroid hormone like hormone [Source:HGNC Symbol%3BAcc:HGNC:9607]	0.39462	3.29789
ENSG00000172137	-2.29181413354878	9.19052e-05	0.0426624	down	16:+:71358713-71390436	ENSG00000172137	794	A6NER6,H3BMN5,H3BN14,P22676	CALB2	calbindin 2 [Source:HGNC Symbol%3BAcc:HGNC:1435]	3.79926	18.1937
ENSG00000281181	-2.15001916807486	0.000147779	0.0628822	down	21:-:8437629-8438551	ENSG00000281181	-	-	-	novel transcript%2C similar to YY1 associated myogenesis RNA 1 YAM1	8.94272	38.8157
ENSG00000144354	-1.90410894003227	0.000173226	0.0691037	down	2:+:173354820-173368997	ENSG00000144354	83879	D3DPD9,F8WBA7,Q9BWT1	CDCA7	cell division cycle associated 7 [Source:HGNC Symbol%3BAcc:HGNC:14628]	6.29446	23.0393
ENSG00000197565	-2.94315413959529	0.000186231	0.0731486	down	X:-:108155607-108439497	ENSG00000197565	1288	B2RTX6,B7ZMM7,A0A087WZY5,A8MXH5,Q9UEH6,F5H851,Q14031,F5H3Q5,Q6NSE8	COL4A6	collagen type IV alpha 6 chain [Source:HGNC Symbol%3BAcc:HGNC:2208]	0.13787	1.03697
ENSG00000137801	-1.94768806865965	0.000223318	0.083846	down	15:+:39581079-39599466	ENSG00000137801	7057	A0A024R9Q1,A0A0B6XK25,A8MZG1,P07996,A0PJG0	THBS1	thrombospondin 1 [Source:HGNC Symbol%3BAcc:HGNC:11785]	24.6636	93.0434
ENSG00000176788	-1.89127461113503	0.00024085	0.0891181	down	5:+:17065598-17276843	ENSG00000176788	10409	U3KQP0,P80723	BASP1	brain abundant membrane attached signal protein 1 [Source:HGNC Symbol%3BAcc:HGNC:957]	9.33246	33.8567
ENSG00000096060	-2.01140082763652	0.000255031	0.093017	down	6:-:35573585-35728583	ENSG00000096060	2289	L0R859,L8EC85,Q2TA84,Q13451	FKBP5	FKBP prolyl isomerase 5 [Source:HGNC Symbol%3BAcc:HGNC:3721]	0.98736	3.89299
ENSG00000186847	-3.47762686986275	0.000330529	0.106542	down	17:-:41582279-41586895	ENSG00000186847	3861	A0A024R1X6,P02533	KRT14	keratin 14 [Source:HGNC Symbol%3BAcc:HGNC:6416]	0.19862	2.16382
ENSG00000117407	-2.83931832861075	0.000346361	0.106542	down	1:+:43933320-43937240	ENSG00000117407	9048	E9PN22,D3DPX9,E9PIK2,E9PLG3,Q5T4W7	ARTN	artemin [Source:HGNC Symbol%3BAcc:HGNC:727]	0.48164	3.37099
ENSG00000103044	-2.66219782576423	0.000403871	0.11331	down	16:+:69105653-69118719	ENSG00000103044	3038	C0KZD9,Q96RV2,H3BRH5,O00219	HAS3	hyaluronan synthase 3 [Source:HGNC Symbol%3BAcc:HGNC:4820]	0.33223	2.05665
ENSG00000113356	-2.29902956640599	0.000487225	0.128367	down	5:+:90471748-90514557	ENSG00000113356	10622	O15318,A0A7I2R591,L8E8B4,D6RIT0,D6RJH6,D6R9U7,D6REQ0,A0A024RAM1	POLR3G	RNA polymerase III subunit G [Source:HGNC Symbol%3BAcc:HGNC:30075]	0.89045	4.28554
ENSG00000178695	-2.0582156546522	0.000730068	0.172587	down	13:-:76880175-76886405	ENSG00000178695	115207	A0A140VJM4,Q96CX2	KCTD12	potassium channel tetramerization domain containing 12 [Source:HGNC Symbol%3BAcc:HGNC:14678]	0.91393	3.72234
ENSG00000149948	-1.96734360516236	0.000750647	0.174371	down	12:+:65824460-65966291	ENSG00000149948	8091	P52926,Q1M183,F5H2A4,H0YFY4,F5H6H0,F5H2U8	HMGA2	high mobility group AT-hook 2 [Source:HGNC Symbol%3BAcc:HGNC:5009]	0.48828	1.8673
ENSG00000092853	-1.75326740649531	0.000761455	0.175142	down	1:-:35720218-35769978	ENSG00000092853	63967	Q05D30,Q1RMC5,Q9HAW4,E7ESG2	CLSPN	claspin [Source:HGNC Symbol%3BAcc:HGNC:19715]	1.88134	6.20255
ENSG00000065328	-1.7340127417567	0.000849772	0.188657	down	10:+:13161558-13211110	ENSG00000065328	55388	Q5T670,C9J600,Q7L590	MCM10	minichromosome maintenance 10 replication initiation factor [Source:HGNC Symbol%3BAcc:HGNC:18043]	3.38926	11.0259
ENSG00000196611	-3.6801197337615	0.000933214	0.190856	down	11:-:102789401-102798160	ENSG00000196611	4312	Q96DZ4,L8EC95,P03956,A5GZ69	MMP1	matrix metallopeptidase 1 [Source:HGNC Symbol%3BAcc:HGNC:7155]	0.09348	1.1718
ENSG00000172379	-2.54887520048324	0.00118361	0.220574	down	15:+:80404350-80597933	ENSG00000172379	9915	X5D8U0,A0A087WVE9,X5DQN9,X5D7T2,X5D9H9,X5DP31,Q86TN1,X5DP87,X5DRE4,Q9HBZ2,X5DP40,H0YKW1	ARNT2	aryl hydrocarbon receptor nuclear translocator 2 [Source:HGNC Symbol%3BAcc:HGNC:16876]	0.19021	1.08853
ENSG00000134775	-1.72940914075797	0.00129239	0.235687	down	18:+:36297714-36780055	ENSG00000134775	80206	K7EKZ0,K7ER94,Q8IVF7,Q2V2M9,A0A0A0MTS9,K7EP24	FHOD3	formin homology 2 domain containing 3 [Source:HGNC Symbol%3BAcc:HGNC:26178]	1.69503	5.49667
ENSG00000135919	-1.57969286588127	0.00131123	0.237425	down	2:-:223975045-224039318	ENSG00000135919	5270	A0A024R451,C9K031,A0A024R498,C9JN98,C9JRK5,P07093	SERPINE2	serpin family E member 2 [Source:HGNC Symbol%3BAcc:HGNC:8951]	4.95768	14.4921
ENSG00000163710	-2.72742544853985	0.00139542	0.244016	down	3:-:142815922-142889206	ENSG00000163710	26577	H7C520,Q9UKZ9,A0A3B3ITE8,H7C5D5,L8E804,C9JYX9	PCOLCE2	procollagen C-endopeptidase enhancer 2 [Source:HGNC Symbol%3BAcc:HGNC:8739]	0.27166	1.75948
ENSG00000122641	-1.74152027842564	0.00145618	0.2512	down	7:-:41667168-41705834	ENSG00000122641	3624	A4D1W7,P08476	INHBA	inhibin subunit beta A [Source:HGNC Symbol%3BAcc:HGNC:6066]	1.42121	4.64758
ENSG00000119326	-1.67270226219901	0.00146841	0.25161	down	9:-:108942569-109013522	ENSG00000119326	8727	Q5JTQ6,Q9UBT7,Q5JTQ9	CTNNAL1	catenin alpha like 1 [Source:HGNC Symbol%3BAcc:HGNC:2512]	5.3253	16.6033
ENSG00000157470	-2.14291036448871	0.00157919	0.262615	down	15:+:59372693-59523555	ENSG00000157470	145773	H0YMX7,H0YN94,H0YKQ6,H0YKW2,H0YMF2,H0YKL6,H0YLQ5,Q8TBF8,H0YN47	FAM81A	family with sequence similarity 81 member A [Source:HGNC Symbol%3BAcc:HGNC:28379]	0.59724	2.57958
ENSG00000231948	-4.90251215509794	0.00158407	0.262615	down	2:-:20590775-20592548	ENSG00000231948	100874343	-	HS1BP3-IT1	HS1BP3 intronic transcript 1 [Source:HGNC Symbol%3BAcc:HGNC:41474]	0.10664	3.11926
ENSG00000275989	-Inf	0.00162722	0.263774	down	13:-:110945478-110971603	ENSG00000275989	-	-	-	sperm acrosome associated 7 (SPACA7) pseudogene	0	2.1796
ENSG00000123505	-1.54847572795103	0.00163238	0.263774	down	6:+:110874770-110898879	ENSG00000123505	262	B4DZ60,A0A5F9ZHD5,F6R5I9,Q5VXN5,P17707	AMD1	adenosylmethionine decarboxylase 1 [Source:HGNC Symbol%3BAcc:HGNC:457]	4.31885	12.3544
ENSG00000197641	-1.84701704250624	0.00198916	0.304104	down	18:+:63586989-63604639	ENSG00000197641	5275	C9JL93,F8WE70,B7ZKV6,A0A0A0MQW3,Q9UIV8,H7BZS9	SERPINB13	serpin family B member 13 [Source:HGNC Symbol%3BAcc:HGNC:8944]	1.49591	5.26297
ENSG00000143942	-2.28051227505226	0.00240279	0.352836	down	2:+:53767804-53775196	ENSG00000143942	494143	Q8WUX2	CHAC2	ChaC glutathione specific gamma-glutamylcyclotransferase 2 [Source:HGNC Symbol%3BAcc:HGNC:32363]	1.51532	7.19986
ENSG00000235162	-2.15405092209391	0.00241848	0.352836	down	12:+:105235290-105396097	ENSG00000235162	387882	F8VXK5,I7HHH9,F8VQD4,Q8TAD7,F8W1S6	C12orf75	chromosome 12 open reading frame 75 [Source:HGNC Symbol%3BAcc:HGNC:35164]	0.99792	4.34356
ENSG00000250471	-Inf	0.00265394	0.372296	down	4:+:8174421-8174999	ENSG00000250471	728564	-	GMPSP1	guanine monophosphate synthase pseudogene 1 [Source:HGNC Symbol%3BAcc:HGNC:39428]	0	2.19341
ENSG00000154734	-2.26508223448265	0.00278948	0.384869	down	21:-:26835755-26845409	ENSG00000154734	9510	E5RI60,A0A7I2V400,A0A7I2V5J1,Q9UHI8,Q8NE26,A0A7I2YQL5	ADAMTS1	ADAM metallopeptidase with thrombospondin type 1 motif 1 [Source:HGNC Symbol%3BAcc:HGNC:217]	0.26285	1.2356
ENSG00000214391	-2.6801197337615	0.00299786	0.396571	down	11:+:90282560-90284172	ENSG00000214391	399942	-	TUBAP2	tubulin alpha pseudogene 2 [Source:HGNC Symbol%3BAcc:HGNC:14531]	0.47602	2.98361
ENSG00000186603	-1.73047393364855	0.00315285	0.410691	down	1:+:45326895-45328710	ENSG00000186603	84842	Q96IR7	HPDL	4-hydroxyphenylpyruvate dioxygenase like [Source:HGNC Symbol%3BAcc:HGNC:28242]	4.29859	13.9498
ENSG00000128578	-1.61325442862054	0.00336682	0.426267	down	7:+:129434432-129488399	ENSG00000128578	57464	Q9ULQ0	STRIP2	striatin interacting protein 2 [Source:HGNC Symbol%3BAcc:HGNC:22209]	2.00329	5.99376
ENSG00000251667	-Inf	0.00341468	0.427164	down	5:+:176308063-176309013	ENSG00000251667	100421311	-	BRCC3P1	BRCA1/BRCA2-containing complex subunit 3 pseudogene 1 [Source:HGNC Symbol%3BAcc:HGNC:51444]	0	1.26513
ENSG00000101361	-1.42923591532831	0.00342989	0.427164	down	20:+:2652593-2658393	ENSG00000101361	10528	Q5JXT2,O00567,A0PJ92,Q9BSN3,A0A494C128,H0YDU4,H0Y653	NOP56	NOP56 ribonucleoprotein [Source:HGNC Symbol%3BAcc:HGNC:15911]	10.3928	27.3711
ENSG00000159166	-1.4264111201998	0.00353628	0.434062	down	1:-:201380833-201399915	ENSG00000159166	3898	A0A0J9YVY2,A0A0J9YW63,Q6IPJ9,A0A0J9YYF6,O00515,E9PDI4	LAD1	ladinin 1 [Source:HGNC Symbol%3BAcc:HGNC:6472]	15.1281	39.7645
ENSG00000127824	-1.41727207248053	0.00357005	0.43611	down	2:-:219249710-219277902	ENSG00000127824	7277	P68366,C9JJQ8,C9JDS9,C9JEV8,C9JQ00,C9JDL2	TUBA4A	tubulin alpha 4a [Source:HGNC Symbol%3BAcc:HGNC:12407]	26.7327	69.8236
ENSG00000171793	-1.44373975284904	0.00365257	0.444066	down	1:+:40979688-41012565	ENSG00000171793	1503	B4E1E0,A0A3B3ITB8,P17812,A0A3B3IRI2,A0A3B3IRQ8,A0A3B3ITH9,A0A3B3ISY3,A0A3B3ITF6	CTPS1	CTP synthase 1 [Source:HGNC Symbol%3BAcc:HGNC:2519]	3.13508	8.34018
ENSG00000163584	-1.47427515806424	0.00391581	0.467195	down	3:-:170864875-170870208	ENSG00000163584	200916	Q6P5R6,H0Y8C2,Q5JWX6,F8WDK8,C9JYQ9	RPL22L1	ribosomal protein L22 like 1 [Source:HGNC Symbol%3BAcc:HGNC:27610]	11.4182	31.0253
ENSG00000109511	-2.47019666438726	0.00396956	0.469198	down	4:+:168092537-168187736	ENSG00000109511	11199	Q9UJ72	ANXA10	annexin A10 [Source:HGNC Symbol%3BAcc:HGNC:534]	0.55761	3.02169
ENSG00000239672	-1.49569516262407	0.00404654	0.473909	down	17:+:51153559-51162428	ENSG00000239672	4830	P15531,E5RHP0,C9K028,E7ERL0	NME1	NME/NM23 nucleoside diphosphate kinase 1 [Source:HGNC Symbol%3BAcc:HGNC:7849]	5.62098	15.5017
ENSG00000094804	-1.40016985751583	0.0044442	0.502056	down	17:+:40287879-40304657	ENSG00000094804	990	J3KTI7,J3QR52,A0A024R1S2,J3QLN7,Q99741	CDC6	cell division cycle 6 [Source:HGNC Symbol%3BAcc:HGNC:1744]	7.85512	20.2751
ENSG00000255135	-2.27203499512442	0.0046224	0.504335	down	11:-:76435559-76444687	ENSG00000255135	-	-	-	novel transcript	1.39362	6.58285
ENSG00000167601	-1.40176265827987	0.00476493	0.509011	down	19:+:41219223-41261766	ENSG00000167601	558	P30530,M0R0W6	AXL	AXL receptor tyrosine kinase [Source:HGNC Symbol%3BAcc:HGNC:905]	6.84224	17.6802
ENSG00000164687	-2.4170853279277	0.00500086	0.527058	down	8:+:81280536-81284777	ENSG00000164687	2171	I6L8B7,E7DVW5,Q01469	FABP5	fatty acid binding protein 5 [Source:HGNC Symbol%3BAcc:HGNC:3560]	0.53769	2.80845
ENSG00000205426	-2.47762686986275	0.00508683	0.527935	down	12:-:52285913-52291534	ENSG00000205426	3887	Q14533,A0A087X106	KRT81	keratin 81 [Source:HGNC Symbol%3BAcc:HGNC:6458]	0.46438	2.5295
ENSG00000114646	-2.47762686986275	0.00508683	0.527935	down	3:-:47562238-47580792	ENSG00000114646	10675	A0A087WUT8,O95196	CSPG5	chondroitin sulfate proteoglycan 5 [Source:HGNC Symbol%3BAcc:HGNC:2467]	0.20513	1.11734
ENSG00000006606	-2.55458885167764	0.00511495	0.528059	down	7:-:75769533-75789896	ENSG00000006606	10344	Q9Y258	CCL26	C-C motif chemokine ligand 26 [Source:HGNC Symbol%3BAcc:HGNC:10625]	1.09221	6.27528
ENSG00000075131	-1.75722865945926	0.00519759	0.529039	down	15:-:66336191-66386746	ENSG00000075131	54962	H3BU04,H3BQ83,H3BVG9,Q9BVW5,H3BTH1	TIPIN	TIMELESS interacting protein [Source:HGNC Symbol%3BAcc:HGNC:30750]	1.98568	6.56454
ENSG00000085840	-1.42468069812867	0.00564232	0.549783	down	1:-:52372829-52404423	ENSG00000085840	4998	Q13415,Q9Y619	ORC1	origin recognition complex subunit 1 [Source:HGNC Symbol%3BAcc:HGNC:8487]	6.99105	18.354
ENSG00000104738	-1.3466960000363	0.00567047	0.549783	down	8:+:47960185-47978160	ENSG00000104738	4173	A0A024R7U6,A0A3B3ISC1,A0A3B3IRR8,A0A3B3IU45,A0A3B3IT92,A0A3B3ITP6,A0A3B3IS88,E5RG31,E5RHP5,A0A3B3IS57,E5RFR3,A4FS09,P33991,E5RG53	MCM4	minichromosome maintenance complex component 4 [Source:HGNC Symbol%3BAcc:HGNC:6947]	16.5722	41.2186
ENSG00000262343	-Inf	0.00574636	0.549783	down	17:-:79848058-79850110	ENSG00000262343	-	-	-	novel transcript	0	3.3008
ENSG00000103187	-1.32503382319736	0.00620909	0.573388	down	16:-:84565596-84618078	ENSG00000103187	23406	H3BT58,A0A087WWC7,Q14019	COTL1	coactosin like F-actin binding protein 1 [Source:HGNC Symbol%3BAcc:HGNC:18304]	11.6974	28.6604
ENSG00000231131	-2.0834754279927	0.00628336	0.577052	down	10:-:52450874-52755507	ENSG00000231131	101928687	-	LNCAROD	lncRNA activating regulator of DKK1 [Source:HGNC Symbol%3BAcc:HGNC:50913]	0.60272	2.49817
ENSG00000170379	-1.82044102215891	0.00655087	0.588909	down	7:+:143620952-143730410	ENSG00000170379	285966	Q8N1I1,A6NFQ2	TCAF2	TRPM8 channel associated factor 2 [Source:HGNC Symbol%3BAcc:HGNC:26878]	0.61889	2.13767
ENSG00000272695	-2.10798127339792	0.00673662	0.597903	down	13:+:113864112-113866834	ENSG00000272695	100506394	-	GAS6-DT	GAS6 divergent transcript [Source:HGNC Symbol%3BAcc:HGNC:43694]	0.89178	3.75961
ENSG00000127946	-1.34018790601561	0.00696561	0.606959	down	7:-:75533298-75738962	ENSG00000127946	3092	Q8TDA4,A4VCI6,C9JMG5,O00291	HIP1	huntingtin interacting protein 1 [Source:HGNC Symbol%3BAcc:HGNC:4913]	3.93702	9.74814
ENSG00000099901	-1.30562005703339	0.00698954	0.606973	down	22:+:20115938-20127355	ENSG00000099901	5902	B3KUP2,C9JDM3,F6WQW2,C9JGV6,P43487,C9JXG8,C9JJ34,D3DX26,C9JIC6,A0A140VK94,F8WCY3	RANBP1	RAN binding protein 1 [Source:HGNC Symbol%3BAcc:HGNC:9847]	16.5781	40.0758
ENSG00000165490	-1.46874030514747	0.00713243	0.615197	down	11:+:82899975-82958277	ENSG00000165490	220042	E9PQP9,E9PM93,B4DS54,E9PLJ5,E9PN94,E9PMA7,Q8IXT1	DDIAS	DNA damage induced apoptosis suppressor [Source:HGNC Symbol%3BAcc:HGNC:26351]	2.43286	6.58522
ENSG00000116771	-2.21063445046028	0.00718399	0.617557	down	1:-:15571699-15585051	ENSG00000116771	79814	A0A024QZ74,Q9BSE5	AGMAT	agmatinase [Source:HGNC Symbol%3BAcc:HGNC:18407]	0.43415	1.96528
ENSG00000071539	-1.29823385495115	0.00748591	0.63311	down	5:+:892884-919357	ENSG00000071539	9319	H0YAL2,Q15645	TRIP13	thyroid hormone receptor interactor 13 [Source:HGNC Symbol%3BAcc:HGNC:12307]	18.4303	44.3259
ENSG00000276043	-1.28811023044283	0.00778648	0.645443	down	19:+:4903080-4962154	ENSG00000276043	29128	Q96T88,A0A087WWG9,A0A087WTW0,A0A087WVR3,L8ECE3	UHRF1	ubiquitin like with PHD and ring finger domains 1 [Source:HGNC Symbol%3BAcc:HGNC:12556]	18.207	43.4825
ENSG00000175874	-1.64841087403416	0.00821215	0.670466	down	2:-:101345550-101387503	ENSG00000175874	200407	Q580X0,Q4ZFW3,Q8IUH2	CREG2	cellular repressor of E1A stimulated genes 2 [Source:HGNC Symbol%3BAcc:HGNC:14272]	0.83392	2.55661
ENSG00000171208	-1.28327234988901	0.00821965	0.670466	down	16:-:47077703-47143945	ENSG00000171208	81831	Q32NC3,H3BSR0,Q8NC67,H3BM37,H3BTE1	NETO2	neuropilin and tolloid like 2 [Source:HGNC Symbol%3BAcc:HGNC:14644]	8.07032	19.2093
ENSG00000166250	-1.80142602998363	0.00835171	0.672907	down	11:-:123069872-123195248	ENSG00000166250	79827	Q9H6B4	CLMP	CXADR like membrane protein [Source:HGNC Symbol%3BAcc:HGNC:24039]	0.72121	2.45847
ENSG00000229539	-4.4170853279277	0.00838136	0.672907	down	20:-:3888239-3888868	ENSG00000229539	107985395	-	PANK2-AS1	PANK2 antisense RNA 1 [Source:HGNC Symbol%3BAcc:HGNC:40732]	0.14509	3.03135
ENSG00000280693	-2.46861562856778	0.00862467	0.683997	down	10:+:103745966-103755423	ENSG00000280693	100505839	-	SH3PXD2A-AS1	SH3PXD2A antisense RNA 1 [Source:HGNC Symbol%3BAcc:HGNC:45242]	0.31747	1.71852
ENSG00000129521	-1.39040915883084	0.00862665	0.683997	down	14:-:33924227-34462774	ENSG00000129521	112399	F8VR39,F8W1G2,Q3T1B0,G3V3M1,A6XP73,Q9H6Z9	EGLN3	egl-9 family hypoxia inducible factor 3 [Source:HGNC Symbol%3BAcc:HGNC:14661]	2.27682	5.83715
ENSG00000197728	-1.26607139807361	0.00883019	0.689881	down	12:+:56041351-56044697	ENSG00000197728	6231	A0A024RB14,P62854,Q75MH1	RPS26	ribosomal protein S26 [Source:HGNC Symbol%3BAcc:HGNC:10414]	40.3922	95.0037
ENSG00000107984	-1.41977943709697	0.00892013	0.694329	down	10:+:52314281-52318042	ENSG00000107984	22943	I1W660,O94907	DKK1	dickkopf WNT signaling pathway inhibitor 1 [Source:HGNC Symbol%3BAcc:HGNC:2891]	6.1652	16.131
ENSG00000229647	-2.06714285687074	0.00914452	0.709631	down	2:+:207166120-207248668	ENSG00000229647	105373853	-	MYOSLID	myocardin-induced smooth muscle lncRNA%2C inducer of differentiation [Source:HGNC Symbol%3BAcc:HGNC:51821]	0.52365	2.14599
ENSG00000283000	-3.09515723304034	0.00930225	0.719684	down	10:+:34969881-34975578	ENSG00000283000	105376491	-	LINC02635	long intergenic non-protein coding RNA 2635 [Source:HGNC Symbol%3BAcc:HGNC:54118]	0.21311	1.78095
ENSG00000116120	-1.27547837868311	0.00941844	0.722109	down	2:-:222566899-222656092	ENSG00000116120	10056	Q9BR63,Q9NSD9	FARSB	phenylalanyl-tRNA synthetase subunit beta [Source:HGNC Symbol%3BAcc:HGNC:17800]	6.39761	15.1458
ENSG00000091127	-1.44106419086214	0.00973619	0.73761	down	7:-:105439661-105522271	ENSG00000091127	54517	A3R6R7,Q96PZ0,H0Y863,E7EUH7	PUS7	pseudouridine synthase 7 [Source:HGNC Symbol%3BAcc:HGNC:26033]	2.58367	6.86053
ENSG00000168243	-1.45103265985104	0.00996794	0.745862	down	1:-:235547685-235650754	ENSG00000168243	2786	B1APZ0,P50150	GNG4	G protein subunit gamma 4 [Source:HGNC Symbol%3BAcc:HGNC:4407]	2.06961	5.53364
ENSG00000148459	-1.56427140507498	0.00999118	0.745862	down	10:+:26697701-26746798	ENSG00000148459	23590	H0YEE6,Q5T2R2	PDSS1	decaprenyl diphosphate synthase subunit 1 [Source:HGNC Symbol%3BAcc:HGNC:17759]	3.61236	10.4472
ENSG00000242265	-1.29317548308159	0.0100311	0.746028	down	7:+:94656325-94669695	ENSG00000242265	23089	A0A087WYS2,Q86TG7,A0A087WX23,A0A087WUL4,B4DSP0,A0A087WXK2,A0A087WZG9	PEG10	paternally expressed 10 [Source:HGNC Symbol%3BAcc:HGNC:14005]	4.48635	10.7522
ENSG00000189057	-1.29834778134418	0.0100518	0.746028	down	11:+:59107185-59127412	ENSG00000189057	374393	E9PS27,Q6SJ93	FAM111B	FAM111 trypsin like peptidase B [Source:HGNC Symbol%3BAcc:HGNC:24200]	7.33392	17.6398
ENSG00000145220	-1.51896494194692	0.0105052	0.758921	down	4:-:4267701-4290154	ENSG00000145220	55646	Q9NX58,D6RDJ1	LYAR	Ly1 antibody reactive [Source:HGNC Symbol%3BAcc:HGNC:26021]	3.41589	9.57361
ENSG00000167114	-1.33672196365163	0.0105228	0.758921	down	9:+:128340527-128361470	ENSG00000167114	10999	A0A024R8D2,Q6P1M0	SLC27A4	solute carrier family 27 member 4 [Source:HGNC Symbol%3BAcc:HGNC:10998]	5.92495	14.6351
ENSG00000275895	-1.66075440889457	0.0107033	0.763511	down	21:-:6484623-6499261	ENSG00000275895	102724594	P0DN76,A0A1B0GW87	U2AF1L5	U2 small nuclear RNA auxiliary factor 1 like 5 [Source:HGNC Symbol%3BAcc:HGNC:51830]	0.4316	1.33454
ENSG00000115758	-1.24864994462588	0.0107637	0.765479	down	2:-:10439968-10448327	ENSG00000115758	4953	L8EA08,C9JG30,P11926	ODC1	ornithine decarboxylase 1 [Source:HGNC Symbol%3BAcc:HGNC:8109]	16.644	38.6774
ENSG00000136982	-1.54484087512607	0.0110694	0.779397	down	8:-:119833976-119855894	ENSG00000136982	79075	Q9BVC3	DSCC1	DNA replication and sister chromatid cohesion 1 [Source:HGNC Symbol%3BAcc:HGNC:24453]	2.77862	7.92849
ENSG00000165272	-1.3208700126684	0.011202	0.779397	down	9:-:33441156-33447596	ENSG00000165272	360	A0A2R8YDV4,A0A2R8YD22,A0A2R8Y2R4,B4E034,Q92482	AQP3	aquaporin 3 (Gill blood group) [Source:HGNC Symbol%3BAcc:HGNC:636]	6.81398	16.6472
ENSG00000165704	-1.23604383686269	0.0117382	0.798407	down	X:+:134460165-134520513	ENSG00000165704	3251	A0A0H3YEQ7,P00492,Q6LET3	HPRT1	hypoxanthine phosphoribosyltransferase 1 [Source:HGNC Symbol%3BAcc:HGNC:5157]	27.6662	63.7313
ENSG00000100297	-1.2029168590125	0.0128064	0.851778	down	22:+:35400134-35425431	ENSG00000100297	4174	B1AHB1,F8WFD7,B1AHB2,B1AHA9,P33992,B1AHB0	MCM5	minichromosome maintenance complex component 5 [Source:HGNC Symbol%3BAcc:HGNC:6948]	13.9627	31.4341
ENSG00000137975	-1.57702624079739	0.0129413	0.851778	down	1:+:86424171-86456553	ENSG00000137975	9635	Q9UQC9	CLCA2	chloride channel accessory 2 [Source:HGNC Symbol%3BAcc:HGNC:2016]	1.26345	3.68643
ENSG00000093009	-1.2579317814006	0.0129522	0.851778	down	22:+:19479457-19520612	ENSG00000093009	8318	C9J911,A0A5F9ZH29,H7BZ91,C9K087,A0A5K1VW85,A0A5F9ZI22,O75419	CDC45	cell division cycle 45 [Source:HGNC Symbol%3BAcc:HGNC:1739]	9.17455	21.4574
ENSG00000204856	-1.79559695118143	0.0129854	0.851778	down	12:+:110468415-110490385	ENSG00000204856	29902	F8VXY8,Q8WUB2	FAM216A	family with sequence similarity 216 member A [Source:HGNC Symbol%3BAcc:HGNC:30180]	1.04196	3.53749
ENSG00000137310	-1.22995401107905	0.0130177	0.851778	down	6:+:31158547-31167159	ENSG00000137310	6941	D2IYK5,Q9Y242,H0YFN0,A0A0G2JIJ7	TCF19	transcription factor 19 [Source:HGNC Symbol%3BAcc:HGNC:11629]	10.5405	24.1786
ENSG00000277053	-1.22818265167112	0.0137296	0.867648	down	7:-:75185385-75237696	ENSG00000277053	2970	-	GTF2IP1	general transcription factor IIi pseudogene 1 [Source:HGNC Symbol%3BAcc:HGNC:4660]	4.53299	10.3854
ENSG00000174442	-1.24288059910815	0.014193	0.878879	down	15:+:66504959-66550130	ENSG00000174442	55055	H3BQ07,H3BPI7,H3BSG1,Q9H900	ZWILCH	zwilch kinetochore protein [Source:HGNC Symbol%3BAcc:HGNC:25468]	5.56625	12.8832
ENSG00000183044	-1.33564907022305	0.0141958	0.878879	down	16:+:8674596-8784575	ENSG00000183044	18	H3BRT1,X5D8S1,H3BP84,H3BRJ1,H3BPW8,X5D2Y3,H3BRN4,H3BMJ9,H3BP74,H3BNQ7,P80404	ABAT	4-aminobutyrate aminotransferase [Source:HGNC Symbol%3BAcc:HGNC:23]	1.41634	3.49586
ENSG00000168078	-1.28410467109214	0.0143436	0.884556	down	8:-:27809624-27838082	ENSG00000168078	55872	Q96KB5,E5RIE1,E5RFX4	PBK	PDZ binding kinase [Source:HGNC Symbol%3BAcc:HGNC:18282]	8.72801	20.7868
ENSG00000128050	-1.17951345002456	0.0151298	0.910272	down	4:+:56435741-56464578	ENSG00000128050	10606	D6RF62,P22234,E9PBS1	PAICS	phosphoribosylaminoimidazole carboxylase and phosphoribosylaminoimidazolesuccinocarboxamide synthase [Source:HGNC Symbol%3BAcc:HGNC:8587]	17.4607	38.6765
ENSG00000175279	-2.13955135239879	0.0151405	0.910272	down	1:+:10430433-10442808	ENSG00000175279	378708	K7ESB0,A0A0U1RQL5,Q8N2Z9	CENPS	centromere protein S [Source:HGNC Symbol%3BAcc:HGNC:23163]	0.58568	2.52375
ENSG00000166589	-1.95909568346431	0.0151415	0.910272	down	16:-:66908122-66918917	ENSG00000166589	1014	I3L418,H3BSG2,H3BSV3,A0A0B4J288,O75309,J3QLA1	CDH16	cadherin 16 [Source:HGNC Symbol%3BAcc:HGNC:1755]	0.44571	1.69478
ENSG00000104369	-1.6716581550133	0.0154263	0.922364	down	8:-:74234700-74321540	ENSG00000104369	56704	E5RHU9,Q9HDC5,Q86VR1,Q4KMX3	JPH1	junctophilin 1 [Source:HGNC Symbol%3BAcc:HGNC:14201]	0.79459	2.4756
ENSG00000129194	-1.23641289165138	0.0155502	0.926047	down	17:-:7588178-7590094	ENSG00000129194	6665	O60248	SOX15	SRY-box transcription factor 15 [Source:HGNC Symbol%3BAcc:HGNC:11196]	16.7716	38.6447
ENSG00000131187	-2.09515723304034	0.0161998	0.952344	down	5:-:177402141-177409564	ENSG00000131187	2161	A0A0R7FJH5,A0A346D5N4,Q1JR85,P00748	F12	coagulation factor XII [Source:HGNC Symbol%3BAcc:HGNC:3530]	0.39469	1.6492
ENSG00000172115	-1.15809184124803	0.0163526	0.953195	down	7:-:25118656-25125260	ENSG00000172115	54205	G4XXL9,C9JFR7,P99999	CYCS	cytochrome c%2C somatic [Source:HGNC Symbol%3BAcc:HGNC:19986]	14.4965	31.6373
ENSG00000198805	-1.21402503966105	0.0165917	0.960549	down	14:+:20468954-20477089	ENSG00000198805	4860	G3V2H3,P01298,P00491,G3V5M2,G3V393	PNP	purine nucleoside phosphorylase [Source:HGNC Symbol%3BAcc:HGNC:7892]	6.57809	14.9237
ENSG00000164045	-1.36263754390533	0.0167617	0.961134	down	3:-:48157146-48188417	ENSG00000164045	993	A0A024R2R6,P30304,C9JFR5,D8KXX0,C9JH94	CDC25A	cell division cycle 25A [Source:HGNC Symbol%3BAcc:HGNC:1725]	2.50076	6.28904
ENSG00000184992	-1.18467415076626	0.0168431	0.961134	down	12:+:124993645-125031231	ENSG00000184992	140707	A0A5F9ZHY7,Q8WY22	BRI3BP	BRI3 binding protein [Source:HGNC Symbol%3BAcc:HGNC:14251]	5.51747	12.2654
ENSG00000119705	-1.21473884879301	0.0169783	0.964617	down	14:+:77708071-77761104	ENSG00000119705	81892	H0YJ07,H0YJI1,G3V4X6,G3V2S9,H0YJ40,A0A087WUN7,H0YJU7,H0YJW7,Q9GZT3	SLIRP	SRA stem-loop interacting RNA binding protein [Source:HGNC Symbol%3BAcc:HGNC:20495]	9.84954	22.3566
ENSG00000007968	-1.28780231098274	0.0171306	0.969759	down	1:-:23506438-23531233	ENSG00000007968	1870	Q14209	E2F2	E2F transcription factor 2 [Source:HGNC Symbol%3BAcc:HGNC:3114]	2.70609	6.4614
ENSG00000163170	-1.5706685913455	0.0171981	0.971427	down	2:-:74135400-74147912	ENSG00000163170	388962	Q8N338,Q53S33	BOLA3	bolA family member 3 [Source:HGNC Symbol%3BAcc:HGNC:24415]	1.52049	4.41692
ENSG00000165501	-1.37583459966138	0.0172855	0.972377	down	14:+:49598761-49614672	ENSG00000165501	122769	G3V5H2,Q96L50,Q6P393	LRR1	leucine rich repeat protein 1 [Source:HGNC Symbol%3BAcc:HGNC:19742]	4.15418	10.5432
ENSG00000108179	-1.15108003547765	0.0172911	0.972377	down	10:+:79347469-79355334	ENSG00000108179	10105	P30405,H0Y548,A0A024QZS4,R4GN99	PPIF	peptidylprolyl isomerase F [Source:HGNC Symbol%3BAcc:HGNC:9259]	25.1534	54.6291
ENSG00000287384	-Inf	0.0175682	0.979329	down	1:-:11979533-11980127	ENSG00000287384	-	-	-	novel transcript	0	1.34806
ENSG00000144681	-1.27392272197653	0.0181541	0.995022	down	3:+:36380503-36548007	ENSG00000144681	6769	Q8WUK8,E9PEA7,C9J3Z9,F8WB25,Q99469	STAC	SH3 and cysteine rich domain [Source:HGNC Symbol%3BAcc:HGNC:11353]	3.54888	8.39262
ENSG00000228649	-1.30599542774871	0.0181728	0.995022	down	7:+:22854126-22872945	ENSG00000228649	109729180	-	SNHG26	small nucleolar RNA host gene 26 [Source:HGNC Symbol%3BAcc:HGNC:53131]	2.11425	5.11231
ENSG00000134668	-1.6447143976303	0.0182936	0.99798	down	1:-:31790422-31816051	ENSG00000134668	90853	E9PPM7,E9PMX0,E9PQH7,E9PKC3,Q96I05,H0YF46,Q05C62,Q6ZMY3	SPOCD1	SPOC domain containing 1 [Source:HGNC Symbol%3BAcc:HGNC:26338]	0.49671	1.5189
ENSG00000095303	-1.26508223448265	0.0186703	1	down	9:+:122370530-122395703	ENSG00000095303	5742	X6RJD6,A0A087X296,P23219,A0A2R8YDM0,A0A2R8Y6S0	PTGS1	prostaglandin-endoperoxide synthase 1 [Source:HGNC Symbol%3BAcc:HGNC:9604]	2.655	6.24036
ENSG00000129235	-1.18663739384716	0.0188462	1	down	17:+:6640985-6644541	ENSG00000129235	84817	L8E9G3,Q9BRA2,I3L2R6,I3L3M7,I3L0K2	TXNDC17	thioredoxin domain containing 17 [Source:HGNC Symbol%3BAcc:HGNC:28218]	7.96896	17.7391
ENSG00000132646	-1.1311687709424	0.0189879	1	down	20:-:5114953-5126626	ENSG00000132646	5111	Q6FHF5,Q7Z6A2,P12004,Q7Z6A1,Q7Z6A0,Q7Z6A3,Q6FI35	PCNA	proliferating cell nuclear antigen [Source:HGNC Symbol%3BAcc:HGNC:8729]	70.3704	150.738
ENSG00000143476	-1.15576043651495	0.0189916	1	down	1:+:212035553-212107400	ENSG00000143476	51514	F5GZ90,Q9NZJ0	DTL	denticleless E3 ubiquitin protein ligase homolog [Source:HGNC Symbol%3BAcc:HGNC:30288]	8.33124	18.1529
ENSG00000112208	-1.17180319107153	0.0191813	1	down	6:+:57172326-57189833	ENSG00000112208	9532	O95816	BAG2	BAG cochaperone 2 [Source:HGNC Symbol%3BAcc:HGNC:938]	4.8487	10.6829
ENSG00000255874	-1.53876388451595	0.0191938	1	down	13:-:110863987-110870251	ENSG00000255874	283487	-	PRECSIT	p53 regulated carcinoma associated Stat3 activating long intergenic non-protein coding transcript [Source:HGNC Symbol%3BAcc:HGNC:27492]	0.76599	2.17647
ENSG00000167553	-1.16113518950764	0.0192811	1	down	12:+:49188736-49274600	ENSG00000167553	84790	Q9BQE3,Q8N532,F8VRK1,H0YHV2,A0A1W2PQM2,F8VS66,F5H5D3	TUBA1C	tubulin alpha 1c [Source:HGNC Symbol%3BAcc:HGNC:20768]	47.278	103.398
ENSG00000167779	-1.1236283294333	0.0198971	1	down	12:+:53097436-53102345	ENSG00000167779	3489	F8VVA5,A0A3B3IUE0,F8VYK9,P24592,Q9H2B5	IGFBP6	insulin like growth factor binding protein 6 [Source:HGNC Symbol%3BAcc:HGNC:5475]	54.8583	116.898
ENSG00000076003	-1.12311129461134	0.0199592	1	down	2:-:135839626-135876443	ENSG00000076003	4175	Q4ZG57,Q53T61,Q14566	MCM6	minichromosome maintenance complex component 6 [Source:HGNC Symbol%3BAcc:HGNC:6949]	17.7952	37.9063
ENSG00000131153	-1.61871918909735	0.0199874	1	down	16:-:85676198-85690073	ENSG00000131153	51659	M0QXS3,Q9Y248,M0R043	GINS2	GINS complex subunit 2 [Source:HGNC Symbol%3BAcc:HGNC:24575]	1.11314	3.3431
ENSG00000179046	-1.95076732370517	0.020122	1	down	4:-:188091272-188109603	ENSG00000179046	205860	J3KNI5,Q6T5J5,B7ZLC3,Q8N7C3	TRIML2	tripartite motif family like 2 [Source:HGNC Symbol%3BAcc:HGNC:26378]	0.44041	1.66501
ENSG00000176890	-1.26880532052537	0.0202362	1	down	18:+:657653-673578	ENSG00000176890	7298	Q53Y97,P04818	TYMS	thymidylate synthetase [Source:HGNC Symbol%3BAcc:HGNC:12441]	5.68232	13.3903
ENSG00000173145	-1.20254076841394	0.0205118	1	down	10:-:94333226-94362959	ENSG00000173145	64318	Q8WTT2	NOC3L	NOC3 like DNA replication regulator [Source:HGNC Symbol%3BAcc:HGNC:24034]	4.73011	10.6461
ENSG00000287929	-3.4170853279277	0.020539	1	down	1:+:183252263-183258968	ENSG00000287929	-	-	-	novel transcript%2C antisense to NMNAT2	0.13731	1.43436
ENSG00000110881	-1.87756579796771	0.0207201	1	down	12:+:50057548-50083611	ENSG00000110881	41	F8VSK4,H7C1W9,P78348,H0YHD6	ASIC1	acid sensing ion channel subunit 1 [Source:HGNC Symbol%3BAcc:HGNC:100]	0.27844	1.00058
ENSG00000159199	-1.15090767633035	0.0209524	1	down	17:+:48892765-48895871	ENSG00000159199	516	E7EQ97,I3L0Y5,E7EPU7,P05496,D6R9H7	ATP5MC1	ATP synthase membrane subunit c locus 1 [Source:HGNC Symbol%3BAcc:HGNC:841]	13.0418	28.3212
ENSG00000165891	-1.20592744778275	0.0211154	1	down	12:-:77021248-77065569	ENSG00000165891	144455	H0YHW2,F8VSE7,F8VXV5,H0YIF4,Q96AV8	E2F7	E2F transcription factor 7 [Source:HGNC Symbol%3BAcc:HGNC:23820]	3.12249	7.04431
ENSG00000130826	-1.11129693569559	0.0212051	1	down	X:+:154762742-154777689	ENSG00000130826	1736	H7BZF2,H7C0M1,C9IYT0,O60832,H7C2Q2,H7C2Q9	DKC1	dyskerin pseudouridine synthase 1 [Source:HGNC Symbol%3BAcc:HGNC:2890]	18.2685	38.5971
ENSG00000171084	-1.51256563678193	0.0212441	1	down	3:+:125916620-125930024	ENSG00000171084	100125556	Q05BU3	FAM86JP	family with sequence similarity 86 member J%2C pseudogene [Source:HGNC Symbol%3BAcc:HGNC:44097]	1.93049	5.38657
ENSG00000134013	-1.13542110325407	0.0212706	1	down	8:-:23296897-23425328	ENSG00000134013	4017	E5RJL2,R4GMS2,E5RI22,W8QRJ0,E5RHH3,E5RFE2,H0YAP6,H0YAR1,W6I206,Q9Y4K0,E5RFY0	LOXL2	lysyl oxidase like 2 [Source:HGNC Symbol%3BAcc:HGNC:6666]	6.79946	14.6079
ENSG00000134955	-1.21700749247879	0.0213456	1	down	11:+:125063302-125090516	ENSG00000134955	219855	E9PRJ4,A0A024R3J2,Q8TED4	SLC37A2	solute carrier family 37 member 2 [Source:HGNC Symbol%3BAcc:HGNC:20644]	2.80567	6.37838
ENSG00000238266	-1.17772429743457	0.021422	1	down	10:+:6779549-6879450	ENSG00000238266	100507127	-	LINC00707	long intergenic non-protein coding RNA 707 [Source:HGNC Symbol%3BAcc:HGNC:44691]	2.48576	5.49929
ENSG00000029153	-1.11132205247135	0.0214498	1	down	12:+:27332854-27425289	ENSG00000029153	56938	H0Y5R1,Q8WYA1	ARNTL2	aryl hydrocarbon receptor nuclear translocator like 2 [Source:HGNC Symbol%3BAcc:HGNC:18984]	9.75864	20.6181
ENSG00000162302	-1.10741817120732	0.0215297	1	down	11:+:64359148-64372215	ENSG00000162302	8986	E9PJN1,A0A0A6YYC0,E9PKU3,A0PJF8,O75676	RPS6KA4	ribosomal protein S6 kinase A4 [Source:HGNC Symbol%3BAcc:HGNC:10433]	23.6311	49.7929
ENSG00000117593	-1.12436915425683	0.022293	1	down	1:+:173824653-173858808	ENSG00000117593	55157	A0A3B3ITK9,Q6PI48,A0A3B3IS01,A0A3B3IT89,A0A3B3IS54,A0A3B3ITS3,A0A3B3IT01,A0A3B3ISK7	DARS2	aspartyl-tRNA synthetase 2%2C mitochondrial [Source:HGNC Symbol%3BAcc:HGNC:25538]	5.74329	12.2447
ENSG00000174371	-1.15598242573638	0.022883	1	down	1:+:241847967-241895148	ENSG00000174371	9156	A0A024R3V2,Q5T397,H0YAZ2,E5RGY3,Q5T399,Q5T398,Q9UQ84,E5RHK1	EXO1	exonuclease 1 [Source:HGNC Symbol%3BAcc:HGNC:3511]	6.46506	14.0888
ENSG00000198176	-1.09135165172294	0.0238891	1	down	13:+:113584721-113641473	ENSG00000198176	7027	Q14186,F5H452,A0A024RDY4,Q5JSB5,Q5JSB6	TFDP1	transcription factor Dp-1 [Source:HGNC Symbol%3BAcc:HGNC:11749]	32.4371	67.591
ENSG00000049541	-1.14131467921137	0.0239251	1	down	7:-:74231499-74254458	ENSG00000049541	5982	H7C5P1,A0A087WVY3,H7C5Q7,F8WDC9,H7C596,Q75MT5,H7C5P4,F8WC37,H7C5G4,H7C5A0,P35250,B5BUD2,H7C5S7	RFC2	replication factor C subunit 2 [Source:HGNC Symbol%3BAcc:HGNC:9970]	12.9071	27.8429
ENSG00000100304	-1.08736307555854	0.0239557	1	down	22:-:43166622-43187134	ENSG00000100304	23170	V9GY16,Q14166,A0A024R4U3	TTLL12	tubulin tyrosine ligase like 12 [Source:HGNC Symbol%3BAcc:HGNC:28974]	19.2662	40.0353
ENSG00000058085	-1.11823394441256	0.0239798	1	down	1:+:183186238-183245127	ENSG00000058085	3918	Q13753	LAMC2	laminin subunit gamma 2 [Source:HGNC Symbol%3BAcc:HGNC:6493]	31.3595	66.5746
ENSG00000168032	-1.77322913815298	0.0241112	1	down	3:+:40387184-40428744	ENSG00000168032	956	C9J0J3,A0A3B3IT06,O75355	ENTPD3	ectonucleoside triphosphate diphosphohydrolase 3 [Source:HGNC Symbol%3BAcc:HGNC:3365]	0.53529	1.78939
ENSG00000070814	-1.09181843256638	0.0243174	1	down	5:+:150357629-150400308	ENSG00000070814	6949	E7ETY2,H0Y8Y7,A0A3B3IS06,H0YAB7,A0A2R8Y4M7,Q13428,H0YA99,A0A2R8Y857,A0A6I8PRA0	TCOF1	treacle ribosome biogenesis factor 1 [Source:HGNC Symbol%3BAcc:HGNC:11654]	12.099	25.2196
ENSG00000186076	-1.45482742191925	0.0245876	1	down	12:-:93640822-93641586	ENSG00000186076	-	-	-	phosphoglycerate mutase 1 (brain) (PGAM1) pseudogene	6.94222	18.6107
ENSG00000281398	-1.14371405321854	0.0246819	1	down	5:+:139274102-139284899	ENSG00000281398	724102	-	SNHG4	small nucleolar RNA host gene 4 [Source:HGNC Symbol%3BAcc:HGNC:32964]	5.85591	12.6533
ENSG00000162073	-1.26327999184867	0.0250367	1	down	16:+:2969270-2973484	ENSG00000162073	124222	I3L1A2,Q8N4S7,I3L265	PAQR4	progestin and adipoQ receptor family member 4 [Source:HGNC Symbol%3BAcc:HGNC:26386]	3.87132	9.08786
ENSG00000163535	-1.14406683352129	0.0257335	1	down	2:+:200510008-200584096	ENSG00000163535	151246	Q562F6,C9JW92	SGO2	shugoshin 2 [Source:HGNC Symbol%3BAcc:HGNC:30812]	3.80722	8.22856
ENSG00000156510	-1.39381554860485	0.0257418	1	down	10:+:69220332-69267552	ENSG00000156510	80201	Q2TB90	HKDC1	hexokinase domain containing 1 [Source:HGNC Symbol%3BAcc:HGNC:23302]	1.51517	3.89366
ENSG00000171056	-1.80410845103695	0.0258175	1	down	8:-:10723768-10730511	ENSG00000171056	83595	Q9BT81	SOX7	SRY-box transcription factor 7 [Source:HGNC Symbol%3BAcc:HGNC:18196]	0.51746	1.76719
ENSG00000144381	-1.15862114895711	0.0262868	1	down	2:-:197486584-197516737	ENSG00000144381	3329	A0A7I2V5K3,A0A0S2Z415,Q53SE2,A0A7I2V5M1,C9J0S9,A0A7I2V2X6,E7EXB4,C9JCQ4,B9VP19,A0A0S2Z477,F8WBB1,E7ESH4,A0A7I2YQK6,B3GQS7,B9VPB4,Q53QD5,A0A7I2YQ71,A0A024R3X4,B9VP24,A0A7I2V369,P10809,C9JL19,C9JL25,A0A7I2V599	HSPD1	heat shock protein family D (Hsp60) member 1 [Source:HGNC Symbol%3BAcc:HGNC:5261]	48.9558	106.881
ENSG00000137440	-1.28255720103728	0.0263008	1	down	4:-:15935577-15938740	ENSG00000137440	9982	Q14512	FGFBP1	fibroblast growth factor binding protein 1 [Source:HGNC Symbol%3BAcc:HGNC:19695]	7.34105	17.4648
ENSG00000166197	-1.07292619817603	0.026577	1	down	10:+:102152176-102163871	ENSG00000166197	9221	A0A0A0MRM9,S4R341,Q96J17,S4R349,Q14978,S4R402,S4R3C2	NOLC1	nucleolar and coiled-body phosphoprotein 1 [Source:HGNC Symbol%3BAcc:HGNC:15608]	33.2015	68.306
ENSG00000131462	-1.09281329257204	0.0269753	1	down	17:+:42609641-42615238	ENSG00000131462	7283	P23258,K7EKE5,A0A7P0T9G6,K7EIS0	TUBG1	tubulin gamma 1 [Source:HGNC Symbol%3BAcc:HGNC:12417]	9.13232	19.0488
ENSG00000164338	-1.17070826604752	0.0269999	1	down	5:+:73565443-73583380	ENSG00000164338	84135	D6RF65,Q8TED0,H0Y8P4,A0A1Y8EI88	UTP15	UTP15 small subunit processome component [Source:HGNC Symbol%3BAcc:HGNC:25758]	2.82289	6.21484
ENSG00000164163	-1.0693871641834	0.0273626	1	down	4:+:145098288-145129524	ENSG00000164163	6059	H0Y990,D6R9I9,D6RGF4,P61221	ABCE1	ATP binding cassette subfamily E member 1 [Source:HGNC Symbol%3BAcc:HGNC:69]	9.53542	19.5693
ENSG00000012048	-1.06732813845334	0.0277465	1	down	17:-:43044295-43170245	ENSG00000012048	672	A0A024R1Y1,A0A6B7FU98,A0A6B7FUC3,A0A068BCB8,Q3YB51,G3XAC3,A0A6B7FU28,Q7KYU6,A0A6B7FVK7,A0A7G8KP81,A0A2R8Y7V5,Q5YLB2,A0A6B7FUE8,A0A494C182,A0A6B7FW63,A0A6B7FVL7,A0A6B7FX59,A0A024R1V0,K7EPC7,A0A386IPW3,C6YB47,K4K7V3,A0A140HIE9,A0A6B7FUA0,K4JXS7,E7EUM2,A0A345G166,K7EJW3,A0A068BFV4,Q3YB50,A0A3G1CIL4,K4JUB1,A0A024R1V8,A0A6B7FWY8,Q3YB52,Q6P671,A0A6B7FX64,A0A0N9E014,A0A068BI32,A0A345G165,A0A386IPY7,A0A6…	BRCA1	BRCA1 DNA repair associated [Source:HGNC Symbol%3BAcc:HGNC:1100]	6.29817	12.9071
ENSG00000092470	-1.16238728475446	0.0278805	1	down	15:+:43826980-43868412	ENSG00000092470	79968	A0A0C4DFX7,C9JE56,Q9H967	WDR76	WD repeat domain 76 [Source:HGNC Symbol%3BAcc:HGNC:25773]	4.46668	9.77722
ENSG00000111665	-1.0966020954955	0.0286887	1	down	12:-:6844793-6851292	ENSG00000111665	83461	F8WDL1,F5GX58,J3KMY0,Q99618	CDCA3	cell division cycle associated 3 [Source:HGNC Symbol%3BAcc:HGNC:14624]	6.54412	13.6861
ENSG00000100097	-1.0574474269871	0.0289325	1	down	22:+:37675636-37679802	ENSG00000100097	3956	A0A0B6XK00,F8WEI7,P09382,F8WCQ5	LGALS1	galectin 1 [Source:HGNC Symbol%3BAcc:HGNC:6561]	58.1087	118.272
ENSG00000122591	-1.16581178660413	0.0291963	1	down	7:-:22889371-23014130	ENSG00000122591	84668	A0A0S2Z6M9,A0A7P0T8Q9,A0A7P0T943,H7C0W7,A0A7P0Z4L0,A0A7P0TAP6,B8ZZA2,A0A7P0TBJ9,Q9BYI3,A0A7P0T8K2	FAM126A	family with sequence similarity 126 member A [Source:HGNC Symbol%3BAcc:HGNC:24587]	0.89069	1.9543
ENSG00000085999	-1.15766643451835	0.0294212	1	down	1:+:46246461-46278480	ENSG00000085999	8438	A0A087WTB0,A0A087WV39,A0A590UJ71,V9GYD3,Q92698,A0A087X124,A0A087WWG5,V9GYX6,A0A087WVW5,A0A590UJJ7,A0A590UJQ8,A0A087WW72,P46100,L8E913,A0A590UJ90	RAD54L	RAD54 like [Source:HGNC Symbol%3BAcc:HGNC:9826]	4.2521	9.27713
ENSG00000072571	-1.06290629675615	0.0295029	1	down	5:+:163460203-163491941	ENSG00000072571	3161	Q6PIR6,Q05D84,E5RIH2,Q6PG44,B9UCQ3,O75330,Q6NSC0,E5RI30,Q05DM0	HMMR	hyaluronan mediated motility receptor [Source:HGNC Symbol%3BAcc:HGNC:5012]	12.5139	25.5669
ENSG00000168453	-1.19073489302257	0.0295145	1	down	8:-:22114419-22133384	ENSG00000168453	55806	A0A0A0WDA6,E5RK80,A0A0A0WDV7,A0A0A0WEW9,O43593,A0A0A0WJ87	HR	HR lysine demethylase and nuclear receptor corepressor [Source:HGNC Symbol%3BAcc:HGNC:5172]	1.75952	3.92789
ENSG00000275835	-1.15405092209391	0.0295742	1	down	15:-:22983192-23039572	ENSG00000275835	114791	A0A0G2JRG1,A0A087X1Z1,A0A087WVL9,A0A0G2JSA7,A0A0G2JQK7,A0A0G2JS51,A0A0G2JQI0,A0A0G2JR45,A0A0G2JPW5,A0A0G2JQW0,A0A0G2JQX1,A0A0G2JQK2,Q96RT8,A0A087X006,A0A087WVZ8	TUBGCP5	tubulin gamma complex associated protein 5 [Source:HGNC Symbol%3BAcc:HGNC:18600]	2.76976	6.02787
ENSG00000213585	-1.06264296559742	0.0299561	1	down	5:-:133971871-134004975	ENSG00000213585	7416	P21796,L8ECA2,C9JI87	VDAC1	voltage dependent anion channel 1 [Source:HGNC Symbol%3BAcc:HGNC:12669]	59.3267	121.187
ENSG00000116649	-1.08917093797461	0.0302228	1	down	1:-:11054584-11060020	ENSG00000116649	6723	K7EQ47,K7EL89,K7ESL0,K7EKM4,P19623	SRM	spermidine synthase [Source:HGNC Symbol%3BAcc:HGNC:11296]	16.3173	33.95
ENSG00000101868	-1.12847730624037	0.0305208	1	down	X:+:24693873-24996986	ENSG00000101868	5422	A0A7I2V2V3,A6NMQ1,A0A5F9ZHW2,L8ECG9,P09884	POLA1	DNA polymerase alpha 1%2C catalytic subunit [Source:HGNC Symbol%3BAcc:HGNC:9173]	1.32111	2.82464
ENSG00000139618	-1.08884345910814	0.0309912	1	down	13:+:32315086-32400268	ENSG00000139618	675	Q9H4L3,A0A7G6J4N9,A0A4P8DL22,A0A649UI40,Q8IU77,A0A068BDV3,A0A068BDT0,A0A386IN22,A0A0F6TN97,Q9H4L2,A0A4P8DL54,A0A0F6RAD2,A0A386IP96,A0A386INL2,A0A7G8KP82,H0YE37,A0A248X3Z1,A0A0F6RAU8,A0A649UIZ9,A0A386IPX8,A0A386IPV2,A0A068BDU2,A0A248X3Y9,A0A0F7G9F8,A0A386IPV4,A0A0F6RAD4,A0A386INM2,A0A068BEV8,K4K7W0,A0A386IPI4,A0A068BEU0,A0A590UJU6,A0A6G8IU23,A0A068BC94,Q9H265,A0A386INF6,A0A0F6TMQ7,A0A590UJI7,A0A38…	BRCA2	BRCA2 DNA repair associated [Source:HGNC Symbol%3BAcc:HGNC:1101]	2.29342	4.77064
ENSG00000161981	-1.15632109571874	0.0310481	1	down	16:+:53828-57669	ENSG00000161981	79622	B8ZZ06,Q9BV90,Q4TT61,H7BYR9	SNRNP25	small nuclear ribonucleoprotein U11/U12 subunit 25 [Source:HGNC Symbol%3BAcc:HGNC:14161]	7.24903	15.801
ENSG00000112118	-1.04171797407888	0.031582	1	down	6:-:52264014-52284881	ENSG00000112118	4172	Q7Z6P5,A0A0S2Z4T1,A0A499FHX9,A0A0S2Z492,P25205,J3KQ69	MCM3	minichromosome maintenance complex component 3 [Source:HGNC Symbol%3BAcc:HGNC:6945]	39.585	79.696
ENSG00000175792	-1.03370589730291	0.0318251	1	down	3:-:128064778-128153914	ENSG00000175792	8607	E7ETR0,B5BUB1,H7C4G5,H7C4I3,Q9Y265,J3QLR1	RUVBL1	RuvB like AAA ATPase 1 [Source:HGNC Symbol%3BAcc:HGNC:10474]	11.2921	22.6083
ENSG00000122547	-1.20234647913469	0.0319478	1	down	7:+:36153254-36301538	ENSG00000122547	80820	H7C4A5,Q7L9B9	EEPD1	endonuclease/exonuclease/phosphatase family domain containing 1 [Source:HGNC Symbol%3BAcc:HGNC:22223]	2.53943	5.71473
ENSG00000170515	-1.03162157619	0.0320515	1	down	12:+:56104537-56113910	ENSG00000170515	5036	Q6PIN5,A0A024RB85,F8VR77,Q9UQ80,F8W0A3,F8VZ69,Q05D08	PA2G4	proliferation-associated 2G4 [Source:HGNC Symbol%3BAcc:HGNC:8550]	23.646	47.2743
ENSG00000249753	-Inf	0.0321737	1	down	12:-:63623788-63795718	ENSG00000249753	-	-	-	antisense to TMEM5	0	2.43059
ENSG00000231724	-Inf	0.0321737	1	down	3:+:186807692-186818121	ENSG00000231724	-	-	-	novel transcript	0	1.2378
ENSG00000238832	-Inf	0.0321737	1	down	7:+:107603363-107603507	ENSG00000238832	-	-	-	-	0	4.60974
ENSG00000276851	-Inf	0.0321737	1	down	17:+:50094065-50094647	ENSG00000276851	-	-	-	novel transcript	0	1.1465
ENSG00000180611	-1.42486267851942	0.032182	1	down	3:-:192796815-192917856	ENSG00000180611	151963	Q8IYB1	MB21D2	Mab-21 domain containing 2 [Source:HGNC Symbol%3BAcc:HGNC:30438]	1.54585	4.05892
ENSG00000174791	-1.10761223161327	0.0324496	1	down	11:-:66330241-66336840	ENSG00000174791	9610	A0A0S2Z4U0,H0YCG8,Q13671,A0A0S2Z4T5,A0A0S2Z4T3,E9PMB8,E9PNR2	RIN1	Ras and Rab interactor 1 [Source:HGNC Symbol%3BAcc:HGNC:18749]	4.11735	8.6768
ENSG00000069849	-1.02880034214081	0.0327474	1	down	3:+:141876124-141926549	ENSG00000069849	483	D3DNF9,H7C4L9,Q58I18,C9J6S2,C9JA36,F8WBY4,H7C547,C9JXZ1,P54709	ATP1B3	ATPase Na+/K+ transporting subunit beta 3 [Source:HGNC Symbol%3BAcc:HGNC:806]	28.8265	57.5187
ENSG00000262406	-2.4170853279277	0.0327654	1	down	11:-:102862736-102874982	ENSG00000262406	4321	P39900	MMP12	matrix metallopeptidase 12 [Source:HGNC Symbol%3BAcc:HGNC:7158]	0.21071	1.10057
ENSG00000117399	-1.02830073032188	0.0329205	1	down	1:+:43358981-43363203	ENSG00000117399	991	Q12834	CDC20	cell division cycle 20 [Source:HGNC Symbol%3BAcc:HGNC:1723]	59.3424	118.367
ENSG00000151929	-1.02548758377443	0.0330052	1	down	10:+:119651380-119677819	ENSG00000151929	9531	C9JFK9,O95817	BAG3	BAG cochaperone 3 [Source:HGNC Symbol%3BAcc:HGNC:939]	33.9682	67.6227
ENSG00000170423	-1.73456751778387	0.0330891	1	down	12:-:52837804-52849092	ENSG00000170423	196374	H0YI54,Q8N1N4	KRT78	keratin 78 [Source:HGNC Symbol%3BAcc:HGNC:28926]	0.51031	1.66078
ENSG00000109805	-1.05172835061512	0.0335054	1	down	4:+:17810979-17844865	ENSG00000109805	64151	Q6NUR1,D6RA93,H0Y9Z8,Q9BPX3	NCAPG	non-SMC condensin I complex subunit G [Source:HGNC Symbol%3BAcc:HGNC:24304]	8.01304	16.2449
ENSG00000276988	-3.90251215509794	0.0338916	1	down	7:-:128483907-128484158	ENSG00000276988	-	-	Metazoa_SRP	Metazoan signal recognition particle RNA [Source:RFAM%3BAcc:RF00017]	0.25391	3.7134
ENSG00000153162	-1.6801197337615	0.0339029	1	down	6:+:7726099-7881728	ENSG00000153162	654	Q4JCQ2,A1L1B5,Q4VBA3,A4FU97,A4FU96,P22004	BMP6	bone morphogenetic protein 6 [Source:HGNC Symbol%3BAcc:HGNC:1073]	0.50728	1.58978
ENSG00000163918	-1.02348303490737	0.0342396	1	down	3:-:186789880-186807058	ENSG00000163918	5984	P35249,C9J8M3,C9JZI1,F8WE44,C9JGY5,C9JW34,C9JXZ7,H7C1P0	RFC4	replication factor C subunit 4 [Source:HGNC Symbol%3BAcc:HGNC:9972]	21.5847	42.9104
ENSG00000213430	-1.49370660953061	0.0342452	1	down	5:+:21882585-21884310	ENSG00000213430	643300	-	HSPD1P1	heat shock protein family D (Hsp60) member 1 pseudogene 1 [Source:HGNC Symbol%3BAcc:HGNC:35133]	2.03894	5.61528
ENSG00000102760	-1.90251215509794	0.034456	1	down	13:+:41457550-41470871	ENSG00000102760	28984	Q9H4X1	RGCC	regulator of cell cycle [Source:HGNC Symbol%3BAcc:HGNC:20369]	0.99395	3.63409
ENSG00000148291	-1.26508223448265	0.0349474	1	down	9:+:133356550-133361158	ENSG00000148291	6835	Q15527,A0A024R8G1	SURF2	surfeit 2 [Source:HGNC Symbol%3BAcc:HGNC:11475]	8.19834	19.2695
ENSG00000288528	-2.22444024998531	0.0351812	1	down	11:-:102316173-102328586	ENSG00000288528	-	-	-	novel transcript	0.82429	3.76722
ENSG00000186283	-1.02831348334266	0.0353087	1	down	1:+:179082070-179098023	ENSG00000186283	64222	A0A024R943,Q5W0C6,F2Z3J4,Q5W0C9,Q9H497	TOR3A	torsin family 3 member A [Source:HGNC Symbol%3BAcc:HGNC:11997]	15.1231	30.1656
ENSG00000185238	-1.07227080369592	0.0353272	1	down	11:+:20387558-20509338	ENSG00000185238	10196	Q8WUV3,E9PLF6,O60678,E9PRB4	PRMT3	protein arginine methyltransferase 3 [Source:HGNC Symbol%3BAcc:HGNC:30163]	4.81963	9.91098
ENSG00000225760	-1.79030265151192	0.0353483	1	down	13:+:110965704-110990579	ENSG00000225760	104355135	-	LINC00431	long intergenic non-protein coding RNA 431 [Source:HGNC Symbol%3BAcc:HGNC:42766]	1.13011	3.82271
ENSG00000136159	-1.14029214576084	0.0354901	1	down	13:+:48037726-48047221	ENSG00000136159	55270	Q9NV35	NUDT15	nudix hydrolase 15 [Source:HGNC Symbol%3BAcc:HGNC:23063]	7.79184	16.7965
ENSG00000183527	-1.14912571638027	0.0355699	1	down	21:-:39174769-39183488	ENSG00000183527	8624	O95456,H7C3B4,F8WBH7	PSMG1	proteasome assembly chaperone 1 [Source:HGNC Symbol%3BAcc:HGNC:3043]	6.63047	14.3808
ENSG00000109814	-1.03047344245111	0.0356729	1	down	4:-:39498755-39528311	ENSG00000109814	7358	E7ETF4,E7EV97,E7ER95,O60701,L8E902,E7ER83,D6RHF4,E9PBD2	UGDH	UDP-glucose 6-dehydrogenase [Source:HGNC Symbol%3BAcc:HGNC:12525]	48.0408	95.969
ENSG00000223784	-1.12594335845999	0.035896	1	down	10:+:6709530-6740532	ENSG00000223784	108570035	-	LINP1	lncRNA in non-homologous end joining pathway 1 [Source:HGNC Symbol%3BAcc:HGNC:53170]	3.96219	8.4566
ENSG00000102384	-1.10232888844259	0.0360576	1	down	X:+:101098188-101166126	ENSG00000102384	2491	Q5JX02,Q5JX01,Q92674	CENPI	centromere protein I [Source:HGNC Symbol%3BAcc:HGNC:3968]	2.75887	5.79271
ENSG00000115541	-1.04477012358725	0.0361955	1	down	2:+:197500140-197503449	ENSG00000115541	3336	B8ZZ54,B8ZZL8,A0A024R3X7,P61604	HSPE1	heat shock protein family E (Hsp10) member 1 [Source:HGNC Symbol%3BAcc:HGNC:5269]	18.9184	38.1688
ENSG00000164746	-2.28780231098274	0.0364723	1	down	7:+:48035511-48061304	ENSG00000164746	136288	J3KQX6,F5H7J8,C9JQZ6,Q86XB5,Q8NEG2	C7orf57	chromosome 7 open reading frame 57 [Source:HGNC Symbol%3BAcc:HGNC:22247]	0.19688	0.94018
ENSG00000108561	-1.00566671044302	0.0364774	1	down	17:-:5432777-5448830	ENSG00000108561	708	I3L3Q7,I3L3B0,A0A0G2JLC0,Q07021	C1QBP	complement C1q binding protein [Source:HGNC Symbol%3BAcc:HGNC:1243]	41.4604	81.4117
ENSG00000171848	-1.00588989494325	0.0368727	1	down	2:+:10120698-10211725	ENSG00000171848	6241	P31350,A0A7P0SBL1,A0A286YFD6,A0A2R8Y837	RRM2	ribonucleotide reductase regulatory subunit M2 [Source:HGNC Symbol%3BAcc:HGNC:10452]	13.2822	26.0851
ENSG00000099256	-1.13231023145781	0.0376085	1	down	10:-:24848614-24952606	ENSG00000099256	56952	Q9NRG1	PRTFDC1	phosphoribosyl transferase domain containing 1 [Source:HGNC Symbol%3BAcc:HGNC:23333]	6.33247	13.5753
ENSG00000121753	-1.43076026482478	0.0377209	1	down	1:-:31727117-31764893	ENSG00000121753	576	A2A3C2,A2A3C1,A2A3C4,A2A3C6,A2A3C3,O60241,E9PND1	ADGRB2	adhesion G protein-coupled receptor B2 [Source:HGNC Symbol%3BAcc:HGNC:944]	0.51974	1.37026
ENSG00000198554	-1.01561459992371	0.037728	1	down	14:-:54938949-55027105	ENSG00000198554	11169	Q05DR3,H3BSQ1,C9JYB3,O75717	WDHD1	WD repeat and HMG-box DNA binding protein 1 [Source:HGNC Symbol%3BAcc:HGNC:23170]	7.56484	14.9571
ENSG00000171320	-1.09768605935108	0.0381416	1	down	8:+:27771949-27812640	ENSG00000171320	157570	E5RIE3,E5RFP7,E5RFE4,H0YB88,Q56NI9	ESCO2	establishment of sister chromatid cohesion N-acetyltransferase 2 [Source:HGNC Symbol%3BAcc:HGNC:27230]	2.33643	4.88998
ENSG00000070785	-1.23169606598811	0.0381524	1	down	1:-:44850522-44986722	ENSG00000070785	8891	A0A0D9SEN0,H0Y580,Q9NR50,Q9HA31	EIF2B3	eukaryotic translation initiation factor 2B subunit gamma [Source:HGNC Symbol%3BAcc:HGNC:3259]	2.55117	5.85914
ENSG00000250479	-1.07934052757756	0.0388333	1	down	22:-:23765834-23767972	ENSG00000250479	400916	E5RGN4,B5MBW9,Q8WYQ3,E5RH03	CHCHD10	coiled-coil-helix-coiled-coil-helix domain containing 10 [Source:HGNC Symbol%3BAcc:HGNC:15559]	23.1039	47.7437
ENSG00000111669	-1.06359929012222	0.0388843	1	down	12:+:6867119-6870948	ENSG00000111669	7167	U3KPS5,U3KPZ0,P60174,U3KQF3	TPI1	triosephosphate isomerase 1 [Source:HGNC Symbol%3BAcc:HGNC:12009]	130.886	267.538
ENSG00000133119	-1.01958145843361	0.0389661	1	down	13:+:33818069-33966558	ENSG00000133119	5983	P40938,A0A024RDQ8,A0A087X270	RFC3	replication factor C subunit 3 [Source:HGNC Symbol%3BAcc:HGNC:9971]	14.0374	27.831
ENSG00000076248	-1.01535652182722	0.0390246	1	down	12:+:109097597-109110992	ENSG00000076248	7374	E5KTA6,A0A126LB28,Q68DM5,E5KTA5,Q6FHS8,B4DRT6,P13051,F5GYA2	UNG	uracil DNA glycosylase [Source:HGNC Symbol%3BAcc:HGNC:12572]	16.8264	33.263
ENSG00000164086	-1.14503313967991	0.0398194	1	down	3:-:52048919-52056571	ENSG00000164086	1849	Q16829,H7C4Z0	DUSP7	dual specificity phosphatase 7 [Source:HGNC Symbol%3BAcc:HGNC:3073]	2.2461	4.85775
ENSG00000011426	-1.03059006514445	0.0398532	1	down	7:+:36389821-36453791	ENSG00000011426	54443	H7C1K5,H7C3R2,H7C1C2,H7C167,A0A024RA49,H7C3S1,C9J0G4,H7C0Y6,C9JJT6,Q9NQW6	ANLN	anillin actin binding protein [Source:HGNC Symbol%3BAcc:HGNC:14082]	44.855	89.612
ENSG00000103942	-1.13618450130039	0.0400023	1	down	15:-:82836946-82986153	ENSG00000103942	9455	Q9NSB8,H0YNR9	HOMER2	homer scaffold protein 2 [Source:HGNC Symbol%3BAcc:HGNC:17513]	0.9063	1.94811
ENSG00000158163	-1.59265689251116	0.0401688	1	down	3:-:138061990-138115818	ENSG00000158163	199221	H7C4G2,C9JRW2,D3DNE5,C9JD19,Q8IYY4	DZIP1L	DAZ interacting zinc finger protein 1 like [Source:HGNC Symbol%3BAcc:HGNC:26551]	0.43122	1.2719
ENSG00000118894	-1.35975215286175	0.0402651	1	down	16:-:5084284-5097795	ENSG00000118894	196483	K7ES84,K7EIJ3,K7EQE4,Q96G04	EEF2KMT	eukaryotic elongation factor 2 lysine methyltransferase [Source:HGNC Symbol%3BAcc:HGNC:32221]	1.57157	3.94438
ENSG00000171488	-1.19791680746554	0.040589	1	down	1:+:89633072-89769903	ENSG00000171488	84230	E9PHY6,Q4G0W7,Q8TDW0	LRRC8C	leucine rich repeat containing 8 VRAC subunit C [Source:HGNC Symbol%3BAcc:HGNC:25075]	0.81319	1.82439
ENSG00000155846	-1.29234910025165	0.0406797	1	down	5:+:149730298-149855022	ENSG00000155846	133522	Q8TAL0,B7ZM40,H0Y713,Q86YN6	PPARGC1B	PPARG coactivator 1 beta [Source:HGNC Symbol%3BAcc:HGNC:30022]	0.49147	1.1772
ENSG00000120334	-1.10712987470642	0.0410219	1	down	1:-:173799550-173824883	ENSG00000120334	91687	Q8N0S6	CENPL	centromere protein L [Source:HGNC Symbol%3BAcc:HGNC:17879]	2.97319	6.26353
ENSG00000146410	-1.16514475197749	0.0414194	1	down	6:-:136231024-136250335	ENSG00000146410	113115	Q6P444,H0YEA6,E9PN39	MTFR2	mitochondrial fission regulator 2 [Source:HGNC Symbol%3BAcc:HGNC:21115]	4.46593	9.79428
ENSG00000102048	-1.54766943773785	0.0418311	1	down	X:-:15235288-15270467	ENSG00000102048	140462	A0A024RBZ4,A0A024RBW2,R4GN94,Q7Z4A2,A0A024RBW7,Q96DX5	ASB9	ankyrin repeat and SOCS box containing 9 [Source:HGNC Symbol%3BAcc:HGNC:17184]	1.04444	2.98603
ENSG00000111716	-1.01626926164736	0.042924	1	down	12:-:21635342-21757857	ENSG00000111716	3945	A0A5F9ZHM4,C9J7H8,A8MW50,Q5U077,F5H793,P07195	LDHB	lactate dehydrogenase B [Source:HGNC Symbol%3BAcc:HGNC:6541]	10.6821	21.1302
ENSG00000253981	-2.31754965437679	0.0434323	1	down	8:-:8236003-8244667	ENSG00000253981	106479038	-	ALG1L13P	ALG1 like 13%2C pseudogene [Source:HGNC Symbol%3BAcc:HGNC:44382]	0.26532	1.2934
ENSG00000152256	-1.05780381855797	0.0436302	1	down	2:+:172555373-172608669	ENSG00000152256	5163	C9IYB4,O15530,C9JKT3,Q53R49,F8WC75,Q15118,F8WEJ6	PDK1	pyruvate dehydrogenase kinase 1 [Source:HGNC Symbol%3BAcc:HGNC:8809]	1.34911	2.74659
ENSG00000241597	-Inf	0.0441642	1	down	5:+:98954394-98954972	ENSG00000241597	-	-	-	ribosomal protein S9 (RPS9) pseudogene	0	1.03898
ENSG00000255959	-Inf	0.0441642	1	down	11:-:60835996-60842965	ENSG00000255959	-	-	-	novel transcript%2C antisense to CCDC86	0	1.20074
ENSG00000202379	-Inf	0.0441642	1	down	3:+:108574565-108574698	ENSG00000202379	-	-	SNORA70	Small nucleolar RNA SNORA70 [Source:RFAM%3BAcc:RF00156]	0	4.48934
ENSG00000167272	-1.14836903922667	0.044221	1	down	12:-:120578764-120581402	ENSG00000167272	51367	Q969H6	POP5	POP5 homolog%2C ribonuclease P/MRP subunit [Source:HGNC Symbol%3BAcc:HGNC:17689]	5.08475	11.0225
ENSG00000104356	-1.08356925876513	0.0444837	1	down	8:+:98117293-98159835	ENSG00000104356	10940	Q8NE79,Q99575,Q8WXC3,E5RK39,Q96F88	POP1	POP1 homolog%2C ribonuclease P/MRP subunit [Source:HGNC Symbol%3BAcc:HGNC:30129]	3.29347	6.82587
ENSG00000171314	-1.01748808403727	0.0446482	1	down	10:+:97426191-97433444	ENSG00000171314	5223	P18669,Q6FHK8,Q6P6D7,Q0D2Q6,Q6FHU2	PGAM1	phosphoglycerate mutase 1 [Source:HGNC Symbol%3BAcc:HGNC:8888]	121.119	239.786
ENSG00000155115	-1.06163466044316	0.0454391	1	down	6:+:110958706-110967890	ENSG00000155115	112495	Q969F1,Q3SWV5	GTF3C6	general transcription factor IIIC subunit 6 [Source:HGNC Symbol%3BAcc:HGNC:20872]	19.6611	40.1338
ENSG00000157168	-1.09515723304034	0.0454857	1	down	8:+:31639222-32855666	ENSG00000157168	3084	B7Z168,A6MW55,Q96IB3,A0A494C1B5,A0A5F9ZHA5,A0A494C0L9,B5BU95,E5RHQ1,A0A494C0K4,A0A494C0T5,B0FYA9,A0A494C043,A0A494C054,Q6ICV5,E5RIG8,H0YDC2,A5YAK8,A0A494C114,A0A494C1G2,F6RJN6,A0A494C0Q4,Q7RTV8,H0YBA3,Q86WJ0,Q7RTW4,B9EK51,E5RHP6,Q7RTW3,A6MW56,E3SFN0,Q6PK61,A0A494BZT4,H0YCP0,A5YAK7,A0A087X0X9,A6MW54,E3SFM9,A0A494C1F5,B0FWZ3,A0A024QY88,Q7RTW5,A5YAK6,Q02297,B0FYA8,A0A494C1F8,B0FYA7	NRG1	neuregulin 1 [Source:HGNC Symbol%3BAcc:HGNC:7997]	0.67281	1.40567
ENSG00000148835	-1.25127643495762	0.0454933	1	down	10:+:103367976-103389065	ENSG00000148835	6877	Q15542	TAF5	TATA-box binding protein associated factor 5 [Source:HGNC Symbol%3BAcc:HGNC:11539]	2.06152	4.79928
ENSG00000166130	-1.1349034118331	0.0456142	1	down	12:-:98613405-98645113	ENSG00000166130	121457	Q70UQ0	IKBIP	IKBKB interacting protein [Source:HGNC Symbol%3BAcc:HGNC:26430]	2.75124	5.90862
ENSG00000247095	-1.6097304058701	0.0465835	1	down	11:-:565660-568457	ENSG00000247095	100506211	-	MIR210HG	MIR210 host gene [Source:HGNC Symbol%3BAcc:HGNC:39524]	0.77191	2.30388
ENSG00000053372	-1.0239962041191	0.046764	1	down	1:+:19251805-19260128	ENSG00000053372	51154	Q9UKD2	MRTO4	MRT4 homolog%2C ribosome maturation factor [Source:HGNC Symbol%3BAcc:HGNC:18477]	9.36251	18.6193
ENSG00000226468	-3.09515723304034	0.0470897	1	down	7:-:32456963-32457758	ENSG00000226468	-	-	-	phosphoribosyl pyrophosphate synthetase 2 (PRPS2) pseudogene	0.16077	1.34354
ENSG00000109971	-1.10688334777857	0.0471314	1	down	11:-:123057489-123063230	ENSG00000109971	3312	V9HW22,E9PKE3,E9PQK7,E9PN25,E9PLF4,E9PQQ4,Q96H53,E9PK54,Q96IS6,E9PN89,E9PI65,E9PPY6,E9PM13,E9PNE6,A8K7Q2,P11142,E9PS65	HSPA8	heat shock protein family A (Hsp70) member 8 [Source:HGNC Symbol%3BAcc:HGNC:5241]	133.394	280.97
ENSG00000259768	-1.07387367467237	0.0479998	1	down	16:+:72665123-72822781	ENSG00000259768	-	-	-	novel transcript%2C antisense to ZFHX3	2.17687	4.48145
ENSG00000243491	-2.05451524854299	0.0480795	1	down	2:-:9757496-9770341	ENSG00000243491	-	-	-	novel transcript	0.29577	1.20156
ENSG00000160124	-1.08528698901628	0.0483839	1	down	3:-:122359591-122383231	ENSG00000160124	131076	C9JQ41,C9JBU9,H7C525,Q4VC31	MIX23	mitochondrial matrix import factor 23 [Source:HGNC Symbol%3BAcc:HGNC:31136]	8.06232	16.7294
ENSG00000179241	-1.1782129727679	0.0485577	1	down	11:+:35943981-36232136	ENSG00000179241	143458	E9PR86,Q86YD5	LDLRAD3	low density lipoprotein receptor class A domain containing 3 [Source:HGNC Symbol%3BAcc:HGNC:27046]	1.8881	4.17849
ENSG00000197299	-1.03577868596141	0.04862	1	down	15:+:90717346-90816166	ENSG00000197299	641	H0YLV8,A0A7P0TBM9,H0YNU5,B7ZKN7,A0A3B3IT82,Q3B7X0,P54132	BLM	BLM RecQ like helicase [Source:HGNC Symbol%3BAcc:HGNC:1058]	2.51848	5.04958
ENSG00000129173	-1.07080737162459	0.0486766	1	down	11:-:19224063-19241620	ENSG00000129173	79733	E9PMT9,A0AVK6	E2F8	E2F transcription factor 8 [Source:HGNC Symbol%3BAcc:HGNC:24727]	3.69921	7.59927
ENSG00000196656	-1.24571690961572	0.048869	1	down	4:-:113214046-113217170	ENSG00000196656	-	-	-	ribosomal protein S26 (RPS26) pseudogene	12.8485	29.7967
