# Supplementary material for: Zinc finger protein ZC3H18 is abnormally expressed in esophageal cancer tissues and facilitates the proliferation of esophageal cancer cells
Source: Front Immunol. 2025 Feb 25;16:1556509. doi: 10.3389/fimmu.2025.1556509 (PMC11894379; doi:10.3389/fimmu.2025.1556509)
Supplement: Supplementary file 1 [file DataSheet1.zip › Results of eukaryotic transcriptome sequencing/genes/E109si2_vs_E109siNC/deg.up_down.anno.xlsx]

## Sheet: Sheet1
ID	logFC	Pvalue	adj.Pvalue	regulation	pos_info	ensembl	entrez	uniprot	symbol	description	E109si2|E109si2	E109siNC|E109siNC
ENSG00000094755	5.29083	7.6455e-20	1.95197e-15	up	5:+:170763350-170814047	ENSG00000094755	2568	E5RHF6,E5RK74,E5RG98,E5RI57,E7EWG0,E5RGF7,E5RHU0,O00591	GABRP	gamma-aminobutyric acid type A receptor subunit pi [Source:HGNC Symbol%3BAcc:HGNC:4089]	50.3742	1.25843
ENSG00000205420	-4.54895698359831	4.06213e-13	5.18551e-09	down	12:-:52487176-52493257	ENSG00000205420	3853	A0A0S2Z427,A0A0S2Z428,P02538	KRT6A	keratin 6A [Source:HGNC Symbol%3BAcc:HGNC:6443]	0.76538	17.5213
ENSG00000163554	4.40054	3.52904e-11	3.00333e-07	up	1:-:158610704-158686715	ENSG00000163554	6708	D3DVD8,L8E8Z3,O60686,P02549	SPTA1	spectrin alpha%2C erythrocytic 1 [Source:HGNC Symbol%3BAcc:HGNC:11272]	3.57022	0.16532
ENSG00000169550	4.64393	5.63222e-11	3.5949e-07	up	11:-:26559032-26572263	ENSG00000169550	143662	A0A0A0MT67,A0A0A0MTD6,A0A3B3IU37,Q8N387	MUC15	mucin 15%2C cell surface associated [Source:HGNC Symbol%3BAcc:HGNC:14956]	8.09853	0.31678
ENSG00000128510	-3.65075767413015	1.27328e-10	6.50164e-07	down	7:+:130293134-130324180	ENSG00000128510	51200	A4D1M3,C9J7D6,B7Z5J4,C9J3P4,C9J6N7,Q9UI42	CPA4	carboxypeptidase A4 [Source:HGNC Symbol%3BAcc:HGNC:15740]	1.47112	18.0698
ENSG00000213626	3.58218	2.22453e-10	9.46573e-07	up	2:+:30231534-30323730	ENSG00000213626	81606	Q7LC25,B5MBX5,Q86T20,Q53QV2,B5MC28,B5MCP4,B5MCM2,F8WC18	LBH	LBH regulator of WNT signaling pathway [Source:HGNC Symbol%3BAcc:HGNC:29532]	16.6176	1.35688
ENSG00000064787	3.03295	9.27257e-09	3.21488e-05	up	20:-:53936777-54070594	ENSG00000064787	8537	Q05CL3,H0Y542,A0AVG7,H7C1E7,G3XAF7,O75363	BCAS1	brain enriched myelin associated protein 1 [Source:HGNC Symbol%3BAcc:HGNC:974]	14.351	1.71471
ENSG00000069482	-4.28003257594862	1.00737e-08	3.21488e-05	down	11:+:68683779-68691175	ENSG00000069482	51083	Q8N6F7,P22466	GAL	galanin and GMAP prepropeptide [Source:HGNC Symbol%3BAcc:HGNC:4114]	0.78751	14.9621
ENSG00000218416	3.40648	3.90562e-08	0.000110794	up	2:-:240449315-240456714	ENSG00000218416	-	-	-	novel transcript%2C antisense to GPC1	10.9774	1.01243
ENSG00000174827	3.37701	1.49559e-07	0.000381839	up	1:-:145670852-145708148	ENSG00000174827	5174	A0A024R4E8,A0A0C4DG67,Q5T2W1	PDZK1	PDZ domain containing 1 [Source:HGNC Symbol%3BAcc:HGNC:8821]	11.7393	1.10504
ENSG00000073910	3.19592	2.62922e-07	0.000610243	up	13:+:31846713-32299125	ENSG00000073910	10129	L8EB55,A0A286YFA9,A0A2R8Y5V8,H0YE00,A0A2R8Y7Y8,A0A2R8YCY2,A0A024RDQ1,Q5TBA9,B1ALA1	FRY	FRY microtubule binding protein [Source:HGNC Symbol%3BAcc:HGNC:20367]	1.7276	0.18437
ENSG00000186081	-2.62743867226382	3.72055e-07	0.000791577	down	12:-:52514575-52520530	ENSG00000186081	3852	H0YI76,F8W0C6,Q9UEK9,H0YIN9,F8VU69,F8VV57,P13647	KRT5	keratin 5 [Source:HGNC Symbol%3BAcc:HGNC:6442]	20.6525	124.804
ENSG00000275882	2.98981	5.80152e-07	0.00113937	up	X:-:154639978-154648275	ENSG00000275882	246210	-	IKBKGP1	inhibitor of nuclear factor kappa B kinase subunit gamma pseudogene 1 [Source:HGNC Symbol%3BAcc:HGNC:24455]	34.4079	4.23598
ENSG00000041982	-3.57628392277696	6.69116e-07	0.00121254	down	9:-:115019575-115118257	ENSG00000041982	3371	F5H7V9,E9PC84,P24821,A7MBN2,A9YUB8,A0A0U1RR80,Q4LE33,A0A024R884,H0YGZ3,J3QSU6,F5H5D6	TNC	tenascin C [Source:HGNC Symbol%3BAcc:HGNC:5318]	0.15932	1.85843
ENSG00000081052	2.49686	7.12393e-07	0.00121254	up	2:-:227002714-227164453	ENSG00000081052	1286	J3KNM7,A0A2R8Y548,P53420	COL4A4	collagen type IV alpha 4 chain [Source:HGNC Symbol%3BAcc:HGNC:2206]	21.0849	3.65308
ENSG00000206073	-6.32397592353622	1.23694e-06	0.00185767	down	18:-:63637259-63644256	ENSG00000206073	6318	C9JZ65,H0Y5H9,P48594,Q9BYF7,Q86W03,Q86W05	SERPINB4	serpin family B member 4 [Source:HGNC Symbol%3BAcc:HGNC:10570]	0.03246	2.54343
ENSG00000130600	-2.42986833586846	1.325e-06	0.00187937	down	11:-:1995176-2001470	ENSG00000130600	283120	-	H19	H19 imprinted maternally expressed transcript [Source:HGNC Symbol%3BAcc:HGNC:4713]	17.8682	94.1591
ENSG00000179776	2.41511	1.76401e-06	0.00216362	up	16:+:66366622-66404784	ENSG00000179776	1003	H3BR11,I3L1J2,B4DTR2,H3BQ82,H3BPG1,P33151,Q4VAI4,H3BR64	CDH5	cadherin 5 [Source:HGNC Symbol%3BAcc:HGNC:1764]	26.1414	4.79322
ENSG00000169583	2.76734	1.79301e-06	0.00216362	up	9:-:136994608-136996568	ENSG00000169583	9022	Q6FGP1,O95833	CLIC3	chloride intracellular channel 3 [Source:HGNC Symbol%3BAcc:HGNC:2064]	42.2608	6.0702
ENSG00000172403	2.73351	1.80977e-06	0.00216362	up	4:+:118850688-119061247	ENSG00000172403	171024	H0Y9Y3,B9EG60,Q9UMS6,B4E258	SYNPO2	synaptopodin 2 [Source:HGNC Symbol%3BAcc:HGNC:17732]	2.23441	0.32856
ENSG00000103056	3.0072	1.86438e-06	0.00216362	up	16:-:68358327-68448508	ENSG00000103056	55512	D6Q0F1,H3BTM0,C8CHW6,H3BS51,I3L228,Q9NY59	SMPD3	sphingomyelin phosphodiesterase 3 [Source:HGNC Symbol%3BAcc:HGNC:14240]	4.01284	0.4881
ENSG00000169031	3.02724	2.06055e-06	0.0022873	up	2:+:227164624-227314792	ENSG00000169031	1285	A0A024R456,A0A2R8Y2F0,Q548X1,Q01955,A0A2R8Y6E5,H7BXM4	COL4A3	collagen type IV alpha 3 chain [Source:HGNC Symbol%3BAcc:HGNC:2204]	2.1773	0.26118
ENSG00000272512	3.03413	2.93198e-06	0.00311901	up	1:-:995966-998051	ENSG00000272512	-	-	-	novel transcript	11.8094	1.40988
ENSG00000235269	2.84674	4.99772e-06	0.00510387	up	14:-:53685139-53850882	ENSG00000235269	105370503	-	LINC02331	long intergenic non-protein coding RNA 2331 [Source:HGNC Symbol%3BAcc:HGNC:53251]	12.1218	1.6479
ENSG00000106541	2.40339	7.86179e-06	0.00771998	up	7:-:16791811-16833433	ENSG00000106541	10551	Q4JM46,Q4JM47,C9J3E2,H7C3Z9,B5MC07,O95994	AGR2	anterior gradient 2%2C protein disulphide isomerase family member [Source:HGNC Symbol%3BAcc:HGNC:328]	22.5014	4.15944
ENSG00000153404	2.36695	8.371e-06	0.00791555	up	5:+:92151-189972	ENSG00000153404	153478	Q96HN1,A0A2X0SFW5,A0A1B0GW72,Q96PX9	PLEKHG4B	pleckstrin homology and RhoGEF domain containing G4B [Source:HGNC Symbol%3BAcc:HGNC:29399]	5.19425	0.98473
ENSG00000244731	3.40734	9.78128e-06	0.00891878	up	6:+:31982057-32002681	ENSG00000244731	720	A0A140TA32,Q30211,V9H0D6,Q6U2K2,A0A140TA44,A0A140TA49,P0C0L4,A0A0G2JPR0	C4A	complement C4A (Rodgers blood group) [Source:HGNC Symbol%3BAcc:HGNC:1323]	1.82356	0.16808
ENSG00000164938	2.28739	1.04055e-05	0.00916077	up	8:-:94925972-94949378	ENSG00000164938	94241	Q96A56,A0A024R9C8	TP53INP1	tumor protein p53 inducible nuclear protein 1 [Source:HGNC Symbol%3BAcc:HGNC:18022]	15.4323	3.09154
ENSG00000120594	3.32438	1.12237e-05	0.00926725	up	10:+:19816239-20289856	ENSG00000120594	84898	Q6UX71	PLXDC2	plexin domain containing 2 [Source:HGNC Symbol%3BAcc:HGNC:21013]	1.08959	0.10638
ENSG00000152377	-2.26297148788684	1.12524e-05	0.00926725	down	5:-:136975298-137598379	ENSG00000152377	6695	A0A0A0MQX7,D3DQB3,D6RB21,D6RAM7,L8ECB3,Q08629	SPOCK1	SPARC (osteonectin)%2C cwcv and kazal like domains proteoglycan 1 [Source:HGNC Symbol%3BAcc:HGNC:11251]	3.13735	14.7266
ENSG00000078114	2.29912	1.34855e-05	0.0107593	up	10:-:20779973-21293011	ENSG00000078114	10529	A0A0U1RRK0,O76041,Q2TBD1,Q5JUU8,A0A6Q8PF21,A0A0U1RRI4,A0A0U1RQY0,B0YJ47	NEBL	nebulette [Source:HGNC Symbol%3BAcc:HGNC:16932]	3.96631	0.78813
ENSG00000168477	2.7122	1.42816e-05	0.0110492	up	6:-:32041153-32115334	ENSG00000168477	7148	A0A140TA52,A0A140TA41,A0A140T956,A0A3B3ISX9,A0A140T923,P22105,A0A140T9C0,Q6IPK3,A0A140TA33,A0A140T8Z8,A0A140T8Y3,A0A1B0GX77,A0A087WWA5,C9J7W4,A0A140T902,A0A087X0I0,A0A140T9L7	TNXB	tenascin XB [Source:HGNC Symbol%3BAcc:HGNC:11976]	1.66107	0.24789
ENSG00000175592	-2.69907789146538	1.5382e-05	0.0115505	down	11:-:65892049-65900573	ENSG00000175592	8061	E9PKL5,E9PQT6,A0A0S2Z595,E9PPX2,P15407	FOSL1	FOS like 1%2C AP-1 transcription factor subunit [Source:HGNC Symbol%3BAcc:HGNC:13718]	2.13624	13.5666
ENSG00000196754	-2.14225701033481	1.60805e-05	0.01173	down	1:-:153561108-153567890	ENSG00000196754	6273	P29034,Q5RHS7,R4GN49	S100A2	S100 calcium binding protein A2 [Source:HGNC Symbol%3BAcc:HGNC:10492]	32.7377	141.335
ENSG00000113389	-2.52565784970699	2.09595e-05	0.0148644	down	5:+:32689070-32791724	ENSG00000113389	4883	H0Y9B9,D6RDL8,Q60I31,C9JK69,P17342	NPR3	natriuretic peptide receptor 3 [Source:HGNC Symbol%3BAcc:HGNC:7945]	0.55785	3.14145
ENSG00000244242	3.52933	2.56624e-05	0.0177078	up	11:-:1732406-1750595	ENSG00000244242	402778	H0Y3H0,A0A0G2JR53,A6NMD0	IFITM10	interferon induced transmembrane protein 10 [Source:HGNC Symbol%3BAcc:HGNC:40022]	1.97618	0.16738
ENSG00000145911	2.53089	2.75222e-05	0.0184913	up	5:+:178113532-178126081	ENSG00000145911	23138	O15049	N4BP3	NEDD4 binding protein 3 [Source:HGNC Symbol%3BAcc:HGNC:29852]	4.94992	0.83761
ENSG00000168140	2.16234	3.11078e-05	0.0203644	up	16:+:4371848-4383538	ENSG00000168140	114990	Q6EMK4	VASN	vasorin [Source:HGNC Symbol%3BAcc:HGNC:18517]	28.3572	6.19515
ENSG00000228544	4.31423	3.24404e-05	0.0207059	up	9:-:136803927-136808848	ENSG00000228544	100131193	-	CCDC183-AS1	CCDC183 antisense RNA 1 [Source:HGNC Symbol%3BAcc:HGNC:44105]	2.27945	0.11206
ENSG00000170390	3.54344	3.39689e-05	0.0211527	up	4:+:150078445-150257438	ENSG00000170390	166614	G5E9L9,A0A0U1RRD0,A0A0U1RR70,Q8N568	DCLK2	doublecortin like kinase 2 [Source:HGNC Symbol%3BAcc:HGNC:19002]	1.98506	0.1665
ENSG00000188985	-2.58804414886312	4.13674e-05	0.0240034	down	18:-:26170726-26171284	ENSG00000188985	573971	-	DHFRP1	dihydrofolate reductase pseudogene 1 [Source:HGNC Symbol%3BAcc:HGNC:2862]	7.09678	41.7309
ENSG00000134258	2.39313	4.78371e-05	0.0267805	up	1:-:117143587-117210960	ENSG00000134258	79679	A0A087X1M4,Q5T2L0,Q7Z7D3	VTCN1	V-set domain containing T cell activation inhibitor 1 [Source:HGNC Symbol%3BAcc:HGNC:28873]	10.6748	1.98735
ENSG00000100100	2.17232	4.85901e-05	0.0267805	up	22:-:31281594-31292534	ENSG00000100100	113791	Q96FE7,C9JMK5	PIK3IP1	phosphoinositide-3-kinase interacting protein 1 [Source:HGNC Symbol%3BAcc:HGNC:24942]	15.3067	3.32098
ENSG00000166396	-3.31754965437679	4.93564e-05	0.0267805	down	18:+:63752935-63805376	ENSG00000166396	8710	C9JM00,O75635,C9JA68,A0A1B0GX82	SERPINB7	serpin family B member 7 [Source:HGNC Symbol%3BAcc:HGNC:13902]	0.36397	3.54864
ENSG00000224769	2.00385	5.03491e-05	0.0267805	up	3:+:195614947-195620233	ENSG00000224769	651714	-	MUC20P1	mucin 20%2C cell surface associated pseudogene 1 [Source:HGNC Symbol%3BAcc:HGNC:51921]	133.798	32.6249
ENSG00000057149	-3.70986707715555	5.51431e-05	0.0287318	down	18:-:63655197-63661893	ENSG00000057149	6317	P29508	SERPINB3	serpin family B member 3 [Source:HGNC Symbol%3BAcc:HGNC:10569]	0.29987	3.8374
ENSG00000087494	-3.09515723304034	5.86917e-05	0.0299692	down	12:-:27958084-27972733	ENSG00000087494	5744	P12272,F5H485,Q15252,A0A024RB29,F5GZD9,Q53XY9	PTHLH	parathyroid hormone like hormone [Source:HGNC Symbol%3BAcc:HGNC:9607]	0.39462	3.29789
ENSG00000168874	2.5167	6.01269e-05	0.0301	up	2:+:85751344-85791383	ENSG00000168874	84913	D6W5L8,Q96SQ7	ATOH8	atonal bHLH transcription factor 8 [Source:HGNC Symbol%3BAcc:HGNC:24126]	2.6087	0.4458
ENSG00000012124	1.98358	6.90058e-05	0.0338805	up	19:+:35319261-35347361	ENSG00000012124	933	M0R0R6,Q9UQB1,M0R1M2,A0A087WZQ4,Q9UQB2,Q0EAF5,M0R2R8,O60926,M0QZ01,M0QZP5,O95700,M0R3H1,M0R2M0,M0QY05,P20273,M0QZR7,M0QY14,M0QYP4	CD22	CD22 molecule [Source:HGNC Symbol%3BAcc:HGNC:1643]	22.6674	5.60534
ENSG00000224259	3.06673	7.1135e-05	0.0342669	up	1:+:159958035-159984750	ENSG00000224259	100505633	-	LINC01133	long intergenic non-protein coding RNA 1133 [Source:HGNC Symbol%3BAcc:HGNC:49447]	3.11573	0.36366
ENSG00000172137	-2.29181413354878	9.19052e-05	0.0426624	down	16:+:71358713-71390436	ENSG00000172137	794	A6NER6,H3BMN5,H3BN14,P22676	CALB2	calbindin 2 [Source:HGNC Symbol%3BAcc:HGNC:1435]	3.79926	18.1937
ENSG00000165507	2.02698	9.36799e-05	0.0427097	up	10:-:44970981-44978809	ENSG00000165507	11067	X6RKE0,Q9NTK1	DEPP1	DEPP1 autophagy regulator [Source:HGNC Symbol%3BAcc:HGNC:23355]	24.8725	5.96837
ENSG00000172478	2.01818	0.000103788	0.0464879	up	2:-:240886048-240896889	ENSG00000172478	79919	C9JP86,C9JEK0,Q08AI8	MAB21L4	mab-21 like 4 [Source:HGNC Symbol%3BAcc:HGNC:26216]	25.9682	6.26938
ENSG00000107099	1.87929	0.00013455	0.0592274	up	9:+:214854-465259	ENSG00000107099	81704	F8WC95,E2J6M6,E9PDJ4,Q86XD0,C9J613,E9PHZ4,A2A370,A2A369,C9J7A3,E2J6M5,D3DRH1,A0A2X0SFD1,Q8NF50	DOCK8	dedicator of cytokinesis 8 [Source:HGNC Symbol%3BAcc:HGNC:19191]	11.9568	3.17841
ENSG00000204618	2.15152	0.000145149	0.0628103	up	6:-:30070266-30075849	ENSG00000204618	80352	Q9H2S5,A0A140T8Y9,Q2L6J4,Q96QB5,A0A140T901	RNF39	ring finger protein 39 [Source:HGNC Symbol%3BAcc:HGNC:18064]	17.0884	3.76136
ENSG00000281181	-2.15001916807486	0.000147779	0.0628822	down	21:-:8437629-8438551	ENSG00000281181	-	-	-	novel transcript%2C similar to YY1 associated myogenesis RNA 1 YAM1	8.94272	38.8157
ENSG00000177791	Inf	0.000163197	0.0683047	up	10:-:73631612-73641474	ENSG00000177791	58529	Q9NP98	MYOZ1	myozenin 1 [Source:HGNC Symbol%3BAcc:HGNC:13752]	1.72269	0
ENSG00000105929	2.65658	0.000171356	0.0691037	up	7:-:138706294-138799560	ENSG00000105929	50617	A0A024R791,Q9HBG4,A0A2R8Y6X9,A0A2R8YE46,A0A2R8Y7G6,A0A2R8YGN5	ATP6V0A4	ATPase H+ transporting V0 subunit a4 [Source:HGNC Symbol%3BAcc:HGNC:866]	3.55303	0.55107
ENSG00000144354	-1.90410894003227	0.000173226	0.0691037	down	2:+:173354820-173368997	ENSG00000144354	83879	D3DPD9,F8WBA7,Q9BWT1	CDCA7	cell division cycle associated 7 [Source:HGNC Symbol%3BAcc:HGNC:14628]	6.29446	23.0393
ENSG00000197565	-2.94315413959529	0.000186231	0.0731486	down	X:-:108155607-108439497	ENSG00000197565	1288	B2RTX6,B7ZMM7,A0A087WZY5,A8MXH5,Q9UEH6,F5H851,Q14031,F5H3Q5,Q6NSE8	COL4A6	collagen type IV alpha 6 chain [Source:HGNC Symbol%3BAcc:HGNC:2208]	0.13787	1.03697
ENSG00000139055	1.9722	0.000213067	0.0824214	up	12:-:14914039-14938537	ENSG00000139055	121506	F5GYS6,Q96DN0	ERP27	endoplasmic reticulum protein 27 [Source:HGNC Symbol%3BAcc:HGNC:26495]	29.1463	7.26457
ENSG00000174514	2.61828	0.000222006	0.083846	up	1:+:205568885-205602918	ENSG00000174514	148808	B7Z8X0,F5H391,A0A087WWW5,A0A087WYZ8,A0A087X0S2,Q8N468,A0A087WUK7	MFSD4A	major facilitator superfamily domain containing 4A [Source:HGNC Symbol%3BAcc:HGNC:25433]	2.46438	0.3925
ENSG00000137801	-1.94768806865965	0.000223318	0.083846	down	15:+:39581079-39599466	ENSG00000137801	7057	A0A024R9Q1,A0A0B6XK25,A8MZG1,P07996,A0PJG0	THBS1	thrombospondin 1 [Source:HGNC Symbol%3BAcc:HGNC:11785]	24.6636	93.0434
ENSG00000176788	-1.89127461113503	0.00024085	0.0891181	down	5:+:17065598-17276843	ENSG00000176788	10409	U3KQP0,P80723	BASP1	brain abundant membrane attached signal protein 1 [Source:HGNC Symbol%3BAcc:HGNC:957]	9.33246	33.8567
ENSG00000096060	-2.01140082763652	0.000255031	0.093017	down	6:-:35573585-35728583	ENSG00000096060	2289	L0R859,L8EC85,Q2TA84,Q13451	FKBP5	FKBP prolyl isomerase 5 [Source:HGNC Symbol%3BAcc:HGNC:3721]	0.98736	3.89299
ENSG00000198910	1.8101	0.000259904	0.0934591	up	X:-:153861514-153886173	ENSG00000198910	3897	Q7Z2J8,Q7Z2F9,Q7Z2J0,E9PHJ4,Q7Z2H2,Q7Z2J9,E7EMY4,H3BLW5,Q86SE4,Q7Z2J6,Q7Z2I3,E7EPI4,H0Y5C3,P32004,Q7Z3Z9,E7EVM4	L1CAM	L1 cell adhesion molecule [Source:HGNC Symbol%3BAcc:HGNC:6470]	50.4472	14.0689
ENSG00000125999	1.78664	0.000271541	0.0949686	up	20:+:33273480-33309871	ENSG00000125999	92747	A2A2R0,Q8TDL5	BPIFB1	BPI fold containing family B member 1 [Source:HGNC Symbol%3BAcc:HGNC:16108]	72.5806	20.5734
ENSG00000133985	1.91587	0.00027837	0.0960413	up	14:+:70641916-70675366	ENSG00000133985	23508	Q92623	TTC9	tetratricopeptide repeat domain 9 [Source:HGNC Symbol%3BAcc:HGNC:20267]	11.5435	2.99171
ENSG00000274180	2.03037	0.000307175	0.104567	up	17:-:21238870-21253410	ENSG00000274180	256302	Q8N6N6	NATD1	N-acetyltransferase domain containing 1 [Source:HGNC Symbol%3BAcc:HGNC:30770]	7.47428	1.7893
ENSG00000138131	1.76121	0.00032811	0.106542	up	10:-:98247690-98268194	ENSG00000138131	84171	Q96JB6	LOXL4	lysyl oxidase like 4 [Source:HGNC Symbol%3BAcc:HGNC:17171]	59.6451	17.2074
ENSG00000186847	-3.47762686986275	0.000330529	0.106542	down	17:-:41582279-41586895	ENSG00000186847	3861	A0A024R1X6,P02533	KRT14	keratin 14 [Source:HGNC Symbol%3BAcc:HGNC:6416]	0.19862	2.16382
ENSG00000179862	1.82108	0.000334895	0.106542	up	1:-:40861054-40862363	ENSG00000179862	163732	Q96RK1	CITED4	Cbp/p300 interacting transactivator with Glu/Asp rich carboxy-terminal domain 4 [Source:HGNC Symbol%3BAcc:HGNC:18696]	66.1835	18.3176
ENSG00000143344	3.10124	0.000337728	0.106542	up	1:+:183636085-183928532	ENSG00000143344	23179	Q9NZL6,B7Z2W5	RGL1	ral guanine nucleotide dissociation stimulator like 1 [Source:HGNC Symbol%3BAcc:HGNC:30281]	1.3265	0.15117
ENSG00000176945	1.9795	0.000343334	0.106542	up	3:+:195720884-195741123	ENSG00000176945	200958	A0A0G2JRI9,A0A0G2JM47,A0A0G2JSE2,I0CMJ9,A0A0G2JQA7,A0A0G2JSA8,A0A0G2JR84,Q8N307,H7C102,A0A0G2JRT2,C9JJE7,I0CMK3,E9PH32,A0A6M4C886,I0EZ59,I0EZ60,A0A0G2JN31,A0A0G2JRM4,A0A0G2JQF3,A0A0G2JNX3,A0A0G2JR26	MUC20	mucin 20%2C cell surface associated [Source:HGNC Symbol%3BAcc:HGNC:23282]	189.271	46.9365
ENSG00000162654	1.78556	0.000344643	0.106542	up	1:-:89181144-89198942	ENSG00000162654	115361	Q96PP9,D3DT27	GBP4	guanylate binding protein 4 [Source:HGNC Symbol%3BAcc:HGNC:20480]	18.4944	5.24629
ENSG00000182179	1.85431	0.000346057	0.106542	up	3:-:49805209-49813953	ENSG00000182179	7318	P41226	UBA7	ubiquitin like modifier activating enzyme 7 [Source:HGNC Symbol%3BAcc:HGNC:12471]	14.9909	4.05454
ENSG00000117407	-2.83931832861075	0.000346361	0.106542	down	1:+:43933320-43937240	ENSG00000117407	9048	E9PN22,D3DPX9,E9PIK2,E9PLG3,Q5T4W7	ARTN	artemin [Source:HGNC Symbol%3BAcc:HGNC:727]	0.48164	3.37099
ENSG00000165092	1.88512	0.000366839	0.110185	up	9:-:72900671-73080442	ENSG00000165092	216	Q5SYQ8,V9HW83,Q5SYQ7,P00352,Q5SYQ9	ALDH1A1	aldehyde dehydrogenase 1 family member A1 [Source:HGNC Symbol%3BAcc:HGNC:402]	19.6463	5.20138
ENSG00000163131	1.82716	0.00037176	0.110365	up	1:-:150730079-150765957	ENSG00000163131	1520	A0A7P0TB77,U3KQE7,A0A7P0T8A1,A0A7P0TAQ0,A0A7P0T844,A0A7P0T8U1,A0A7P0T904,U3KPS4,P25774,A0A7P0T8H4,A0A7P0T7Z6	CTSS	cathepsin S [Source:HGNC Symbol%3BAcc:HGNC:2545]	10.9151	3.00824
ENSG00000177694	1.96961	0.000386277	0.113137	up	3:+:174438573-175810548	ENSG00000177694	254827	Q6H9J7,C9JQ86,Q58DX5	NAALADL2	N-acetylated alpha-linked acidic dipeptidase like 2 [Source:HGNC Symbol%3BAcc:HGNC:23219]	2.905	0.72535
ENSG00000071967	1.76705	0.000389958	0.113137	up	2:+:171522247-171558129	ENSG00000071967	79901	C9JML1,Q53TN4	CYBRD1	cytochrome b reductase 1 [Source:HGNC Symbol%3BAcc:HGNC:20797]	22.2192	6.38429
ENSG00000196352	1.76034	0.000396254	0.11331	up	1:+:207321532-207386804	ENSG00000196352	1604	B1AP15,H3BLV0,A0A2R8Y4B4,A0A2R8YEC5,A0A2R8YDY3,A0A7G9ZDP2,B1AP13,A0A172WBW8,D3DT85,D3DT86,A0A223PIC2,H7BY55,A0A2H4ZEU7,P08174	CD55	CD55 molecule (Cromer blood group) [Source:HGNC Symbol%3BAcc:HGNC:2665]	21.0133	6.06591
ENSG00000104081	1.74934	0.000400578	0.11331	up	15:-:40087890-40108892	ENSG00000104081	90427	H0YK50,H0YNT3,Q96LC9	BMF	Bcl2 modifying factor [Source:HGNC Symbol%3BAcc:HGNC:24132]	25.1854	7.3259
ENSG00000103044	-2.66219782576423	0.000403871	0.11331	down	16:+:69105653-69118719	ENSG00000103044	3038	C0KZD9,Q96RV2,H3BRH5,O00219	HAS3	hyaluronan synthase 3 [Source:HGNC Symbol%3BAcc:HGNC:4820]	0.33223	2.05665
ENSG00000111859	1.74143	0.000411748	0.114265	up	6:-:11183298-11382348	ENSG00000111859	4739	D6RBQ2,A0A024QZV9,A0A087WUD2,D6RGD7,D6RDV1,D6REP7,Q14511	NEDD9	neural precursor cell expressed%2C developmentally down-regulated 9 [Source:HGNC Symbol%3BAcc:HGNC:7733]	14.1634	4.14249
ENSG00000011201	2.64735	0.00042487	0.116638	up	X:-:8528874-8732137	ENSG00000011201	3730	A0A1B0RPQ5,P23352	ANOS1	anosmin 1 [Source:HGNC Symbol%3BAcc:HGNC:6211]	1.57208	0.24539
ENSG00000035664	2.13105	0.00048269	0.128367	up	15:-:63907036-64072033	ENSG00000035664	23604	A0A024R603,H0YL86,H0YKW8,H0YLP5,Q1RMF4,Q9UIK4,H0YMK1	DAPK2	death associated protein kinase 2 [Source:HGNC Symbol%3BAcc:HGNC:2675]	1.78155	0.39775
ENSG00000113356	-2.29902956640599	0.000487225	0.128367	down	5:+:90471748-90514557	ENSG00000113356	10622	O15318,A0A7I2R591,L8E8B4,D6RIT0,D6RJH6,D6R9U7,D6REQ0,A0A024RAM1	POLR3G	RNA polymerase III subunit G [Source:HGNC Symbol%3BAcc:HGNC:30075]	0.89045	4.28554
ENSG00000174080	1.90271	0.000487705	0.128367	up	11:-:66563464-66568879	ENSG00000174080	8722	A0A7I2V2K3,H0YE42,A0A7I2V5B9,A0A7I2V5Q1,A0A7I2V3V9,A0A7I2V3L9,A0A7I2YQ73,A0A7I2V5F8,A0A7I2V313,A0A7I2V4A8,A0A7I2V3M3,A0A024R5G9,A0A7I2V3X1,A0A7I2V3E7,Q6FHS1,H0YD65,A0A7I2YQB3,A0A7I2V4V5,A0A7I2V411,A0A7I2YQH8,Q9UBX1,A0A7I2YQW3	CTSF	cathepsin F [Source:HGNC Symbol%3BAcc:HGNC:2531]	10.1648	2.65855
ENSG00000224389	2.4268	0.000508398	0.131426	up	6:+:32014795-32035418	ENSG00000224389	721	Q6U2E0,A0A3B3ISA6,A0A0G2JL54,A0A3B3ISD7,R9QA77,Q6U2E7,F5GXS0,Q9UMV1,Q6U2H4,Q6U2M2,A0A140TA29,Q6U2L6,Q9UNU2,P0C0L5	C4B	complement C4B (Chido blood group) [Source:HGNC Symbol%3BAcc:HGNC:1324]	1.99788	0.36337
ENSG00000167608	1.70584	0.000509624	0.131426	up	19:-:54160108-54173250	ENSG00000167608	147798	A0A0G2JMP8,A0A0G2JPL6,A0A087WT65,A0A087WVI4,A0A0G2JNC6,A0A024R4Q7,A0A087WXY6,C9JFU4,A0A0G2JMM6,Q7Z404,A0A0G2JP95	TMC4	transmembrane channel like 4 [Source:HGNC Symbol%3BAcc:HGNC:22998]	54.394	16.3065
ENSG00000078804	1.92147	0.000522285	0.133309	up	20:+:34704339-34713439	ENSG00000078804	58476	Q5JX65,Q5JX66,Q8IXH6	TP53INP2	tumor protein p53 inducible nuclear protein 2 [Source:HGNC Symbol%3BAcc:HGNC:16104]	9.35514	2.41518
ENSG00000107742	2.5929	0.000527368	0.133309	up	10:-:72059034-72089032	ENSG00000107742	9806	F5H283,Q92563,L8E8K3,A0A024QZQ5	SPOCK2	SPARC (osteonectin)%2C cwcv and kazal like domains proteoglycan 2 [Source:HGNC Symbol%3BAcc:HGNC:13564]	1.73662	0.2815
ENSG00000137501	1.78207	0.000570653	0.142837	up	11:-:85694224-85811159	ENSG00000137501	54843	E9PPL3,E9PIB5,E9PRW5,E9PQL8,E9PS39,A0A0U1RQP0,A0A0U1RRJ3,A0A024R5N9,E9PS29,A0A0U1RR07,E9PK22,A0A0U1RQH1,A0A1Y8EH08,Q9HCH5	SYTL2	synaptotagmin like 2 [Source:HGNC Symbol%3BAcc:HGNC:15585]	5.95069	1.69211
ENSG00000232316	2.5919	0.000658315	0.162102	up	6:-:113428540-113433555	ENSG00000232316	105377957	-	LINC02518	long intergenic non-protein coding RNA 2518 [Source:HGNC Symbol%3BAcc:HGNC:53509]	13.9024	2.2551
ENSG00000172331	1.75889	0.000660321	0.162102	up	7:+:134646811-134679816	ENSG00000172331	669	A0A024R782,C9JH23,P07738	BPGM	bisphosphoglycerate mutase [Source:HGNC Symbol%3BAcc:HGNC:1093]	26.5115	7.66081
ENSG00000070526	2.104	0.00068541	0.166659	up	17:-:76624761-76643786	ENSG00000070526	55808	K7EMB6,G3XAD9,Q8TBJ6,K7EJC9,K7EJA8,K7ELU9,Q9NSC7	ST6GALNAC1	ST6 N-acetylgalactosaminide alpha-2%2C6-sialyltransferase 1 [Source:HGNC Symbol%3BAcc:HGNC:23614]	6.57566	1.49586
ENSG00000181634	1.97151	0.000691962	0.166665	up	9:-:114784652-114806039	ENSG00000181634	9966	O95150,X6R8I9,D9N2U0	TNFSF15	TNF superfamily member 15 [Source:HGNC Symbol%3BAcc:HGNC:11931]	3.82187	0.95303
ENSG00000178695	-2.0582156546522	0.000730068	0.172587	down	13:-:76880175-76886405	ENSG00000178695	115207	A0A140VJM4,Q96CX2	KCTD12	potassium channel tetramerization domain containing 12 [Source:HGNC Symbol%3BAcc:HGNC:14678]	0.91393	3.72234
ENSG00000149948	-1.96734360516236	0.000750647	0.174371	down	12:+:65824460-65966291	ENSG00000149948	8091	P52926,Q1M183,F5H2A4,H0YFY4,F5H6H0,F5H2U8	HMGA2	high mobility group AT-hook 2 [Source:HGNC Symbol%3BAcc:HGNC:5009]	0.48828	1.8673
ENSG00000232406	2.75989	0.000751276	0.174371	up	20:-:36147334-36155760	ENSG00000232406	-	-	-	novel transcript%2C antisense to EPB41L1	1.85575	0.26793
ENSG00000092853	-1.75326740649531	0.000761455	0.175142	down	1:-:35720218-35769978	ENSG00000092853	63967	Q05D30,Q1RMC5,Q9HAW4,E7ESG2	CLSPN	claspin [Source:HGNC Symbol%3BAcc:HGNC:19715]	1.88134	6.20255
ENSG00000147041	2.15522	0.000821109	0.187176	up	X:+:38006553-38128819	ENSG00000147041	94122	Q8TDW5	SYTL5	synaptotagmin like 5 [Source:HGNC Symbol%3BAcc:HGNC:15589]	3.91613	0.85978
ENSG00000114796	1.63798	0.000830061	0.187542	up	3:+:183635610-183684519	ENSG00000114796	54800	C9J3M5,C9JCK3,C9J2N4,C9JMQ9,C9JN72,C9JXR5,C9JQ67,Q6TFL4,C9J0A6	KLHL24	kelch like family member 24 [Source:HGNC Symbol%3BAcc:HGNC:25947]	18.5669	5.83412
ENSG00000189058	1.71416	0.000838832	0.187862	up	3:-:195568705-195584033	ENSG00000189058	347	C9JX71,C9JF17,P05090,F8WBT9	APOD	apolipoprotein D [Source:HGNC Symbol%3BAcc:HGNC:612]	34.9357	10.413
ENSG00000065328	-1.7340127417567	0.000849772	0.188657	down	10:+:13161558-13211110	ENSG00000065328	55388	Q5T670,C9J600,Q7L590	MCM10	minichromosome maintenance 10 replication initiation factor [Source:HGNC Symbol%3BAcc:HGNC:18043]	3.38926	11.0259
ENSG00000116990	2.02547	0.00086046	0.189383	up	1:-:39895426-39902256	ENSG00000116990	4610	P12524,E9PQS5	MYCL	MYCL proto-oncogene%2C bHLH transcription factor [Source:HGNC Symbol%3BAcc:HGNC:7555]	4.72656	1.13536
ENSG00000105523	3.48981	0.000879483	0.190856	up	19:-:48599961-48615076	ENSG00000105523	54854	M0QZ37,Q2M2I3	FAM83E	family with sequence similarity 83 member E [Source:HGNC Symbol%3BAcc:HGNC:25972]	0.93025	0.08098
ENSG00000230533	2.79237	0.000893216	0.190856	up	6:+:137657998-137763984	ENSG00000230533	-	-	-	novel transcript	2.61791	0.36956
ENSG00000090238	1.67101	0.000918865	0.190856	up	16:-:30092314-30096915	ENSG00000090238	83719	A0A0B4J290,P61236,H3BRF0,A0A024R624,H3BNP5,H3BME7,H3BUE2	YPEL3	yippee like 3 [Source:HGNC Symbol%3BAcc:HGNC:18327]	27.4367	8.42607
ENSG00000269855	Inf	0.000928052	0.190856	up	19:+:58395656-58397079	ENSG00000269855	646862	M0QZC1	RNF225	ring finger protein 225 [Source:HGNC Symbol%3BAcc:HGNC:51249]	1.16827	0
ENSG00000196611	-3.6801197337615	0.000933214	0.190856	down	11:-:102789401-102798160	ENSG00000196611	4312	Q96DZ4,L8EC95,P03956,A5GZ69	MMP1	matrix metallopeptidase 1 [Source:HGNC Symbol%3BAcc:HGNC:7155]	0.09348	1.1718
ENSG00000134321	1.85805	0.000934435	0.190856	up	2:+:6865557-6898239	ENSG00000134321	91543	C9J674,A0A7P0Z4E2,Q8WXG1,A0A7P0T918,A0A7P0TA11	RSAD2	radical S-adenosyl methionine domain containing 2 [Source:HGNC Symbol%3BAcc:HGNC:30908]	6.17355	1.66542
ENSG00000133321	1.64195	0.000956131	0.193738	up	11:+:63536808-63546462	ENSG00000133321	5920	A6NG31,Q9UL19	PLAAT4	phospholipase A and acyltransferase 4 [Source:HGNC Symbol%3BAcc:HGNC:9869]	330.461	103.552
ENSG00000160951	3.46556	0.000981255	0.197263	up	19:-:14472466-14475354	ENSG00000160951	5731	P34995,Q05C32	PTGER1	prostaglandin E receptor 1 [Source:HGNC Symbol%3BAcc:HGNC:9593]	2.67172	0.23652
ENSG00000148735	1.91447	0.00100691	0.20084	up	10:+:113751262-113783429	ENSG00000148735	79949	A0A494C1H5,Q5SXH7,A0A0C4DFS9,H7BZQ2,A0A494C040	PLEKHS1	pleckstrin homology domain containing S1 [Source:HGNC Symbol%3BAcc:HGNC:26285]	5.15865	1.33826
ENSG00000272398	1.69099	0.00105222	0.206648	up	6:-:106969831-106975627	ENSG00000272398	100133941	A0A087WW33,A0A087WU87,A0A087WU21,P25063	CD24	CD24 molecule [Source:HGNC Symbol%3BAcc:HGNC:1645]	233.725	70.7921
ENSG00000069493	1.95288	0.001087	0.210244	up	12:+:9664969-9699553	ENSG00000069493	29121	H0YGG6,W8JD10,F5H0P0,A0A024RAP1,H0YH49,W8T7N2,A0A0C4DGG4,F5H5U4,W8JE22,W8SBA0,A0A0C4DG81,W8SND9,W8JXM2,V9HVU7,F8WF99,W8S9T2,W8JNK3,Q9UHP7,W8SJH0	CLEC2D	C-type lectin domain family 2 member D [Source:HGNC Symbol%3BAcc:HGNC:14351]	3.65237	0.92261
ENSG00000069764	2.92114	0.00110314	0.211762	up	16:-:14672548-14694308	ENSG00000069764	8399	H3BRW4,L8E7V2,O15496	PLA2G10	phospholipase A2 group X [Source:HGNC Symbol%3BAcc:HGNC:9029]	7.57275	0.97773
ENSG00000105695	1.76309	0.0011193	0.213259	up	19:+:35292125-35313807	ENSG00000105695	4099	M0R3I4,M0R3B9,M0QZU4,P20916	MAG	myelin associated glycoprotein [Source:HGNC Symbol%3BAcc:HGNC:6783]	14.6561	4.22274
ENSG00000071073	1.8831	0.00113754	0.21513	up	2:-:98619106-98731132	ENSG00000071073	11320	U3KPT4,Q9UM21	MGAT4A	alpha-1%2C3-mannosyl-glycoprotein 4-beta-N-acetylglucosaminyltransferase A [Source:HGNC Symbol%3BAcc:HGNC:7047]	3.06116	0.81158
ENSG00000150893	2.02176	0.00114609	0.215154	up	13:+:38687077-38887131	ENSG00000150893	341640	Q5SZK8	FREM2	FRAS1 related extracellular matrix 2 [Source:HGNC Symbol%3BAcc:HGNC:25396]	1.31313	0.31624
ENSG00000172379	-2.54887520048324	0.00118361	0.220574	down	15:+:80404350-80597933	ENSG00000172379	9915	X5D8U0,A0A087WVE9,X5DQN9,X5D7T2,X5D9H9,X5DP31,Q86TN1,X5DP87,X5DRE4,Q9HBZ2,X5DP40,H0YKW1	ARNT2	aryl hydrocarbon receptor nuclear translocator 2 [Source:HGNC Symbol%3BAcc:HGNC:16876]	0.19021	1.08853
ENSG00000133135	2.52083	0.0012137	0.224543	up	X:+:106693794-106797016	ENSG00000133135	79589	Q8TEB7,Q5JSK4	RNF128	ring finger protein 128 [Source:HGNC Symbol%3BAcc:HGNC:21153]	2.63954	0.44978
ENSG00000140511	1.94311	0.00124443	0.228572	up	15:-:88877294-88895597	ENSG00000140511	145864	H3BTH8,H3BT26,H3BRY4,A0A024RC58,Q96S86	HAPLN3	hyaluronan and proteoglycan link protein 3 [Source:HGNC Symbol%3BAcc:HGNC:21446]	7.00558	1.78167
ENSG00000134775	-1.72940914075797	0.00129239	0.235687	down	18:+:36297714-36780055	ENSG00000134775	80206	K7EKZ0,K7ER94,Q8IVF7,Q2V2M9,A0A0A0MTS9,K7EP24	FHOD3	formin homology 2 domain containing 3 [Source:HGNC Symbol%3BAcc:HGNC:26178]	1.69503	5.49667
ENSG00000135919	-1.57969286588127	0.00131123	0.237425	down	2:-:223975045-224039318	ENSG00000135919	5270	A0A024R451,C9K031,A0A024R498,C9JN98,C9JRK5,P07093	SERPINE2	serpin family E member 2 [Source:HGNC Symbol%3BAcc:HGNC:8951]	4.95768	14.4921
ENSG00000137507	2.20741	0.00133598	0.240204	up	11:-:76657524-76670747	ENSG00000137507	2615	A0A024R5J7,C9JYU3,Q14392	LRRC32	leucine rich repeat containing 32 [Source:HGNC Symbol%3BAcc:HGNC:4161]	3.18564	0.67456
ENSG00000151117	2.16665	0.00138209	0.244016	up	11:+:18693122-18704785	ENSG00000151117	144110	Q8N2M4	TMEM86A	transmembrane protein 86A [Source:HGNC Symbol%3BAcc:HGNC:26890]	3.54386	0.77191
ENSG00000157110	1.57832	0.00138432	0.244016	up	8:+:30384511-30572256	ENSG00000157110	11030	E5RJ31,E5RFP4,Q569H2,H0YC46,B4E3T4,H0YBU9,Q93062,E5RJD7	RBPMS	RNA binding protein%2C mRNA processing factor [Source:HGNC Symbol%3BAcc:HGNC:19097]	13.5396	4.43404
ENSG00000109436	2.04332	0.00138672	0.244016	up	4:-:140620782-140756385	ENSG00000109436	23158	Q6ZT07	TBC1D9	TBC1 domain family member 9 [Source:HGNC Symbol%3BAcc:HGNC:21710]	3.22607	0.7654
ENSG00000163710	-2.72742544853985	0.00139542	0.244016	down	3:-:142815922-142889206	ENSG00000163710	26577	H7C520,Q9UKZ9,A0A3B3ITE8,H7C5D5,L8E804,C9JYX9	PCOLCE2	procollagen C-endopeptidase enhancer 2 [Source:HGNC Symbol%3BAcc:HGNC:8739]	0.27166	1.75948
ENSG00000170477	1.62187	0.0014176	0.246209	up	12:-:52806549-52814116	ENSG00000170477	3851	F8VZR6,F8VX05,Q6PIN2,P19013	KRT4	keratin 4 [Source:HGNC Symbol%3BAcc:HGNC:6441]	212.04	67.3756
ENSG00000122641	-1.74152027842564	0.00145618	0.2512	down	7:-:41667168-41705834	ENSG00000122641	3624	A4D1W7,P08476	INHBA	inhibin subunit beta A [Source:HGNC Symbol%3BAcc:HGNC:6066]	1.42121	4.64758
ENSG00000119326	-1.67270226219901	0.00146841	0.25161	down	9:-:108942569-109013522	ENSG00000119326	8727	Q5JTQ6,Q9UBT7,Q5JTQ9	CTNNAL1	catenin alpha like 1 [Source:HGNC Symbol%3BAcc:HGNC:2512]	5.3253	16.6033
ENSG00000250722	2.1757	0.00152691	0.259891	up	5:-:42799880-42887392	ENSG00000250722	6414	R4GMT5,A0A182DWH7,A0A182DWH8,P49908	SELENOP	selenoprotein P [Source:HGNC Symbol%3BAcc:HGNC:10751]	2.58175	0.55883
ENSG00000105289	1.54385	0.00154125	0.260594	up	19:+:3708362-3750813	ENSG00000105289	27134	O95049,K7ESC0,K7EJ86,Q2VPE5	TJP3	tight junction protein 3 [Source:HGNC Symbol%3BAcc:HGNC:11829]	46.1006	15.4625
ENSG00000137486	1.65056	0.00157802	0.262615	up	11:-:75260122-75351705	ENSG00000137486	408	H0YET9,H0YD81,E9PM35,H0YDS1,H0YEQ2,P49407	ARRB1	arrestin beta 1 [Source:HGNC Symbol%3BAcc:HGNC:711]	5.70745	1.77784
ENSG00000157470	-2.14291036448871	0.00157919	0.262615	down	15:+:59372693-59523555	ENSG00000157470	145773	H0YMX7,H0YN94,H0YKQ6,H0YKW2,H0YMF2,H0YKL6,H0YLQ5,Q8TBF8,H0YN47	FAM81A	family with sequence similarity 81 member A [Source:HGNC Symbol%3BAcc:HGNC:28379]	0.59724	2.57958
ENSG00000231948	-4.90251215509794	0.00158407	0.262615	down	2:-:20590775-20592548	ENSG00000231948	100874343	-	HS1BP3-IT1	HS1BP3 intronic transcript 1 [Source:HGNC Symbol%3BAcc:HGNC:41474]	0.10664	3.11926
ENSG00000275989	-Inf	0.00162722	0.263774	down	13:-:110945478-110971603	ENSG00000275989	-	-	-	sperm acrosome associated 7 (SPACA7) pseudogene	0	2.1796
ENSG00000127129	1.80051	0.00163222	0.263774	up	1:-:41478775-41484683	ENSG00000127129	1907	P20800	EDN2	endothelin 2 [Source:HGNC Symbol%3BAcc:HGNC:3177]	18.6253	5.22894
ENSG00000123505	-1.54847572795103	0.00163238	0.263774	down	6:+:110874770-110898879	ENSG00000123505	262	B4DZ60,A0A5F9ZHD5,F6R5I9,Q5VXN5,P17707	AMD1	adenosylmethionine decarboxylase 1 [Source:HGNC Symbol%3BAcc:HGNC:457]	4.31885	12.3544
ENSG00000073605	1.65653	0.00172632	0.273692	up	17:-:39904595-39919854	ENSG00000073605	55876	B2CM71,B2CM73,J3QLF0,B2CM72,Q8TAX9	GSDMB	gasdermin B [Source:HGNC Symbol%3BAcc:HGNC:23690]	8.53863	2.64875
ENSG00000168961	1.5744	0.00172728	0.273692	up	17:+:27629798-27649560	ENSG00000168961	3965	J3QS92,J3QKK6,O00182,K7EPS0,J3KSA0,A0A024QZ02,J3KS82,A0A024QZ55	LGALS9	galectin 9 [Source:HGNC Symbol%3BAcc:HGNC:6570]	15.1397	4.97156
ENSG00000162645	1.53654	0.00177228	0.276182	up	1:-:89106132-89150456	ENSG00000162645	2634	Q8TCE5,A0A348GSI7,P32456	GBP2	guanylate binding protein 2 [Source:HGNC Symbol%3BAcc:HGNC:4183]	17.788	5.99655
ENSG00000120658	1.931	0.00177407	0.276182	up	13:-:43213518-43786908	ENSG00000120658	55068	A0A0S2Z5N4,A0A024RDT8,Q8TC92	ENOX1	ecto-NOX disulfide-thiol exchanger 1 [Source:HGNC Symbol%3BAcc:HGNC:25474]	6.8917	1.76749
ENSG00000168952	2.25938	0.00181628	0.28104	up	14:-:24809656-25050297	ENSG00000168952	29091	Q8NFX7,F8VZZ2	STXBP6	syntaxin binding protein 6 [Source:HGNC Symbol%3BAcc:HGNC:19666]	1.41979	0.29
ENSG00000197641	-1.84701704250624	0.00198916	0.304104	down	18:+:63586989-63604639	ENSG00000197641	5275	C9JL93,F8WE70,B7ZKV6,A0A0A0MQW3,Q9UIV8,H7BZS9	SERPINB13	serpin family B member 13 [Source:HGNC Symbol%3BAcc:HGNC:8944]	1.49591	5.26297
ENSG00000148346	1.50838	0.00201357	0.306003	up	9:+:128149071-128153453	ENSG00000148346	3934	X6R8F3,P80188	LCN2	lipocalin 2 [Source:HGNC Symbol%3BAcc:HGNC:6526]	181.773	62.4856
ENSG00000080031	1.67038	0.00212428	0.320917	up	19:-:55181247-55209506	ENSG00000080031	5794	Q9HD43	PTPRH	protein tyrosine phosphatase receptor type H [Source:HGNC Symbol%3BAcc:HGNC:9672]	9.26281	2.84594
ENSG00000273472	Inf	0.00217656	0.326881	up	4:+:140756528-140757921	ENSG00000273472	-	-	-	novel transcript	1.00981	0
ENSG00000168398	1.56339	0.00219418	0.327601	up	14:+:96204679-96244166	ENSG00000168398	624	L8EC45,A0A075E6Y0,P30411	BDKRB2	bradykinin receptor B2 [Source:HGNC Symbol%3BAcc:HGNC:1030]	10.1517	3.35915
ENSG00000271503	2.5031	0.00237766	0.352836	up	17:-:35871491-35880793	ENSG00000271503	6352	A0A494C1Q1,A0A075B7C5,D0EI67,P13501	CCL5	C-C motif chemokine ligand 5 [Source:HGNC Symbol%3BAcc:HGNC:10632]	4.65272	0.80263
ENSG00000143942	-2.28051227505226	0.00240279	0.352836	down	2:+:53767804-53775196	ENSG00000143942	494143	Q8WUX2	CHAC2	ChaC glutathione specific gamma-glutamylcyclotransferase 2 [Source:HGNC Symbol%3BAcc:HGNC:32363]	1.51532	7.19986
ENSG00000235162	-2.15405092209391	0.00241848	0.352836	down	12:+:105235290-105396097	ENSG00000235162	387882	F8VXK5,I7HHH9,F8VQD4,Q8TAD7,F8W1S6	C12orf75	chromosome 12 open reading frame 75 [Source:HGNC Symbol%3BAcc:HGNC:35164]	0.99792	4.34356
ENSG00000196814	2.0526	0.00245018	0.35543	up	9:+:126326829-126507041	ENSG00000196814	89853	Q9H7P6,F8W922	MVB12B	multivesicular body subunit 12B [Source:HGNC Symbol%3BAcc:HGNC:23368]	1.82955	0.43129
ENSG00000064042	1.5251	0.00251162	0.362283	up	4:+:41359607-41700044	ENSG00000064042	22998	H0Y8P3,D6RGH8,G5EA03,E7EPK0,D6RJ93,D6R8Y0,D6RD46,E9PDJ9,Q6NVB9,Q9UPQ0	LIMCH1	LIM and calponin homology domains 1 [Source:HGNC Symbol%3BAcc:HGNC:29191]	52.1568	17.7226
ENSG00000066923	1.62384	0.00255619	0.366641	up	7:+:100177563-100221488	ENSG00000066923	10734	D6W5U7,Q9UJ98,B2RU25,C9JTG4,C9J3T3,H7C0H6,C9JYW5,H0Y4S6	STAG3	stromal antigen 3 [Source:HGNC Symbol%3BAcc:HGNC:11356]	4.87069	1.54555
ENSG00000175155	1.7495	0.00259139	0.369613	up	17:+:59331655-59401729	ENSG00000175155	388403	A0A5F9ZH55,Q96QA6	YPEL2	yippee like 2 [Source:HGNC Symbol%3BAcc:HGNC:18326]	3.16949	0.92184
ENSG00000111885	1.46838	0.00264627	0.372296	up	6:-:119177205-119349761	ENSG00000111885	4121	P33908	MAN1A1	mannosidase alpha class 1A member 1 [Source:HGNC Symbol%3BAcc:HGNC:6821]	28.9835	10.2433
ENSG00000250471	-Inf	0.00265394	0.372296	down	4:+:8174421-8174999	ENSG00000250471	728564	-	GMPSP1	guanine monophosphate synthase pseudogene 1 [Source:HGNC Symbol%3BAcc:HGNC:39428]	0	2.19341
ENSG00000167191	1.59246	0.00273608	0.38172	up	16:-:19856691-19886167	ENSG00000167191	51704	A0A024QYX2,H3BT93,H3BN33,H3BQV9,H3BSJ1,Q9NZH0,H3BT47	GPRC5B	G protein-coupled receptor class C group 5 member B [Source:HGNC Symbol%3BAcc:HGNC:13308]	7.00052	2.27023
ENSG00000091986	1.47085	0.00278423	0.384869	up	3:-:112596797-112649530	ENSG00000091986	151887	H7C5K4,C9J8I6,Q76M96	CCDC80	coiled-coil domain containing 80 [Source:HGNC Symbol%3BAcc:HGNC:30649]	28.1393	9.92798
ENSG00000154734	-2.26508223448265	0.00278948	0.384869	down	21:-:26835755-26845409	ENSG00000154734	9510	E5RI60,A0A7I2V400,A0A7I2V5J1,Q9UHI8,Q8NE26,A0A7I2YQL5	ADAMTS1	ADAM metallopeptidase with thrombospondin type 1 motif 1 [Source:HGNC Symbol%3BAcc:HGNC:217]	0.26285	1.2356
ENSG00000085117	1.45207	0.00283293	0.386396	up	11:+:44564427-44620358	ENSG00000085117	3732	E9PJB7,H0YD57,E9PJK9,E9PJC7,E9PM43,E9PJ59,E9PJ45,P27701,E9PP61	CD82	CD82 molecule [Source:HGNC Symbol%3BAcc:HGNC:6210]	61.5775	22.0101
ENSG00000107738	1.51105	0.00285355	0.386396	up	10:-:71747556-71773520	ENSG00000107738	64115	Q9H7M9	VSIR	V-set immunoregulatory receptor [Source:HGNC Symbol%3BAcc:HGNC:30085]	14.4411	4.95504
ENSG00000008311	1.72899	0.0028604	0.386396	up	7:-:122064583-122144308	ENSG00000008311	10157	A0A7P0TA09,A0A7P0TAY5,A0A7P0TBD2,A4D0W4,A0A7P0T9N4,A0A7P0Z402,A0A7P0T8W7,F8WE53,A0A7P0TB07,A0A7P0Z4M3,A0A7P0T834,Q9UDR5,F8WAH1,A0A7P0TA62,A0A7P0Z428	AASS	aminoadipate-semialdehyde synthase [Source:HGNC Symbol%3BAcc:HGNC:17366]	2.55563	0.75394
ENSG00000077942	1.48518	0.00289575	0.389112	up	22:+:45502238-45601135	ENSG00000077942	2192	B1AHM9,B1AHM7,H7C1M6,B1AHM5,A0A0U1RRA4,B1AHM6,B1AHM8,B1AHL2,B1AHN3,P23142	FBLN1	fibulin 1 [Source:HGNC Symbol%3BAcc:HGNC:3600]	65.5841	22.9104
ENSG00000130707	1.48183	0.00295176	0.394539	up	9:+:130444961-130501274	ENSG00000130707	445	Q5T6L6,A0A0S2Z3D8,Q5T6L4,A0A0S2Z3B6,A0A0S2Z3F1,P00966,Q5T6L5	ASS1	argininosuccinate synthase 1 [Source:HGNC Symbol%3BAcc:HGNC:758]	30.6147	10.7194
ENSG00000156966	1.59409	0.00296704	0.394539	up	2:+:231395710-231401164	ENSG00000156966	93010	Q8NFL0	B3GNT7	UDP-GlcNAc:betaGal beta-1%2C3-N-acetylglucosaminyltransferase 7 [Source:HGNC Symbol%3BAcc:HGNC:18811]	11.8511	3.83892
ENSG00000214391	-2.6801197337615	0.00299786	0.396571	down	11:+:90282560-90284172	ENSG00000214391	399942	-	TUBAP2	tubulin alpha pseudogene 2 [Source:HGNC Symbol%3BAcc:HGNC:14531]	0.47602	2.98361
ENSG00000126603	1.59861	0.0030448	0.400705	up	16:+:4314761-4339597	ENSG00000126603	84662	Q9BZE0	GLIS2	GLIS family zinc finger 2 [Source:HGNC Symbol%3BAcc:HGNC:29450]	8.88955	2.87057
ENSG00000186603	-1.73047393364855	0.00315285	0.410691	down	1:+:45326895-45328710	ENSG00000186603	84842	Q96IR7	HPDL	4-hydroxyphenylpyruvate dioxygenase like [Source:HGNC Symbol%3BAcc:HGNC:28242]	4.29859	13.9498
ENSG00000279283	2.95547	0.00321485	0.416005	up	12:+:131896500-131898239	ENSG00000279283	-	-	-	novel transcript	2.13285	0.2689
ENSG00000197766	2.25848	0.00322623	0.416005	up	19:+:859664-863641	ENSG00000197766	1675	K7ERG9,P00746	CFD	complement factor D [Source:HGNC Symbol%3BAcc:HGNC:2771]	7.28548	1.48904
ENSG00000128578	-1.61325442862054	0.00336682	0.426267	down	7:+:129434432-129488399	ENSG00000128578	57464	Q9ULQ0	STRIP2	striatin interacting protein 2 [Source:HGNC Symbol%3BAcc:HGNC:22209]	2.00329	5.99376
ENSG00000251667	-Inf	0.00341468	0.427164	down	5:+:176308063-176309013	ENSG00000251667	100421311	-	BRCC3P1	BRCA1/BRCA2-containing complex subunit 3 pseudogene 1 [Source:HGNC Symbol%3BAcc:HGNC:51444]	0	1.26513
ENSG00000101361	-1.42923591532831	0.00342989	0.427164	down	20:+:2652593-2658393	ENSG00000101361	10528	Q5JXT2,O00567,A0PJ92,Q9BSN3,A0A494C128,H0YDU4,H0Y653	NOP56	NOP56 ribonucleoprotein [Source:HGNC Symbol%3BAcc:HGNC:15911]	10.3928	27.3711
ENSG00000163346	1.42222	0.00347507	0.428949	up	1:-:154944076-154956123	ENSG00000163346	57326	Q96AQ6,Q5T173,F2Z2Z8	PBXIP1	PBX homeobox interacting protein 1 [Source:HGNC Symbol%3BAcc:HGNC:21199]	41.5715	15.1699
ENSG00000114841	1.94168	0.00347783	0.428949	up	3:+:52316319-52400492	ENSG00000114841	25981	H7C563,H7C506,Q9P2D7	DNAH1	dynein axonemal heavy chain 1 [Source:HGNC Symbol%3BAcc:HGNC:2940]	1.09771	0.27945
ENSG00000159166	-1.4264111201998	0.00353628	0.434062	down	1:-:201380833-201399915	ENSG00000159166	3898	A0A0J9YVY2,A0A0J9YW63,Q6IPJ9,A0A0J9YYF6,O00515,E9PDI4	LAD1	ladinin 1 [Source:HGNC Symbol%3BAcc:HGNC:6472]	15.1281	39.7645
ENSG00000127824	-1.41727207248053	0.00357005	0.43611	down	2:-:219249710-219277902	ENSG00000127824	7277	P68366,C9JJQ8,C9JDS9,C9JEV8,C9JQ00,C9JDL2	TUBA4A	tubulin alpha 4a [Source:HGNC Symbol%3BAcc:HGNC:12407]	26.7327	69.8236
ENSG00000171793	-1.44373975284904	0.00365257	0.444066	down	1:+:40979688-41012565	ENSG00000171793	1503	B4E1E0,A0A3B3ITB8,P17812,A0A3B3IRI2,A0A3B3IRQ8,A0A3B3ITH9,A0A3B3ISY3,A0A3B3ITF6	CTPS1	CTP synthase 1 [Source:HGNC Symbol%3BAcc:HGNC:2519]	3.13508	8.34018
ENSG00000160111	2.21643	0.00367898	0.445157	up	19:-:16892951-17026815	ENSG00000160111	27151	F8W7D1,M0R3G7,M0QXH3,Q6NVW5,A0A494C0S9,M0R0Z5,Q8IZJ3	CPAMD8	C3 and PZP like alpha-2-macroglobulin domain containing 8 [Source:HGNC Symbol%3BAcc:HGNC:23228]	0.87239	0.18358
ENSG00000163584	-1.47427515806424	0.00391581	0.467195	down	3:-:170864875-170870208	ENSG00000163584	200916	Q6P5R6,H0Y8C2,Q5JWX6,F8WDK8,C9JYQ9	RPL22L1	ribosomal protein L22 like 1 [Source:HGNC Symbol%3BAcc:HGNC:27610]	11.4182	31.0253
ENSG00000163406	1.50363	0.00391925	0.467195	up	3:+:121894401-121944188	ENSG00000163406	6565	A0PJB0,C9IZ38,Q86UE9,Q16348	SLC15A2	solute carrier family 15 member 2 [Source:HGNC Symbol%3BAcc:HGNC:10921]	8.97123	3.09409
ENSG00000171124	1.47303	0.00393431	0.467195	up	19:-:5842888-5851474	ENSG00000171124	2525	A8K737,Q9P1W6,A0A7M1IM08,B5B9M4,K7ENT3,A0A7M1IMC7,A0A7G4RBH2,K7ES24,K7EQ20,A0A7M1IM91,A0A7M1ILZ8,A0A7G4RBJ2,A0A7S6PT87,A0A7G4RBK5,A0A7M1IM18,A0A7G4RBI3,A0A7M1IM40,B3W6H0,A0A7M1IM29,B3GVC1,A0A7G4RBK1,A0A7M1IME8,A0A7M1IMC0,A0A7G4RBI5,P21217	FUT3	fucosyltransferase 3 (Lewis blood group) [Source:HGNC Symbol%3BAcc:HGNC:4014]	21.1158	7.43875
ENSG00000109511	-2.47019666438726	0.00396956	0.469198	down	4:+:168092537-168187736	ENSG00000109511	11199	Q9UJ72	ANXA10	annexin A10 [Source:HGNC Symbol%3BAcc:HGNC:534]	0.55761	3.02169
ENSG00000126821	1.4063	0.00401115	0.471929	up	14:-:63684216-63728065	ENSG00000126821	81537	Q9BX95	SGPP1	sphingosine-1-phosphate phosphatase 1 [Source:HGNC Symbol%3BAcc:HGNC:17720]	39.9142	14.7267
ENSG00000239672	-1.49569516262407	0.00404654	0.473909	down	17:+:51153559-51162428	ENSG00000239672	4830	P15531,E5RHP0,C9K028,E7ERL0	NME1	NME/NM23 nucleoside diphosphate kinase 1 [Source:HGNC Symbol%3BAcc:HGNC:7849]	5.62098	15.5017
ENSG00000120235	2.50688	0.00407297	0.474826	up	9:-:21349835-21351378	ENSG00000120235	3443	A0A0A0MQU8,P05013	IFNA6	interferon alpha 6 [Source:HGNC Symbol%3BAcc:HGNC:5427]	3.52252	0.60607
ENSG00000088899	1.85556	0.00421137	0.48873	up	20:-:3162617-3173549	ENSG00000088899	9762	O60299	LZTS3	leucine zipper tumor suppressor family member 3 [Source:HGNC Symbol%3BAcc:HGNC:30139]	3.09646	0.83676
ENSG00000021762	1.7063	0.00428339	0.494026	up	11:-:3087107-3166739	ENSG00000021762	114879	E9PPQ2,Q9H0X9,E9PRA9,E9PLN3,E9PQB4,E9PIJ6,H0YCD7,E9PNH0,E9PJE6	OSBPL5	oxysterol binding protein like 5 [Source:HGNC Symbol%3BAcc:HGNC:16392]	3.13377	0.93916
ENSG00000239521	1.44357	0.0043325	0.496023	up	7:-:100200653-100272218	ENSG00000239521	352954	Q8NAP1	CASTOR3	CASTOR family member 3 [Source:HGNC Symbol%3BAcc:HGNC:29954]	14.9563	5.37755
ENSG00000187848	2.87885	0.00438215	0.497837	up	12:+:132618776-132622388	ENSG00000187848	22953	D3DXI8,Q9UBL9,Q32MC3	P2RX2	purinergic receptor P2X 2 [Source:HGNC Symbol%3BAcc:HGNC:15459]	1.78188	0.23691
ENSG00000127838	1.38456	0.00438734	0.497837	up	2:+:218270392-218346793	ENSG00000127838	25953	Q8N490,A0A024R415,L8EAT5	PNKD	PNKD metallo-beta-lactamase domain containing [Source:HGNC Symbol%3BAcc:HGNC:9153]	50.396	18.8764
ENSG00000094804	-1.40016985751583	0.0044442	0.502056	down	17:+:40287879-40304657	ENSG00000094804	990	J3KTI7,J3QR52,A0A024R1S2,J3QLN7,Q99741	CDC6	cell division cycle 6 [Source:HGNC Symbol%3BAcc:HGNC:1744]	7.85512	20.2751
ENSG00000204060	1.52297	0.00448668	0.503792	up	1:+:41361922-41383590	ENSG00000204060	100132074	A0A1X9RU27,A8MYZ6	FOXO6	forkhead box O6 [Source:HGNC Symbol%3BAcc:HGNC:24814]	17.6107	5.99285
ENSG00000135318	1.44629	0.00452888	0.503792	up	6:+:85449584-85495791	ENSG00000135318	4907	H0Y3X5,H0Y7R7,Q53Z63,Q96B60,Q6NZX3,P21589	NT5E	5'-nucleotidase ecto [Source:HGNC Symbol%3BAcc:HGNC:8021]	14.7507	5.29362
ENSG00000163283	1.46484	0.00453271	0.503792	up	2:+:232378724-232382889	ENSG00000163283	250	P05187	ALPP	alkaline phosphatase%2C placental [Source:HGNC Symbol%3BAcc:HGNC:439]	259.421	91.9096
ENSG00000196220	1.45357	0.00455142	0.503792	up	3:-:8980591-9363053	ENSG00000196220	9901	O43295,A0A2X0U4U8,A0A087WZH4,Q8IXS7	SRGAP3	SLIT-ROBO Rho GTPase activating protein 3 [Source:HGNC Symbol%3BAcc:HGNC:19744]	3.3237	1.18678
ENSG00000261696	1.89235	0.00455822	0.503792	up	9:-:21394888-21396346	ENSG00000261696	-	-	-	novel transcript	10.0868	2.65716
ENSG00000090339	1.43608	0.00460786	0.504335	up	19:+:10271093-10286615	ENSG00000090339	3383	Q14601,Q5NKV8,A0A1C9J7T1,E7ESS4,P05362,K7EKL8	ICAM1	intercellular adhesion molecule 1 [Source:HGNC Symbol%3BAcc:HGNC:5344]	20.5429	7.42465
ENSG00000168386	1.83419	0.00460789	0.504335	up	3:-:99828811-100114513	ENSG00000168386	11259	C9JYJ6,Q4L180,H7C4M0	FILIP1L	filamin A interacting protein 1 like [Source:HGNC Symbol%3BAcc:HGNC:24589]	2.2912	0.6284
ENSG00000255135	-2.27203499512442	0.0046224	0.504335	down	11:-:76435559-76444687	ENSG00000255135	-	-	-	novel transcript	1.39362	6.58285
ENSG00000172037	1.37814	0.00472633	0.509011	up	3:-:49121114-49133118	ENSG00000172037	3913	F5H520,P11047,P55268	LAMB2	laminin subunit beta 2 [Source:HGNC Symbol%3BAcc:HGNC:6487]	44.8225	16.8636
ENSG00000079308	1.37285	0.00476166	0.509011	up	2:-:217799588-218033982	ENSG00000079308	7145	A0A087WWW7,H7C3Z4,Q0VG55,C9J8K5,E7EMG1,A0A494C067,H0Y4U1,E7ERH1,E9PF55,Q0VG54,C9JFT7,A0A3B3IRK7,C9JI43,Q6PJM3,Q86VB0,C9JZT0,E9PGF5,A0A2R8Y4T1,Q9HBL0,B2RU35,A1L0S7	TNS1	tensin 1 [Source:HGNC Symbol%3BAcc:HGNC:11973]	9.4479	3.56766
ENSG00000261068	1.57834	0.00476451	0.509011	up	6:-:42092233-42094259	ENSG00000261068	-	-	-	novel transcript	15.9096	5.21012
ENSG00000167601	-1.40176265827987	0.00476493	0.509011	down	19:+:41219223-41261766	ENSG00000167601	558	P30530,M0R0W6	AXL	AXL receptor tyrosine kinase [Source:HGNC Symbol%3BAcc:HGNC:905]	6.84224	17.6802
ENSG00000164687	-2.4170853279277	0.00500086	0.527058	down	8:+:81280536-81284777	ENSG00000164687	2171	I6L8B7,E7DVW5,Q01469	FABP5	fatty acid binding protein 5 [Source:HGNC Symbol%3BAcc:HGNC:3560]	0.53769	2.80845
ENSG00000156414	2.03195	0.00500823	0.527058	up	14:+:103928456-104052667	ENSG00000156414	122402	Q8NDG6,H0YJJ2,A0A0C4DFS5	TDRD9	tudor domain containing 9 [Source:HGNC Symbol%3BAcc:HGNC:20122]	1.93613	0.46299
ENSG00000125775	1.96758	0.00501458	0.527058	up	20:-:1309909-1329139	ENSG00000125775	27111	Q9H190	SDCBP2	syndecan binding protein 2 [Source:HGNC Symbol%3BAcc:HGNC:15756]	4.71182	1.17816
ENSG00000115596	2.42422	0.00502903	0.527058	up	2:+:218859805-218874233	ENSG00000115596	7475	Q53S45,Q9Y6F9	WNT6	Wnt family member 6 [Source:HGNC Symbol%3BAcc:HGNC:12785]	3.20114	0.58326
ENSG00000198125	1.62252	0.0050371	0.527058	up	22:-:35606764-35637951	ENSG00000198125	4151	Q8WVH6,U6FIU7,P02144,U6FIV2,U6FJG6,F2Z2F1,F2Z337,U6FM64,A0A024R1G3,A0A1K0FU49,B0QYF8,B0QYF7	MB	myoglobin [Source:HGNC Symbol%3BAcc:HGNC:6915]	12.6114	4.00547
ENSG00000205426	-2.47762686986275	0.00508683	0.527935	down	12:-:52285913-52291534	ENSG00000205426	3887	Q14533,A0A087X106	KRT81	keratin 81 [Source:HGNC Symbol%3BAcc:HGNC:6458]	0.46438	2.5295
ENSG00000114646	-2.47762686986275	0.00508683	0.527935	down	3:-:47562238-47580792	ENSG00000114646	10675	A0A087WUT8,O95196	CSPG5	chondroitin sulfate proteoglycan 5 [Source:HGNC Symbol%3BAcc:HGNC:2467]	0.20513	1.11734
ENSG00000006606	-2.55458885167764	0.00511495	0.528059	down	7:-:75769533-75789896	ENSG00000006606	10344	Q9Y258	CCL26	C-C motif chemokine ligand 26 [Source:HGNC Symbol%3BAcc:HGNC:10625]	1.09221	6.27528
ENSG00000253686	1.4986	0.0051294	0.528059	up	5:-:173707614-173746279	ENSG00000253686	101928136	-	LINC01484	long intergenic non-protein coding RNA 1484 [Source:HGNC Symbol%3BAcc:HGNC:51136]	7.77659	2.69143
ENSG00000075131	-1.75722865945926	0.00519759	0.529039	down	15:-:66336191-66386746	ENSG00000075131	54962	H3BU04,H3BQ83,H3BVG9,Q9BVW5,H3BTH1	TIPIN	TIMELESS interacting protein [Source:HGNC Symbol%3BAcc:HGNC:30750]	1.98568	6.56454
ENSG00000132274	1.35572	0.00520189	0.529039	up	11:+:5689697-5737089	ENSG00000132274	10346	C9JWC5,C9JIU5,Q8IYM9,D3DQT1,Q4A1P5,D3DQT0,H7BZD3,H7C376,H7C2K0,H7C262,A0A348GSH8,C9J060	TRIM22	tripartite motif containing 22 [Source:HGNC Symbol%3BAcc:HGNC:16379]	28.9571	11.0652
ENSG00000132517	1.63691	0.00527762	0.53258	up	17:-:5032600-5052009	ENSG00000132517	55065	Q9NWF4,F5H5Y1	SLC52A1	solute carrier family 52 member 1 [Source:HGNC Symbol%3BAcc:HGNC:30225]	6.37578	2.0049
ENSG00000185499	1.35434	0.00533998	0.535098	up	1:-:155185824-155192916	ENSG00000185499	4582	A6ZIE3,A5YRV2,A6ZID6,B1AVQ7,B6ECB5,A5YRU1,Q7Z546,B6ECA3,B6ECA9,A5YRU6,Q7Z545,B6ECA4,A0A087X0L2,Q7Z538,A5YRU5,A5YRU0,P15941,Q7Z541,B6ECB2,A0A0C4DGW3,A5YRU3,A6ZIE9,A5YRU4,Q7Z539,A0A087WVJ0,Q7Z536,A6ZID8,A6ZID5,A0A0A0MRB3,A5YRU8,A0A087WZZ6,A5YRU9,A6ZIE7,A0A087WWM2,A5YRU2,A6ZIE5,B6ECA2,Q7Z551,A0A087WZI8,A0A087X2A4,B6ECB3,B6EC89,A6ZIE8,A6ZIF1,A0A0A0MSH4,A5YRV0,A6ZID4,A0A087X061,A0A087WTR1,Q7Z549,B6ECB…	MUC1	mucin 1%2C cell surface associated [Source:HGNC Symbol%3BAcc:HGNC:7508]	32.3794	12.3848
ENSG00000005001	1.35272	0.00534449	0.535098	up	16:-:2852730-2858170	ENSG00000005001	64063	I3L147,I3L116,Q9GZN4	PRSS22	serine protease 22 [Source:HGNC Symbol%3BAcc:HGNC:14368]	67.582	25.8785
ENSG00000092969	1.57245	0.00548144	0.541418	up	1:+:218345336-218444619	ENSG00000092969	7042	P61812	TGFB2	transforming growth factor beta 2 [Source:HGNC Symbol%3BAcc:HGNC:11768]	4.93905	1.62408
ENSG00000139946	1.66074	0.00549243	0.541418	up	14:+:56117814-56301524	ENSG00000139946	57161	Q9HAT8,H0YNF4,H0YK56	PELI2	pellino E3 ubiquitin protein ligase family member 2 [Source:HGNC Symbol%3BAcc:HGNC:8828]	3.67096	1.13544
ENSG00000188379	1.96239	0.00560958	0.549783	up	9:-:21384255-21385398	ENSG00000188379	3440	P01563	IFNA2	interferon alpha 2 [Source:HGNC Symbol%3BAcc:HGNC:5423]	10.0117	2.51239
ENSG00000085840	-1.42468069812867	0.00564232	0.549783	down	1:-:52372829-52404423	ENSG00000085840	4998	Q13415,Q9Y619	ORC1	origin recognition complex subunit 1 [Source:HGNC Symbol%3BAcc:HGNC:8487]	6.99105	18.354
ENSG00000104738	-1.3466960000363	0.00567047	0.549783	down	8:+:47960185-47978160	ENSG00000104738	4173	A0A024R7U6,A0A3B3ISC1,A0A3B3IRR8,A0A3B3IU45,A0A3B3IT92,A0A3B3ITP6,A0A3B3IS88,E5RG31,E5RHP5,A0A3B3IS57,E5RFR3,A4FS09,P33991,E5RG53	MCM4	minichromosome maintenance complex component 4 [Source:HGNC Symbol%3BAcc:HGNC:6947]	16.5722	41.2186
ENSG00000262343	-Inf	0.00574636	0.549783	down	17:-:79848058-79850110	ENSG00000262343	-	-	-	novel transcript	0	3.3008
ENSG00000251584	2.11986	0.00581407	0.553877	up	4:+:174522617-174541047	ENSG00000251584	-	-	-	novel transcript	5.42958	1.22164
ENSG00000279041	1.87736	0.00585419	0.554356	up	8:+:30552345-30553766	ENSG00000279041	-	-	-	TEC	9.35934	2.49127
ENSG00000276168	1.58496	0.00598355	0.563441	up	14:+:49586580-49586878	ENSG00000276168	6029	-	RN7SL1	RNA component of signal recognition particle 7SL1 [Source:HGNC Symbol%3BAcc:HGNC:10038]	90.5213	29.5085
ENSG00000177666	1.33136	0.00600274	0.563441	up	11:+:818914-825573	ENSG00000177666	57104	A0A0K0L4Y0,A0A1W6R6W1,G4WMG7,A0A142EFS1,A0A0K0L4Y8,A0A0U1WL47,Q96AD5	PNPLA2	patatin like phospholipase domain containing 2 [Source:HGNC Symbol%3BAcc:HGNC:30802]	47.7678	18.5641
ENSG00000132003	1.57622	0.00608493	0.569064	up	19:+:13795460-13832230	ENSG00000132003	65249	K7EJI0,K7ERJ6,Q9H7M6	ZSWIM4	zinc finger SWIM-type containing 4 [Source:HGNC Symbol%3BAcc:HGNC:25704]	5.83785	1.91461
ENSG00000100647	1.32589	0.00618904	0.573388	up	14:+:69611596-69715144	ENSG00000100647	9766	Q92537	SUSD6	sushi domain containing 6 [Source:HGNC Symbol%3BAcc:HGNC:19956]	36.9299	14.4066
ENSG00000103187	-1.32503382319736	0.00620909	0.573388	down	16:-:84565596-84618078	ENSG00000103187	23406	H3BT58,A0A087WWC7,Q14019	COTL1	coactosin like F-actin binding protein 1 [Source:HGNC Symbol%3BAcc:HGNC:18304]	11.6974	28.6604
ENSG00000110195	1.49754	0.00621667	0.573388	up	11:+:72189558-72196323	ENSG00000110195	2348	A0A650DFB4,A0A650DF38,A0A650DF42,A0A650DF41,P15328,A0A024R5H1,A0A650DF39	FOLR1	folate receptor alpha [Source:HGNC Symbol%3BAcc:HGNC:3791]	22.4209	7.76544
ENSG00000231131	-2.0834754279927	0.00628336	0.577052	down	10:-:52450874-52755507	ENSG00000231131	101928687	-	LNCAROD	lncRNA activating regulator of DKK1 [Source:HGNC Symbol%3BAcc:HGNC:50913]	0.60272	2.49817
ENSG00000114626	1.39198	0.00631042	0.57746	up	3:+:127672935-127680926	ENSG00000114626	80325	F2Z3F5,H7C4W8,Q969K4,L8E906	ABTB1	ankyrin repeat and BTB domain containing 1 [Source:HGNC Symbol%3BAcc:HGNC:18275]	10.5205	3.92034
ENSG00000233816	1.91266	0.00634921	0.577563	up	9:-:21367424-21368962	ENSG00000233816	3447	A0A087WWS6,P01562	IFNA13	interferon alpha 13 [Source:HGNC Symbol%3BAcc:HGNC:5419]	7.69157	1.99785
ENSG00000219700	3.76282	0.00638593	0.577563	up	6:-:109288571-109290503	ENSG00000219700	100533665	-	PTCHD3P3	patched domain containing 3 pseudogene 3 [Source:HGNC Symbol%3BAcc:HGNC:44947]	2.0481	0.14755
ENSG00000170379	-1.82044102215891	0.00655087	0.588909	down	7:+:143620952-143730410	ENSG00000170379	285966	Q8N1I1,A6NFQ2	TCAF2	TRPM8 channel associated factor 2 [Source:HGNC Symbol%3BAcc:HGNC:26878]	0.61889	2.13767
ENSG00000012779	1.56381	0.00668522	0.597903	up	10:+:45374176-45446119	ENSG00000012779	240	A0A087X109,P09917,I0CLG0	ALOX5	arachidonate 5-lipoxygenase [Source:HGNC Symbol%3BAcc:HGNC:435]	7.2048	2.38335
ENSG00000272695	-2.10798127339792	0.00673662	0.597903	down	13:+:113864112-113866834	ENSG00000272695	100506394	-	GAS6-DT	GAS6 divergent transcript [Source:HGNC Symbol%3BAcc:HGNC:43694]	0.89178	3.75961
ENSG00000167861	1.38352	0.00676263	0.597903	up	17:-:74950742-74973166	ENSG00000167861	283987	E9PMS4,Q8IV36,X6R4D2,E9PIM7,J3KSF1	HID1	HID1 domain containing [Source:HGNC Symbol%3BAcc:HGNC:15736]	10.1291	3.79669
ENSG00000166387	1.38578	0.006768	0.597903	up	11:+:7513298-7657127	ENSG00000166387	8495	E9PJA0,E9PIK8,E9PMH3,H0YDJ2,E9PP16,H0YET1,E9PK17,E9PI79,A0A3B3IS15,H0YDM0,Q8ND30,E9PMN3	PPFIBP2	PPFIA binding protein 2 [Source:HGNC Symbol%3BAcc:HGNC:9250]	6.28756	2.35308
ENSG00000176058	1.46152	0.00682296	0.59882	up	9:-:137191617-137204193	ENSG00000176058	286262	H3BLU1,Q4KMQ1	TPRN	taperin [Source:HGNC Symbol%3BAcc:HGNC:26894]	7.3424	2.60733
ENSG00000079337	1.48981	0.00682529	0.59882	up	12:-:47734363-47771040	ENSG00000079337	10411	F8VVJ6,H0YHS2,O95398,F8VXK1,F8W0N0,H0YIP6,F8VRX1,Q569L6	RAPGEF3	Rap guanine nucleotide exchange factor 3 [Source:HGNC Symbol%3BAcc:HGNC:16629]	2.83828	0.98832
ENSG00000127946	-1.34018790601561	0.00696561	0.606959	down	7:-:75533298-75738962	ENSG00000127946	3092	Q8TDA4,A4VCI6,C9JMG5,O00291	HIP1	huntingtin interacting protein 1 [Source:HGNC Symbol%3BAcc:HGNC:4913]	3.93702	9.74814
ENSG00000099901	-1.30562005703339	0.00698954	0.606973	down	22:+:20115938-20127355	ENSG00000099901	5902	B3KUP2,C9JDM3,F6WQW2,C9JGV6,P43487,C9JXG8,C9JJ34,D3DX26,C9JIC6,A0A140VK94,F8WCY3	RANBP1	RAN binding protein 1 [Source:HGNC Symbol%3BAcc:HGNC:9847]	16.5781	40.0758
ENSG00000130202	1.3188	0.00712854	0.615197	up	19:+:44846175-44889223	ENSG00000130202	5819	K7EKE8,K7EK87,K7ERL3,Q92692	NECTIN2	nectin cell adhesion molecule 2 [Source:HGNC Symbol%3BAcc:HGNC:9707]	30.5735	11.9857
ENSG00000165490	-1.46874030514747	0.00713243	0.615197	down	11:+:82899975-82958277	ENSG00000165490	220042	E9PQP9,E9PM93,B4DS54,E9PLJ5,E9PN94,E9PMA7,Q8IXT1	DDIAS	DNA damage induced apoptosis suppressor [Source:HGNC Symbol%3BAcc:HGNC:26351]	2.43286	6.58522
ENSG00000116771	-2.21063445046028	0.00718399	0.617557	down	1:-:15571699-15585051	ENSG00000116771	79814	A0A024QZ74,Q9BSE5	AGMAT	agmatinase [Source:HGNC Symbol%3BAcc:HGNC:18407]	0.43415	1.96528
ENSG00000280099	2.53711	0.00735245	0.629918	up	1:-:85152487-85154203	ENSG00000280099	-	-	-	TEC	2.31048	0.38929
ENSG00000076716	2.36427	0.0073969	0.631606	up	X:-:133300103-133415489	ENSG00000076716	2239	Q86SV6,O75487	GPC4	glypican 4 [Source:HGNC Symbol%3BAcc:HGNC:4452]	0.99352	0.1887
ENSG00000111961	1.29702	0.00743253	0.632533	up	6:+:148272304-148552048	ENSG00000111961	23328	Q6P4R9,O94885,A0A1B0GVF9,A0A1B0GWB9,A0A087WW74,A0A1B0GVI0,L8EAS6	SASH1	SAM and SH3 domain containing 1 [Source:HGNC Symbol%3BAcc:HGNC:19182]	15.4444	6.14674
ENSG00000071539	-1.29823385495115	0.00748591	0.63311	down	5:+:892884-919357	ENSG00000071539	9319	H0YAL2,Q15645	TRIP13	thyroid hormone receptor interactor 13 [Source:HGNC Symbol%3BAcc:HGNC:12307]	18.4303	44.3259
ENSG00000052344	1.29368	0.00751095	0.63311	up	16:-:31131433-31135727	ENSG00000052344	5652	Q16651,H3BUJ8,H3BVC8	PRSS8	serine protease 8 [Source:HGNC Symbol%3BAcc:HGNC:9491]	71.1906	28.3991
ENSG00000272933	1.43357	0.0075633	0.63311	up	10:-:102642792-102644140	ENSG00000272933	-	-	-	novel transcript	29.8346	10.8016
ENSG00000106415	1.36695	0.00760882	0.634839	up	7:+:7968796-8094272	ENSG00000106415	113263	C1KEQ1,C1KEQ3,H7C0B2,H7C2L5,H7C0Q2,C1KEQ7,C1KEQ4,Q86VQ1	GLCCI1	glucocorticoid induced 1 [Source:HGNC Symbol%3BAcc:HGNC:18713]	8.78488	3.33089
ENSG00000276043	-1.28811023044283	0.00778648	0.645443	down	19:+:4903080-4962154	ENSG00000276043	29128	Q96T88,A0A087WWG9,A0A087WTW0,A0A087WVR3,L8ECE3	UHRF1	ubiquitin like with PHD and ring finger domains 1 [Source:HGNC Symbol%3BAcc:HGNC:12556]	18.207	43.4825
ENSG00000234840	2.46778	0.00790516	0.65316	up	9:+:22646200-22824213	ENSG00000234840	441389	-	LINC01239	long intergenic non-protein coding RNA 1239 [Source:HGNC Symbol%3BAcc:HGNC:49796]	1.165	0.20595
ENSG00000242242	2.56781	0.00816588	0.670466	up	3:-:110888384-111071553	ENSG00000242242	100506555	-	NECTIN3-AS1	NECTIN3 antisense RNA 1 [Source:HGNC Symbol%3BAcc:HGNC:40813]	1.11911	0.18459
ENSG00000154134	1.46471	0.00817883	0.670466	up	11:+:124865432-124881471	ENSG00000154134	64221	Q96MS0,F5H0K7,A0A024R3M9,Q96HH0,A0A024R3L2,F5GWJ5	ROBO3	roundabout guidance receptor 3 [Source:HGNC Symbol%3BAcc:HGNC:13433]	4.70199	1.666
ENSG00000175874	-1.64841087403416	0.00821215	0.670466	down	2:-:101345550-101387503	ENSG00000175874	200407	Q580X0,Q4ZFW3,Q8IUH2	CREG2	cellular repressor of E1A stimulated genes 2 [Source:HGNC Symbol%3BAcc:HGNC:14272]	0.83392	2.55661
ENSG00000171208	-1.28327234988901	0.00821965	0.670466	down	16:-:47077703-47143945	ENSG00000171208	81831	Q32NC3,H3BSR0,Q8NC67,H3BM37,H3BTE1	NETO2	neuropilin and tolloid like 2 [Source:HGNC Symbol%3BAcc:HGNC:14644]	8.07032	19.2093
ENSG00000181444	1.84344	0.0082745	0.670655	up	7:-:149764182-149773588	ENSG00000181444	168544	C9JAX3,Q7Z7K2	ZNF467	zinc finger protein 467 [Source:HGNC Symbol%3BAcc:HGNC:23154]	4.14117	1.12852
ENSG00000166250	-1.80142602998363	0.00835171	0.672907	down	11:-:123069872-123195248	ENSG00000166250	79827	Q9H6B4	CLMP	CXADR like membrane protein [Source:HGNC Symbol%3BAcc:HGNC:24039]	0.72121	2.45847
ENSG00000229539	-4.4170853279277	0.00838136	0.672907	down	20:-:3888239-3888868	ENSG00000229539	107985395	-	PANK2-AS1	PANK2 antisense RNA 1 [Source:HGNC Symbol%3BAcc:HGNC:40732]	0.14509	3.03135
ENSG00000121039	1.27424	0.00842839	0.674562	up	8:+:73294602-73325281	ENSG00000121039	157506	A0A024R7X6,E5RHJ9,Q8IZV5,E5RK48	RDH10	retinol dehydrogenase 10 [Source:HGNC Symbol%3BAcc:HGNC:19975]	36.3437	14.6948
ENSG00000205220	1.30975	0.00851991	0.679756	up	16:-:67934506-67936864	ENSG00000205220	5699	J3QQN1,P40306,Q6IB22	PSMB10	proteasome 20S subunit beta 10 [Source:HGNC Symbol%3BAcc:HGNC:9538]	52.1014	20.5539
ENSG00000280693	-2.46861562856778	0.00862467	0.683997	down	10:+:103745966-103755423	ENSG00000280693	100505839	-	SH3PXD2A-AS1	SH3PXD2A antisense RNA 1 [Source:HGNC Symbol%3BAcc:HGNC:45242]	0.31747	1.71852
ENSG00000129521	-1.39040915883084	0.00862665	0.683997	down	14:-:33924227-34462774	ENSG00000129521	112399	F8VR39,F8W1G2,Q3T1B0,G3V3M1,A6XP73,Q9H6Z9	EGLN3	egl-9 family hypoxia inducible factor 3 [Source:HGNC Symbol%3BAcc:HGNC:14661]	2.27682	5.83715
ENSG00000162591	1.2766	0.00875965	0.689881	up	1:-:3487951-3611508	ENSG00000162591	1953	H7C5N9,H7C557,O75095	MEGF6	multiple EGF like domains 6 [Source:HGNC Symbol%3BAcc:HGNC:3232]	14.5193	5.86092
ENSG00000244620	4.36427	0.0088248	0.689881	up	14:+:105890084-105896577	ENSG00000244620	-	-	-	novel transcript	2.90244	0.13782
ENSG00000197728	-1.26607139807361	0.00883019	0.689881	down	12:+:56041351-56044697	ENSG00000197728	6231	A0A024RB14,P62854,Q75MH1	RPS26	ribosomal protein S26 [Source:HGNC Symbol%3BAcc:HGNC:10414]	40.3922	95.0037
ENSG00000278153	Inf	0.00883596	0.689881	up	20:-:13368291-13368703	ENSG00000278153	-	-	-	novel transcript	2.47886	0
ENSG00000107984	-1.41977943709697	0.00892013	0.694329	down	10:+:52314281-52318042	ENSG00000107984	22943	I1W660,O94907	DKK1	dickkopf WNT signaling pathway inhibitor 1 [Source:HGNC Symbol%3BAcc:HGNC:2891]	6.1652	16.131
ENSG00000229647	-2.06714285687074	0.00914452	0.709631	down	2:+:207166120-207248668	ENSG00000229647	105373853	-	MYOSLID	myocardin-induced smooth muscle lncRNA%2C inducer of differentiation [Source:HGNC Symbol%3BAcc:HGNC:51821]	0.52365	2.14599
ENSG00000283000	-3.09515723304034	0.00930225	0.719684	down	10:+:34969881-34975578	ENSG00000283000	105376491	-	LINC02635	long intergenic non-protein coding RNA 2635 [Source:HGNC Symbol%3BAcc:HGNC:54118]	0.21311	1.78095
ENSG00000108840	1.2671	0.00933425	0.719978	up	17:-:44076746-44123702	ENSG00000108840	10014	K7ES01,K7EJL6,K7EJL4,Q9UQL6,K7EJZ7	HDAC5	histone deacetylase 5 [Source:HGNC Symbol%3BAcc:HGNC:14068]	16.6053	6.74729
ENSG00000226777	1.5487	0.00940015	0.722109	up	14:+:105917979-105932642	ENSG00000226777	9834	Q05C13,Q05DB7,Q9NZY2	FAM30A	family with sequence similarity 30 member A [Source:HGNC Symbol%3BAcc:HGNC:19955]	2.26578	0.75741
ENSG00000116120	-1.27547837868311	0.00941844	0.722109	down	2:-:222566899-222656092	ENSG00000116120	10056	Q9BR63,Q9NSD9	FARSB	phenylalanyl-tRNA synthetase subunit beta [Source:HGNC Symbol%3BAcc:HGNC:17800]	6.39761	15.1458
ENSG00000181143	1.30062	0.00951945	0.727668	up	19:-:8848844-8981342	ENSG00000181143	94025	Q8WXI7,M0R2Y5,M0R2S7,M0QZZ9,A0A3Q8B178,A0A3S6HTB9	MUC16	mucin 16%2C cell surface associated [Source:HGNC Symbol%3BAcc:HGNC:15582]	12.346	4.90138
ENSG00000136514	1.32664	0.00958846	0.730755	up	3:+:187368385-187372076	ENSG00000136514	64108	Q96DX8	RTP4	receptor transporter protein 4 [Source:HGNC Symbol%3BAcc:HGNC:23992]	39.5167	15.4078
ENSG00000243649	1.81173	0.00963244	0.731922	up	6:+:31945650-31952084	ENSG00000243649	629	C9JRT3,H7C526,W8VT81,A0A0G2JH38,F8WBL9,P00751,H7C5H1	CFB	complement factor B [Source:HGNC Symbol%3BAcc:HGNC:1037]	2.43445	0.67816
ENSG00000091127	-1.44106419086214	0.00973619	0.73761	down	7:-:105439661-105522271	ENSG00000091127	54517	A3R6R7,Q96PZ0,H0Y863,E7EUH7	PUS7	pseudouridine synthase 7 [Source:HGNC Symbol%3BAcc:HGNC:26033]	2.58367	6.86053
ENSG00000196338	2.51628	0.00989608	0.745862	up	X:+:71144831-71171201	ENSG00000196338	54413	X5DNV3,Q9NZ94,Q4G160,X5DRC3,X5D9J9,E7EVK0,X5D7L6,X5D2P6,A0A0S2Z5K2,X5D307	NLGN3	neuroligin 3 [Source:HGNC Symbol%3BAcc:HGNC:14289]	0.87848	0.15017
ENSG00000168243	-1.45103265985104	0.00996794	0.745862	down	1:-:235547685-235650754	ENSG00000168243	2786	B1APZ0,P50150	GNG4	G protein subunit gamma 4 [Source:HGNC Symbol%3BAcc:HGNC:4407]	2.06961	5.53364
ENSG00000074590	1.41365	0.0099739	0.745862	up	12:-:106063345-106138954	ENSG00000074590	9891	F8VZ96,A0A024RBL3,F8VXF0,O60285,F8VSH4	NUAK1	NUAK family kinase 1 [Source:HGNC Symbol%3BAcc:HGNC:14311]	5.77857	2.12123
ENSG00000163644	1.56933	0.00998189	0.745862	up	4:-:88257620-88284769	ENSG00000163644	152926	V9GYZ5,V9GYI6,Q8N3J5,V9GYS8,A0A0A0MQZ4,V9GY69	PPM1K	protein phosphatase%2C Mg2+/Mn2+ dependent 1K [Source:HGNC Symbol%3BAcc:HGNC:25415]	1.78378	0.58782
ENSG00000148459	-1.56427140507498	0.00999118	0.745862	down	10:+:26697701-26746798	ENSG00000148459	23590	H0YEE6,Q5T2R2	PDSS1	decaprenyl diphosphate synthase subunit 1 [Source:HGNC Symbol%3BAcc:HGNC:17759]	3.61236	10.4472
ENSG00000242265	-1.29317548308159	0.0100311	0.746028	down	7:+:94656325-94669695	ENSG00000242265	23089	A0A087WYS2,Q86TG7,A0A087WX23,A0A087WUL4,B4DSP0,A0A087WXK2,A0A087WZG9	PEG10	paternally expressed 10 [Source:HGNC Symbol%3BAcc:HGNC:14005]	4.48635	10.7522
ENSG00000189057	-1.29834778134418	0.0100518	0.746028	down	11:+:59107185-59127412	ENSG00000189057	374393	E9PS27,Q6SJ93	FAM111B	FAM111 trypsin like peptidase B [Source:HGNC Symbol%3BAcc:HGNC:24200]	7.33392	17.6398
ENSG00000012822	1.26283	0.0100834	0.7462	up	12:-:53708517-53727745	ENSG00000012822	57658	F8VZI3,L8ECJ1,F8VQE3,F8VRQ9,H3BRW8,F8VUB3,F8W0X2,F8VPN1,A0A024RAZ1,F8VXS2,Q9P1Z2,F8VWP8	CALCOCO1	calcium binding and coiled-coil domain 1 [Source:HGNC Symbol%3BAcc:HGNC:29306]	11.9443	4.86773
ENSG00000139597	1.74854	0.0101268	0.747246	up	13:-:32400723-32428311	ENSG00000139597	90634	H0Y2Y5,Q8WTU5,Q9Y273,U3KQ14,A0A0U1RRA5,U3KPU5,A0A0U1RQG8,A0A0U1RR05,Q5TBK1	N4BP2L1	NEDD4 binding protein 2 like 1 [Source:HGNC Symbol%3BAcc:HGNC:25037]	2.12475	0.61839
ENSG00000181652	1.55313	0.0102525	0.754345	up	7:-:151012209-151024499	ENSG00000181652	285973	Q674R7	ATG9B	autophagy related 9B [Source:HGNC Symbol%3BAcc:HGNC:21899]	3.26385	1.0877
ENSG00000111348	1.24222	0.0103326	0.758054	up	12:-:14942031-14961728	ENSG00000111348	397	F5H2R5,F5H3P3,H0YGX7,A0A024RAS5,F5H6Q0,P52566	ARHGDIB	Rho GDP dissociation inhibitor beta [Source:HGNC Symbol%3BAcc:HGNC:679]	76.4881	31.6203
ENSG00000102996	1.2574	0.0104016	0.758921	up	16:+:58025754-58046901	ENSG00000102996	4324	H3BT97,A0A024R6U8,P51511	MMP15	matrix metallopeptidase 15 [Source:HGNC Symbol%3BAcc:HGNC:7161]	89.6342	36.6671
ENSG00000110446	1.687	0.0104915	0.758921	up	11:-:60937060-60952653	ENSG00000110446	51296	F5H251,F5H1C8,H0YG40,F5GZ36,A0A7P0Z4G8,Q05CH4,A0A7P0TAX8,A0A7P0T8H0,A0A7P0T8B5,H0YFC1,Q8IY34	SLC15A3	solute carrier family 15 member 3 [Source:HGNC Symbol%3BAcc:HGNC:18068]	2.09019	0.63484
ENSG00000145220	-1.51896494194692	0.0105052	0.758921	down	4:-:4267701-4290154	ENSG00000145220	55646	Q9NX58,D6RDJ1	LYAR	Ly1 antibody reactive [Source:HGNC Symbol%3BAcc:HGNC:26021]	3.41589	9.57361
ENSG00000167114	-1.33672196365163	0.0105228	0.758921	down	9:+:128340527-128361470	ENSG00000167114	10999	A0A024R8D2,Q6P1M0	SLC27A4	solute carrier family 27 member 4 [Source:HGNC Symbol%3BAcc:HGNC:10998]	5.92495	14.6351
ENSG00000275895	-1.66075440889457	0.0107033	0.763511	down	21:-:6484623-6499261	ENSG00000275895	102724594	P0DN76,A0A1B0GW87	U2AF1L5	U2 small nuclear RNA auxiliary factor 1 like 5 [Source:HGNC Symbol%3BAcc:HGNC:51830]	0.4316	1.33454
ENSG00000115758	-1.24864994462588	0.0107637	0.765479	down	2:-:10439968-10448327	ENSG00000115758	4953	L8EA08,C9JG30,P11926	ODC1	ornithine decarboxylase 1 [Source:HGNC Symbol%3BAcc:HGNC:8109]	16.644	38.6774
ENSG00000136982	-1.54484087512607	0.0110694	0.779397	down	8:-:119833976-119855894	ENSG00000136982	79075	Q9BVC3	DSCC1	DNA replication and sister chromatid cohesion 1 [Source:HGNC Symbol%3BAcc:HGNC:24453]	2.77862	7.92849
ENSG00000175318	1.55161	0.0111222	0.779397	up	15:-:72159806-72197787	ENSG00000175318	196996	Q8IUY3,H3BTA1,H3BUI8,H3BTY3,H3BTF7	GRAMD2A	GRAM domain containing 2A [Source:HGNC Symbol%3BAcc:HGNC:27287]	3.97505	1.32611
ENSG00000165272	-1.3208700126684	0.011202	0.779397	down	9:-:33441156-33447596	ENSG00000165272	360	A0A2R8YDV4,A0A2R8YD22,A0A2R8Y2R4,B4E034,Q92482	AQP3	aquaporin 3 (Gill blood group) [Source:HGNC Symbol%3BAcc:HGNC:636]	6.81398	16.6472
ENSG00000197119	1.36368	0.0112354	0.779397	up	14:-:100291116-100306547	ENSG00000197119	123096	G3V441,G3V5F4,G3V4H8,G3V477,Q8N8R3	SLC25A29	solute carrier family 25 member 29 [Source:HGNC Symbol%3BAcc:HGNC:20116]	5.17315	1.96592
ENSG00000277610	Inf	0.0113562	0.779397	up	1:+:120942600-120942763	ENSG00000277610	101954264	-	RNVU1-4	RNA%2C variant U1 small nuclear 4 [Source:HGNC Symbol%3BAcc:HGNC:48312]	5.85233	0
ENSG00000265735	Inf	0.0113562	0.779397	up	9:+:9442060-9442380	ENSG00000265735	6031	-	RN7SL5P	RNA%2C 7SL%2C cytoplasmic 5%2C pseudogene [Source:HGNC Symbol%3BAcc:HGNC:10040]	2.98998	0
ENSG00000271623	Inf	0.0113562	0.779397	up	16:+:28364700-28365333	ENSG00000271623	-	-	-	PRKC%2C apoptosis%2C WT1%2C regulator (PAWR) pseudogene	1.51385	0
ENSG00000196074	1.61379	0.0116167	0.795135	up	20:-:59863564-59933655	ENSG00000196074	10388	A2A2M9,Q8IWA1,A2A341,A6QL60,A2A340,Q9BX26	SYCP2	synaptonemal complex protein 2 [Source:HGNC Symbol%3BAcc:HGNC:11490]	2.52379	0.80644
ENSG00000197506	1.70168	0.011672	0.796787	up	9:-:84275457-84340758	ENSG00000197506	64078	Q9HAS3	SLC28A3	solute carrier family 28 member 3 [Source:HGNC Symbol%3BAcc:HGNC:16484]	2.55294	0.76754
ENSG00000165704	-1.23604383686269	0.0117382	0.798407	down	X:+:134460165-134520513	ENSG00000165704	3251	A0A0H3YEQ7,P00492,Q6LET3	HPRT1	hypoxanthine phosphoribosyltransferase 1 [Source:HGNC Symbol%3BAcc:HGNC:5157]	27.6662	63.7313
ENSG00000124766	1.23748	0.0117667	0.798407	up	6:+:21593751-21598619	ENSG00000124766	6659	Q06945	SOX4	SRY-box transcription factor 4 [Source:HGNC Symbol%3BAcc:HGNC:11200]	79.9655	33.1666
ENSG00000049239	1.22568	0.0117896	0.798407	up	1:+:9234774-9271337	ENSG00000049239	9563	O95479	H6PD	hexose-6-phosphate dehydrogenase/glucose 1-dehydrogenase [Source:HGNC Symbol%3BAcc:HGNC:4795]	13.6661	5.7147
ENSG00000223573	1.32338	0.0121879	0.82103	up	19:-:5558167-5578349	ENSG00000223573	257000	A0A1B0GVN0,A0A1B0GTR7,A0A2R8Y7D0	TINCR	TINCR ubiquitin domain containing [Source:HGNC Symbol%3BAcc:HGNC:14607]	9.92505	3.87857
ENSG00000119681	1.25243	0.012459	0.834647	up	14:-:74498183-74612378	ENSG00000119681	4053	Q6AZ94,G3V3X5,G3V511,H0YJ20,Q14767	LTBP2	latent transforming growth factor beta binding protein 2 [Source:HGNC Symbol%3BAcc:HGNC:6715]	8.19731	3.36489
ENSG00000145287	1.27015	0.0124878	0.834647	up	4:-:83090048-83137075	ENSG00000145287	51316	X2BQ60,Q9NZF1,Q9UHV8,D6RA24	PLAC8	placenta associated 8 [Source:HGNC Symbol%3BAcc:HGNC:19254]	16.5413	6.70707
ENSG00000124067	1.24843	0.0124882	0.834647	up	16:-:67943474-67969601	ENSG00000124067	6560	B3KUS0,J3QSF2,Q9UP95,J3QRE2,I3L4N6,I3L1N8,J3QKM4	SLC12A4	solute carrier family 12 member 4 [Source:HGNC Symbol%3BAcc:HGNC:10913]	9.31484	3.83423
ENSG00000100297	-1.2029168590125	0.0128064	0.851778	down	22:+:35400134-35425431	ENSG00000100297	4174	B1AHB1,F8WFD7,B1AHB2,B1AHA9,P33992,B1AHB0	MCM5	minichromosome maintenance complex component 5 [Source:HGNC Symbol%3BAcc:HGNC:6948]	13.9627	31.4341
ENSG00000137975	-1.57702624079739	0.0129413	0.851778	down	1:+:86424171-86456553	ENSG00000137975	9635	Q9UQC9	CLCA2	chloride channel accessory 2 [Source:HGNC Symbol%3BAcc:HGNC:2016]	1.26345	3.68643
ENSG00000093009	-1.2579317814006	0.0129522	0.851778	down	22:+:19479457-19520612	ENSG00000093009	8318	C9J911,A0A5F9ZH29,H7BZ91,C9K087,A0A5K1VW85,A0A5F9ZI22,O75419	CDC45	cell division cycle 45 [Source:HGNC Symbol%3BAcc:HGNC:1739]	9.17455	21.4574
ENSG00000152284	2.01064	0.0129606	0.851778	up	2:+:85133392-85310387	ENSG00000152284	83439	Q53T87,C9JPE3,Q9HCS4	TCF7L1	transcription factor 7 like 1 [Source:HGNC Symbol%3BAcc:HGNC:11640]	1.4296	0.34695
ENSG00000137103	1.30449	0.0129846	0.851778	up	9:+:35814451-35865518	ENSG00000137103	51754	A6NDV4,A0A2R8Y2M5	TMEM8B	transmembrane protein 8B [Source:HGNC Symbol%3BAcc:HGNC:21427]	2.8204	1.1167
ENSG00000204856	-1.79559695118143	0.0129854	0.851778	down	12:+:110468415-110490385	ENSG00000204856	29902	F8VXY8,Q8WUB2	FAM216A	family with sequence similarity 216 member A [Source:HGNC Symbol%3BAcc:HGNC:30180]	1.04196	3.53749
ENSG00000137310	-1.22995401107905	0.0130177	0.851778	down	6:+:31158547-31167159	ENSG00000137310	6941	D2IYK5,Q9Y242,H0YFN0,A0A0G2JIJ7	TCF19	transcription factor 19 [Source:HGNC Symbol%3BAcc:HGNC:11629]	10.5405	24.1786
ENSG00000072858	1.27273	0.0130502	0.851778	up	3:+:113532555-113629575	ENSG00000072858	54847	Q9NXL6	SIDT1	SID1 transmembrane family member 1 [Source:HGNC Symbol%3BAcc:HGNC:25967]	7.3274	2.96577
ENSG00000127084	1.20393	0.0130704	0.851778	up	9:+:92947523-93036236	ENSG00000127084	89846	A0A024R252,A0A2X0U4Q9,Q5JSP0	FGD3	FYVE%2C RhoGEF and PH domain containing 3 [Source:HGNC Symbol%3BAcc:HGNC:16027]	48.5775	20.6222
ENSG00000020181	1.72859	0.0132937	0.853762	up	8:+:37784191-37844896	ENSG00000020181	25960	Q96PE1,H7C1L1	ADGRA2	adhesion G protein-coupled receptor A2 [Source:HGNC Symbol%3BAcc:HGNC:17849]	1.59873	0.47178
ENSG00000235863	1.38355	0.0133092	0.853762	up	6:+:33277123-33284832	ENSG00000235863	8705	Q5STJ7,O96024	B3GALT4	beta-1%2C3-galactosyltransferase 4 [Source:HGNC Symbol%3BAcc:HGNC:919]	12.743	4.77639
ENSG00000147251	1.40791	0.013356	0.854615	up	X:+:118495815-118686163	ENSG00000147251	139818	A0A0J9YXQ7,A6NIW2,A0A0J9YW64,L8E958,Q5JSL3	DOCK11	dedicator of cytokinesis 11 [Source:HGNC Symbol%3BAcc:HGNC:23483]	4.02496	1.4834
ENSG00000159388	1.36939	0.0134602	0.858197	up	1:+:203305491-203309602	ENSG00000159388	7832	P78543	BTG2	BTG anti-proliferation factor 2 [Source:HGNC Symbol%3BAcc:HGNC:1131]	11.4649	4.33971
ENSG00000258673	3.17786	0.0134792	0.858197	up	1:+:110082688-110109719	ENSG00000258673	104355139	-	LINC01397	long intergenic non-protein coding RNA 1397 [Source:HGNC Symbol%3BAcc:HGNC:50677]	3.2048	0.34633
ENSG00000172243	1.62473	0.0135664	0.861599	up	12:-:10116777-10130258	ENSG00000172243	64581	A0A2Z5YRT6,A0A2Z5YRU4,Q68D78,A0A0S2Z5Q1,A0A024RAN9,Q9BXN2	CLEC7A	C-type lectin domain containing 7A [Source:HGNC Symbol%3BAcc:HGNC:14558]	3.42071	1.08477
ENSG00000214872	1.57062	0.013601	0.861654	up	11:+:57542641-57550274	ENSG00000214872	219537	A0A499FJS4,A8MU46	SMTNL1	smoothelin like 1 [Source:HGNC Symbol%3BAcc:HGNC:32394]	9.97227	3.28329
ENSG00000277053	-1.22818265167112	0.0137296	0.867648	down	7:-:75185385-75237696	ENSG00000277053	2970	-	GTF2IP1	general transcription factor IIi pseudogene 1 [Source:HGNC Symbol%3BAcc:HGNC:4660]	4.53299	10.3854
ENSG00000183484	1.29187	0.0138458	0.872252	up	14:-:105049395-105065445	ENSG00000183484	29933	F8VRH8,A0A0G2JL29,B2LM89,Q9UNW8	GPR132	G protein-coupled receptor 132 [Source:HGNC Symbol%3BAcc:HGNC:17482]	10.8931	4.35089
ENSG00000203697	1.26118	0.0138708	0.872252	up	1:-:223538007-223665723	ENSG00000203697	388743	B1B154,H0YEQ4,A6NHC0,A3QK36,H0YEJ4,H0YDN4	CAPN8	calpain 8 [Source:HGNC Symbol%3BAcc:HGNC:1485]	11.0188	4.4957
ENSG00000162407	1.25605	0.0139502	0.875094	up	1:-:56494761-56645301	ENSG00000162407	8613	O14495	PLPP3	phospholipid phosphatase 3 [Source:HGNC Symbol%3BAcc:HGNC:9229]	11.1781	4.57695
ENSG00000273301	1.90484	0.0139929	0.875617	up	2:+:225698514-225703654	ENSG00000273301	-	-	-	novel transcript	1.44375	0.37705
ENSG00000077157	1.19049	0.0140631	0.877858	up	1:+:202348699-202592706	ENSG00000077157	4660	A0A024R9B2,A0A024R965,A0A024R998,Q6GQY8,A0A0U1RQI8,E1CKY7,O60237,A0A0S2Z473,A0A0S2Z4Q8,H7C4R6,A0A0U1RQP2	PPP1R12B	protein phosphatase 1 regulatory subunit 12B [Source:HGNC Symbol%3BAcc:HGNC:7619]	6.67825	2.86159
ENSG00000174442	-1.24288059910815	0.014193	0.878879	down	15:+:66504959-66550130	ENSG00000174442	55055	H3BQ07,H3BPI7,H3BSG1,Q9H900	ZWILCH	zwilch kinetochore protein [Source:HGNC Symbol%3BAcc:HGNC:25468]	5.56625	12.8832
ENSG00000183044	-1.33564907022305	0.0141958	0.878879	down	16:+:8674596-8784575	ENSG00000183044	18	H3BRT1,X5D8S1,H3BP84,H3BRJ1,H3BPW8,X5D2Y3,H3BRN4,H3BMJ9,H3BP74,H3BNQ7,P80404	ABAT	4-aminobutyrate aminotransferase [Source:HGNC Symbol%3BAcc:HGNC:23]	1.41634	3.49586
ENSG00000168078	-1.28410467109214	0.0143436	0.884556	down	8:-:27809624-27838082	ENSG00000168078	55872	Q96KB5,E5RIE1,E5RFX4	PBK	PDZ binding kinase [Source:HGNC Symbol%3BAcc:HGNC:18282]	8.72801	20.7868
ENSG00000054277	1.29203	0.0145824	0.894571	up	1:-:241590102-241677376	ENSG00000054277	23596	Q9H1Y3,Q6GMT1,A0A1B0GUF8,L8E9L4,Q6P5W7	OPN3	opsin 3 [Source:HGNC Symbol%3BAcc:HGNC:14007]	11.4604	4.57694
ENSG00000226393	Inf	0.0146812	0.894571	up	9:+:21321300-21321827	ENSG00000226393	3463	-	IFNA20P	interferon alpha 20%2C pseudogene [Source:HGNC Symbol%3BAcc:HGNC:5444]	1.69659	0
ENSG00000135124	1.30317	0.0150978	0.910272	up	12:+:121209861-121234106	ENSG00000135124	5025	F6SFZ6,F5H2S3,F5GZQ9,Q99571,H0YF70,F5H1M6,B7Z4R5,K4KBD6	P2RX4	purinergic receptor P2X 4 [Source:HGNC Symbol%3BAcc:HGNC:8535]	4.71555	1.86877
ENSG00000128050	-1.17951345002456	0.0151298	0.910272	down	4:+:56435741-56464578	ENSG00000128050	10606	D6RF62,P22234,E9PBS1	PAICS	phosphoribosylaminoimidazole carboxylase and phosphoribosylaminoimidazolesuccinocarboxamide synthase [Source:HGNC Symbol%3BAcc:HGNC:8587]	17.4607	38.6765
ENSG00000175279	-2.13955135239879	0.0151405	0.910272	down	1:+:10430433-10442808	ENSG00000175279	378708	K7ESB0,A0A0U1RQL5,Q8N2Z9	CENPS	centromere protein S [Source:HGNC Symbol%3BAcc:HGNC:23163]	0.58568	2.52375
ENSG00000166589	-1.95909568346431	0.0151415	0.910272	down	16:-:66908122-66918917	ENSG00000166589	1014	I3L418,H3BSG2,H3BSV3,A0A0B4J288,O75309,J3QLA1	CDH16	cadherin 16 [Source:HGNC Symbol%3BAcc:HGNC:1755]	0.44571	1.69478
ENSG00000102243	1.18575	0.0151528	0.910272	up	X:+:136532215-136556807	ENSG00000102243	51442	Q99991,Q5H916,Q99990,H0Y5G3	VGLL1	vestigial like family member 1 [Source:HGNC Symbol%3BAcc:HGNC:20985]	233.43	100.352
ENSG00000104369	-1.6716581550133	0.0154263	0.922364	down	8:-:74234700-74321540	ENSG00000104369	56704	E5RHU9,Q9HDC5,Q86VR1,Q4KMX3	JPH1	junctophilin 1 [Source:HGNC Symbol%3BAcc:HGNC:14201]	0.79459	2.4756
ENSG00000129194	-1.23641289165138	0.0155502	0.926047	down	17:-:7588178-7590094	ENSG00000129194	6665	O60248	SOX15	SRY-box transcription factor 15 [Source:HGNC Symbol%3BAcc:HGNC:11196]	16.7716	38.6447
ENSG00000205221	2.2044	0.0155605	0.926047	up	2:+:36696690-36814792	ENSG00000205221	5212	Q6UXI7,B5MD45,C9J6F5,H7C587	VIT	vitrin [Source:HGNC Symbol%3BAcc:HGNC:12697]	1.10379	0.23421
ENSG00000079385	1.56477	0.0156504	0.929233	up	19:-:42507304-42561234	ENSG00000079385	634	M0R2K4,M0R109,A0A7I2V3A7,P13688,Q3KRG8	CEACAM1	CEA cell adhesion molecule 1 [Source:HGNC Symbol%3BAcc:HGNC:1814]	2.74372	0.90702
ENSG00000157514	1.16604	0.015735	0.93209	up	X:-:107713221-107777342	ENSG00000157514	1831	Q5JRJ0,D6RDZ9,D6RDZ7,D6R9J1,Q99576,D6RAX8,D6RD37,D6RCK9,D6RD92,D6R8Z7,Q5JRJ2,D6RBL1,E7EWD5	TSC22D3	TSC22 domain family member 3 [Source:HGNC Symbol%3BAcc:HGNC:3051]	35.7519	15.5813
ENSG00000182158	1.16512	0.0158386	0.935685	up	7:-:137874979-138002086	ENSG00000182158	64764	C9JPH0,H7C1W8,A0A087WU77,A2RRN1,A0A087WUP1,Q70SY1,Q86VD4	CREB3L2	cAMP responsive element binding protein 3 like 2 [Source:HGNC Symbol%3BAcc:HGNC:23720]	18.9697	8.27262
ENSG00000035862	1.16457	0.015869	0.935685	up	17:-:78852977-78925387	ENSG00000035862	7077	K7EIX4,P16035,A0A024R8V7,B4DFW2	TIMP2	TIMP metallopeptidase inhibitor 2 [Source:HGNC Symbol%3BAcc:HGNC:11821]	40.6086	17.7159
ENSG00000131187	-2.09515723304034	0.0161998	0.952344	down	5:-:177402141-177409564	ENSG00000131187	2161	A0A0R7FJH5,A0A346D5N4,Q1JR85,P00748	F12	coagulation factor XII [Source:HGNC Symbol%3BAcc:HGNC:3530]	0.39469	1.6492
ENSG00000134317	1.19239	0.0162448	0.952344	up	2:+:9951693-10002277	ENSG00000134317	29841	F8WFB0,B7Z1S6,Q9NZI5,C9JYY8	GRHL1	grainyhead like transcription factor 1 [Source:HGNC Symbol%3BAcc:HGNC:17923]	10.5087	4.49699
ENSG00000197353	4.15277	0.0162634	0.952344	up	8:-:142750150-142752532	ENSG00000197353	137797	F1T0L0,Q6UXB3	LYPD2	LY6/PLAUR domain containing 2 [Source:HGNC Symbol%3BAcc:HGNC:25215]	2.05359	0.11291
ENSG00000149809	1.58556	0.0163283	0.953195	up	11:+:65111845-65116384	ENSG00000149809	7108	E9PLL1,E9PQ50,A0A024R577,E9PQZ7,H0YEN6,H0YDY5,E9PS18,H0YCI8,E9PK81,E9PLI3,E9PP79,E9PS09,E9PLS9,E9PRQ1,O76062	TM7SF2	transmembrane 7 superfamily member 2 [Source:HGNC Symbol%3BAcc:HGNC:11863]	4.09297	1.33369
ENSG00000172115	-1.15809184124803	0.0163526	0.953195	down	7:-:25118656-25125260	ENSG00000172115	54205	G4XXL9,C9JFR7,P99999	CYCS	cytochrome c%2C somatic [Source:HGNC Symbol%3BAcc:HGNC:19986]	14.4965	31.6373
ENSG00000129595	1.79793	0.016556	0.960549	up	5:-:112142441-112419313	ENSG00000129595	64097	D3DT02,Q8NEH8,Q9HCS5	EPB41L4A	erythrocyte membrane protein band 4.1 like 4A [Source:HGNC Symbol%3BAcc:HGNC:13278]	0.9697	0.27273
ENSG00000198805	-1.21402503966105	0.0165917	0.960549	down	14:+:20468954-20477089	ENSG00000198805	4860	G3V2H3,P01298,P00491,G3V5M2,G3V393	PNP	purine nucleoside phosphorylase [Source:HGNC Symbol%3BAcc:HGNC:7892]	6.57809	14.9237
ENSG00000140545	1.1953	0.0167345	0.961134	up	15:-:88898683-88913381	ENSG00000140545	4240	A0A024RC55,A0A024RC59,H0YKS8,H0YKB5,A0A087WUV5,Q08431	MFGE8	milk fat globule EGF and factor V/VIII domain containing [Source:HGNC Symbol%3BAcc:HGNC:7036]	11.0825	4.73299
ENSG00000000971	1.18989	0.0167403	0.961134	up	1:+:196652043-196747504	ENSG00000000971	3075	A0A0D9SG88,Q5TFM2,U5TZG9,P08603	CFH	complement factor H [Source:HGNC Symbol%3BAcc:HGNC:4883]	10.0629	4.31369
ENSG00000164045	-1.36263754390533	0.0167617	0.961134	down	3:-:48157146-48188417	ENSG00000164045	993	A0A024R2R6,P30304,C9JFR5,D8KXX0,C9JH94	CDC25A	cell division cycle 25A [Source:HGNC Symbol%3BAcc:HGNC:1725]	2.50076	6.28904
ENSG00000198959	1.17921	0.0168327	0.961134	up	20:-:38127385-38166578	ENSG00000198959	7052	A2A2A0,P21980,Q6DKH2,Q9BXQ0,A2A299	TGM2	transglutaminase 2 [Source:HGNC Symbol%3BAcc:HGNC:11778]	53.6889	23.1859
ENSG00000184992	-1.18467415076626	0.0168431	0.961134	down	12:+:124993645-125031231	ENSG00000184992	140707	A0A5F9ZHY7,Q8WY22	BRI3BP	BRI3 binding protein [Source:HGNC Symbol%3BAcc:HGNC:14251]	5.51747	12.2654
ENSG00000211891	1.26459	0.0168653	0.961134	up	14:-:105597691-105601728	ENSG00000211891	3497	A0A286YES5,P01854	IGHE	immunoglobulin heavy constant epsilon [Source:HGNC Symbol%3BAcc:HGNC:5522]	25.9818	10.5756
ENSG00000119705	-1.21473884879301	0.0169783	0.964617	down	14:+:77708071-77761104	ENSG00000119705	81892	H0YJ07,H0YJI1,G3V4X6,G3V2S9,H0YJ40,A0A087WUN7,H0YJU7,H0YJW7,Q9GZT3	SLIRP	SRA stem-loop interacting RNA binding protein [Source:HGNC Symbol%3BAcc:HGNC:20495]	9.84954	22.3566
ENSG00000187017	1.83329	0.017002	0.964617	up	1:+:6424776-6461367	ENSG00000187017	83715	A0A0J9YWQ8,Q5JYL1,A0A1B0GUS9,B1AK53,A0A2R8Y7L7,H0Y7L4,K7EMB7,A0A2R8Y6D3,A0A0J9YY76,A0A1B0GUN9,A0A2R8YG57,A0A0A0MSQ4,A0A0J9YW00	ESPN	espin [Source:HGNC Symbol%3BAcc:HGNC:13281]	1.08606	0.29805
ENSG00000007968	-1.28780231098274	0.0171306	0.969759	down	1:-:23506438-23531233	ENSG00000007968	1870	Q14209	E2F2	E2F transcription factor 2 [Source:HGNC Symbol%3BAcc:HGNC:3114]	2.70609	6.4614
ENSG00000163170	-1.5706685913455	0.0171981	0.971427	down	2:-:74135400-74147912	ENSG00000163170	388962	Q8N338,Q53S33	BOLA3	bolA family member 3 [Source:HGNC Symbol%3BAcc:HGNC:24415]	1.52049	4.41692
ENSG00000165501	-1.37583459966138	0.0172855	0.972377	down	14:+:49598761-49614672	ENSG00000165501	122769	G3V5H2,Q96L50,Q6P393	LRR1	leucine rich repeat protein 1 [Source:HGNC Symbol%3BAcc:HGNC:19742]	4.15418	10.5432
ENSG00000108179	-1.15108003547765	0.0172911	0.972377	down	10:+:79347469-79355334	ENSG00000108179	10105	P30405,H0Y548,A0A024QZS4,R4GN99	PPIF	peptidylprolyl isomerase F [Source:HGNC Symbol%3BAcc:HGNC:9259]	25.1534	54.6291
ENSG00000137673	1.2186	0.017353	0.972751	up	11:-:102520508-102530750	ENSG00000137673	4316	P09237,A5GZ72	MMP7	matrix metallopeptidase 7 [Source:HGNC Symbol%3BAcc:HGNC:7174]	24.2704	10.199
ENSG00000152779	1.90484	0.017374	0.972751	up	10:-:89430299-89556641	ENSG00000152779	387700	E9PPP4,Q6ZSM3	SLC16A12	solute carrier family 16 member 12 [Source:HGNC Symbol%3BAcc:HGNC:23094]	1.31306	0.34292
ENSG00000287384	-Inf	0.0175682	0.979329	down	1:-:11979533-11980127	ENSG00000287384	-	-	-	novel transcript	0	1.34806
ENSG00000099860	1.25999	0.0176683	0.982767	up	19:+:2476122-2478259	ENSG00000099860	4616	Q6IX74,K7EPQ8,O75293,K7EM97	GADD45B	growth arrest and DNA damage inducible beta [Source:HGNC Symbol%3BAcc:HGNC:4096]	19.064	7.78459
ENSG00000047457	1.14679	0.0178314	0.989681	up	3:-:149162410-149221829	ENSG00000047457	1356	E9PFZ2,Q6NSB2,H7C5N5,D6RE86,A5PL27,P00450,H7C5R1	CP	ceruloplasmin [Source:HGNC Symbol%3BAcc:HGNC:2295]	20.1583	8.90334
ENSG00000186212	1.84128	0.0180797	0.995022	up	4:-:76894152-76898144	ENSG00000186212	345079	A6NEL2	SOWAHB	sosondowah ankyrin repeat domain family member B [Source:HGNC Symbol%3BAcc:HGNC:32958]	1.77871	0.48545
ENSG00000144681	-1.27392272197653	0.0181541	0.995022	down	3:+:36380503-36548007	ENSG00000144681	6769	Q8WUK8,E9PEA7,C9J3Z9,F8WB25,Q99469	STAC	SH3 and cysteine rich domain [Source:HGNC Symbol%3BAcc:HGNC:11353]	3.54888	8.39262
ENSG00000228649	-1.30599542774871	0.0181728	0.995022	down	7:+:22854126-22872945	ENSG00000228649	109729180	-	SNHG26	small nucleolar RNA host gene 26 [Source:HGNC Symbol%3BAcc:HGNC:53131]	2.11425	5.11231
ENSG00000244300	1.19581	0.0182004	0.995022	up	3:+:128489212-128502970	ENSG00000244300	101927167	-	GATA2-AS1	GATA2 antisense RNA 1 [Source:HGNC Symbol%3BAcc:HGNC:51108]	21.8278	9.31865
ENSG00000134668	-1.6447143976303	0.0182936	0.99798	down	1:-:31790422-31816051	ENSG00000134668	90853	E9PPM7,E9PMX0,E9PQH7,E9PKC3,Q96I05,H0YF46,Q05C62,Q6ZMY3	SPOCD1	SPOC domain containing 1 [Source:HGNC Symbol%3BAcc:HGNC:26338]	0.49671	1.5189
ENSG00000215244	1.97523	0.0183465	0.998347	up	10:+:6271169-6353827	ENSG00000215244	399715	-	LINC02649	long intergenic non-protein coding RNA 2649 [Source:HGNC Symbol%3BAcc:HGNC:54134]	1.0168	0.2529
ENSG00000175274	1.15071	0.0183916	0.998347	up	11:-:44885903-44951306	ENSG00000175274	9537	E9PMY0,E9PMW4,O14683,E9PN66,E9PPM1,E9PIN5,E9PIK4,E9PQ46,E9PS55,E9PKN9,U3KQ32,E9PKZ4,E9PNB3	TP53I11	tumor protein p53 inducible protein 11 [Source:HGNC Symbol%3BAcc:HGNC:16842]	47.1463	20.7667
ENSG00000143850	1.15271	0.0184177	0.998347	up	1:-:204218853-204377665	ENSG00000143850	22874	A0A5F9ZH45,A0A1B0GW03,A0A1B0GUN5,A5XEJ5,A5XEJ7,A5XEJ3,Q5VTI5,A5XEJ4,A5XEJ6,Q96FR0,Q9Y2H5,A5XEJ2,A5XEJ8	PLEKHA6	pleckstrin homology domain containing A6 [Source:HGNC Symbol%3BAcc:HGNC:17053]	37.4861	16.4888
ENSG00000077092	2.28335	0.0184991	1	up	3:+:25174332-25597932	ENSG00000077092	5915	F1D8S6,Q5QHG3,Q6FHY0,D6RBI3,Q86UC5,P10826,Q15299	RARB	retinoic acid receptor beta [Source:HGNC Symbol%3BAcc:HGNC:9865]	0.89999	0.1808
ENSG00000095303	-1.26508223448265	0.0186703	1	down	9:+:122370530-122395703	ENSG00000095303	5742	X6RJD6,A0A087X296,P23219,A0A2R8YDM0,A0A2R8Y6S0	PTGS1	prostaglandin-endoperoxide synthase 1 [Source:HGNC Symbol%3BAcc:HGNC:9604]	2.655	6.24036
ENSG00000119772	1.22776	0.0187199	1	up	2:-:25227855-25342590	ENSG00000119772	1788	Q8WVA9,A0A0C4DG02,F8WE91,Q9Y6K1,Q6PJ37	DNMT3A	DNA methyltransferase 3 alpha [Source:HGNC Symbol%3BAcc:HGNC:2978]	3.37988	1.41132
ENSG00000070540	1.45911	0.0187366	1	up	17:-:68420948-68457513	ENSG00000070540	55062	A0A024R8L5,K7EKN0,Q5MNZ9,K7ELY0,G5EA37,K7EKC5,K7EK57	WIPI1	WD repeat domain%2C phosphoinositide interacting 1 [Source:HGNC Symbol%3BAcc:HGNC:25471]	5.24595	1.86598
ENSG00000129235	-1.18663739384716	0.0188462	1	down	17:+:6640985-6644541	ENSG00000129235	84817	L8E9G3,Q9BRA2,I3L2R6,I3L3M7,I3L0K2	TXNDC17	thioredoxin domain containing 17 [Source:HGNC Symbol%3BAcc:HGNC:28218]	7.96896	17.7391
ENSG00000174938	1.16346	0.0189112	1	up	16:-:29871159-29899550	ENSG00000174938	26470	H3BN26,X5D9C2,X5DRJ2,Q6UXD5,X5D2T7,X5DNZ5,X5D7P3,X5D9G4,X5D2X2,I3L111,A0A087WYL5,X5DPB9	SEZ6L2	seizure related 6 homolog like 2 [Source:HGNC Symbol%3BAcc:HGNC:30844]	20.2862	8.85691
ENSG00000258130	2.08542	0.0189218	1	up	16:-:30204316-30209071	ENSG00000258130	-	-	-	coiled-coil domain containing 101 (CCDC101) pseudogene	1.60732	0.37038
ENSG00000161905	1.4842	0.0189788	1	up	17:-:4630919-4642294	ENSG00000161905	246	D3DTK1,P16050	ALOX15	arachidonate 15-lipoxygenase [Source:HGNC Symbol%3BAcc:HGNC:433]	4.85512	1.69718
ENSG00000132646	-1.1311687709424	0.0189879	1	down	20:-:5114953-5126626	ENSG00000132646	5111	Q6FHF5,Q7Z6A2,P12004,Q7Z6A1,Q7Z6A0,Q7Z6A3,Q6FI35	PCNA	proliferating cell nuclear antigen [Source:HGNC Symbol%3BAcc:HGNC:8729]	70.3704	150.738
ENSG00000143476	-1.15576043651495	0.0189916	1	down	1:+:212035553-212107400	ENSG00000143476	51514	F5GZ90,Q9NZJ0	DTL	denticleless E3 ubiquitin protein ligase homolog [Source:HGNC Symbol%3BAcc:HGNC:30288]	8.33124	18.1529
ENSG00000128165	1.76424	0.0190021	1	up	22:+:50481543-50486440	ENSG00000128165	79924	Q7Z4H4	ADM2	adrenomedullin 2 [Source:HGNC Symbol%3BAcc:HGNC:28898]	1.89465	0.54545
ENSG00000112208	-1.17180319107153	0.0191813	1	down	6:+:57172326-57189833	ENSG00000112208	9532	O95816	BAG2	BAG cochaperone 2 [Source:HGNC Symbol%3BAcc:HGNC:938]	4.8487	10.6829
ENSG00000255874	-1.53876388451595	0.0191938	1	down	13:-:110863987-110870251	ENSG00000255874	283487	-	PRECSIT	p53 regulated carcinoma associated Stat3 activating long intergenic non-protein coding transcript [Source:HGNC Symbol%3BAcc:HGNC:27492]	0.76599	2.17647
ENSG00000139112	1.14521	0.0192287	1	up	12:+:10212458-10223128	ENSG00000139112	23710	G3V1T7,F5H007,A0A0G2JKT8,A0A024RAP5,F5GYD9,F5GX12,F5GZY7,Q9H0R8	GABARAPL1	GABA type A receptor associated protein like 1 [Source:HGNC Symbol%3BAcc:HGNC:4068]	25.9226	11.4618
ENSG00000167553	-1.16113518950764	0.0192811	1	down	12:+:49188736-49274600	ENSG00000167553	84790	Q9BQE3,Q8N532,F8VRK1,H0YHV2,A0A1W2PQM2,F8VS66,F5H5D3	TUBA1C	tubulin alpha 1c [Source:HGNC Symbol%3BAcc:HGNC:20768]	47.278	103.398
ENSG00000150961	1.12854	0.0193535	1	up	4:-:118722823-118838683	ENSG00000150961	9871	E9PC44,D6RGJ5,O94855,E9PG84,D6RAE2,D6RBM1,Q4W5D3,E9PDM8,Q49AI3	SEC24D	SEC24 homolog D%2C COPII coat complex component [Source:HGNC Symbol%3BAcc:HGNC:10706]	16.6607	7.45226
ENSG00000233539	1.68382	0.0194232	1	up	7:-:46673785-46759851	ENSG00000233539	-	-	-	novel transcript	3.46177	1.05375
ENSG00000143416	2.31988	0.0196983	1	up	1:-:151364304-151372707	ENSG00000143416	8991	A6PVX1,C9JVL0,Q13228,F2Z2W8,F8WBA9,H0Y532,Q9H8A8,F8WCR4	SELENBP1	selenium binding protein 1 [Source:HGNC Symbol%3BAcc:HGNC:10719]	0.88357	0.17306
ENSG00000167779	-1.1236283294333	0.0198971	1	down	12:+:53097436-53102345	ENSG00000167779	3489	F8VVA5,A0A3B3IUE0,F8VYK9,P24592,Q9H2B5	IGFBP6	insulin like growth factor binding protein 6 [Source:HGNC Symbol%3BAcc:HGNC:5475]	54.8583	116.898
ENSG00000076003	-1.12311129461134	0.0199592	1	down	2:-:135839626-135876443	ENSG00000076003	4175	Q4ZG57,Q53T61,Q14566	MCM6	minichromosome maintenance complex component 6 [Source:HGNC Symbol%3BAcc:HGNC:6949]	17.7952	37.9063
ENSG00000131153	-1.61871918909735	0.0199874	1	down	16:-:85676198-85690073	ENSG00000131153	51659	M0QXS3,Q9Y248,M0R043	GINS2	GINS complex subunit 2 [Source:HGNC Symbol%3BAcc:HGNC:24575]	1.11314	3.3431
ENSG00000179046	-1.95076732370517	0.020122	1	down	4:-:188091272-188109603	ENSG00000179046	205860	J3KNI5,Q6T5J5,B7ZLC3,Q8N7C3	TRIML2	tripartite motif family like 2 [Source:HGNC Symbol%3BAcc:HGNC:26378]	0.44041	1.66501
ENSG00000197837	1.82541	0.0201863	1	up	12:-:14767999-14771131	ENSG00000197837	121504	P62805	H4-16	H4 histone 16 [Source:HGNC Symbol%3BAcc:HGNC:20510]	2.6309	0.72597
ENSG00000176890	-1.26880532052537	0.0202362	1	down	18:+:657653-673578	ENSG00000176890	7298	Q53Y97,P04818	TYMS	thymidylate synthetase [Source:HGNC Symbol%3BAcc:HGNC:12441]	5.68232	13.3903
ENSG00000173145	-1.20254076841394	0.0205118	1	down	10:-:94333226-94362959	ENSG00000173145	64318	Q8WTT2	NOC3L	NOC3 like DNA replication regulator [Source:HGNC Symbol%3BAcc:HGNC:24034]	4.73011	10.6461
ENSG00000180573	1.30459	0.0205336	1	up	6:+:26124145-26139116	ENSG00000180573	8334	Q93077	H2AC6	H2A clustered histone 6 [Source:HGNC Symbol%3BAcc:HGNC:4733]	16.802	6.65206
ENSG00000287929	-3.4170853279277	0.020539	1	down	1:+:183252263-183258968	ENSG00000287929	-	-	-	novel transcript%2C antisense to NMNAT2	0.13731	1.43436
ENSG00000148180	1.11584	0.0205999	1	up	9:+:121207794-121332843	ENSG00000148180	2934	Q5T0H8,A0A0A0MS51,Q5T0I0,A0A0U1RQL8,A0A0A0MT01,P06396	GSN	gelsolin [Source:HGNC Symbol%3BAcc:HGNC:4620]	18.3106	8.26264
ENSG00000110881	-1.87756579796771	0.0207201	1	down	12:+:50057548-50083611	ENSG00000110881	41	F8VSK4,H7C1W9,P78348,H0YHD6	ASIC1	acid sensing ion channel subunit 1 [Source:HGNC Symbol%3BAcc:HGNC:100]	0.27844	1.00058
ENSG00000164050	1.1141	0.020796	1	up	3:-:48403854-48430086	ENSG00000164050	5364	O43157,A1A4U0,A0A0B6XK48	PLXNB1	plexin B1 [Source:HGNC Symbol%3BAcc:HGNC:9103]	20.7652	9.38158
ENSG00000171425	1.26701	0.0208348	1	up	19:+:55635459-55645623	ENSG00000171425	51545	K7EM32,Q9P0T4	ZNF581	zinc finger protein 581 [Source:HGNC Symbol%3BAcc:HGNC:25017]	19.9197	8.09453
ENSG00000151692	1.92192	0.0208432	1	up	2:+:6917412-7068286	ENSG00000151692	9781	C9JLH4,P50876,H7C3G0	RNF144A	ring finger protein 144A [Source:HGNC Symbol%3BAcc:HGNC:20457]	0.84322	0.21762
ENSG00000106560	1.9607	0.0208436	1	up	7:+:150685697-150693641	ENSG00000106560	26157	A0A090N8H4,C9JND7,Q9UG22	GIMAP2	GTPase%2C IMAP family member 2 [Source:HGNC Symbol%3BAcc:HGNC:21789]	2.41052	0.60562
ENSG00000105639	1.53163	0.0209014	1	up	19:-:17824780-17848071	ENSG00000105639	3718	A0A024R7M7,A0A0S2Z4R7,P52333,A0A0S2Z485	JAK3	Janus kinase 3 [Source:HGNC Symbol%3BAcc:HGNC:6193]	1.97225	0.66714
ENSG00000159199	-1.15090767633035	0.0209524	1	down	17:+:48892765-48895871	ENSG00000159199	516	E7EQ97,I3L0Y5,E7EPU7,P05496,D6R9H7	ATP5MC1	ATP synthase membrane subunit c locus 1 [Source:HGNC Symbol%3BAcc:HGNC:841]	13.0418	28.3212
ENSG00000235741	2.36427	0.0210419	1	up	1:-:54516412-54517259	ENSG00000235741	105378734	-	LINC02784	long intergenic non-protein coding RNA 2784 [Source:HGNC Symbol%3BAcc:HGNC:54304]	4.12205	0.78291
ENSG00000165891	-1.20592744778275	0.0211154	1	down	12:-:77021248-77065569	ENSG00000165891	144455	H0YHW2,F8VSE7,F8VXV5,H0YIF4,Q96AV8	E2F7	E2F transcription factor 7 [Source:HGNC Symbol%3BAcc:HGNC:23820]	3.12249	7.04431
ENSG00000130826	-1.11129693569559	0.0212051	1	down	X:+:154762742-154777689	ENSG00000130826	1736	H7BZF2,H7C0M1,C9IYT0,O60832,H7C2Q2,H7C2Q9	DKC1	dyskerin pseudouridine synthase 1 [Source:HGNC Symbol%3BAcc:HGNC:2890]	18.2685	38.5971
ENSG00000171084	-1.51256563678193	0.0212441	1	down	3:+:125916620-125930024	ENSG00000171084	100125556	Q05BU3	FAM86JP	family with sequence similarity 86 member J%2C pseudogene [Source:HGNC Symbol%3BAcc:HGNC:44097]	1.93049	5.38657
ENSG00000134013	-1.13542110325407	0.0212706	1	down	8:-:23296897-23425328	ENSG00000134013	4017	E5RJL2,R4GMS2,E5RI22,W8QRJ0,E5RHH3,E5RFE2,H0YAP6,H0YAR1,W6I206,Q9Y4K0,E5RFY0	LOXL2	lysyl oxidase like 2 [Source:HGNC Symbol%3BAcc:HGNC:6666]	6.79946	14.6079
ENSG00000134955	-1.21700749247879	0.0213456	1	down	11:+:125063302-125090516	ENSG00000134955	219855	E9PRJ4,A0A024R3J2,Q8TED4	SLC37A2	solute carrier family 37 member 2 [Source:HGNC Symbol%3BAcc:HGNC:20644]	2.80567	6.37838
ENSG00000238266	-1.17772429743457	0.021422	1	down	10:+:6779549-6879450	ENSG00000238266	100507127	-	LINC00707	long intergenic non-protein coding RNA 707 [Source:HGNC Symbol%3BAcc:HGNC:44691]	2.48576	5.49929
ENSG00000029153	-1.11132205247135	0.0214498	1	down	12:+:27332854-27425289	ENSG00000029153	56938	H0Y5R1,Q8WYA1	ARNTL2	aryl hydrocarbon receptor nuclear translocator like 2 [Source:HGNC Symbol%3BAcc:HGNC:18984]	9.75864	20.6181
ENSG00000162302	-1.10741817120732	0.0215297	1	down	11:+:64359148-64372215	ENSG00000162302	8986	E9PJN1,A0A0A6YYC0,E9PKU3,A0PJF8,O75676	RPS6KA4	ribosomal protein S6 kinase A4 [Source:HGNC Symbol%3BAcc:HGNC:10433]	23.6311	49.7929
ENSG00000234353	3.02032	0.0216762	1	up	22:-:23638492-23640762	ENSG00000234353	-	-	-	immunoglobulin lambda-like polypeptide 1 (IGLL1) pseudogene	1.83623	0.22133
ENSG00000182898	2.28951	0.0217784	1	up	1:-:152084141-152089064	ENSG00000182898	126637	Q5QJ38,L8E6Z9	TCHHL1	trichohyalin like 1 [Source:HGNC Symbol%3BAcc:HGNC:31796]	0.83398	0.16682
ENSG00000007516	1.53353	0.0220056	1	up	16:+:1333638-1349441	ENSG00000007516	8938	H3BPP9,H3BV46,O94812	BAIAP3	BAI1 associated protein 3 [Source:HGNC Symbol%3BAcc:HGNC:948]	2.10527	0.71119
ENSG00000227155	1.87313	0.0220073	1	up	9:-:452492-492248	ENSG00000227155	-	-	-	novel transcript	1.43394	0.38281
ENSG00000205609	1.54227	0.0220653	1	up	16:-:28379579-28403841	ENSG00000205609	728689	B5ME19	EIF3CL	eukaryotic translation initiation factor 3 subunit C like [Source:HGNC Symbol%3BAcc:HGNC:26347]	4.10782	1.3793
ENSG00000175130	1.10377	0.022242	1	up	1:-:32333839-32336233	ENSG00000175130	65108	P49006	MARCKSL1	MARCKS like 1 [Source:HGNC Symbol%3BAcc:HGNC:7142]	99.2893	45.1805
ENSG00000117593	-1.12436915425683	0.022293	1	down	1:+:173824653-173858808	ENSG00000117593	55157	A0A3B3ITK9,Q6PI48,A0A3B3IS01,A0A3B3IT89,A0A3B3IS54,A0A3B3ITS3,A0A3B3IT01,A0A3B3ISK7	DARS2	aspartyl-tRNA synthetase 2%2C mitochondrial [Source:HGNC Symbol%3BAcc:HGNC:25538]	5.74329	12.2447
ENSG00000143412	1.13289	0.0222963	1	up	1:+:150982249-150995634	ENSG00000143412	8416	O76027	ANXA9	annexin A9 [Source:HGNC Symbol%3BAcc:HGNC:547]	51.3409	22.8954
ENSG00000145103	1.24174	0.0223727	1	up	3:-:121987323-122022247	ENSG00000145103	286676	Q86SU0	ILDR1	immunoglobulin like domain containing receptor 1 [Source:HGNC Symbol%3BAcc:HGNC:28741]	11.3871	4.70901
ENSG00000135048	1.10726	0.0224191	1	up	9:-:71683366-71816690	ENSG00000135048	23670	H3BLX9,F5H6B2,F5GZC1,H3BLY0,B4E1B9,Q9UHN6	CEMIP2	cell migration inducing hyaluronidase 2 [Source:HGNC Symbol%3BAcc:HGNC:11869]	31.9029	14.482
ENSG00000138449	1.10169	0.0224809	1	up	2:-:189560590-189583758	ENSG00000138449	30061	E7ES28,A0A1B1FKG8,A0A1B1FKG5,Q4PNE6,E7EQF8,A0A1B1FKH1,Q4PNE4,D7GLE3,Q4PNE2,Q9NP59,Q4PNE3	SLC40A1	solute carrier family 40 member 1 [Source:HGNC Symbol%3BAcc:HGNC:10909]	36.5133	16.639
ENSG00000134369	1.09838	0.0226115	1	up	1:+:201622885-201826969	ENSG00000134369	89796	H7BZD9,Q8NEY1,A0A0A0MRJ3,H0Y6F6,H0YA94,A4FUT7	NAV1	neuron navigator 1 [Source:HGNC Symbol%3BAcc:HGNC:15989]	8.60341	3.92956
ENSG00000002726	1.09709	0.0227681	1	up	7:+:150824627-150861504	ENSG00000002726	26	C9J0G8,C9J2J4,P19801	AOC1	amine oxidase copper containing 1 [Source:HGNC Symbol%3BAcc:HGNC:80]	52.0199	23.7811
ENSG00000164463	1.2924	0.022855	1	up	5:+:173056352-173139284	ENSG00000164463	153222	E5RI19,Q8IUR6	CREBRF	CREB3 regulatory factor [Source:HGNC Symbol%3BAcc:HGNC:24050]	2.15827	0.86173
ENSG00000174371	-1.15598242573638	0.022883	1	down	1:+:241847967-241895148	ENSG00000174371	9156	A0A024R3V2,Q5T397,H0YAZ2,E5RGY3,Q5T399,Q5T398,Q9UQ84,E5RHK1	EXO1	exonuclease 1 [Source:HGNC Symbol%3BAcc:HGNC:3511]	6.46506	14.0888
ENSG00000196872	1.11123	0.0229609	1	up	2:-:98793846-98936259	ENSG00000196872	343990	C9JDX0,C9JFM2,C9JXD6,C9JK00,Q6NV74	CRACDL	CRACD like [Source:HGNC Symbol%3BAcc:HGNC:33454]	22.3439	10.115
ENSG00000105357	1.09722	0.0230599	1	up	19:+:50188186-50310542	ENSG00000105357	79784	A1L2Z2,Q7Z406,A0A2R8Y454,A0A0C4DFM8,M0QY43,A0A2R8Y4C3	MYH14	myosin heavy chain 14 [Source:HGNC Symbol%3BAcc:HGNC:23212]	23.9115	10.9302
ENSG00000167653	1.20318	0.0230909	1	up	8:+:142670308-142682725	ENSG00000167653	8000	D3DWI6,H0YAA6,O43653	PSCA	prostate stem cell antigen [Source:HGNC Symbol%3BAcc:HGNC:9500]	23.119	9.81955
ENSG00000277758	1.28609	0.0231248	1	up	10:-:47744717-47763592	ENSG00000277758	-	-	-	novel protein identical to synaptotagmin XV	2.31319	0.92763
ENSG00000265972	1.11407	0.023132	1	up	1:-:145992435-145996579	ENSG00000265972	10628	L8E7V6,Q9H3M7,B1ALI9	TXNIP	thioredoxin interacting protein [Source:HGNC Symbol%3BAcc:HGNC:16952]	107.838	48.7214
ENSG00000197536	1.24398	0.0232179	1	up	5:+:132410636-132488702	ENSG00000197536	441108	Q8N8D9	IRF1-AS1	IRF1 antisense RNA 1 [Source:HGNC Symbol%3BAcc:HGNC:33838]	3.32819	1.3742
ENSG00000203709	1.48329	0.0232301	1	up	1:-:207801518-207879115	ENSG00000203709	100128537	-	MIR29B2CHG	MIR29B2 and MIR29C host gene [Source:HGNC Symbol%3BAcc:HGNC:32018]	0.84448	0.29539
ENSG00000021645	1.4118	0.0234364	1	up	14:+:78170373-79868291	ENSG00000021645	9369	G3V4R9,A0A0U1RQC5,A0A0C4DGK4,A0A7I2YQT0,A0A0A0MR89,H0YJL2,A0A7I2V2B1,G3V247,A0A0U1RRJ0,Q9Y4C0,Q9HDB5	NRXN3	neurexin 3 [Source:HGNC Symbol%3BAcc:HGNC:8010]	1.11215	0.40878
ENSG00000198816	1.45374	0.0236349	1	up	19:+:7515292-7521025	ENSG00000198816	140467	M0R2S5,Q9NW07	ZNF358	zinc finger protein 358 [Source:HGNC Symbol%3BAcc:HGNC:16838]	7.28016	2.5992
ENSG00000196378	2.05168	0.023639	1	up	8:-:144772224-144787345	ENSG00000196378	80778	E9PSD0,Q8IZ26,A0A0C4DG42,E9PNZ6	ZNF34	zinc finger protein 34 [Source:HGNC Symbol%3BAcc:HGNC:13098]	1.2756	0.30089
ENSG00000204323	1.99231	0.0238389	1	up	17:+:75633434-75641404	ENSG00000204323	643008	Q71RC9	SMIM5	small integral membrane protein 5 [Source:HGNC Symbol%3BAcc:HGNC:40030]	0.85031	0.209
ENSG00000198176	-1.09135165172294	0.0238891	1	down	13:+:113584721-113641473	ENSG00000198176	7027	Q14186,F5H452,A0A024RDY4,Q5JSB5,Q5JSB6	TFDP1	transcription factor Dp-1 [Source:HGNC Symbol%3BAcc:HGNC:11749]	32.4371	67.591
ENSG00000049541	-1.14131467921137	0.0239251	1	down	7:-:74231499-74254458	ENSG00000049541	5982	H7C5P1,A0A087WVY3,H7C5Q7,F8WDC9,H7C596,Q75MT5,H7C5P4,F8WC37,H7C5G4,H7C5A0,P35250,B5BUD2,H7C5S7	RFC2	replication factor C subunit 2 [Source:HGNC Symbol%3BAcc:HGNC:9970]	12.9071	27.8429
ENSG00000100304	-1.08736307555854	0.0239557	1	down	22:-:43166622-43187134	ENSG00000100304	23170	V9GY16,Q14166,A0A024R4U3	TTLL12	tubulin tyrosine ligase like 12 [Source:HGNC Symbol%3BAcc:HGNC:28974]	19.2662	40.0353
ENSG00000058085	-1.11823394441256	0.0239798	1	down	1:+:183186238-183245127	ENSG00000058085	3918	Q13753	LAMC2	laminin subunit gamma 2 [Source:HGNC Symbol%3BAcc:HGNC:6493]	31.3595	66.5746
ENSG00000168032	-1.77322913815298	0.0241112	1	down	3:+:40387184-40428744	ENSG00000168032	956	C9J0J3,A0A3B3IT06,O75355	ENTPD3	ectonucleoside triphosphate diphosphohydrolase 3 [Source:HGNC Symbol%3BAcc:HGNC:3365]	0.53529	1.78939
ENSG00000160325	1.22815	0.0241781	1	up	9:+:133459965-133470848	ENSG00000160325	11094	F6TGH8,Q9UGQ2	CACFD1	calcium channel flower domain containing 1 [Source:HGNC Symbol%3BAcc:HGNC:1365]	9.50694	3.9687
ENSG00000213722	1.17685	0.0242743	1	up	6:-:31727038-31730617	ENSG00000213722	23564	V9HW53,H0Y7N1,Q5SSV3,Q5SRR8,O95865,A0A140T971	DDAH2	dimethylarginine dimethylaminohydrolase 2 [Source:HGNC Symbol%3BAcc:HGNC:2716]	19.2254	8.31626
ENSG00000264462	2.76282	0.0242817	1	up	21:+:8986999-8987178	ENSG00000264462	103504731	-	MIR3648-2	microRNA 3648-2 [Source:HGNC Symbol%3BAcc:HGNC:50843]	10.3088	1.48536
ENSG00000273151	1.18283	0.0242903	1	up	7:-:879790-886547	ENSG00000273151	-	-	-	novel transcript%2C antisense to GET4	6.42885	2.76939
ENSG00000110375	1.52002	0.0243125	1	up	11:+:118925164-118958559	ENSG00000110375	7379	O00526	UPK2	uroplakin 2 [Source:HGNC Symbol%3BAcc:HGNC:12579]	10.9868	3.74644
ENSG00000070814	-1.09181843256638	0.0243174	1	down	5:+:150357629-150400308	ENSG00000070814	6949	E7ETY2,H0Y8Y7,A0A3B3IS06,H0YAB7,A0A2R8Y4M7,Q13428,H0YA99,A0A2R8Y857,A0A6I8PRA0	TCOF1	treacle ribosome biogenesis factor 1 [Source:HGNC Symbol%3BAcc:HGNC:11654]	12.099	25.2196
ENSG00000110011	1.24507	0.0244657	1	up	11:+:64230278-64234286	ENSG00000110011	3338	H0YGV0,Q86VG4,Q6PIN0,J3KNJ8,G3V1T1,Q96FY5,Q9NNZ3	DNAJC4	DnaJ heat shock protein family (Hsp40) member C4 [Source:HGNC Symbol%3BAcc:HGNC:5271]	10.8504	4.47672
ENSG00000137266	1.11672	0.0245615	1	up	6:-:3268962-3457050	ENSG00000137266	63027	A1A5C7,H7C4T9,Q7L9D0,C9IZW5,F8WBC7,C9J4Z0	SLC22A23	solute carrier family 22 member 23 [Source:HGNC Symbol%3BAcc:HGNC:21106]	8.81718	3.97633
ENSG00000186076	-1.45482742191925	0.0245876	1	down	12:-:93640822-93641586	ENSG00000186076	-	-	-	phosphoglycerate mutase 1 (brain) (PGAM1) pseudogene	6.94222	18.6107
ENSG00000281398	-1.14371405321854	0.0246819	1	down	5:+:139274102-139284899	ENSG00000281398	724102	-	SNHG4	small nucleolar RNA host gene 4 [Source:HGNC Symbol%3BAcc:HGNC:32964]	5.85591	12.6533
ENSG00000229955	3.99231	0.0248446	1	up	22:-:38387918-38388857	ENSG00000229955	-	-	-	novel transcript%2C sense intronic to CSNK1E	2.01064	0.12355
ENSG00000167741	1.72502	0.0249258	1	up	17:-:4556927-4560818	ENSG00000167741	124975	I3L2G6,B4DPG6,J3KPJ0,Q6P531	GGT6	gamma-glutamyltransferase 6 [Source:HGNC Symbol%3BAcc:HGNC:26891]	2.28737	0.67666
ENSG00000156284	1.55935	0.0250353	1	up	21:-:30214006-30216097	ENSG00000156284	9073	P56748	CLDN8	claudin 8 [Source:HGNC Symbol%3BAcc:HGNC:2050]	5.19959	1.72535
ENSG00000162073	-1.26327999184867	0.0250367	1	down	16:+:2969270-2973484	ENSG00000162073	124222	I3L1A2,Q8N4S7,I3L265	PAQR4	progestin and adipoQ receptor family member 4 [Source:HGNC Symbol%3BAcc:HGNC:26386]	3.87132	9.08786
ENSG00000212743	2.38289	0.0253048	1	up	10:+:6350316-6352762	ENSG00000212743	399716	-	LINC02656	long intergenic non-protein coding RNA 2656 [Source:HGNC Symbol%3BAcc:HGNC:54142]	1.01979	0.19121
ENSG00000254951	2.06238	0.0254738	1	up	11:-:7754393-7905955	ENSG00000254951	-	-	-	novel transcript%2C sense overlapping OR5P2%2C OR5P3 and OR5P1P	1.31508	0.30791
ENSG00000163535	-1.14406683352129	0.0257335	1	down	2:+:200510008-200584096	ENSG00000163535	151246	Q562F6,C9JW92	SGO2	shugoshin 2 [Source:HGNC Symbol%3BAcc:HGNC:30812]	3.80722	8.22856
ENSG00000156510	-1.39381554860485	0.0257418	1	down	10:+:69220332-69267552	ENSG00000156510	80201	Q2TB90	HKDC1	hexokinase domain containing 1 [Source:HGNC Symbol%3BAcc:HGNC:23302]	1.51517	3.89366
ENSG00000171056	-1.80410845103695	0.0258175	1	down	8:-:10723768-10730511	ENSG00000171056	83595	Q9BT81	SOX7	SRY-box transcription factor 7 [Source:HGNC Symbol%3BAcc:HGNC:18196]	0.51746	1.76719
ENSG00000144381	-1.15862114895711	0.0262868	1	down	2:-:197486584-197516737	ENSG00000144381	3329	A0A7I2V5K3,A0A0S2Z415,Q53SE2,A0A7I2V5M1,C9J0S9,A0A7I2V2X6,E7EXB4,C9JCQ4,B9VP19,A0A0S2Z477,F8WBB1,E7ESH4,A0A7I2YQK6,B3GQS7,B9VPB4,Q53QD5,A0A7I2YQ71,A0A024R3X4,B9VP24,A0A7I2V369,P10809,C9JL19,C9JL25,A0A7I2V599	HSPD1	heat shock protein family D (Hsp60) member 1 [Source:HGNC Symbol%3BAcc:HGNC:5261]	48.9558	106.881
ENSG00000137440	-1.28255720103728	0.0263008	1	down	4:-:15935577-15938740	ENSG00000137440	9982	Q14512	FGFBP1	fibroblast growth factor binding protein 1 [Source:HGNC Symbol%3BAcc:HGNC:19695]	7.34105	17.4648
ENSG00000166197	-1.07292619817603	0.026577	1	down	10:+:102152176-102163871	ENSG00000166197	9221	A0A0A0MRM9,S4R341,Q96J17,S4R349,Q14978,S4R402,S4R3C2	NOLC1	nucleolar and coiled-body phosphoprotein 1 [Source:HGNC Symbol%3BAcc:HGNC:15608]	33.2015	68.306
ENSG00000184371	1.14111	0.0267412	1	up	1:+:109910242-109930992	ENSG00000184371	1435	E9PKP4,A0A024R0A1,E9PJA2,E9PQ08,P09603,H7BY18	CSF1	colony stimulating factor 1 [Source:HGNC Symbol%3BAcc:HGNC:2432]	9.78473	4.33868
ENSG00000155465	1.49742	0.026787	1	up	14:-:22773222-22829820	ENSG00000155465	9056	G3V4U1,A0A0S2Z4W9,D6RFE5,G3V2L0,G3V4Z6,Q9UM01,G3V2H8,G3V5A1,A0A0S2Z502,G3V5W2,G3V2K0,G3V362,H0YJ95,A0A0S2Z4V9,G3V273	SLC7A7	solute carrier family 7 member 7 [Source:HGNC Symbol%3BAcc:HGNC:11065]	2.36937	0.8207
ENSG00000131462	-1.09281329257204	0.0269753	1	down	17:+:42609641-42615238	ENSG00000131462	7283	P23258,K7EKE5,A0A7P0T9G6,K7EIS0	TUBG1	tubulin gamma 1 [Source:HGNC Symbol%3BAcc:HGNC:12417]	9.13232	19.0488
ENSG00000164338	-1.17070826604752	0.0269999	1	down	5:+:73565443-73583380	ENSG00000164338	84135	D6RF65,Q8TED0,H0Y8P4,A0A1Y8EI88	UTP15	UTP15 small subunit processome component [Source:HGNC Symbol%3BAcc:HGNC:25758]	2.82289	6.21484
ENSG00000164163	-1.0693871641834	0.0273626	1	down	4:+:145098288-145129524	ENSG00000164163	6059	H0Y990,D6R9I9,D6RGF4,P61221	ABCE1	ATP binding cassette subfamily E member 1 [Source:HGNC Symbol%3BAcc:HGNC:69]	9.53542	19.5693
ENSG00000253302	2.44916	0.027481	1	up	8:+:73420004-73441526	ENSG00000253302	100128126	-	STAU2-AS1	STAU2 antisense RNA 1 [Source:HGNC Symbol%3BAcc:HGNC:44101]	0.98266	0.17598
ENSG00000131398	1.17366	0.0276172	1	up	19:-:50311937-50333515	ENSG00000131398	3748	E7ETH1,A0A590UJ62,E9PQY4,Q14003	KCNC3	potassium voltage-gated channel subfamily C member 3 [Source:HGNC Symbol%3BAcc:HGNC:6235]	5.65077	2.44973
ENSG00000012048	-1.06732813845334	0.0277465	1	down	17:-:43044295-43170245	ENSG00000012048	672	A0A024R1Y1,A0A6B7FU98,A0A6B7FUC3,A0A068BCB8,Q3YB51,G3XAC3,A0A6B7FU28,Q7KYU6,A0A6B7FVK7,A0A7G8KP81,A0A2R8Y7V5,Q5YLB2,A0A6B7FUE8,A0A494C182,A0A6B7FW63,A0A6B7FVL7,A0A6B7FX59,A0A024R1V0,K7EPC7,A0A386IPW3,C6YB47,K4K7V3,A0A140HIE9,A0A6B7FUA0,K4JXS7,E7EUM2,A0A345G166,K7EJW3,A0A068BFV4,Q3YB50,A0A3G1CIL4,K4JUB1,A0A024R1V8,A0A6B7FWY8,Q3YB52,Q6P671,A0A6B7FX64,A0A0N9E014,A0A068BI32,A0A345G165,A0A386IPY7,A0A6…	BRCA1	BRCA1 DNA repair associated [Source:HGNC Symbol%3BAcc:HGNC:1100]	6.29817	12.9071
ENSG00000140044	1.08696	0.0278668	1	up	14:+:75427716-75474111	ENSG00000140044	122953	A0A024R6D7,H0YKE4,Q8WYK2	JDP2	Jun dimerization protein 2 [Source:HGNC Symbol%3BAcc:HGNC:17546]	13.3614	6.15123
ENSG00000092470	-1.16238728475446	0.0278805	1	down	15:+:43826980-43868412	ENSG00000092470	79968	A0A0C4DFX7,C9JE56,Q9H967	WDR76	WD repeat domain 76 [Source:HGNC Symbol%3BAcc:HGNC:25773]	4.46668	9.77722
ENSG00000058091	1.13332	0.0279182	1	up	7:+:90466424-91210590	ENSG00000058091	5218	F8WF96,C9IYJ9,E7EUK8,C9JWL6,O94921	CDK14	cyclin dependent kinase 14 [Source:HGNC Symbol%3BAcc:HGNC:8883]	7.22197	3.21966
ENSG00000253771	1.32299	0.0279303	1	up	13:-:24924677-24968487	ENSG00000253771	646405	Q5T6R2	TPTE2P1	transmembrane phosphoinositide 3-phosphatase and tensin homolog 2 pseudogene 1 [Source:HGNC Symbol%3BAcc:HGNC:35196]	5.23364	2.0458
ENSG00000260528	1.74987	0.0280904	1	up	16:+:90102271-90178344	ENSG00000260528	100996541	P0CG43	FAM157C	family with sequence similarity 157 member C [Source:HGNC Symbol%3BAcc:HGNC:34081]	0.87025	0.25304
ENSG00000179178	1.23008	0.0283643	1	up	1:+:43269983-43274002	ENSG00000179178	128218	E5RHB0,Q96AQ2	TMEM125	transmembrane protein 125 [Source:HGNC Symbol%3BAcc:HGNC:28275]	13.0485	5.43984
ENSG00000236675	1.2708	0.0286143	1	up	1:+:155230975-155234325	ENSG00000236675	4581	-	MTX1P1	metaxin 1 pseudogene 1 [Source:HGNC Symbol%3BAcc:HGNC:7505]	27.9459	11.3263
ENSG00000111665	-1.0966020954955	0.0286887	1	down	12:-:6844793-6851292	ENSG00000111665	83461	F8WDL1,F5GX58,J3KMY0,Q99618	CDCA3	cell division cycle associated 3 [Source:HGNC Symbol%3BAcc:HGNC:14624]	6.54412	13.6861
ENSG00000100097	-1.0574474269871	0.0289325	1	down	22:+:37675636-37679802	ENSG00000100097	3956	A0A0B6XK00,F8WEI7,P09382,F8WCQ5	LGALS1	galectin 1 [Source:HGNC Symbol%3BAcc:HGNC:6561]	58.1087	118.272
ENSG00000183248	1.86637	0.0290785	1	up	19:-:7868719-7874390	ENSG00000183248	80164	A0A096LNU1,Q9H6K5	PRR36	proline rich 36 [Source:HGNC Symbol%3BAcc:HGNC:26172]	1.05998	0.2843
ENSG00000122591	-1.16581178660413	0.0291963	1	down	7:-:22889371-23014130	ENSG00000122591	84668	A0A0S2Z6M9,A0A7P0T8Q9,A0A7P0T943,H7C0W7,A0A7P0Z4L0,A0A7P0TAP6,B8ZZA2,A0A7P0TBJ9,Q9BYI3,A0A7P0T8K2	FAM126A	family with sequence similarity 126 member A [Source:HGNC Symbol%3BAcc:HGNC:24587]	0.89069	1.9543
ENSG00000176845	1.07905	0.0293033	1	up	17:+:83079609-83095122	ENSG00000176845	284207	Q147U6,Q641Q3,I3L0R0	METRNL	meteorin like%2C glial cell differentiation regulator [Source:HGNC Symbol%3BAcc:HGNC:27584]	29.8804	13.8318
ENSG00000085999	-1.15766643451835	0.0294212	1	down	1:+:46246461-46278480	ENSG00000085999	8438	A0A087WTB0,A0A087WV39,A0A590UJ71,V9GYD3,Q92698,A0A087X124,A0A087WWG5,V9GYX6,A0A087WVW5,A0A590UJJ7,A0A590UJQ8,A0A087WW72,P46100,L8E913,A0A590UJ90	RAD54L	RAD54 like [Source:HGNC Symbol%3BAcc:HGNC:9826]	4.2521	9.27713
ENSG00000184730	1.60257	0.0294718	1	up	16:+:28494643-28498970	ENSG00000184730	55911	A0A4V7I447,Q0VD83	APOBR	apolipoprotein B receptor [Source:HGNC Symbol%3BAcc:HGNC:24087]	2.24067	0.72156
ENSG00000101400	1.0882	0.0294957	1	up	20:-:33407957-33443763	ENSG00000101400	6640	Q13424,Q29RY0,B3KTR0	SNTA1	syntrophin alpha 1 [Source:HGNC Symbol%3BAcc:HGNC:11167]	32.0072	14.7226
ENSG00000072571	-1.06290629675615	0.0295029	1	down	5:+:163460203-163491941	ENSG00000072571	3161	Q6PIR6,Q05D84,E5RIH2,Q6PG44,B9UCQ3,O75330,Q6NSC0,E5RI30,Q05DM0	HMMR	hyaluronan mediated motility receptor [Source:HGNC Symbol%3BAcc:HGNC:5012]	12.5139	25.5669
ENSG00000168453	-1.19073489302257	0.0295145	1	down	8:-:22114419-22133384	ENSG00000168453	55806	A0A0A0WDA6,E5RK80,A0A0A0WDV7,A0A0A0WEW9,O43593,A0A0A0WJ87	HR	HR lysine demethylase and nuclear receptor corepressor [Source:HGNC Symbol%3BAcc:HGNC:5172]	1.75952	3.92789
ENSG00000275835	-1.15405092209391	0.0295742	1	down	15:-:22983192-23039572	ENSG00000275835	114791	A0A0G2JRG1,A0A087X1Z1,A0A087WVL9,A0A0G2JSA7,A0A0G2JQK7,A0A0G2JS51,A0A0G2JQI0,A0A0G2JR45,A0A0G2JPW5,A0A0G2JQW0,A0A0G2JQX1,A0A0G2JQK2,Q96RT8,A0A087X006,A0A087WVZ8	TUBGCP5	tubulin gamma complex associated protein 5 [Source:HGNC Symbol%3BAcc:HGNC:18600]	2.76976	6.02787
ENSG00000154274	1.92721	0.0297508	1	up	4:+:37453925-37623495	ENSG00000154274	55286	D6RFF1,Q8IY42	C4orf19	chromosome 4 open reading frame 19 [Source:HGNC Symbol%3BAcc:HGNC:25618]	0.93044	0.23925
ENSG00000136295	1.04741	0.0297648	1	up	7:+:2631986-2664802	ENSG00000136295	80727	A0A024R816,A8MXJ9,H7C3T6,Q9C0H2	TTYH3	tweety family member 3 [Source:HGNC Symbol%3BAcc:HGNC:22222]	25.7769	12.1968
ENSG00000142549	1.69839	0.0298105	1	up	19:+:51311644-51330891	ENSG00000142549	402665	A6NGN9	IGLON5	IgLON family member 5 [Source:HGNC Symbol%3BAcc:HGNC:34550]	1.9882	0.59911
ENSG00000278997	2.1375	0.0298272	1	up	1:-:33141871-33143230	ENSG00000278997	-	-	-	TEC	2.21126	0.49148
ENSG00000168016	1.05072	0.0299183	1	up	3:-:36826819-36945057	ENSG00000168016	9881	A0A2R8Y8A3,O15050,A0A2R8YEM9,A0A2R8Y890,A0A096LPF5,L8EAQ6,A0A2R8Y7N6	TRANK1	tetratricopeptide repeat and ankyrin repeat containing 1 [Source:HGNC Symbol%3BAcc:HGNC:29011]	10.7469	5.07341
ENSG00000213585	-1.06264296559742	0.0299561	1	down	5:-:133971871-134004975	ENSG00000213585	7416	P21796,L8ECA2,C9JI87	VDAC1	voltage dependent anion channel 1 [Source:HGNC Symbol%3BAcc:HGNC:12669]	59.3267	121.187
ENSG00000185275	2.01176	0.0300923	1	up	Y:-:18992467-18992709	ENSG00000185275	938	-	CD24P4	CD24 molecule pseudogene 4 [Source:HGNC Symbol%3BAcc:HGNC:1649]	14.7456	3.57587
ENSG00000177728	1.04425	0.0301472	1	up	17:+:75441159-75500452	ENSG00000177728	9772	Q12767,J3QLM7,J3QS17,J3KT63,J3QRT3,J3KS76,J3QLC5,J3QSG7,J3QRT7,J3QQW3,J3KRN3,J3QS24,J3QRY7,J3KTL5,J3KRU7	TMEM94	transmembrane protein 94 [Source:HGNC Symbol%3BAcc:HGNC:28983]	24.6533	11.6907
ENSG00000116649	-1.08917093797461	0.0302228	1	down	1:-:11054584-11060020	ENSG00000116649	6723	K7EQ47,K7EL89,K7ESL0,K7EKM4,P19623	SRM	spermidine synthase [Source:HGNC Symbol%3BAcc:HGNC:11296]	16.3173	33.95
ENSG00000157227	1.148	0.0302842	1	up	14:+:22836560-22849041	ENSG00000157227	4323	P50281,A0A7P0TAV6,F8VP90,A0A7P0TBK8,A0A7P0TAG0,K4RH61	MMP14	matrix metallopeptidase 14 [Source:HGNC Symbol%3BAcc:HGNC:7160]	207.555	91.594
ENSG00000171206	1.04175	0.0304819	1	up	10:+:102644479-102658318	ENSG00000171206	81603	A0A2R8YFP1,A0A2R8YCF6,A0A2R8YD00,R4GN03,A0A2U3TZI0,A0A2R8Y580,A0A2R8Y5K0,Q9BZR9,A0A2R8Y500	TRIM8	tripartite motif containing 8 [Source:HGNC Symbol%3BAcc:HGNC:15579]	43.0188	20.4352
ENSG00000133466	1.05702	0.0305144	1	up	22:-:37180166-37199385	ENSG00000133466	114904	F8WC87,A0A024R1J0,A0A1S5UZH7,Q9BXI9	C1QTNF6	C1q and TNF related 6 [Source:HGNC Symbol%3BAcc:HGNC:14343]	50.8194	23.8866
ENSG00000101868	-1.12847730624037	0.0305208	1	down	X:+:24693873-24996986	ENSG00000101868	5422	A0A7I2V2V3,A6NMQ1,A0A5F9ZHW2,L8ECG9,P09884	POLA1	DNA polymerase alpha 1%2C catalytic subunit [Source:HGNC Symbol%3BAcc:HGNC:9173]	1.32111	2.82464
ENSG00000070731	1.31181	0.0305879	1	up	17:-:76565377-76586956	ENSG00000070731	10610	K7EMM1,K7EKT8,A0A024R8M1,Q9UJ37,K7EMI2,K7EIW2	ST6GALNAC2	ST6 N-acetylgalactosaminide alpha-2%2C6-sialyltransferase 2 [Source:HGNC Symbol%3BAcc:HGNC:10867]	6.33035	2.49374
ENSG00000113916	1.06785	0.0306722	1	up	3:-:187721377-187745725	ENSG00000113916	604	C9JCS5,A5PL18,A0A0C4DH53,A0N7C7,Q16413,A0N7C6,C9JL16,B5B0A5,P41182	BCL6	BCL6 transcription repressor [Source:HGNC Symbol%3BAcc:HGNC:1001]	14.0238	6.54224
ENSG00000188277	1.7122	0.0307995	1	up	15:+:40769980-40772449	ENSG00000188277	643338	A8K5M9	C15orf62	chromosome 15 open reading frame 62 [Source:HGNC Symbol%3BAcc:HGNC:34489]	2.5387	0.75771
ENSG00000139618	-1.08884345910814	0.0309912	1	down	13:+:32315086-32400268	ENSG00000139618	675	Q9H4L3,A0A7G6J4N9,A0A4P8DL22,A0A649UI40,Q8IU77,A0A068BDV3,A0A068BDT0,A0A386IN22,A0A0F6TN97,Q9H4L2,A0A4P8DL54,A0A0F6RAD2,A0A386IP96,A0A386INL2,A0A7G8KP82,H0YE37,A0A248X3Z1,A0A0F6RAU8,A0A649UIZ9,A0A386IPX8,A0A386IPV2,A0A068BDU2,A0A248X3Y9,A0A0F7G9F8,A0A386IPV4,A0A0F6RAD4,A0A386INM2,A0A068BEV8,K4K7W0,A0A386IPI4,A0A068BEU0,A0A590UJU6,A0A6G8IU23,A0A068BC94,Q9H265,A0A386INF6,A0A0F6TMQ7,A0A590UJI7,A0A38…	BRCA2	BRCA2 DNA repair associated [Source:HGNC Symbol%3BAcc:HGNC:1101]	2.29342	4.77064
ENSG00000161981	-1.15632109571874	0.0310481	1	down	16:+:53828-57669	ENSG00000161981	79622	B8ZZ06,Q9BV90,Q4TT61,H7BYR9	SNRNP25	small nuclear ribonucleoprotein U11/U12 subunit 25 [Source:HGNC Symbol%3BAcc:HGNC:14161]	7.24903	15.801
ENSG00000236833	1.84674	0.0310939	1	up	3:-:197660565-197665757	ENSG00000236833	-	-	-	novel transcript	3.17535	0.86335
ENSG00000008256	1.03751	0.0312259	1	up	7:-:6161776-6272644	ENSG00000008256	9265	Q96HS5,O43739	CYTH3	cytohesin 3 [Source:HGNC Symbol%3BAcc:HGNC:9504]	38.746	18.4596
ENSG00000110002	1.13877	0.0312952	1	up	11:+:124115404-124147721	ENSG00000110002	4013	B4DHS6,O00534	VWA5A	von Willebrand factor A domain containing 5A [Source:HGNC Symbol%3BAcc:HGNC:6658]	6.31707	2.80563
ENSG00000112118	-1.04171797407888	0.031582	1	down	6:-:52264014-52284881	ENSG00000112118	4172	Q7Z6P5,A0A0S2Z4T1,A0A499FHX9,A0A0S2Z492,P25205,J3KQ69	MCM3	minichromosome maintenance complex component 3 [Source:HGNC Symbol%3BAcc:HGNC:6945]	39.585	79.696
ENSG00000204175	1.27371	0.031766	1	up	10:-:46549044-46555530	ENSG00000204175	9721	O60269	GPRIN2	G protein regulated inducer of neurite outgrowth 2 [Source:HGNC Symbol%3BAcc:HGNC:23730]	10.6642	4.31343
ENSG00000175792	-1.03370589730291	0.0318251	1	down	3:-:128064778-128153914	ENSG00000175792	8607	E7ETR0,B5BUB1,H7C4G5,H7C4I3,Q9Y265,J3QLR1	RUVBL1	RuvB like AAA ATPase 1 [Source:HGNC Symbol%3BAcc:HGNC:10474]	11.2921	22.6083
ENSG00000097096	1.20363	0.0318804	1	up	1:-:85156889-85201016	ENSG00000097096	84144	Q5VT97,A0A2X0SFY5	SYDE2	synapse defective Rho GTPase homolog 2 [Source:HGNC Symbol%3BAcc:HGNC:25841]	4.32564	1.8367
ENSG00000171956	1.78526	0.03191	1	up	15:+:60004234-60061730	ENSG00000171956	27023	Q99853	FOXB1	forkhead box B1 [Source:HGNC Symbol%3BAcc:HGNC:3799]	1.43728	0.40779
ENSG00000226186	2.30694	0.0319104	1	up	2:-:70955899-70956234	ENSG00000226186	100462866	-	ELOCP21	elongin C pseudogene 21 [Source:HGNC Symbol%3BAcc:HGNC:38157]	7.04602	1.39253
ENSG00000122547	-1.20234647913469	0.0319478	1	down	7:+:36153254-36301538	ENSG00000122547	80820	H7C4A5,Q7L9B9	EEPD1	endonuclease/exonuclease/phosphatase family domain containing 1 [Source:HGNC Symbol%3BAcc:HGNC:22223]	2.53943	5.71473
ENSG00000165685	1.2097	0.0319881	1	up	12:+:10170542-10191804	ENSG00000165685	120939	F5H230,Q4KMG9	TMEM52B	transmembrane protein 52B [Source:HGNC Symbol%3BAcc:HGNC:26438]	7.69585	3.25401
ENSG00000170515	-1.03162157619	0.0320515	1	down	12:+:56104537-56113910	ENSG00000170515	5036	Q6PIN5,A0A024RB85,F8VR77,Q9UQ80,F8W0A3,F8VZ69,Q05D08	PA2G4	proliferation-associated 2G4 [Source:HGNC Symbol%3BAcc:HGNC:8550]	23.646	47.2743
ENSG00000137648	1.03235	0.0320568	1	up	11:+:118077012-118121890	ENSG00000137648	56649	E5RIH1,E5RJR8,Q9NRS4,G3V124,H0YAX8,H0YBM5,A0A087WTU6,E7ESG9	TMPRSS4	transmembrane serine protease 4 [Source:HGNC Symbol%3BAcc:HGNC:11878]	22.5827	10.7975
ENSG00000183486	1.04772	0.0321053	1	up	21:+:41361999-41409393	ENSG00000183486	4600	A0A7P0Z4E8,C9JEL4,C9J9T4,Q75MY8,Q75MY7,C9JS04,C9JZQ9,P20592	MX2	MX dynamin like GTPase 2 [Source:HGNC Symbol%3BAcc:HGNC:7533]	6.85026	3.24062
ENSG00000233006	1.28615	0.0321718	1	up	5:-:132311285-132370170	ENSG00000233006	553103	-	MIR3936HG	MIR3936 host gene [Source:HGNC Symbol%3BAcc:HGNC:40538]	4.19178	1.68092
ENSG00000249753	-Inf	0.0321737	1	down	12:-:63623788-63795718	ENSG00000249753	-	-	-	antisense to TMEM5	0	2.43059
ENSG00000231724	-Inf	0.0321737	1	down	3:+:186807692-186818121	ENSG00000231724	-	-	-	novel transcript	0	1.2378
ENSG00000238832	-Inf	0.0321737	1	down	7:+:107603363-107603507	ENSG00000238832	-	-	-	-	0	4.60974
ENSG00000276851	-Inf	0.0321737	1	down	17:+:50094065-50094647	ENSG00000276851	-	-	-	novel transcript	0	1.1465
ENSG00000180611	-1.42486267851942	0.032182	1	down	3:-:192796815-192917856	ENSG00000180611	151963	Q8IYB1	MB21D2	Mab-21 domain containing 2 [Source:HGNC Symbol%3BAcc:HGNC:30438]	1.54585	4.05892
ENSG00000174791	-1.10761223161327	0.0324496	1	down	11:-:66330241-66336840	ENSG00000174791	9610	A0A0S2Z4U0,H0YCG8,Q13671,A0A0S2Z4T5,A0A0S2Z4T3,E9PMB8,E9PNR2	RIN1	Ras and Rab interactor 1 [Source:HGNC Symbol%3BAcc:HGNC:18749]	4.11735	8.6768
ENSG00000114019	1.05934	0.0325009	1	up	3:-:134355347-134375479	ENSG00000114019	51421	D6RFG0,D6RBK2,D6RIC7,D6RCL7,D6RJA4,Q9Y2J4,D6RF61	AMOTL2	angiomotin like 2 [Source:HGNC Symbol%3BAcc:HGNC:17812]	71.6689	33.6321
ENSG00000075651	1.02846	0.0325528	1	up	3:-:171600404-171810950	ENSG00000075651	5337	F8WBV7,Q13393,Q8WYW5,C9IY79,H7C0L3	PLD1	phospholipase D1 [Source:HGNC Symbol%3BAcc:HGNC:9067]	13.9962	6.71011
ENSG00000069849	-1.02880034214081	0.0327474	1	down	3:+:141876124-141926549	ENSG00000069849	483	D3DNF9,H7C4L9,Q58I18,C9J6S2,C9JA36,F8WBY4,H7C547,C9JXZ1,P54709	ATP1B3	ATPase Na+/K+ transporting subunit beta 3 [Source:HGNC Symbol%3BAcc:HGNC:806]	28.8265	57.5187
ENSG00000262406	-2.4170853279277	0.0327654	1	down	11:-:102862736-102874982	ENSG00000262406	4321	P39900	MMP12	matrix metallopeptidase 12 [Source:HGNC Symbol%3BAcc:HGNC:7158]	0.21071	1.10057
ENSG00000184584	1.05333	0.0327826	1	up	5:-:139475533-139482935	ENSG00000184584	340061	J3QTB1,A0A494C0T1,A0A494C1N5,A0A494C0W5,Q86WV6	STING1	stimulator of interferon response cGAMP interactor 1 [Source:HGNC Symbol%3BAcc:HGNC:27962]	17.59	8.28898
ENSG00000249839	2.10648	0.0328607	1	up	15:-:43663654-43684339	ENSG00000249839	-	-	-	histidine acid phosphatase domain containing 2A (HISPPD2A) pseudogene	0.90984	0.20662
ENSG00000117399	-1.02830073032188	0.0329205	1	down	1:+:43358981-43363203	ENSG00000117399	991	Q12834	CDC20	cell division cycle 20 [Source:HGNC Symbol%3BAcc:HGNC:1723]	59.3424	118.367
ENSG00000250645	Inf	0.0329906	1	up	5:+:418703-419109	ENSG00000250645	-	-	-	family with sequence similarity 136%2C member A (FAM136A) pseudogene	1.72934	0
ENSG00000151929	-1.02548758377443	0.0330052	1	down	10:+:119651380-119677819	ENSG00000151929	9531	C9JFK9,O95817	BAG3	BAG cochaperone 3 [Source:HGNC Symbol%3BAcc:HGNC:939]	33.9682	67.6227
ENSG00000137393	1.03792	0.0330532	1	up	6:+:18387350-18468870	ENSG00000137393	255488	Q7Z419	RNF144B	ring finger protein 144B [Source:HGNC Symbol%3BAcc:HGNC:21578]	20.9243	9.96608
ENSG00000146674	1.32693	0.0330607	1	up	7:-:45912245-45921874	ENSG00000146674	3486	A6XND0,B3KWK7,H0Y485,A6XND1,C9JMX4,H0Y5K2,P17936	IGFBP3	insulin like growth factor binding protein 3 [Source:HGNC Symbol%3BAcc:HGNC:5472]	580.701	226.374
ENSG00000170423	-1.73456751778387	0.0330891	1	down	12:-:52837804-52849092	ENSG00000170423	196374	H0YI54,Q8N1N4	KRT78	keratin 78 [Source:HGNC Symbol%3BAcc:HGNC:28926]	0.51031	1.66078
ENSG00000170381	1.06856	0.0331927	1	up	7:-:83363238-83649139	ENSG00000170381	9723	A0A2R8YCX5,O15041,F8WCZ5	SEMA3E	semaphorin 3E [Source:HGNC Symbol%3BAcc:HGNC:10727]	7.90543	3.68615
ENSG00000137747	1.10548	0.033387	1	up	11:-:117900641-117929459	ENSG00000137747	84000	E9PR79,Q9BYE2	TMPRSS13	transmembrane serine protease 13 [Source:HGNC Symbol%3BAcc:HGNC:29808]	8.62833	3.92158
ENSG00000144648	1.75632	0.033397	1	up	3:+:42804752-42887974	ENSG00000144648	1238	V9GYM0,V9GYX0,V9GZ70,V9GYB7,O00590	ACKR2	atypical chemokine receptor 2 [Source:HGNC Symbol%3BAcc:HGNC:1565]	0.97267	0.28157
ENSG00000137642	1.02416	0.0334653	1	up	11:+:121452314-121633763	ENSG00000137642	6653	Q92673,L8EA23,E9PKB0,E9PS32,E9PP43,E9PPB3,A0A024R3H2	SORL1	sortilin related receptor 1 [Source:HGNC Symbol%3BAcc:HGNC:11185]	11.7962	5.67227
ENSG00000109805	-1.05172835061512	0.0335054	1	down	4:+:17810979-17844865	ENSG00000109805	64151	Q6NUR1,D6RA93,H0Y9Z8,Q9BPX3	NCAPG	non-SMC condensin I complex subunit G [Source:HGNC Symbol%3BAcc:HGNC:24304]	8.01304	16.2449
ENSG00000123364	1.06973	0.0336124	1	up	12:+:53938831-53946544	ENSG00000123364	3229	Q6LAM3,P31276	HOXC13	homeobox C13 [Source:HGNC Symbol%3BAcc:HGNC:5125]	27.147	12.6479
ENSG00000162069	1.07075	0.0336694	1	up	16:-:3027682-3036944	ENSG00000162069	146439	A0A2R8Y2X6,A1A5D9	BICDL2	BICD family like cargo adaptor 2 [Source:HGNC Symbol%3BAcc:HGNC:33584]	13.3869	6.23264
ENSG00000196421	1.84344	0.0336885	1	up	20:+:64034344-64039962	ENSG00000196421	284739	A0A1B0GVI8,A0A1B0GTL2	C20orf204	chromosome 20 open reading frame 204 [Source:HGNC Symbol%3BAcc:HGNC:27655]	0.80566	0.21955
ENSG00000133121	1.02199	0.033745	1	up	13:-:33103137-33350630	ENSG00000133121	90627	B2R789,A0A024RDV4,H3BRG5,Q9Y3M8,H3BUW7	STARD13	StAR related lipid transfer domain containing 13 [Source:HGNC Symbol%3BAcc:HGNC:19164]	19.7618	9.51686
ENSG00000099864	1.30769	0.0338227	1	up	19:+:708935-748329	ENSG00000099864	5064	A0A024R1Y6,O75781,A0A087WTK8,A0A024R207,A0A087X1D6,A0A087WWY4	PALM	paralemmin [Source:HGNC Symbol%3BAcc:HGNC:8594]	3.58225	1.4152
ENSG00000128274	1.09561	0.0338443	1	up	22:-:42692121-42721298	ENSG00000128274	53947	Q7Z2I1,Q7Z7C3,Q6RJW1,F2VPV5,S6CQT5,Q7Z7C2,B0L3P7,Q6RJW0,Q6RJV7,Q7Z7C5,Q540I5,M1KVK7,Q5D079,Q7Z7C4,B0L3P6,S6CPX2,S6CQ09,Q7Z7C6,Q540I6,A0A0S2Z5J1,Q6RJV9,A0A192ZI69,Q6RJV8,Q9NPC4,S6CRD2,R4X5Z8,Q6RJV6,F2VPV4,A0A0S2Z671	A4GALT	alpha 1%2C4-galactosyltransferase (P blood group) [Source:HGNC Symbol%3BAcc:HGNC:18149]	14.6149	6.6881
ENSG00000172005	1.51955	0.0338559	1	up	2:+:95025677-95053992	ENSG00000172005	4118	Q969V6,A0A024RE11,A0A024RE19,P01732,P21145,P58753	MAL	mal%2C T cell differentiation protein [Source:HGNC Symbol%3BAcc:HGNC:6817]	6.47341	2.20811
ENSG00000276988	-3.90251215509794	0.0338916	1	down	7:-:128483907-128484158	ENSG00000276988	-	-	Metazoa_SRP	Metazoan signal recognition particle RNA [Source:RFAM%3BAcc:RF00017]	0.25391	3.7134
ENSG00000153162	-1.6801197337615	0.0339029	1	down	6:+:7726099-7881728	ENSG00000153162	654	Q4JCQ2,A1L1B5,Q4VBA3,A4FU97,A4FU96,P22004	BMP6	bone morphogenetic protein 6 [Source:HGNC Symbol%3BAcc:HGNC:1073]	0.50728	1.58978
ENSG00000186951	1.16606	0.034239	1	up	22:+:46150521-46243756	ENSG00000186951	5465	Q07869,B0QYX1,Q86SF0,L8E859,F1D8S4,B0QYX2	PPARA	peroxisome proliferator activated receptor alpha [Source:HGNC Symbol%3BAcc:HGNC:9232]	2.30888	1.00623
ENSG00000163918	-1.02348303490737	0.0342396	1	down	3:-:186789880-186807058	ENSG00000163918	5984	P35249,C9J8M3,C9JZI1,F8WE44,C9JGY5,C9JW34,C9JXZ7,H7C1P0	RFC4	replication factor C subunit 4 [Source:HGNC Symbol%3BAcc:HGNC:9972]	21.5847	42.9104
ENSG00000213430	-1.49370660953061	0.0342452	1	down	5:+:21882585-21884310	ENSG00000213430	643300	-	HSPD1P1	heat shock protein family D (Hsp60) member 1 pseudogene 1 [Source:HGNC Symbol%3BAcc:HGNC:35133]	2.03894	5.61528
ENSG00000102760	-1.90251215509794	0.034456	1	down	13:+:41457550-41470871	ENSG00000102760	28984	Q9H4X1	RGCC	regulator of cell cycle [Source:HGNC Symbol%3BAcc:HGNC:20369]	0.99395	3.63409
ENSG00000111335	1.01564	0.0347572	1	up	12:+:112978395-113011723	ENSG00000111335	4939	A0A7P0TAV1,Q7Z6D0,F8W1C5,A0A7P0TAE6,A0A7P0T9B5,A0A7P0T8H9,A0A087X0V5,P29728,F8VPI5	OAS2	2'-5'-oligoadenylate synthetase 2 [Source:HGNC Symbol%3BAcc:HGNC:8087]	18.4158	8.9078
ENSG00000166987	1.03777	0.0348238	1	up	12:+:57520710-57530148	ENSG00000166987	114785	F8VNX1,F8VU14,F8VZD7,F8VW40,Q96DN6,A0A0C4DGJ6,H0YHN1,A0A024RBA3,H0YIU1,F8VVK7,H0YHD1,F8VPC4,Q6P0P0	MBD6	methyl-CpG binding domain protein 6 [Source:HGNC Symbol%3BAcc:HGNC:20445]	15.9331	7.58959
ENSG00000142599	1.01537	0.0348703	1	up	1:-:8352397-8848921	ENSG00000142599	473	A0A590UK57,Q9P2R6,A0A075B770,K7EJQ1,H7BYW9,A0A590UJ84,K7EIE3,D6RA28,K7EIQ4,B1AKN3,H0Y975	RERE	arginine-glutamic acid dipeptide repeats [Source:HGNC Symbol%3BAcc:HGNC:9965]	11.8658	5.74061
ENSG00000148291	-1.26508223448265	0.0349474	1	down	9:+:133356550-133361158	ENSG00000148291	6835	Q15527,A0A024R8G1	SURF2	surfeit 2 [Source:HGNC Symbol%3BAcc:HGNC:11475]	8.19834	19.2695
ENSG00000148660	1.01449	0.0350201	1	up	10:-:73812501-73874591	ENSG00000148660	818	B3KTH7,A0A2Q3DQE3,Q8WU40,H0Y6G2,Q13555,Q5SWX3	CAMK2G	calcium/calmodulin dependent protein kinase II gamma [Source:HGNC Symbol%3BAcc:HGNC:1463]	29.6922	14.3737
ENSG00000288528	-2.22444024998531	0.0351812	1	down	11:-:102316173-102328586	ENSG00000288528	-	-	-	novel transcript	0.82429	3.76722
ENSG00000161395	1.23742	0.0352179	1	up	17:-:39671122-39696797	ENSG00000161395	93210	J3QQL0,J3QRN7,Q96FM1,J3QKU0,J3KTJ2,A0A087WTP0	PGAP3	post-GPI attachment to proteins phospholipase 3 [Source:HGNC Symbol%3BAcc:HGNC:23719]	6.01135	2.49339
ENSG00000186283	-1.02831348334266	0.0353087	1	down	1:+:179082070-179098023	ENSG00000186283	64222	A0A024R943,Q5W0C6,F2Z3J4,Q5W0C9,Q9H497	TOR3A	torsin family 3 member A [Source:HGNC Symbol%3BAcc:HGNC:11997]	15.1231	30.1656
ENSG00000185238	-1.07227080369592	0.0353272	1	down	11:+:20387558-20509338	ENSG00000185238	10196	Q8WUV3,E9PLF6,O60678,E9PRB4	PRMT3	protein arginine methyltransferase 3 [Source:HGNC Symbol%3BAcc:HGNC:30163]	4.81963	9.91098
ENSG00000225760	-1.79030265151192	0.0353483	1	down	13:+:110965704-110990579	ENSG00000225760	104355135	-	LINC00431	long intergenic non-protein coding RNA 431 [Source:HGNC Symbol%3BAcc:HGNC:42766]	1.13011	3.82271
ENSG00000076513	1.01736	0.0354183	1	up	12:+:109999186-110039763	ENSG00000076513	88455	F8W150,H0YIN8,S4R3U2,S4R3D2,Q8IZ07	ANKRD13A	ankyrin repeat domain 13A [Source:HGNC Symbol%3BAcc:HGNC:21268]	38.1737	18.4427
ENSG00000136159	-1.14029214576084	0.0354901	1	down	13:+:48037726-48047221	ENSG00000136159	55270	Q9NV35	NUDT15	nudix hydrolase 15 [Source:HGNC Symbol%3BAcc:HGNC:23063]	7.79184	16.7965
ENSG00000183018	1.16291	0.0355114	1	up	17:+:4498881-4539035	ENSG00000183018	124976	Q8IVW8,I3L4N9	SPNS2	sphingolipid transporter 2 [Source:HGNC Symbol%3BAcc:HGNC:26992]	7.29825	3.18761
ENSG00000183527	-1.14912571638027	0.0355699	1	down	21:-:39174769-39183488	ENSG00000183527	8624	O95456,H7C3B4,F8WBH7	PSMG1	proteasome assembly chaperone 1 [Source:HGNC Symbol%3BAcc:HGNC:3043]	6.63047	14.3808
ENSG00000109814	-1.03047344245111	0.0356729	1	down	4:-:39498755-39528311	ENSG00000109814	7358	E7ETF4,E7EV97,E7ER95,O60701,L8E902,E7ER83,D6RHF4,E9PBD2	UGDH	UDP-glucose 6-dehydrogenase [Source:HGNC Symbol%3BAcc:HGNC:12525]	48.0408	95.969
ENSG00000223784	-1.12594335845999	0.035896	1	down	10:+:6709530-6740532	ENSG00000223784	108570035	-	LINP1	lncRNA in non-homologous end joining pathway 1 [Source:HGNC Symbol%3BAcc:HGNC:53170]	3.96219	8.4566
ENSG00000102384	-1.10232888844259	0.0360576	1	down	X:+:101098188-101166126	ENSG00000102384	2491	Q5JX02,Q5JX01,Q92674	CENPI	centromere protein I [Source:HGNC Symbol%3BAcc:HGNC:3968]	2.75887	5.79271
ENSG00000115541	-1.04477012358725	0.0361955	1	down	2:+:197500140-197503449	ENSG00000115541	3336	B8ZZ54,B8ZZL8,A0A024R3X7,P61604	HSPE1	heat shock protein family E (Hsp10) member 1 [Source:HGNC Symbol%3BAcc:HGNC:5269]	18.9184	38.1688
ENSG00000229422	2.07477	0.0362183	1	up	9:-:62837139-62838302	ENSG00000229422	-	-	-	novel transcript	2.47367	0.57424
ENSG00000164746	-2.28780231098274	0.0364723	1	down	7:+:48035511-48061304	ENSG00000164746	136288	J3KQX6,F5H7J8,C9JQZ6,Q86XB5,Q8NEG2	C7orf57	chromosome 7 open reading frame 57 [Source:HGNC Symbol%3BAcc:HGNC:22247]	0.19688	0.94018
ENSG00000108561	-1.00566671044302	0.0364774	1	down	17:-:5432777-5448830	ENSG00000108561	708	I3L3Q7,I3L3B0,A0A0G2JLC0,Q07021	C1QBP	complement C1q binding protein [Source:HGNC Symbol%3BAcc:HGNC:1243]	41.4604	81.4117
ENSG00000221986	1.64181	0.0365402	1	up	1:-:109292365-109307011	ENSG00000221986	343263	A2RUH7	MYBPHL	myosin binding protein H like [Source:HGNC Symbol%3BAcc:HGNC:30434]	3.63761	1.13999
ENSG00000214944	1.05634	0.0365413	1	up	5:+:73626158-73941993	ENSG00000214944	64283	A0A2X0U2G7,D6RGZ3,D6RAP0,Q8N1W1	ARHGEF28	Rho guanine nucleotide exchange factor 28 [Source:HGNC Symbol%3BAcc:HGNC:30322]	3.9046	1.83613
ENSG00000179163	1.38035	0.0367651	1	up	1:-:23845077-23868290	ENSG00000179163	2517	P04066	FUCA1	alpha-L-fucosidase 1 [Source:HGNC Symbol%3BAcc:HGNC:4006]	6.35784	2.38835
ENSG00000171848	-1.00588989494325	0.0368727	1	down	2:+:10120698-10211725	ENSG00000171848	6241	P31350,A0A7P0SBL1,A0A286YFD6,A0A2R8Y837	RRM2	ribonucleotide reductase regulatory subunit M2 [Source:HGNC Symbol%3BAcc:HGNC:10452]	13.2822	26.0851
ENSG00000101986	1.00322	0.0369843	1	up	X:+:153724856-153744755	ENSG00000101986	215	Q2PRN6,L8E9C7,A6NEP8,P33897	ABCD1	ATP binding cassette subfamily D member 1 [Source:HGNC Symbol%3BAcc:HGNC:61]	48.3288	23.5789
ENSG00000185432	1.04261	0.037083	1	up	12:+:50923472-50932510	ENSG00000185432	25840	A0A024R118,Q9H8H3,F8VQX6,H0YI09	METTL7A	methyltransferase like 7A [Source:HGNC Symbol%3BAcc:HGNC:24550]	16.8912	8.01898
ENSG00000204176	1.28655	0.0371182	1	up	10:+:46578217-46594173	ENSG00000204176	83849	X6R8R1,Q9BQS2,D6RF99,H3BLX3	SYT15	synaptotagmin 15 [Source:HGNC Symbol%3BAcc:HGNC:17167]	2.4218	0.97088
ENSG00000185201	1.04371	0.0371474	1	up	11:+:303655-309397	ENSG00000185201	10581	Q6IBB0,A0A7P0TB81,A0A7P0TA08,R4GNC9,E9PQN9,A0A7P0TAK5,H0YCL2,A0A7P0T9Q3,A0A7P0T953,A0A7P0T856,Q01629	IFITM2	interferon induced transmembrane protein 2 [Source:HGNC Symbol%3BAcc:HGNC:5413]	44.879	21.2898
ENSG00000041353	1.02975	0.0373356	1	up	18:+:54717860-54895516	ENSG00000041353	5874	K7ES41,K7EJ38,O00194	RAB27B	RAB27B%2C member RAS oncogene family [Source:HGNC Symbol%3BAcc:HGNC:9767]	11.2158	5.37234
ENSG00000184481	1.23809	0.0373502	1	up	X:+:71095851-71103532	ENSG00000184481	4303	P98177	FOXO4	forkhead box O4 [Source:HGNC Symbol%3BAcc:HGNC:7139]	5.40247	2.2398
ENSG00000099256	-1.13231023145781	0.0376085	1	down	10:-:24848614-24952606	ENSG00000099256	56952	Q9NRG1	PRTFDC1	phosphoribosyl transferase domain containing 1 [Source:HGNC Symbol%3BAcc:HGNC:23333]	6.33247	13.5753
ENSG00000121753	-1.43076026482478	0.0377209	1	down	1:-:31727117-31764893	ENSG00000121753	576	A2A3C2,A2A3C1,A2A3C4,A2A3C6,A2A3C3,O60241,E9PND1	ADGRB2	adhesion G protein-coupled receptor B2 [Source:HGNC Symbol%3BAcc:HGNC:944]	0.51974	1.37026
ENSG00000198554	-1.01561459992371	0.037728	1	down	14:-:54938949-55027105	ENSG00000198554	11169	Q05DR3,H3BSQ1,C9JYB3,O75717	WDHD1	WD repeat and HMG-box DNA binding protein 1 [Source:HGNC Symbol%3BAcc:HGNC:23170]	7.56484	14.9571
ENSG00000125170	1.14811	0.0377568	1	up	16:-:57471922-57487327	ENSG00000125170	55715	H3BV67,H3BPY9,H3BTK2,H3BQ19,H3BN90,H3BS85,A0A024R6S2,H3BSK0,H3BTI7,H3BST9,H3BTI4,A0A1B0GX86,H3BVB4,Q8TEW6	DOK4	docking protein 4 [Source:HGNC Symbol%3BAcc:HGNC:19868]	6.20336	2.73733
ENSG00000134030	1.07725	0.0378155	1	up	18:+:48539031-48863217	ENSG00000134030	9811	K7EQS5,K7EPK6,K7EK08,K7EQS9,O43310	CTIF	cap binding complex dependent translation initiation factor [Source:HGNC Symbol%3BAcc:HGNC:23925]	5.74017	2.66047
ENSG00000221890	1.00069	0.0378902	1	up	22:-:38818452-38844028	ENSG00000221890	23467	O95502,A0A024R1P8,A0A1X7SBT7	NPTXR	neuronal pentraxin receptor [Source:HGNC Symbol%3BAcc:HGNC:7954]	25.1003	12.2676
ENSG00000171320	-1.09768605935108	0.0381416	1	down	8:+:27771949-27812640	ENSG00000171320	157570	E5RIE3,E5RFP7,E5RFE4,H0YB88,Q56NI9	ESCO2	establishment of sister chromatid cohesion N-acetyltransferase 2 [Source:HGNC Symbol%3BAcc:HGNC:27230]	2.33643	4.88998
ENSG00000070785	-1.23169606598811	0.0381524	1	down	1:-:44850522-44986722	ENSG00000070785	8891	A0A0D9SEN0,H0Y580,Q9NR50,Q9HA31	EIF2B3	eukaryotic translation initiation factor 2B subunit gamma [Source:HGNC Symbol%3BAcc:HGNC:3259]	2.55117	5.85914
ENSG00000177706	1.01161	0.0384126	1	up	7:+:192571-260772	ENSG00000177706	56975	A0A0G2JQD6,Q8IXL6	FAM20C	FAM20C golgi associated secretory pathway kinase [Source:HGNC Symbol%3BAcc:HGNC:22140]	19.5223	9.46939
ENSG00000272482	1.62731	0.0384515	1	up	1:-:12618900-12619244	ENSG00000272482	-	-	-	novel transcript	18.3611	5.81228
ENSG00000276075	3.81173	0.0384963	1	up	16:-:67517862-67528675	ENSG00000276075	-	-	-	novel transcript%2C antisense to FAM65A	1.08696	0.0757
ENSG00000258412	3.81173	0.0384963	1	up	14:+:96210860-96214818	ENSG00000258412	-	-	-	novel transcript%2C sense intronic to BDKRB2	2.08648	0.14531
ENSG00000116039	1.93232	0.038719	1	up	2:+:70935900-70965431	ENSG00000116039	525	C9JL73,V5NR16,C9JZ02,A0A097NUG1,P15313,C9JNS9	ATP6V1B1	ATPase H+ transporting V1 subunit B1 [Source:HGNC Symbol%3BAcc:HGNC:853]	1.27682	0.32716
ENSG00000272977	1.80101	0.0387203	1	up	22:+:25476218-25479971	ENSG00000272977	-	-	-	novel transcript	1.14199	0.3205
ENSG00000250479	-1.07934052757756	0.0388333	1	down	22:-:23765834-23767972	ENSG00000250479	400916	E5RGN4,B5MBW9,Q8WYQ3,E5RH03	CHCHD10	coiled-coil-helix-coiled-coil-helix domain containing 10 [Source:HGNC Symbol%3BAcc:HGNC:15559]	23.1039	47.7437
ENSG00000111669	-1.06359929012222	0.0388843	1	down	12:+:6867119-6870948	ENSG00000111669	7167	U3KPS5,U3KPZ0,P60174,U3KQF3	TPI1	triosephosphate isomerase 1 [Source:HGNC Symbol%3BAcc:HGNC:12009]	130.886	267.538
ENSG00000223855	1.65775	0.0389074	1	up	7:+:520391-525238	ENSG00000223855	441307	-	HRAT92	heart tissue-associated transcript 92 [Source:NCBI gene (formerly Entrezgene)%3BAcc:441307]	1.42538	0.44179
ENSG00000133119	-1.01958145843361	0.0389661	1	down	13:+:33818069-33966558	ENSG00000133119	5983	P40938,A0A024RDQ8,A0A087X270	RFC3	replication factor C subunit 3 [Source:HGNC Symbol%3BAcc:HGNC:9971]	14.0374	27.831
ENSG00000076248	-1.01535652182722	0.0390246	1	down	12:+:109097597-109110992	ENSG00000076248	7374	E5KTA6,A0A126LB28,Q68DM5,E5KTA5,Q6FHS8,B4DRT6,P13051,F5GYA2	UNG	uracil DNA glycosylase [Source:HGNC Symbol%3BAcc:HGNC:12572]	16.8264	33.263
ENSG00000153292	1.00353	0.0393441	1	up	6:-:46997708-47042350	ENSG00000153292	266977	H7C570,A0A0C4DH10,H7C4N3,Q5T601	ADGRF1	adhesion G protein-coupled receptor F1 [Source:HGNC Symbol%3BAcc:HGNC:18990]	27.5877	13.4568
ENSG00000078814	1.38565	0.0395633	1	up	20:+:34955810-35002437	ENSG00000078814	57644	Q5JW47,A0A6E1W127,Q5JW49,Q5JW48,Q5JW45,Q5JW46,A7E2Y1	MYH7B	myosin heavy chain 7B [Source:HGNC Symbol%3BAcc:HGNC:15906]	1.45087	0.54303
ENSG00000164086	-1.14503313967991	0.0398194	1	down	3:-:52048919-52056571	ENSG00000164086	1849	Q16829,H7C4Z0	DUSP7	dual specificity phosphatase 7 [Source:HGNC Symbol%3BAcc:HGNC:3073]	2.2461	4.85775
ENSG00000011426	-1.03059006514445	0.0398532	1	down	7:+:36389821-36453791	ENSG00000011426	54443	H7C1K5,H7C3R2,H7C1C2,H7C167,A0A024RA49,H7C3S1,C9J0G4,H7C0Y6,C9JJT6,Q9NQW6	ANLN	anillin actin binding protein [Source:HGNC Symbol%3BAcc:HGNC:14082]	44.855	89.612
ENSG00000103942	-1.13618450130039	0.0400023	1	down	15:-:82836946-82986153	ENSG00000103942	9455	Q9NSB8,H0YNR9	HOMER2	homer scaffold protein 2 [Source:HGNC Symbol%3BAcc:HGNC:17513]	0.9063	1.94811
ENSG00000165091	1.21572	0.0400175	1	up	9:+:72521608-72838297	ENSG00000165091	117531	A0A2R8YDA3,Q8TDI8,A0A2R8YDJ2,A4FUA6,A4FU59,A0A2R8YGM2,Q3MI88,A0A494C0T8,A0A2R8YDK2,A5D8Y1,A0A2R8Y434	TMC1	transmembrane channel like 1 [Source:HGNC Symbol%3BAcc:HGNC:16513]	2.38697	1.00507
ENSG00000249852	2.31988	0.0400349	1	up	7:-:227554-229557	ENSG00000249852	-	-	-	TEC	1.02172	0.20012
ENSG00000158163	-1.59265689251116	0.0401688	1	down	3:-:138061990-138115818	ENSG00000158163	199221	H7C4G2,C9JRW2,D3DNE5,C9JD19,Q8IYY4	DZIP1L	DAZ interacting zinc finger protein 1 like [Source:HGNC Symbol%3BAcc:HGNC:26551]	0.43122	1.2719
ENSG00000118894	-1.35975215286175	0.0402651	1	down	16:-:5084284-5097795	ENSG00000118894	196483	K7ES84,K7EIJ3,K7EQE4,Q96G04	EEF2KMT	eukaryotic elongation factor 2 lysine methyltransferase [Source:HGNC Symbol%3BAcc:HGNC:32221]	1.57157	3.94438
ENSG00000171488	-1.19791680746554	0.040589	1	down	1:+:89633072-89769903	ENSG00000171488	84230	E9PHY6,Q4G0W7,Q8TDW0	LRRC8C	leucine rich repeat containing 8 VRAC subunit C [Source:HGNC Symbol%3BAcc:HGNC:25075]	0.81319	1.82439
ENSG00000155846	-1.29234910025165	0.0406797	1	down	5:+:149730298-149855022	ENSG00000155846	133522	Q8TAL0,B7ZM40,H0Y713,Q86YN6	PPARGC1B	PPARG coactivator 1 beta [Source:HGNC Symbol%3BAcc:HGNC:30022]	0.49147	1.1772
ENSG00000197182	1.33111	0.0407348	1	up	22:+:46053869-46113928	ENSG00000197182	400931	-	MIRLET7BHG	MIRLET7B host gene [Source:HGNC Symbol%3BAcc:HGNC:37189]	2.40169	0.93354
ENSG00000145113	1.16884	0.0408472	1	up	3:-:195746765-195811973	ENSG00000145113	4585	A0A0G2JQC1,A0A0G2JS42,A0A0G2JR58,E7EW47,A0A0G2JRT1,A0A0G2JNJ5,A0A0G2JNM3,A0A0G2JS91,A0A0G2JRW3,E7ENC5,A0A0G2JSC3,E7EWN1,A0A0G2JMX1,A0A0G2JQC6,O76037,A0A0G2JRV5,A0A0G2JSB4,Q99102,E7EQT2,A0A0G2JQK9,A0A0G2JQT8,Q9UP82,A0A0G2JNG3,A0A0G2JR43,A0A0G2JS19,H0Y2Y1,A0A0G2JQI2,A0A0G2JRE6,E9PDY6,Q9UK75,H7BZI3,E7ERK0,A0A0G2JSD9,A0A0G2JQA9,A0A0G2JRD8,A0A0G2JQJ2,A0A0G2JS65,A0A0G2JRA1,A0A0G2JQN9,H7BXN7,A0A0G2JPA4,…	MUC4	mucin 4%2C cell surface associated [Source:HGNC Symbol%3BAcc:HGNC:7514]	77.9265	33.896
ENSG00000120334	-1.10712987470642	0.0410219	1	down	1:-:173799550-173824883	ENSG00000120334	91687	Q8N0S6	CENPL	centromere protein L [Source:HGNC Symbol%3BAcc:HGNC:17879]	2.97319	6.26353
ENSG00000188613	1.28335	0.041412	1	up	10:+:119029714-119033730	ENSG00000188613	340719	Q5T9H5,Q8WY41	NANOS1	nanos C2HC-type zinc finger 1 [Source:HGNC Symbol%3BAcc:HGNC:23044]	3.93438	1.58076
ENSG00000146410	-1.16514475197749	0.0414194	1	down	6:-:136231024-136250335	ENSG00000146410	113115	Q6P444,H0YEA6,E9PN39	MTFR2	mitochondrial fission regulator 2 [Source:HGNC Symbol%3BAcc:HGNC:21115]	4.46593	9.79428
ENSG00000102048	-1.54766943773785	0.0418311	1	down	X:-:15235288-15270467	ENSG00000102048	140462	A0A024RBZ4,A0A024RBW2,R4GN94,Q7Z4A2,A0A024RBW7,Q96DX5	ASB9	ankyrin repeat and SOCS box containing 9 [Source:HGNC Symbol%3BAcc:HGNC:17184]	1.04444	2.98603
ENSG00000182568	1.07244	0.0422385	1	up	3:-:18345377-18445588	ENSG00000182568	6304	C9J7F3,A0A1D5RMP0,C9JP21,C9J3I0,H0YN86,A0A024R2H1,C9JLL5,A0A087WW22,C9JGL9,C9IZC5,A0A087WW75,Q01826,A0A0B6XK52	SATB1	SATB homeobox 1 [Source:HGNC Symbol%3BAcc:HGNC:10541]	2.95633	1.37478
ENSG00000230943	1.39196	0.0426986	1	up	6:-:113616927-113650090	ENSG00000230943	101927686	-	LINC02541	long intergenic non-protein coding RNA 2541 [Source:HGNC Symbol%3BAcc:HGNC:53574]	4.54194	1.69253
ENSG00000111716	-1.01626926164736	0.042924	1	down	12:-:21635342-21757857	ENSG00000111716	3945	A0A5F9ZHM4,C9J7H8,A8MW50,Q5U077,F5H793,P07195	LDHB	lactate dehydrogenase B [Source:HGNC Symbol%3BAcc:HGNC:6541]	10.6821	21.1302
ENSG00000074370	1.16709	0.0429368	1	up	17:-:3923870-3964464	ENSG00000074370	489	A0A0C4DGN3,A0A0C4DGN1,Q93084	ATP2A3	ATPase sarcoplasmic/endoplasmic reticulum Ca2+ transporting 3 [Source:HGNC Symbol%3BAcc:HGNC:813]	3.40674	1.48364
ENSG00000214021	1.2243	0.0430859	1	up	3:+:9808086-9855138	ENSG00000214021	26140	H0Y5E3,F8WD18,Q9Y4R7,C9JWZ9,R4GMW2,F8WBP6,H7C0T5,C9JQ30,C9JSD3,C9JKU2,C9JZ73,R4GN12,H3BLT7,C9JNK7,C9JW59,C9IZU0,H7C197,E5RGZ6,C9JUK0,R4GMR7,J3KQB2,C9JRM2,C9JNK2	TTLL3	tubulin tyrosine ligase like 3 [Source:HGNC Symbol%3BAcc:HGNC:24483]	1.79583	0.75167
ENSG00000253981	-2.31754965437679	0.0434323	1	down	8:-:8236003-8244667	ENSG00000253981	106479038	-	ALG1L13P	ALG1 like 13%2C pseudogene [Source:HGNC Symbol%3BAcc:HGNC:44382]	0.26532	1.2934
ENSG00000238164	1.69334	0.043443	1	up	1:-:2549920-2557031	ENSG00000238164	115110	-	TNFRSF14-AS1	TNFRSF14 antisense RNA 1 [Source:HGNC Symbol%3BAcc:HGNC:26966]	0.79239	0.23961
ENSG00000283162	1.96897	0.0434465	1	up	9:+:38433696-38543880	ENSG00000283162	-	-	-	STRA6-like (Stra6l) pseudogene	1.37539	0.34358
ENSG00000197324	1.04577	0.0435547	1	up	14:+:22871740-22881713	ENSG00000197324	26020	H0YHW7,Q66K21,Q5I0F9,Q7Z4F1,O75096,Q6IAK3	LRP10	LDL receptor related protein 10 [Source:HGNC Symbol%3BAcc:HGNC:14553]	110.019	52.117
ENSG00000146278	1.06825	0.043559	1	up	6:+:89080751-89085160	ENSG00000146278	10957	Q12796,Q49A59	PNRC1	proline rich nuclear receptor coactivator 1 [Source:HGNC Symbol%3BAcc:HGNC:17278]	12.981	6.05413
ENSG00000152256	-1.05780381855797	0.0436302	1	down	2:+:172555373-172608669	ENSG00000152256	5163	C9IYB4,O15530,C9JKT3,Q53R49,F8WC75,Q15118,F8WEJ6	PDK1	pyruvate dehydrogenase kinase 1 [Source:HGNC Symbol%3BAcc:HGNC:8809]	1.34911	2.74659
ENSG00000254884	Inf	0.0438682	1	up	11:-:9311284-9311689	ENSG00000254884	106480303	-	PRR13P2	proline rich 13 pseudogene 2 [Source:HGNC Symbol%3BAcc:HGNC:50615]	1.576	0
ENSG00000237738	Inf	0.0438682	1	up	7:-:5662432-5680461	ENSG00000237738	100874342	-	RNF216-IT1	RNF216 intronic transcript 1 [Source:HGNC Symbol%3BAcc:HGNC:41463]	1.89868	0
ENSG00000235108	Inf	0.0438682	1	up	9:+:21403081-21403651	ENSG00000235108	158011	-	IFNA12P	interferon alpha 12%2C pseudogene [Source:HGNC Symbol%3BAcc:HGNC:5443]	1.12059	0
ENSG00000269374	Inf	0.0438682	1	up	19:-:42485076-42485714	ENSG00000269374	-	-	-	zinc finger%2C AN1-type domain 5 (ZFAND5) pseudogene	1.00134	0
ENSG00000124257	2.5487	0.0439349	1	up	20:-:45888625-45891208	ENSG00000124257	140825	H0YGA6,Q9BR09	NEURL2	neuralized E3 ubiquitin protein ligase 2 [Source:HGNC Symbol%3BAcc:HGNC:16156]	1.30903	0.21879
ENSG00000241597	-Inf	0.0441642	1	down	5:+:98954394-98954972	ENSG00000241597	-	-	-	ribosomal protein S9 (RPS9) pseudogene	0	1.03898
ENSG00000255959	-Inf	0.0441642	1	down	11:-:60835996-60842965	ENSG00000255959	-	-	-	novel transcript%2C antisense to CCDC86	0	1.20074
ENSG00000202379	-Inf	0.0441642	1	down	3:+:108574565-108574698	ENSG00000202379	-	-	SNORA70	Small nucleolar RNA SNORA70 [Source:RFAM%3BAcc:RF00156]	0	4.48934
ENSG00000167272	-1.14836903922667	0.044221	1	down	12:-:120578764-120581402	ENSG00000167272	51367	Q969H6	POP5	POP5 homolog%2C ribonuclease P/MRP subunit [Source:HGNC Symbol%3BAcc:HGNC:17689]	5.08475	11.0225
ENSG00000104356	-1.08356925876513	0.0444837	1	down	8:+:98117293-98159835	ENSG00000104356	10940	Q8NE79,Q99575,Q8WXC3,E5RK39,Q96F88	POP1	POP1 homolog%2C ribonuclease P/MRP subunit [Source:HGNC Symbol%3BAcc:HGNC:30129]	3.29347	6.82587
ENSG00000130517	1.03483	0.0445196	1	up	19:+:18340598-18369950	ENSG00000130517	54858	S4R2Y9,Q05C87,M0QX66,Q9NXJ5,U3KQ24,M0R0B6,U3KQG9,M0R3H3	PGPEP1	pyroglutamyl-peptidase I [Source:HGNC Symbol%3BAcc:HGNC:13568]	6.52722	3.11552
ENSG00000274020	1.40889	0.044618	1	up	1:-:148290889-148519604	ENSG00000274020	388685	-	LINC01138	long intergenic non-protein coding RNA 1138 [Source:HGNC Symbol%3BAcc:HGNC:49454]	1.2868	0.47393
ENSG00000171314	-1.01748808403727	0.0446482	1	down	10:+:97426191-97433444	ENSG00000171314	5223	P18669,Q6FHK8,Q6P6D7,Q0D2Q6,Q6FHU2	PGAM1	phosphoglycerate mutase 1 [Source:HGNC Symbol%3BAcc:HGNC:8888]	121.119	239.786
ENSG00000204248	1.5453	0.0447438	1	up	6:-:33162681-33192499	ENSG00000204248	1302	A2AAS7,A0A0C4DFS1,A0A0G2JL35,A0A140TA54,A0A140T9A1,A0A0G2JHD9,Q6LCP7,A0A140T9W8,A0A140T9I7,J3JS72,A0A0G2JI07,A0A140T9X7,A0A140TA43,A0A140T9N0,H0YIS1,Q4VXY6,P13942,A0A140T9N1	COL11A2	collagen type XI alpha 2 chain [Source:HGNC Symbol%3BAcc:HGNC:2187]	0.92103	0.30861
ENSG00000241106	2.39027	0.0450417	1	up	6:-:32812763-32820466	ENSG00000241106	3112	Q6FHE3,A0A140TA22,A0A140T9Z3,B7Z742,A0A140T9U5,X5D174,Q5QNS2,H0Y4X4,A0A140T9L2,A0A140T945,E9PI00,X5CF66,A0A140T9F2,P13765,A0A140T935	HLA-DOB	major histocompatibility complex%2C class II%2C DO beta [Source:HGNC Symbol%3BAcc:HGNC:4937]	0.91036	0.16982
ENSG00000105516	1.20292	0.045356	1	up	19:-:48630030-48637379	ENSG00000105516	1628	M0QXW3,A0A024QZH7,M0QXP1,Q10586	DBP	D-box binding PAR bZIP transcription factor [Source:HGNC Symbol%3BAcc:HGNC:2697]	2.96001	1.25746
ENSG00000185291	2.18495	0.0454093	1	up	X:+:1336616-1382689	ENSG00000185291	-	J3JS34,P26951	IL3RA	interleukin 3 receptor subunit alpha [Source:HGNC Symbol%3BAcc:HGNC:6012]	1.27223	0.27362
ENSG00000155115	-1.06163466044316	0.0454391	1	down	6:+:110958706-110967890	ENSG00000155115	112495	Q969F1,Q3SWV5	GTF3C6	general transcription factor IIIC subunit 6 [Source:HGNC Symbol%3BAcc:HGNC:20872]	19.6611	40.1338
ENSG00000157168	-1.09515723304034	0.0454857	1	down	8:+:31639222-32855666	ENSG00000157168	3084	B7Z168,A6MW55,Q96IB3,A0A494C1B5,A0A5F9ZHA5,A0A494C0L9,B5BU95,E5RHQ1,A0A494C0K4,A0A494C0T5,B0FYA9,A0A494C043,A0A494C054,Q6ICV5,E5RIG8,H0YDC2,A5YAK8,A0A494C114,A0A494C1G2,F6RJN6,A0A494C0Q4,Q7RTV8,H0YBA3,Q86WJ0,Q7RTW4,B9EK51,E5RHP6,Q7RTW3,A6MW56,E3SFN0,Q6PK61,A0A494BZT4,H0YCP0,A5YAK7,A0A087X0X9,A6MW54,E3SFM9,A0A494C1F5,B0FWZ3,A0A024QY88,Q7RTW5,A5YAK6,Q02297,B0FYA8,A0A494C1F8,B0FYA7	NRG1	neuregulin 1 [Source:HGNC Symbol%3BAcc:HGNC:7997]	0.67281	1.40567
ENSG00000124602	1.51557	0.0454859	1	up	6:-:41026895-41039221	ENSG00000124602	222643	Q8IV45	UNC5CL	unc-5 family C-terminal like [Source:HGNC Symbol%3BAcc:HGNC:21203]	2.29099	0.78363
ENSG00000148835	-1.25127643495762	0.0454933	1	down	10:+:103367976-103389065	ENSG00000148835	6877	Q15542	TAF5	TATA-box binding protein associated factor 5 [Source:HGNC Symbol%3BAcc:HGNC:11539]	2.06152	4.79928
ENSG00000166130	-1.1349034118331	0.0456142	1	down	12:-:98613405-98645113	ENSG00000166130	121457	Q70UQ0	IKBIP	IKBKB interacting protein [Source:HGNC Symbol%3BAcc:HGNC:26430]	2.75124	5.90862
ENSG00000261369	3.07477	0.0456422	1	up	16:+:47299447-47317814	ENSG00000261369	-	-	-	novel transcript%2C antisense to ITFG1	1.32384	0.15366
ENSG00000188177	1.0997	0.0457784	1	up	2:+:112275597-112340063	ENSG00000188177	376940	P61129	ZC3H6	zinc finger CCCH-type containing 6 [Source:HGNC Symbol%3BAcc:HGNC:24762]	2.53231	1.15556
ENSG00000074855	1.13732	0.0463755	1	up	19:-:17323223-17334855	ENSG00000074855	57719	M0QYD2,Q9HCE9	ANO8	anoctamin 8 [Source:HGNC Symbol%3BAcc:HGNC:29329]	4.89639	2.17685
ENSG00000163141	1.78749	0.0465793	1	up	1:+:151036321-151047720	ENSG00000163141	149428	F8W685,Q7Z465,A2A492	BNIPL	BCL2 interacting protein like [Source:HGNC Symbol%3BAcc:HGNC:16976]	0.99111	0.28077
ENSG00000247095	-1.6097304058701	0.0465835	1	down	11:-:565660-568457	ENSG00000247095	100506211	-	MIR210HG	MIR210 host gene [Source:HGNC Symbol%3BAcc:HGNC:39524]	0.77191	2.30388
ENSG00000157873	1.25714	0.0466962	1	up	1:+:2555639-2565382	ENSG00000157873	8764	A0A0D9SF52,B9A034,F6UPZ7,F6Q0M4,Q92956,A0A024R052	TNFRSF14	TNF receptor superfamily member 14 [Source:HGNC Symbol%3BAcc:HGNC:11912]	2.47128	1.01112
ENSG00000053372	-1.0239962041191	0.046764	1	down	1:+:19251805-19260128	ENSG00000053372	51154	Q9UKD2	MRTO4	MRT4 homolog%2C ribosome maturation factor [Source:HGNC Symbol%3BAcc:HGNC:18477]	9.36251	18.6193
ENSG00000185561	1.065	0.0468823	1	up	17:-:1702816-1710377	ENSG00000185561	727910	A6NGC4	TLCD2	TLC domain containing 2 [Source:HGNC Symbol%3BAcc:HGNC:33522]	6.00272	2.80588
ENSG00000226468	-3.09515723304034	0.0470897	1	down	7:-:32456963-32457758	ENSG00000226468	-	-	-	phosphoribosyl pyrophosphate synthetase 2 (PRPS2) pseudogene	0.16077	1.34354
ENSG00000151715	1.38484	0.0470917	1	up	11:+:129815848-129860003	ENSG00000151715	120224	Q96B21,A0A024R3N8	TMEM45B	transmembrane protein 45B [Source:HGNC Symbol%3BAcc:HGNC:25194]	3.39349	1.27083
ENSG00000109971	-1.10688334777857	0.0471314	1	down	11:-:123057489-123063230	ENSG00000109971	3312	V9HW22,E9PKE3,E9PQK7,E9PN25,E9PLF4,E9PQQ4,Q96H53,E9PK54,Q96IS6,E9PN89,E9PI65,E9PPY6,E9PM13,E9PNE6,A8K7Q2,P11142,E9PS65	HSPA8	heat shock protein family A (Hsp70) member 8 [Source:HGNC Symbol%3BAcc:HGNC:5241]	133.394	280.97
ENSG00000111266	1.00484	0.0474398	1	up	12:-:12473282-12562863	ENSG00000111266	80824	A0A024RAR2,Q8IVT8,Q32MA0,F5H5X4,Q9BY84	DUSP16	dual specificity phosphatase 16 [Source:HGNC Symbol%3BAcc:HGNC:17909]	8.03856	3.9175
ENSG00000230715	1.23532	0.0475714	1	up	7:+:128652841-128653243	ENSG00000230715	-	-	-	novel pseudogene	40.3283	16.7518
ENSG00000182585	1.80531	0.0476604	1	up	4:+:74308470-74316789	ENSG00000182585	255324	Q6UW88,H3BM13,A0PK19	EPGN	epithelial mitogen [Source:HGNC Symbol%3BAcc:HGNC:17470]	1.08614	0.30392
ENSG00000269553	1.73492	0.0477642	1	up	19:+:35330843-35331920	ENSG00000269553	-	-	-	novel transcript	9.41396	2.76584
ENSG00000089820	1.13366	0.0478924	1	up	X:-:153907367-153934999	ENSG00000089820	393	F8WAR0,E9PCM6,C9JLA8,A0A2X0SF61,H7C3G3,P98171,C9J5M2,H7C120,E7EQN5,S4R314,H7C3K8,H7C2Z8,S4R352,Q6PJ34,A0A0B4J1X7	ARHGAP4	Rho GTPase activating protein 4 [Source:HGNC Symbol%3BAcc:HGNC:674]	4.3001	1.91659
ENSG00000259768	-1.07387367467237	0.0479998	1	down	16:+:72665123-72822781	ENSG00000259768	-	-	-	novel transcript%2C antisense to ZFHX3	2.17687	4.48145
ENSG00000243491	-2.05451524854299	0.0480795	1	down	2:-:9757496-9770341	ENSG00000243491	-	-	-	novel transcript	0.29577	1.20156
ENSG00000086619	1.53287	0.0481512	1	up	1:-:236215101-236281958	ENSG00000086619	56605	Q5T1H5,Q86YB8,Q5TAE8	ERO1B	endoplasmic reticulum oxidoreductase 1 beta [Source:HGNC Symbol%3BAcc:HGNC:14355]	1.1276	0.38109
ENSG00000258469	3.7122	0.0481941	1	up	14:+:55298644-55299231	ENSG00000258469	100307126	P59074	CHMP4BP1	charged multivesicular body protein 4B pseudogene 1 [Source:HGNC Symbol%3BAcc:HGNC:43616]	1.52346	0.11368
ENSG00000271547	3.7122	0.0481941	1	up	12:-:48800576-48801086	ENSG00000271547	-	-	-	chromosome 20 open reading frame 27 (C20orf27) pseudogene	1.75303	0.1308
ENSG00000239280	3.7122	0.0481941	1	up	3:-:113740823-113741254	ENSG00000239280	-	-	-	pseudogene similar to part of dihydrolipoamide branched chain transacylase E2 DBT	2.0736	0.15473
ENSG00000150281	1.55056	0.0483321	1	up	16:+:30896614-30903547	ENSG00000150281	1489	Q16619	CTF1	cardiotrophin 1 [Source:HGNC Symbol%3BAcc:HGNC:2499]	3.7753	1.26039
ENSG00000160124	-1.08528698901628	0.0483839	1	down	3:-:122359591-122383231	ENSG00000160124	131076	C9JQ41,C9JBU9,H7C525,Q4VC31	MIX23	mitochondrial matrix import factor 23 [Source:HGNC Symbol%3BAcc:HGNC:31136]	8.06232	16.7294
ENSG00000256812	1.14073	0.0485377	1	up	16:+:55566684-55567687	ENSG00000256812	84290	Q96L46	CAPNS2	calpain small subunit 2 [Source:HGNC Symbol%3BAcc:HGNC:16371]	22.8156	10.1194
ENSG00000179241	-1.1782129727679	0.0485577	1	down	11:+:35943981-36232136	ENSG00000179241	143458	E9PR86,Q86YD5	LDLRAD3	low density lipoprotein receptor class A domain containing 3 [Source:HGNC Symbol%3BAcc:HGNC:27046]	1.8881	4.17849
ENSG00000179528	1.69144	0.0486086	1	up	2:-:74497517-74503316	ENSG00000179528	85474	G3V218,Q6XYB7	LBX2	ladybird homeobox 2 [Source:HGNC Symbol%3BAcc:HGNC:15525]	1.93981	0.58736
ENSG00000213213	1.97523	0.0486175	1	up	9:+:136796338-136807741	ENSG00000213213	84960	G5E9W6,Q5T5S1	CCDC183	coiled-coil domain containing 183 [Source:HGNC Symbol%3BAcc:HGNC:28236]	0.90302	0.2246
ENSG00000197299	-1.03577868596141	0.04862	1	down	15:+:90717346-90816166	ENSG00000197299	641	H0YLV8,A0A7P0TBM9,H0YNU5,B7ZKN7,A0A3B3IT82,Q3B7X0,P54132	BLM	BLM RecQ like helicase [Source:HGNC Symbol%3BAcc:HGNC:1058]	2.51848	5.04958
ENSG00000129173	-1.07080737162459	0.0486766	1	down	11:-:19224063-19241620	ENSG00000129173	79733	E9PMT9,A0AVK6	E2F8	E2F transcription factor 8 [Source:HGNC Symbol%3BAcc:HGNC:24727]	3.69921	7.59927
ENSG00000196656	-1.24571690961572	0.048869	1	down	4:-:113214046-113217170	ENSG00000196656	-	-	-	ribosomal protein S26 (RPS26) pseudogene	12.8485	29.7967
ENSG00000111653	1.10238	0.0490179	1	up	12:-:6650301-6663142	ENSG00000111653	51147	H0YEH7,A4KYM7,A4KYM5,E9PNE3,R4GNG1,E9PJ14,Q9UNL4	ING4	inhibitor of growth family member 4 [Source:HGNC Symbol%3BAcc:HGNC:19423]	9.96747	4.53997
ENSG00000115594	1.08172	0.0491325	1	up	2:+:102064544-102179874	ENSG00000115594	3554	B8ZZ73,C9JQ36,B8ZZW4,Q6NWP5,B9A040,C9JW84,H7BZM5,C9J3W8,C9JWB2,C9J686,F8WF92,P14778,Q6NWP6	IL1R1	interleukin 1 receptor type 1 [Source:HGNC Symbol%3BAcc:HGNC:5993]	4.20402	1.94246
ENSG00000185507	1.0372	0.0492817	1	up	11:-:612553-615983	ENSG00000185507	3665	E9PR03,E9PSE3,M9RSF4,A0A3B3ITQ5,A0A3B3ISS4,B4E1B1,A0A024RCA2,E9PQ11,Q92985,A0A3B3ISC0,E9PIA7	IRF7	interferon regulatory factor 7 [Source:HGNC Symbol%3BAcc:HGNC:6122]	15.09	7.1908
ENSG00000111962	1.25919	0.0494676	1	up	6:+:148747030-149076990	ENSG00000111962	10090	Q9Y2C2	UST	uronyl 2-sulfotransferase [Source:HGNC Symbol%3BAcc:HGNC:17223]	2.96168	1.21004
ENSG00000102057	1.45504	0.0495295	1	up	X:-:48961378-48971844	ENSG00000102057	3750	H7C3V4,Q9NSA2	KCND1	potassium voltage-gated channel subfamily D member 1 [Source:HGNC Symbol%3BAcc:HGNC:6237]	1.29402	0.46158
ENSG00000231925	1.0037	0.0495539	1	up	6:-:33299694-33314387	ENSG00000231925	6892	A0A0G2JH37,A0A0G2JKZ1,A0A0G2JJI5,C9JA35,A0A140T9B2,O15533,A2AB90,A0A024RCT1,A0A0A0MSV9,Q6P1N7,A0A0A0MT98	TAPBP	TAP binding protein [Source:HGNC Symbol%3BAcc:HGNC:11566]	135.096	65.8894
ENSG00000256043	1.12217	0.0495911	1	up	4:-:155921580-155953912	ENSG00000256043	1519	A0A7P0T996,A0A7I2V4S1,A0A7P0Z4C4,A0A7P0T8T8,A0A7P0Z4L5,A0A7P0T898,A0A7P0Z4I5,A0A7P0Z4D8,A0A7I2V4E3,P43234,P43235	CTSO	cathepsin O [Source:HGNC Symbol%3BAcc:HGNC:2542]	3.06658	1.37773
ENSG00000243566	1.11384	0.049673	1	up	7:+:76510525-76516522	ENSG00000243566	105375355	A0A0J9YVS6,Q9BT76	UPK3B	uroplakin 3B [Source:HGNC Symbol%3BAcc:HGNC:21444]	9.80745	4.43175
