# Supplementary material for: Zinc finger protein ZC3H18 is abnormally expressed in esophageal cancer tissues and facilitates the proliferation of esophageal cancer cells
Source: Front Immunol. 2025 Feb 25;16:1556509. doi: 10.3389/fimmu.2025.1556509 (PMC11894379; doi:10.3389/fimmu.2025.1556509)
Supplement: Supplementary file 1 [file DataSheet1.zip › Results of eukaryotic transcriptome sequencing/genes/E109si2_vs_E109siNC/genes_PC1_and_PC2.score.xls]

PC1	PC2
E109si2	-31.6227766016839	1.62231339473351e-14
E109siNC	31.6227766016839	-1.59872115546023e-14
