# Supplementary material for: Zinc finger protein ZC3H18 is abnormally expressed in esophageal cancer tissues and facilitates the proliferation of esophageal cancer cells
Source: Front Immunol. 2025 Feb 25;16:1556509. doi: 10.3389/fimmu.2025.1556509 (PMC11894379; doi:10.3389/fimmu.2025.1556509)
Supplement: Supplementary file 1 [file DataSheet1.zip › Results of eukaryotic transcriptome sequencing/genes/E109si4_vs_E109siNC/deg.anno.xlsx]

## Sheet: Sheet1
ID	logFC	Pvalue	adj.Pvalue	regulation	pos_info	ensembl	entrez	uniprot	symbol	description	E109siNC|E109siNC	E109si4|E109si4
ENSG00000094755	4.56114	1.82296e-15	4.72091e-11	up	5:+:170763350-170814047	ENSG00000094755	2568	E5RHF6,E5RK74,E5RG98,E5RI57,E7EWG0,E5RGF7,E5RHU0,O00591	GABRP	gamma-aminobutyric acid type A receptor subunit pi [Source:HGNC Symbol%3BAcc:HGNC:4089]	1.25843	30.8396
ENSG00000169550	4.97136	8.703e-13	9.82064e-09	up	11:-:26559032-26572263	ENSG00000169550	143662	A0A0A0MT67,A0A0A0MTD6,A0A3B3IU37,Q8N387	MUC15	mucin 15%2C cell surface associated [Source:HGNC Symbol%3BAcc:HGNC:14956]	0.31678	10.3165
ENSG00000163554	4.67367	1.13766e-12	9.82064e-09	up	1:-:158610704-158686715	ENSG00000163554	6708	D3DVD8,L8E8Z3,O60686,P02549	SPTA1	spectrin alpha%2C erythrocytic 1 [Source:HGNC Symbol%3BAcc:HGNC:11272]	0.16532	4.38
ENSG00000205420	-3.89664261549668	9.40746e-11	6.09063e-07	down	12:-:52487176-52493257	ENSG00000205420	3853	A0A0S2Z427,A0A0S2Z428,P02538	KRT6A	keratin 6A [Source:HGNC Symbol%3BAcc:HGNC:6443]	17.5213	1.22124
ENSG00000064787	3.20784	1.85676e-09	9.61688e-06	up	20:-:53936777-54070594	ENSG00000064787	8537	Q05CL3,H0Y542,A0AVG7,H7C1E7,G3XAF7,O75363	BCAS1	brain enriched myelin associated protein 1 [Source:HGNC Symbol%3BAcc:HGNC:974]	1.71471	16.4471
ENSG00000213626	3.24313	1.31942e-08	5.69485e-05	up	2:+:30231534-30323730	ENSG00000213626	81606	Q7LC25,B5MBX5,Q86T20,Q53QV2,B5MC28,B5MCP4,B5MCM2,F8WC18	LBH	LBH regulator of WNT signaling pathway [Source:HGNC Symbol%3BAcc:HGNC:29532]	1.35688	13.3371
ENSG00000130600	-2.87123777166669	2.92809e-08	0.000108327	down	11:-:1995176-2001470	ENSG00000130600	283120	-	H19	H19 imprinted maternally expressed transcript [Source:HGNC Symbol%3BAcc:HGNC:4713]	94.1591	13.359
ENSG00000218416	3.34643	8.30796e-08	0.000268939	up	2:-:240449315-240456714	ENSG00000218416	-	-	-	novel transcript%2C antisense to GPC1	1.01243	10.6902
ENSG00000128510	-2.87589368617004	1.36822e-07	0.000393697	down	7:+:130293134-130324180	ENSG00000128510	51200	A4D1M3,C9J7D6,B7Z5J4,C9J3P4,C9J6N7,Q9UI42	CPA4	carboxypeptidase A4 [Source:HGNC Symbol%3BAcc:HGNC:15740]	18.0698	2.55542
ENSG00000174827	3.36511	1.8369e-07	0.000451802	up	1:-:145670852-145708148	ENSG00000174827	5174	A0A024R4E8,A0A0C4DG67,Q5T2W1	PDZK1	PDZ domain containing 1 [Source:HGNC Symbol%3BAcc:HGNC:8821]	1.10504	11.82
ENSG00000281181	-3.15376763103519	1.91907e-07	0.000451802	down	21:-:8437629-8438551	ENSG00000281181	-	-	-	novel transcript%2C similar to YY1 associated myogenesis RNA 1 YAM1	38.8157	4.52762
ENSG00000174514	3.43743	2.58037e-07	0.000556866	up	1:+:205568885-205602918	ENSG00000174514	148808	B7Z8X0,F5H391,A0A087WWW5,A0A087WYZ8,A0A087X0S2,Q8N468,A0A087WUK7	MFSD4A	major facilitator superfamily domain containing 4A [Source:HGNC Symbol%3BAcc:HGNC:25433]	0.3925	4.41424
ENSG00000081052	2.45638	1.37575e-06	0.00258104	up	2:-:227002714-227164453	ENSG00000081052	1286	J3KNM7,A0A2R8Y548,P53420	COL4A4	collagen type IV alpha 4 chain [Source:HGNC Symbol%3BAcc:HGNC:2206]	3.65308	20.8135
ENSG00000069482	-3.33668412090542	1.45442e-06	0.00258104	down	11:+:68683779-68691175	ENSG00000069482	51083	Q8N6F7,P22466	GAL	galanin and GMAP prepropeptide [Source:HGNC Symbol%3BAcc:HGNC:4114]	14.9621	1.53742
ENSG00000153404	2.56955	1.49499e-06	0.00258104	up	5:+:92151-189972	ENSG00000153404	153478	Q96HN1,A0A2X0SFW5,A0A1B0GW72,Q96PX9	PLEKHG4B	pleckstrin homology and RhoGEF domain containing G4B [Source:HGNC Symbol%3BAcc:HGNC:29399]	0.98473	6.06835
ENSG00000257335	4.21319	1.76002e-06	0.0028487	up	7:+:141907813-142106747	ENSG00000257335	8972	A0A024R7A5,Q8TE24,E7EW87,Q8TE25,A0A0J9YX77,E7ER45,E9PEQ5,O43451,A0A0J9YVZ3	MGAM	maltase-glucoamylase [Source:HGNC Symbol%3BAcc:HGNC:7043]	0.04966	0.95626
ENSG00000113389	-2.87982245099094	2.24925e-06	0.0034264	down	5:+:32689070-32791724	ENSG00000113389	4883	H0Y9B9,D6RDL8,Q60I31,C9JK69,P17342	NPR3	natriuretic peptide receptor 3 [Source:HGNC Symbol%3BAcc:HGNC:7945]	3.14145	0.44306
ENSG00000041982	-3.30809577742648	2.60498e-06	0.00374784	down	9:-:115019575-115118257	ENSG00000041982	3371	F5H7V9,E9PC84,P24821,A7MBN2,A9YUB8,A0A0U1RR80,Q4LE33,A0A024R884,H0YGZ3,J3QSU6,F5H5D6	TNC	tenascin C [Source:HGNC Symbol%3BAcc:HGNC:5318]	1.85843	0.19478
ENSG00000175592	-2.8947604299187	4.86567e-06	0.00653111	down	11:-:65892049-65900573	ENSG00000175592	8061	E9PKL5,E9PQT6,A0A0S2Z595,E9PPX2,P15407	FOSL1	FOS like 1%2C AP-1 transcription factor subunit [Source:HGNC Symbol%3BAcc:HGNC:13718]	13.5666	1.89366
ENSG00000179776	2.3239	5.04392e-06	0.00653111	up	16:+:66366622-66404784	ENSG00000179776	1003	H3BR11,I3L1J2,B4DTR2,H3BQ82,H3BPG1,P33151,Q4VAI4,H3BR64	CDH5	cadherin 5 [Source:HGNC Symbol%3BAcc:HGNC:1764]	4.79322	24.9134
ENSG00000170390	3.81197	5.9167e-06	0.00718783	up	4:+:150078445-150257438	ENSG00000170390	166614	G5E9L9,A0A0U1RRD0,A0A0U1RR70,Q8N568	DCLK2	doublecortin like kinase 2 [Source:HGNC Symbol%3BAcc:HGNC:19002]	0.1665	2.42754
ENSG00000196754	-2.28399677116102	6.1062e-06	0.00718783	down	1:-:153561108-153567890	ENSG00000196754	6273	P29034,Q5RHS7,R4GN49	S100A2	S100 calcium binding protein A2 [Source:HGNC Symbol%3BAcc:HGNC:10492]	141.335	30.1258
ENSG00000172403	2.609	6.45607e-06	0.00726925	up	4:+:118850688-119061247	ENSG00000172403	171024	H0Y9Y3,B9EG60,Q9UMS6,B4E258	SYNPO2	synaptopodin 2 [Source:HGNC Symbol%3BAcc:HGNC:17732]	0.32856	2.08086
ENSG00000224259	3.36451	8.67186e-06	0.0093573	up	1:+:159958035-159984750	ENSG00000224259	100505633	-	LINC01133	long intergenic non-protein coding RNA 1133 [Source:HGNC Symbol%3BAcc:HGNC:49447]	0.36366	3.88829
ENSG00000106541	2.39712	9.48379e-06	0.00982407	up	7:-:16791811-16833433	ENSG00000106541	10551	Q4JM46,Q4JM47,C9J3E2,H7C3Z9,B5MC07,O95994	AGR2	anterior gradient 2%2C protein disulphide isomerase family member [Source:HGNC Symbol%3BAcc:HGNC:328]	4.15944	22.7448
ENSG00000125999	2.22717	1.06531e-05	0.0106109	up	20:+:33273480-33309871	ENSG00000125999	92747	A2A2R0,Q8TDL5	BPIFB1	BPI fold containing family B member 1 [Source:HGNC Symbol%3BAcc:HGNC:16108]	20.5734	99.9977
ENSG00000165092	2.31396	1.24182e-05	0.0119109	up	9:-:72900671-73080442	ENSG00000165092	216	Q5SYQ8,V9HW83,Q5SYQ7,P00352,Q5SYQ9	ALDH1A1	aldehyde dehydrogenase 1 family member A1 [Source:HGNC Symbol%3BAcc:HGNC:402]	5.20138	26.8491
ENSG00000073910	2.78635	1.3259e-05	0.0119593	up	13:+:31846713-32299125	ENSG00000073910	10129	L8EB55,A0A286YFA9,A0A2R8Y5V8,H0YE00,A0A2R8Y7Y8,A0A2R8YCY2,A0A024RDQ1,Q5TBA9,B1ALA1	FRY	FRY microtubule binding protein [Source:HGNC Symbol%3BAcc:HGNC:20367]	0.18437	1.3204
ENSG00000105523	4.30205	1.33923e-05	0.0119593	up	19:-:48599961-48615076	ENSG00000105523	54854	M0QZ37,Q2M2I3	FAM83E	family with sequence similarity 83 member E [Source:HGNC Symbol%3BAcc:HGNC:25972]	0.08098	1.65831
ENSG00000186847	-4.80106495551445	1.5879e-05	0.0137073	down	17:-:41582279-41586895	ENSG00000186847	3861	A0A024R1X6,P02533	KRT14	keratin 14 [Source:HGNC Symbol%3BAcc:HGNC:6416]	2.16382	0.08057
ENSG00000144354	-2.23065695368471	1.69098e-05	0.0141263	down	2:+:173354820-173368997	ENSG00000144354	83879	D3DPD9,F8WBA7,Q9BWT1	CDCA7	cell division cycle associated 7 [Source:HGNC Symbol%3BAcc:HGNC:14628]	23.0393	5.09584
ENSG00000176788	-2.26553083469634	1.77514e-05	0.0141269	down	5:+:17065598-17276843	ENSG00000176788	10409	U3KQP0,P80723	BASP1	brain abundant membrane attached signal protein 1 [Source:HGNC Symbol%3BAcc:HGNC:957]	33.8567	7.30958
ENSG00000163131	2.21592	1.80016e-05	0.0141269	up	1:-:150730079-150765957	ENSG00000163131	1520	A0A7P0TB77,U3KQE7,A0A7P0T8A1,A0A7P0TAQ0,A0A7P0T844,A0A7P0T8U1,A0A7P0T904,U3KPS4,P25774,A0A7P0T8H4,A0A7P0T7Z6	CTSS	cathepsin S [Source:HGNC Symbol%3BAcc:HGNC:2545]	3.00824	14.5082
ENSG00000078114	2.25948	2.17273e-05	0.0160764	up	10:-:20779973-21293011	ENSG00000078114	10529	A0A0U1RRK0,O76041,Q2TBD1,Q5JUU8,A0A6Q8PF21,A0A0U1RRI4,A0A0U1RQY0,B0YJ47	NEBL	nebulette [Source:HGNC Symbol%3BAcc:HGNC:16932]	0.78813	3.91752
ENSG00000235269	2.63979	3.15869e-05	0.022583	up	14:-:53685139-53850882	ENSG00000235269	105370503	-	LINC02331	long intergenic non-protein coding RNA 2331 [Source:HGNC Symbol%3BAcc:HGNC:53251]	1.6479	10.6618
ENSG00000172062	-2.27505831806682	3.22651e-05	0.022583	down	5:+:70925030-70953942	ENSG00000172062	6606	E7EQZ4,A0A3G6V6Q6,H0YBZ9,A0A3G6V4Y6,A0A3G6V5W2,I2E4S7,I2E4S9,I2E4T2,B4DP61,A0A0G2JRX5,I4BZJ7,A0A0G2JRY6,A0A3G6V713,I2E4T1,A0A411D760,A0A0G2JQN8,I3QJX9,I6T6Y4,I2E4T3,A0A3G6V344,A0A3G6V3P1,I3QJX8,A0A3G6V326,Q16637	SMN1	survival of motor neuron 1%2C telomeric [Source:HGNC Symbol%3BAcc:HGNC:11117]	16.2301	3.48098
ENSG00000164938	2.16283	3.53538e-05	0.0240936	up	8:-:94925972-94949378	ENSG00000164938	94241	Q96A56,A0A024R9C8	TP53INP1	tumor protein p53 inducible nuclear protein 1 [Source:HGNC Symbol%3BAcc:HGNC:18022]	3.09154	14.3712
ENSG00000258676	4.97372	3.97149e-05	0.0263717	up	15:+:92580741-92600545	ENSG00000258676	-	-	-	novel transcript	0.02986	0.97402
ENSG00000172137	-2.39285979786403	5.17852e-05	0.0335271	down	16:+:71358713-71390436	ENSG00000172137	794	A6NER6,H3BMN5,H3BN14,P22676	CALB2	calbindin 2 [Source:HGNC Symbol%3BAcc:HGNC:1435]	18.1937	3.59616
ENSG00000137801	-2.18178933965576	5.47736e-05	0.0345969	down	15:+:39581079-39599466	ENSG00000137801	7057	A0A024R9Q1,A0A0B6XK25,A8MZG1,P07996,A0PJG0	THBS1	thrombospondin 1 [Source:HGNC Symbol%3BAcc:HGNC:11785]	93.0434	21.2884
ENSG00000169031	2.6409	5.89129e-05	0.0354806	up	2:+:227164624-227314792	ENSG00000169031	1285	A0A024R456,A0A2R8Y2F0,Q548X1,Q01955,A0A2R8Y6E5,H7BXM4	COL4A3	collagen type IV alpha 3 chain [Source:HGNC Symbol%3BAcc:HGNC:2204]	0.26118	1.69113
ENSG00000103056	2.60305	6.3445e-05	0.0373417	up	16:-:68358327-68448508	ENSG00000103056	55512	D6Q0F1,H3BTM0,C8CHW6,H3BS51,I3L228,Q9NY59	SMPD3	sphingomyelin phosphodiesterase 3 [Source:HGNC Symbol%3BAcc:HGNC:14240]	0.4881	3.07855
ENSG00000107099	1.99371	6.79715e-05	0.0387135	up	9:+:214854-465259	ENSG00000107099	81704	F8WC95,E2J6M6,E9PDJ4,Q86XD0,C9J613,E9PHZ4,A2A370,A2A369,C9J7A3,E2J6M5,D3DRH1,A0A2X0SFD1,Q8NF50	DOCK8	dedicator of cytokinesis 8 [Source:HGNC Symbol%3BAcc:HGNC:19191]	3.17841	13.1406
ENSG00000151117	2.61115	6.87656e-05	0.0387135	up	11:+:18693122-18704785	ENSG00000151117	144110	Q8N2M4	TMEM86A	transmembrane protein 86A [Source:HGNC Symbol%3BAcc:HGNC:26890]	0.77191	4.89602
ENSG00000137501	2.05625	7.60588e-05	0.0412877	up	11:-:85694224-85811159	ENSG00000137501	54843	E9PPL3,E9PIB5,E9PRW5,E9PQL8,E9PS39,A0A0U1RQP0,A0A0U1RRJ3,A0A024R5N9,E9PS29,A0A0U1RR07,E9PK22,A0A0U1RQH1,A0A1Y8EH08,Q9HCH5	SYTL2	synaptotagmin like 2 [Source:HGNC Symbol%3BAcc:HGNC:15585]	1.69211	7.30568
ENSG00000134321	2.19952	7.65266e-05	0.0412877	up	2:+:6865557-6898239	ENSG00000134321	91543	C9J674,A0A7P0Z4E2,Q8WXG1,A0A7P0T918,A0A7P0TA11	RSAD2	radical S-adenosyl methionine domain containing 2 [Source:HGNC Symbol%3BAcc:HGNC:30908]	1.66542	7.94121
ENSG00000178695	-2.46506974849153	8.46676e-05	0.0447477	down	13:-:76880175-76886405	ENSG00000178695	115207	A0A140VJM4,Q96CX2	KCTD12	potassium channel tetramerization domain containing 12 [Source:HGNC Symbol%3BAcc:HGNC:14678]	3.72234	0.69984
ENSG00000168140	2.05318	8.72559e-05	0.0451933	up	16:+:4371848-4383538	ENSG00000168140	114990	Q6EMK4	VASN	vasorin [Source:HGNC Symbol%3BAcc:HGNC:18517]	6.19515	26.6908
ENSG00000224769	1.94529	9.71817e-05	0.0493473	up	3:+:195614947-195620233	ENSG00000224769	651714	-	MUC20P1	mucin 20%2C cell surface associated pseudogene 1 [Source:HGNC Symbol%3BAcc:HGNC:51921]	32.6249	130.431
ENSG00000163710	-3.5654367070213	0.00011017	0.0538316	down	3:-:142815922-142889206	ENSG00000163710	26577	H7C520,Q9UKZ9,A0A3B3ITE8,H7C5D5,L8E804,C9JYX9	PCOLCE2	procollagen C-endopeptidase enhancer 2 [Source:HGNC Symbol%3BAcc:HGNC:8739]	1.75948	0.15428
ENSG00000233013	3.66887	0.000119921	0.0575109	up	9:+:138217068-138253217	ENSG00000233013	100132403	P0CG42	FAM157B	family with sequence similarity 157 member B [Source:HGNC Symbol%3BAcc:HGNC:34080]	0.22571	2.98005
ENSG00000228544	4.10758	0.000123875	0.058327	up	9:-:136803927-136808848	ENSG00000228544	100131193	-	CCDC183-AS1	CCDC183 antisense RNA 1 [Source:HGNC Symbol%3BAcc:HGNC:44105]	0.11206	2.0053
ENSG00000154734	-3.1030934929641	0.000127835	0.0591169	down	21:-:26835755-26845409	ENSG00000154734	9510	E5RI60,A0A7I2V400,A0A7I2V5J1,Q9UHI8,Q8NE26,A0A7I2YQL5	ADAMTS1	ADAM metallopeptidase with thrombospondin type 1 motif 1 [Source:HGNC Symbol%3BAcc:HGNC:217]	1.2356	0.14928
ENSG00000232316	2.84644	0.000143667	0.0646345	up	6:-:113428540-113433555	ENSG00000232316	105377957	-	LINC02518	long intergenic non-protein coding RNA 2518 [Source:HGNC Symbol%3BAcc:HGNC:53509]	2.2551	16.8373
ENSG00000011201	2.82446	0.000144758	0.0646345	up	X:-:8528874-8732137	ENSG00000011201	3730	A0A1B0RPQ5,P23352	ANOS1	anosmin 1 [Source:HGNC Symbol%3BAcc:HGNC:6211]	0.24539	1.80447
ENSG00000109436	2.3707	0.000150717	0.0661544	up	4:-:140620782-140756385	ENSG00000109436	23158	Q6ZT07	TBC1D9	TBC1 domain family member 9 [Source:HGNC Symbol%3BAcc:HGNC:21710]	0.7654	4.10944
ENSG00000162654	1.89794	0.000165519	0.0681589	up	1:-:89181144-89198942	ENSG00000162654	115361	Q96PP9,D3DT27	GBP4	guanylate binding protein 4 [Source:HGNC Symbol%3BAcc:HGNC:20480]	5.24629	20.2968
ENSG00000169583	2.25126	0.000167439	0.0681589	up	9:-:136994608-136996568	ENSG00000169583	9022	Q6FGP1,O95833	CLIC3	chloride intracellular channel 3 [Source:HGNC Symbol%3BAcc:HGNC:2064]	6.0702	30.0013
ENSG00000134258	2.24268	0.000168004	0.0681589	up	1:-:117143587-117210960	ENSG00000134258	79679	A0A087X1M4,Q5T2L0,Q7Z7D3	VTCN1	V-set domain containing T cell activation inhibitor 1 [Source:HGNC Symbol%3BAcc:HGNC:28873]	1.98735	9.76405
ENSG00000012124	1.89044	0.000168443	0.0681589	up	19:+:35319261-35347361	ENSG00000012124	933	M0R0R6,Q9UQB1,M0R1M2,A0A087WZQ4,Q9UQB2,Q0EAF5,M0R2R8,O60926,M0QZ01,M0QZP5,O95700,M0R3H1,M0R2M0,M0QY05,P20273,M0QZR7,M0QY14,M0QYP4	CD22	CD22 molecule [Source:HGNC Symbol%3BAcc:HGNC:1643]	5.60534	21.5736
ENSG00000096060	-2.06911906028767	0.000188743	0.0751981	down	6:-:35573585-35728583	ENSG00000096060	2289	L0R859,L8EC85,Q2TA84,Q13451	FKBP5	FKBP prolyl isomerase 5 [Source:HGNC Symbol%3BAcc:HGNC:3721]	3.89299	0.96307
ENSG00000182179	1.93726	0.00020297	0.0792438	up	3:-:49805209-49813953	ENSG00000182179	7318	P41226	UBA7	ubiquitin like modifier activating enzyme 7 [Source:HGNC Symbol%3BAcc:HGNC:12471]	4.05454	16.1196
ENSG00000125775	2.50177	0.000205017	0.0792438	up	20:-:1309909-1329139	ENSG00000125775	27111	Q9H190	SDCBP2	syndecan binding protein 2 [Source:HGNC Symbol%3BAcc:HGNC:15756]	1.17816	6.92715
ENSG00000107742	2.74935	0.000208321	0.0793366	up	10:-:72059034-72089032	ENSG00000107742	9806	F5H283,Q92563,L8E8K3,A0A024QZQ5	SPOCK2	SPARC (osteonectin)%2C cwcv and kazal like domains proteoglycan 2 [Source:HGNC Symbol%3BAcc:HGNC:13564]	0.2815	1.96499
ENSG00000078804	2.04719	0.000219628	0.0822389	up	20:+:34704339-34713439	ENSG00000078804	58476	Q5JX65,Q5JX66,Q8IXH6	TP53INP2	tumor protein p53 inducible nuclear protein 2 [Source:HGNC Symbol%3BAcc:HGNC:16104]	2.41518	10.3623
ENSG00000138131	1.83234	0.00022936	0.0836582	up	10:-:98247690-98268194	ENSG00000138131	84171	Q96JB6	LOXL4	lysyl oxidase like 4 [Source:HGNC Symbol%3BAcc:HGNC:17171]	17.2074	63.6127
ENSG00000103044	-2.76324349007948	0.000270098	0.0971491	down	16:+:69105653-69118719	ENSG00000103044	3038	C0KZD9,Q96RV2,H3BRH5,O00219	HAS3	hyaluronan synthase 3 [Source:HGNC Symbol%3BAcc:HGNC:4820]	2.05665	0.31447
ENSG00000176945	2.08111	0.000274888	0.0973647	up	3:+:195720884-195741123	ENSG00000176945	200958	A0A0G2JRI9,A0A0G2JM47,A0A0G2JSE2,I0CMJ9,A0A0G2JQA7,A0A0G2JSA8,A0A0G2JR84,Q8N307,H7C102,A0A0G2JRT2,C9JJE7,I0CMK3,E9PH32,A0A6M4C886,I0EZ59,I0EZ60,A0A0G2JN31,A0A0G2JRM4,A0A0G2JQF3,A0A0G2JNX3,A0A0G2JR26	MUC20	mucin 20%2C cell surface associated [Source:HGNC Symbol%3BAcc:HGNC:23282]	46.9365	206.171
ENSG00000181652	2.12573	0.000278217	0.0973647	up	7:-:151012209-151024499	ENSG00000181652	285973	Q674R7	ATG9B	autophagy related 9B [Source:HGNC Symbol%3BAcc:HGNC:21899]	1.0877	4.92784
ENSG00000232406	2.9355	0.000304758	0.105	up	20:-:36147334-36155760	ENSG00000232406	-	-	-	novel transcript%2C antisense to EPB41L1	0.26793	2.12785
ENSG00000177694	2.00927	0.000308144	0.105	up	3:+:174438573-175810548	ENSG00000177694	254827	Q6H9J7,C9JQ86,Q58DX5	NAALADL2	N-acetylated alpha-linked acidic dipeptidase like 2 [Source:HGNC Symbol%3BAcc:HGNC:23219]	0.72535	3.03138
ENSG00000166250	-2.60607869151865	0.000322932	0.107413	down	11:-:123069872-123195248	ENSG00000166250	79827	Q9H6B4	CLMP	CXADR like membrane protein [Source:HGNC Symbol%3BAcc:HGNC:24039]	2.45847	0.41918
ENSG00000172331	1.86804	0.000323521	0.107413	up	7:+:134646811-134679816	ENSG00000172331	669	A0A024R782,C9JH23,P07738	BPGM	bisphosphoglycerate mutase [Source:HGNC Symbol%3BAcc:HGNC:1093]	7.66081	29.0302
ENSG00000186081	-1.83973196129161	0.000341269	0.110993	down	12:-:52514575-52520530	ENSG00000186081	3852	H0YI76,F8W0C6,Q9UEK9,H0YIN9,F8VU69,F8VV57,P13647	KRT5	keratin 5 [Source:HGNC Symbol%3BAcc:HGNC:6442]	124.804	36.1955
ENSG00000100100	1.93504	0.000345823	0.110993	up	22:-:31281594-31292534	ENSG00000100100	113791	Q96FE7,C9JMK5	PIK3IP1	phosphoinositide-3-kinase interacting protein 1 [Source:HGNC Symbol%3BAcc:HGNC:24942]	3.32098	13.1829
ENSG00000105929	2.55554	0.000347161	0.110993	up	7:-:138706294-138799560	ENSG00000105929	50617	A0A024R791,Q9HBG4,A0A2R8Y6X9,A0A2R8YE46,A0A2R8Y7G6,A0A2R8YGN5	ATP6V0A4	ATPase H+ transporting V0 subunit a4 [Source:HGNC Symbol%3BAcc:HGNC:866]	0.55107	3.3631
ENSG00000168874	2.28423	0.000354579	0.111982	up	2:+:85751344-85791383	ENSG00000168874	84913	D6W5L8,Q96SQ7	ATOH8	atonal bHLH transcription factor 8 [Source:HGNC Symbol%3BAcc:HGNC:24126]	0.4458	2.25425
ENSG00000197506	2.30053	0.00036488	0.113847	up	9:-:84275457-84340758	ENSG00000197506	64078	Q9HAS3	SLC28A3	solute carrier family 28 member 3 [Source:HGNC Symbol%3BAcc:HGNC:16484]	0.76754	3.9253
ENSG00000143344	3.10148	0.000375538	0.115777	up	1:+:183636085-183928532	ENSG00000143344	23179	Q9NZL6,B7Z2W5	RGL1	ral guanine nucleotide dissociation stimulator like 1 [Source:HGNC Symbol%3BAcc:HGNC:30281]	0.15117	1.34691
ENSG00000244620	5.26323	0.000388712	0.118429	up	14:+:105890084-105896577	ENSG00000244620	-	-	-	novel transcript	0.13782	5.49457
ENSG00000168477	2.28748	0.000399259	0.120228	up	6:-:32041153-32115334	ENSG00000168477	7148	A0A140TA52,A0A140TA41,A0A140T956,A0A3B3ISX9,A0A140T923,P22105,A0A140T9C0,Q6IPK3,A0A140TA33,A0A140T8Z8,A0A140T8Y3,A0A1B0GX77,A0A087WWA5,C9J7W4,A0A140T902,A0A087X0I0,A0A140T9L7	TNXB	tenascin XB [Source:HGNC Symbol%3BAcc:HGNC:11976]	0.24789	1.2563
ENSG00000071967	1.77504	0.000414283	0.120775	up	2:+:171522247-171558129	ENSG00000071967	79901	C9JML1,Q53TN4	CYBRD1	cytochrome b reductase 1 [Source:HGNC Symbol%3BAcc:HGNC:20797]	6.38429	22.6826
ENSG00000198910	1.7692	0.000422334	0.120775	up	X:-:153861514-153886173	ENSG00000198910	3897	Q7Z2J8,Q7Z2F9,Q7Z2J0,E9PHJ4,Q7Z2H2,Q7Z2J9,E7EMY4,H3BLW5,Q86SE4,Q7Z2J6,Q7Z2I3,E7EPI4,H0Y5C3,P32004,Q7Z3Z9,E7EVM4	L1CAM	L1 cell adhesion molecule [Source:HGNC Symbol%3BAcc:HGNC:6470]	14.0689	49.7835
ENSG00000104081	1.75963	0.000422669	0.120775	up	15:-:40087890-40108892	ENSG00000104081	90427	H0YK50,H0YNT3,Q96LC9	BMF	Bcl2 modifying factor [Source:HGNC Symbol%3BAcc:HGNC:24132]	7.3259	25.7516
ENSG00000150893	2.17364	0.000424394	0.120775	up	13:+:38687077-38887131	ENSG00000150893	341640	Q5SZK8	FREM2	FRAS1 related extracellular matrix 2 [Source:HGNC Symbol%3BAcc:HGNC:25396]	0.31624	1.4811
ENSG00000204618	2.01517	0.00043357	0.122038	up	6:-:30070266-30075849	ENSG00000204618	80352	Q9H2S5,A0A140T8Y9,Q2L6J4,Q96QB5,A0A140T901	RNF39	ring finger protein 39 [Source:HGNC Symbol%3BAcc:HGNC:18064]	3.76136	15.7838
ENSG00000091986	1.78754	0.000438258	0.122038	up	3:-:112596797-112649530	ENSG00000091986	151887	H7C5K4,C9J8I6,Q76M96	CCDC80	coiled-coil domain containing 80 [Source:HGNC Symbol%3BAcc:HGNC:30649]	9.92798	35.5799
ENSG00000119326	-1.87130323593693	0.000458692	0.12637	down	9:-:108942569-109013522	ENSG00000119326	8727	Q5JTQ6,Q9UBT7,Q5JTQ9	CTNNAL1	catenin alpha like 1 [Source:HGNC Symbol%3BAcc:HGNC:2512]	16.6033	4.71105
ENSG00000139055	1.86439	0.000518958	0.138937	up	12:-:14914039-14938537	ENSG00000139055	121506	F5GYS6,Q96DN0	ERP27	endoplasmic reticulum protein 27 [Source:HGNC Symbol%3BAcc:HGNC:26495]	7.26457	27.4592
ENSG00000156414	2.43851	0.000525	0.138937	up	14:+:103928456-104052667	ENSG00000156414	122402	Q8NDG6,H0YJJ2,A0A0C4DFS5	TDRD9	tudor domain containing 9 [Source:HGNC Symbol%3BAcc:HGNC:20122]	0.46299	2.60543
ENSG00000057149	-3.00355781941319	0.000525767	0.138937	down	18:-:63655197-63661893	ENSG00000057149	6317	P29508	SERPINB3	serpin family B member 3 [Source:HGNC Symbol%3BAcc:HGNC:10569]	3.8374	0.49673
ENSG00000172478	1.80102	0.000602313	0.157556	up	2:-:240886048-240896889	ENSG00000172478	79919	C9JP86,C9JEK0,Q08AI8	MAB21L4	mab-21 like 4 [Source:HGNC Symbol%3BAcc:HGNC:26216]	6.26938	22.6791
ENSG00000181634	1.99237	0.000626846	0.162334	up	9:-:114784652-114806039	ENSG00000181634	9966	O95150,X6R8I9,D9N2U0	TNFSF15	TNF superfamily member 15 [Source:HGNC Symbol%3BAcc:HGNC:11931]	0.95303	3.93654
ENSG00000230533	2.87419	0.000635463	0.162936	up	6:+:137657998-137763984	ENSG00000230533	-	-	-	novel transcript	0.36956	2.81283
ENSG00000133985	1.80854	0.000668857	0.168726	up	14:+:70641916-70675366	ENSG00000133985	23508	Q92623	TTC9	tetratricopeptide repeat domain 9 [Source:HGNC Symbol%3BAcc:HGNC:20267]	2.99171	10.8789
ENSG00000087494	-2.50105747888401	0.000673329	0.168726	down	12:-:27958084-27972733	ENSG00000087494	5744	P12272,F5H485,Q15252,A0A024RB29,F5GZD9,Q53XY9	PTHLH	parathyroid hormone like hormone [Source:HGNC Symbol%3BAcc:HGNC:9607]	3.29789	0.60476
ENSG00000275895	-2.3181934217342	0.000677588	0.168726	down	21:-:6484623-6499261	ENSG00000275895	102724594	P0DN76,A0A1B0GW87	U2AF1L5	U2 small nuclear RNA auxiliary factor 1 like 5 [Source:HGNC Symbol%3BAcc:HGNC:51830]	1.33454	0.2778
ENSG00000272512	2.32736	0.000699354	0.172487	up	1:-:995966-998051	ENSG00000272512	-	-	-	novel transcript	1.40988	7.34562
ENSG00000127129	1.91669	0.000778292	0.189	up	1:-:41478775-41484683	ENSG00000127129	1907	P20800	EDN2	endothelin 2 [Source:HGNC Symbol%3BAcc:HGNC:3177]	5.22894	20.4944
ENSG00000196352	1.68353	0.000780902	0.189	up	1:+:207321532-207386804	ENSG00000196352	1604	B1AP15,H3BLV0,A0A2R8Y4B4,A0A2R8YEC5,A0A2R8YDY3,A0A7G9ZDP2,B1AP13,A0A172WBW8,D3DT85,D3DT86,A0A223PIC2,H7BY55,A0A2H4ZEU7,P08174	CD55	CD55 molecule (Cromer blood group) [Source:HGNC Symbol%3BAcc:HGNC:2665]	6.06591	20.227
ENSG00000187017	2.46431	0.000797851	0.190534	up	1:+:6424776-6461367	ENSG00000187017	83715	A0A0J9YWQ8,Q5JYL1,A0A1B0GUS9,B1AK53,A0A2R8Y7L7,H0Y7L4,K7EMB7,A0A2R8Y6D3,A0A0J9YY76,A0A1B0GUN9,A0A2R8YG57,A0A0A0MSQ4,A0A0J9YW00	ESPN	espin [Source:HGNC Symbol%3BAcc:HGNC:13281]	0.29805	1.70753
ENSG00000106415	1.72158	0.000801953	0.190534	up	7:+:7968796-8094272	ENSG00000106415	113263	C1KEQ1,C1KEQ3,H7C0B2,H7C2L5,H7C0Q2,C1KEQ7,C1KEQ4,Q86VQ1	GLCCI1	glucocorticoid induced 1 [Source:HGNC Symbol%3BAcc:HGNC:18713]	3.33089	11.4038
ENSG00000228589	2.23264	0.000811425	0.191032	up	1:-:28095742-28096422	ENSG00000228589	653566	-	SPCS2P4	signal peptidase complex subunit 2 pseudogene 4 [Source:HGNC Symbol%3BAcc:HGNC:45237]	5.10388	24.9019
ENSG00000145911	2.08277	0.000843876	0.195963	up	5:+:178113532-178126081	ENSG00000145911	23138	O15049	N4BP3	NEDD4 binding protein 3 [Source:HGNC Symbol%3BAcc:HGNC:29852]	0.83761	3.68349
ENSG00000134775	-1.81008700737925	0.000847506	0.195963	down	18:+:36297714-36780055	ENSG00000134775	80206	K7EKZ0,K7ER94,Q8IVF7,Q2V2M9,A0A0A0MTS9,K7EP24	FHOD3	formin homology 2 domain containing 3 [Source:HGNC Symbol%3BAcc:HGNC:26178]	5.49667	1.62724
ENSG00000111859	1.65354	0.000882513	0.200478	up	6:-:11183298-11382348	ENSG00000111859	4739	D6RBQ2,A0A024QZV9,A0A087WUD2,D6RGD7,D6RDV1,D6REP7,Q14511	NEDD9	neural precursor cell expressed%2C developmentally down-regulated 9 [Source:HGNC Symbol%3BAcc:HGNC:7733]	4.14249	13.5291
ENSG00000133321	1.67755	0.000916757	0.206446	up	11:+:63536808-63546462	ENSG00000133321	5920	A6NG31,Q9UL19	PLAAT4	phospholipase A and acyltransferase 4 [Source:HGNC Symbol%3BAcc:HGNC:9869]	103.552	343.87
ENSG00000279041	2.2	0.00094902	0.211869	up	8:+:30552345-30553766	ENSG00000279041	-	-	-	TEC	2.49127	11.883
ENSG00000186832	1.92824	0.000975905	0.215792	up	17:-:41609778-41615899	ENSG00000186832	3868	P08779,K7ENW6,K7ENV3	KRT16	keratin 16 [Source:HGNC Symbol%3BAcc:HGNC:6423]	2.99531	11.8343
ENSG00000160951	3.50424	0.000983259	0.215792	up	19:-:14472466-14475354	ENSG00000160951	5731	P34995,Q05C32	PTGER1	prostaglandin E receptor 1 [Source:HGNC Symbol%3BAcc:HGNC:9593]	0.23652	2.78608
ENSG00000148735	1.91828	0.00102473	0.221775	up	10:+:113751262-113783429	ENSG00000148735	79949	A0A494C1H5,Q5SXH7,A0A0C4DFS9,H7BZQ2,A0A494C040	PLEKHS1	pleckstrin homology domain containing S1 [Source:HGNC Symbol%3BAcc:HGNC:26285]	1.33826	5.251
ENSG00000159166	-1.63221452572817	0.00102765	0.221775	down	1:-:201380833-201399915	ENSG00000159166	3898	A0A0J9YVY2,A0A0J9YW63,Q6IPJ9,A0A0J9YYF6,O00515,E9PDI4	LAD1	ladinin 1 [Source:HGNC Symbol%3BAcc:HGNC:6472]	39.7645	13.3165
ENSG00000133135	2.55636	0.00105968	0.226797	up	X:+:106693794-106797016	ENSG00000133135	79589	Q8TEB7,Q5JSK4	RNF128	ring finger protein 128 [Source:HGNC Symbol%3BAcc:HGNC:21153]	0.44978	2.74652
ENSG00000174080	1.79524	0.00111501	0.236685	up	11:-:66563464-66568879	ENSG00000174080	8722	A0A7I2V2K3,H0YE42,A0A7I2V5B9,A0A7I2V5Q1,A0A7I2V3V9,A0A7I2V3L9,A0A7I2YQ73,A0A7I2V5F8,A0A7I2V313,A0A7I2V4A8,A0A7I2V3M3,A0A024R5G9,A0A7I2V3X1,A0A7I2V3E7,Q6FHS1,H0YD65,A0A7I2YQB3,A0A7I2V4V5,A0A7I2V411,A0A7I2YQH8,Q9UBX1,A0A7I2YQW3	CTSF	cathepsin F [Source:HGNC Symbol%3BAcc:HGNC:2531]	2.65855	9.57866
ENSG00000211891	1.70617	0.0011952	0.247616	up	14:-:105597691-105601728	ENSG00000211891	3497	A0A286YES5,P01854	IGHE	immunoglobulin heavy constant epsilon [Source:HGNC Symbol%3BAcc:HGNC:5522]	10.5756	35.8225
ENSG00000185499	1.59646	0.0012262	0.252023	up	1:-:155185824-155192916	ENSG00000185499	4582	A6ZIE3,A5YRV2,A6ZID6,B1AVQ7,B6ECB5,A5YRU1,Q7Z546,B6ECA3,B6ECA9,A5YRU6,Q7Z545,B6ECA4,A0A087X0L2,Q7Z538,A5YRU5,A5YRU0,P15941,Q7Z541,B6ECB2,A0A0C4DGW3,A5YRU3,A6ZIE9,A5YRU4,Q7Z539,A0A087WVJ0,Q7Z536,A6ZID8,A6ZID5,A0A0A0MRB3,A5YRU8,A0A087WZZ6,A5YRU9,A6ZIE7,A0A087WWM2,A5YRU2,A6ZIE5,B6ECA2,Q7Z551,A0A087WZI8,A0A087X2A4,B6ECB3,B6EC89,A6ZIE8,A6ZIF1,A0A0A0MSH4,A5YRV0,A6ZID4,A0A087X061,A0A087WTR1,Q7Z549,B6ECB…	MUC1	mucin 1%2C cell surface associated [Source:HGNC Symbol%3BAcc:HGNC:7508]	12.3848	38.8788
ENSG00000196814	2.17029	0.00125681	0.25628	up	9:+:126326829-126507041	ENSG00000196814	89853	Q9H7P6,F8W922	MVB12B	multivesicular body subunit 12B [Source:HGNC Symbol%3BAcc:HGNC:23368]	0.43129	2.01526
ENSG00000127946	-1.63126270006624	0.00127271	0.257495	down	7:-:75533298-75738962	ENSG00000127946	3092	Q8TDA4,A4VCI6,C9JMG5,O00291	HIP1	huntingtin interacting protein 1 [Source:HGNC Symbol%3BAcc:HGNC:4913]	9.74814	3.26666
ENSG00000232445	-2.91502114481153	0.00129955	0.260887	down	7:+:101308270-101314800	ENSG00000232445	101927746	-	EMSLR	E2F1 mRNA stabilizing lncRNA [Source:HGNC Symbol%3BAcc:HGNC:54408]	1.12903	0.15539
ENSG00000069493	1.92274	0.00137435	0.271084	up	12:+:9664969-9699553	ENSG00000069493	29121	H0YGG6,W8JD10,F5H0P0,A0A024RAP1,H0YH49,W8T7N2,A0A0C4DGG4,F5H5U4,W8JE22,W8SBA0,A0A0C4DG81,W8SND9,W8JXM2,V9HVU7,F8WF99,W8S9T2,W8JNK3,Q9UHP7,W8SJH0	CLEC2D	C-type lectin domain family 2 member D [Source:HGNC Symbol%3BAcc:HGNC:14351]	0.92261	3.63129
ENSG00000244242	2.84819	0.00138008	0.271084	up	11:-:1732406-1750595	ENSG00000244242	402778	H0Y3H0,A0A0G2JR53,A6NMD0	IFITM10	interferon induced transmembrane protein 10 [Source:HGNC Symbol%3BAcc:HGNC:40022]	0.16738	1.25124
ENSG00000114796	1.5822	0.00138175	0.271084	up	3:+:183635610-183684519	ENSG00000114796	54800	C9J3M5,C9JCK3,C9J2N4,C9JMQ9,C9JN72,C9JXR5,C9JQ67,Q6TFL4,C9J0A6	KLHL24	kelch like family member 24 [Source:HGNC Symbol%3BAcc:HGNC:25947]	5.83412	18.1345
ENSG00000274180	1.8228	0.00141187	0.27491	up	17:-:21238870-21253410	ENSG00000274180	256302	Q8N6N6	NATD1	N-acetyltransferase domain containing 1 [Source:HGNC Symbol%3BAcc:HGNC:30770]	1.7893	6.57115
ENSG00000147041	2.06877	0.00145844	0.279364	up	X:+:38006553-38128819	ENSG00000147041	94122	Q8TDW5	SYTL5	synaptotagmin like 5 [Source:HGNC Symbol%3BAcc:HGNC:15589]	0.85978	3.74448
ENSG00000203697	1.63232	0.00147513	0.279364	up	1:-:223538007-223665723	ENSG00000203697	388743	B1B154,H0YEQ4,A6NHC0,A3QK36,H0YEJ4,H0YDN4	CAPN8	calpain 8 [Source:HGNC Symbol%3BAcc:HGNC:1485]	4.4957	14.4682
ENSG00000130707	1.59832	0.00147579	0.279364	up	9:+:130444961-130501274	ENSG00000130707	445	Q5T6L6,A0A0S2Z3D8,Q5T6L4,A0A0S2Z3B6,A0A0S2Z3F1,P00966,Q5T6L5	ASS1	argininosuccinate synthase 1 [Source:HGNC Symbol%3BAcc:HGNC:758]	10.7194	33.6941
ENSG00000092853	-1.65847406851542	0.00147789	0.279364	down	1:-:35720218-35769978	ENSG00000092853	63967	Q05D30,Q1RMC5,Q9HAW4,E7ESG2	CLSPN	claspin [Source:HGNC Symbol%3BAcc:HGNC:19715]	6.20255	2.03968
ENSG00000181143	1.66107	0.00151751	0.283691	up	19:-:8848844-8981342	ENSG00000181143	94025	Q8WXI7,M0R2Y5,M0R2S7,M0QZZ9,A0A3Q8B178,A0A3S6HTB9	MUC16	mucin 16%2C cell surface associated [Source:HGNC Symbol%3BAcc:HGNC:15582]	4.90138	16.0913
ENSG00000189058	1.6403	0.00152349	0.283691	up	3:-:195568705-195584033	ENSG00000189058	347	C9JX71,C9JF17,P05090,F8WBT9	APOD	apolipoprotein D [Source:HGNC Symbol%3BAcc:HGNC:612]	10.413	33.6972
ENSG00000111885	1.56624	0.00153364	0.283691	up	6:-:119177205-119349761	ENSG00000111885	4121	P33908	MAN1A1	mannosidase alpha class 1A member 1 [Source:HGNC Symbol%3BAcc:HGNC:6821]	10.2433	31.4895
ENSG00000239672	-1.67074140838309	0.00154726	0.28418	down	17:+:51153559-51162428	ENSG00000239672	4830	P15531,E5RHP0,C9K028,E7ERL0	NME1	NME/NM23 nucleoside diphosphate kinase 1 [Source:HGNC Symbol%3BAcc:HGNC:7849]	15.5017	5.05448
ENSG00000135919	-1.56686128526051	0.00158525	0.289108	down	2:-:223975045-224039318	ENSG00000135919	5270	A0A024R451,C9K031,A0A024R498,C9JN98,C9JRK5,P07093	SERPINE2	serpin family E member 2 [Source:HGNC Symbol%3BAcc:HGNC:8951]	14.4921	5.07808
ENSG00000105289	1.55641	0.00160029	0.28981	up	19:+:3708362-3750813	ENSG00000105289	27134	O95049,K7ESC0,K7EJ86,Q2VPE5	TJP3	tight junction protein 3 [Source:HGNC Symbol%3BAcc:HGNC:11829]	15.4625	47.2114
ENSG00000265735	Inf	0.00168737	0.298226	up	9:+:9442060-9442380	ENSG00000265735	6031	-	RN7SL5P	RNA%2C 7SL%2C cytoplasmic 5%2C pseudogene [Source:HGNC Symbol%3BAcc:HGNC:10040]	0	4.90558
ENSG00000177791	Inf	0.00168737	0.298226	up	10:-:73631612-73641474	ENSG00000177791	58529	Q9NP98	MYOZ1	myozenin 1 [Source:HGNC Symbol%3BAcc:HGNC:13752]	0	1.2113
ENSG00000261696	2.06994	0.00169283	0.298226	up	9:-:21394888-21396346	ENSG00000261696	-	-	-	novel transcript	2.65716	11.5817
ENSG00000071073	1.82522	0.00173971	0.30305	up	2:-:98619106-98731132	ENSG00000071073	11320	U3KPT4,Q9UM21	MGAT4A	alpha-1%2C3-mannosyl-glycoprotein 4-beta-N-acetylglucosaminyltransferase A [Source:HGNC Symbol%3BAcc:HGNC:7047]	0.81158	2.98551
ENSG00000251584	2.37148	0.00174362	0.30305	up	4:+:174522617-174541047	ENSG00000251584	-	-	-	novel transcript	1.22164	6.56254
ENSG00000204856	-2.35607423413397	0.00178383	0.306483	down	12:+:110468415-110490385	ENSG00000204856	29902	F8VXY8,Q8WUB2	FAM216A	family with sequence similarity 216 member A [Source:HGNC Symbol%3BAcc:HGNC:30180]	3.53749	0.71728
ENSG00000261068	1.74081	0.00178704	0.306483	up	6:-:42092233-42094259	ENSG00000261068	-	-	-	novel transcript	5.21012	18.0769
ENSG00000233816	2.1506	0.00181313	0.308381	up	9:-:21367424-21368962	ENSG00000233816	3447	A0A087WWS6,P01562	IFNA13	interferon alpha 13 [Source:HGNC Symbol%3BAcc:HGNC:5419]	1.99785	9.20873
ENSG00000198125	1.79248	0.00182192	0.308381	up	22:-:35606764-35637951	ENSG00000198125	4151	Q8WVH6,U6FIU7,P02144,U6FIV2,U6FJG6,F2Z2F1,F2Z337,U6FM64,A0A024R1G3,A0A1K0FU49,B0QYF8,B0QYF7	MB	myoglobin [Source:HGNC Symbol%3BAcc:HGNC:6915]	4.00547	14.4041
ENSG00000157110	1.54832	0.00187827	0.315855	up	8:+:30384511-30572256	ENSG00000157110	11030	E5RJ31,E5RFP4,Q569H2,H0YC46,B4E3T4,H0YBU9,Q93062,E5RJD7	RBPMS	RNA binding protein%2C mRNA processing factor [Source:HGNC Symbol%3BAcc:HGNC:19097]	4.43404	13.4627
ENSG00000148346	1.53921	0.0019065	0.317297	up	9:+:128149071-128153453	ENSG00000148346	3934	X6R8F3,P80188	LCN2	lipocalin 2 [Source:HGNC Symbol%3BAcc:HGNC:6526]	62.4856	188.526
ENSG00000132274	1.52839	0.00192123	0.317297	up	11:+:5689697-5737089	ENSG00000132274	10346	C9JWC5,C9JIU5,Q8IYM9,D3DQT1,Q4A1P5,D3DQT0,H7BZD3,H7C376,H7C2K0,H7C262,A0A348GSH8,C9J060	TRIM22	tripartite motif containing 22 [Source:HGNC Symbol%3BAcc:HGNC:16379]	11.0652	33.1356
ENSG00000163283	1.65555	0.00195508	0.320448	up	2:+:232378724-232382889	ENSG00000163283	250	P05187	ALPP	alkaline phosphatase%2C placental [Source:HGNC Symbol%3BAcc:HGNC:439]	91.9096	300.588
ENSG00000065328	-1.60484262543628	0.00202329	0.328793	down	10:+:13161558-13211110	ENSG00000065328	55388	Q5T670,C9J600,Q7L590	MCM10	minichromosome maintenance 10 replication initiation factor [Source:HGNC Symbol%3BAcc:HGNC:18043]	11.0259	3.76312
ENSG00000170477	1.59342	0.00203139	0.328793	up	12:-:52806549-52814116	ENSG00000170477	3851	F8VZR6,F8VX05,Q6PIN2,P19013	KRT4	keratin 4 [Source:HGNC Symbol%3BAcc:HGNC:6441]	67.3756	211.062
ENSG00000163286	1.56335	0.00206756	0.33033	up	2:+:232406844-232410714	ENSG00000163286	251	P10696	ALPG	alkaline phosphatase%2C germ cell [Source:HGNC Symbol%3BAcc:HGNC:441]	11.0508	33.9038
ENSG00000100297	-1.51728706414583	0.00208262	0.33033	down	22:+:35400134-35425431	ENSG00000100297	4174	B1AHB1,F8WFD7,B1AHB2,B1AHA9,P33992,B1AHB0	MCM5	minichromosome maintenance complex component 5 [Source:HGNC Symbol%3BAcc:HGNC:6948]	31.4341	11.3997
ENSG00000250596	3.50424	0.00209191	0.33033	up	4:-:174523701-174540344	ENSG00000250596	-	-	-	Zinc finger protein pseudogene	0.12076	1.42249
ENSG00000157168	-1.75259624587997	0.00214018	0.333951	down	8:+:31639222-32855666	ENSG00000157168	3084	B7Z168,A6MW55,Q96IB3,A0A494C1B5,A0A5F9ZHA5,A0A494C0L9,B5BU95,E5RHQ1,A0A494C0K4,A0A494C0T5,B0FYA9,A0A494C043,A0A494C054,Q6ICV5,E5RIG8,H0YDC2,A5YAK8,A0A494C114,A0A494C1G2,F6RJN6,A0A494C0Q4,Q7RTV8,H0YBA3,Q86WJ0,Q7RTW4,B9EK51,E5RHP6,Q7RTW3,A6MW56,E3SFN0,Q6PK61,A0A494BZT4,H0YCP0,A5YAK7,A0A087X0X9,A6MW54,E3SFM9,A0A494C1F5,B0FWZ3,A0A024QY88,Q7RTW5,A5YAK6,Q02297,B0FYA8,A0A494C1F8,B0FYA7	NRG1	neuregulin 1 [Source:HGNC Symbol%3BAcc:HGNC:7997]	1.40567	0.43305
ENSG00000073605	1.63387	0.00214063	0.333951	up	17:-:39904595-39919854	ENSG00000073605	55876	B2CM71,B2CM73,J3QLF0,B2CM72,Q8TAX9	GSDMB	gasdermin B [Source:HGNC Symbol%3BAcc:HGNC:23690]	2.64875	8.53347
ENSG00000181444	2.10148	0.00217709	0.337605	up	7:-:149764182-149773588	ENSG00000181444	168544	C9JAX3,Q7Z7K2	ZNF467	zinc finger protein 467 [Source:HGNC Symbol%3BAcc:HGNC:23154]	1.12852	5.02756
ENSG00000272398	1.5991	0.00219848	0.338894	up	6:-:106969831-106975627	ENSG00000272398	100133941	A0A087WW33,A0A087WU87,A0A087WU21,P25063	CD24	CD24 molecule [Source:HGNC Symbol%3BAcc:HGNC:1645]	70.7921	222.639
ENSG00000080031	1.67116	0.00223298	0.342174	up	19:-:55181247-55209506	ENSG00000080031	5794	Q9HD43	PTPRH	protein tyrosine phosphatase receptor type H [Source:HGNC Symbol%3BAcc:HGNC:9672]	2.84594	9.40885
ENSG00000064042	1.56697	0.0023515	0.356121	up	4:+:41359607-41700044	ENSG00000064042	22998	H0Y8P3,D6RGH8,G5EA03,E7EPK0,D6RJ93,D6R8Y0,D6RD46,E9PDJ9,Q6NVB9,Q9UPQ0	LIMCH1	LIM and calponin homology domains 1 [Source:HGNC Symbol%3BAcc:HGNC:29191]	17.7226	54.5097
ENSG00000269855	Inf	0.00250382	0.372652	up	19:+:58395656-58397079	ENSG00000269855	646862	M0QZC1	RNF225	ring finger protein 225 [Source:HGNC Symbol%3BAcc:HGNC:51249]	0	1.02076
ENSG00000175832	-1.88425889104085	0.00257559	0.381143	down	17:-:43527844-43579620	ENSG00000175832	2118	B7Z5F4,D3DX44,P43268,K7EMW0	ETV4	ETS variant transcription factor 4 [Source:HGNC Symbol%3BAcc:HGNC:3493]	5.51464	1.55074
ENSG00000157470	-2.01365840938216	0.00273503	0.401925	down	15:+:59372693-59523555	ENSG00000157470	145773	H0YMX7,H0YN94,H0YKQ6,H0YKW2,H0YMF2,H0YKL6,H0YLQ5,Q8TBF8,H0YN47	FAM81A	family with sequence similarity 81 member A [Source:HGNC Symbol%3BAcc:HGNC:28379]	2.57958	0.66316
ENSG00000066923	1.62132	0.00274706	0.401925	up	7:+:100177563-100221488	ENSG00000066923	10734	D6W5U7,Q9UJ98,B2RU25,C9JTG4,C9J3T3,H7C0H6,C9JYW5,H0Y4S6	STAG3	stromal antigen 3 [Source:HGNC Symbol%3BAcc:HGNC:11356]	1.54555	4.93617
ENSG00000166387	1.53825	0.00277721	0.404053	up	11:+:7513298-7657127	ENSG00000166387	8495	E9PJA0,E9PIK8,E9PMH3,H0YDJ2,E9PP16,H0YET1,E9PK17,E9PI79,A0A3B3IS15,H0YDM0,Q8ND30,E9PMN3	PPFIBP2	PPFIA binding protein 2 [Source:HGNC Symbol%3BAcc:HGNC:9250]	2.35308	7.09477
ENSG00000070526	1.88679	0.00279798	0.4048	up	17:-:76624761-76643786	ENSG00000070526	55808	K7EMB6,G3XAD9,Q8TBJ6,K7EJC9,K7EJA8,K7ELU9,Q9NSC7	ST6GALNAC1	ST6 N-acetylgalactosaminide alpha-2%2C6-sialyltransferase 1 [Source:HGNC Symbol%3BAcc:HGNC:23614]	1.49586	5.74263
ENSG00000166396	-2.23802307305021	0.00288454	0.415005	down	18:+:63752935-63805376	ENSG00000166396	8710	C9JM00,O75635,C9JA68,A0A1B0GX82	SERPINB7	serpin family B member 7 [Source:HGNC Symbol%3BAcc:HGNC:13902]	3.54864	0.78089
ENSG00000250645	Inf	0.0030639	0.435308	up	5:+:418703-419109	ENSG00000250645	-	-	-	family with sequence similarity 136%2C member A (FAM136A) pseudogene	0	3.4226
ENSG00000129194	-1.54304268961652	0.00307608	0.435308	down	17:-:7588178-7590094	ENSG00000129194	6665	O60248	SOX15	SRY-box transcription factor 15 [Source:HGNC Symbol%3BAcc:HGNC:11196]	38.6447	13.7667
ENSG00000168961	1.49769	0.00311576	0.438526	up	17:+:27629798-27649560	ENSG00000168961	3965	J3QS92,J3QKK6,O00182,K7EPS0,J3KSA0,A0A024QZ02,J3KS82,A0A024QZ55	LGALS9	galectin 9 [Source:HGNC Symbol%3BAcc:HGNC:6570]	4.97156	14.5742
ENSG00000094804	-1.46840072487757	0.00317709	0.444741	down	17:+:40287879-40304657	ENSG00000094804	990	J3KTI7,J3QR52,A0A024R1S2,J3QLN7,Q99741	CDC6	cell division cycle 6 [Source:HGNC Symbol%3BAcc:HGNC:1744]	20.2751	7.60627
ENSG00000090238	1.49285	0.00333776	0.464435	up	16:-:30092314-30096915	ENSG00000090238	83719	A0A0B4J290,P61236,H3BRF0,A0A024R624,H3BNP5,H3BME7,H3BUE2	YPEL3	yippee like 3 [Source:HGNC Symbol%3BAcc:HGNC:18327]	8.42607	24.6182
ENSG00000002726	1.44341	0.00339388	0.464435	up	7:+:150824627-150861504	ENSG00000002726	26	C9J0G8,C9J2J4,P19801	AOC1	amine oxidase copper containing 1 [Source:HGNC Symbol%3BAcc:HGNC:80]	23.7811	67.1399
ENSG00000127824	-1.44459731751249	0.00339699	0.464435	down	2:-:219249710-219277902	ENSG00000127824	7277	P68366,C9JJQ8,C9JDS9,C9JEV8,C9JQ00,C9JDL2	TUBA4A	tubulin alpha 4a [Source:HGNC Symbol%3BAcc:HGNC:12407]	69.8236	26.6303
ENSG00000275882	1.89126	0.00341566	0.464435	up	X:-:154639978-154648275	ENSG00000275882	246210	-	IKBKGP1	inhibitor of nuclear factor kappa B kinase subunit gamma pseudogene 1 [Source:HGNC Symbol%3BAcc:HGNC:24455]	4.23598	16.3125
ENSG00000158050	-2.39498276147008	0.00342538	0.464435	down	2:-:96143169-96145440	ENSG00000158050	1844	Q05923	DUSP2	dual specificity phosphatase 2 [Source:HGNC Symbol%3BAcc:HGNC:3068]	3.49972	0.69074
ENSG00000279283	2.97372	0.00344584	0.464776	up	12:+:131896500-131898239	ENSG00000279283	-	-	-	novel transcript	0.2689	2.19287
ENSG00000126821	1.42877	0.00380952	0.501578	up	14:-:63684216-63728065	ENSG00000126821	81537	Q9BX95	SGPP1	sphingosine-1-phosphate phosphatase 1 [Source:HGNC Symbol%3BAcc:HGNC:17720]	14.7267	41.1574
ENSG00000253686	1.55525	0.00381252	0.501578	up	5:-:173707614-173746279	ENSG00000253686	101928136	-	LINC01484	long intergenic non-protein coding RNA 1484 [Source:HGNC Symbol%3BAcc:HGNC:51136]	2.69143	8.21108
ENSG00000167601	-1.45118581929374	0.00381553	0.501578	down	19:+:41219223-41261766	ENSG00000167601	558	P30530,M0R0W6	AXL	AXL receptor tyrosine kinase [Source:HGNC Symbol%3BAcc:HGNC:905]	17.6802	6.71241
ENSG00000137486	1.51977	0.00394244	0.515643	up	11:-:75260122-75351705	ENSG00000137486	408	H0YET9,H0YD81,E9PM35,H0YDS1,H0YEQ2,P49407	ARRB1	arrestin beta 1 [Source:HGNC Symbol%3BAcc:HGNC:711]	1.77784	5.2921
ENSG00000242265	-1.4667653599919	0.00398782	0.518957	down	7:+:94656325-94669695	ENSG00000242265	23089	A0A087WYS2,Q86TG7,A0A087WX23,A0A087WUL4,B4DSP0,A0A087WXK2,A0A087WZG9	PEG10	paternally expressed 10 [Source:HGNC Symbol%3BAcc:HGNC:14005]	10.7522	4.03828
ENSG00000142552	4.66178	0.00407575	0.524158	up	19:+:49528003-49546962	ENSG00000142552	57333	M0QZH0,Q96D15,M0QZU3,M0QYB8	RCN3	reticulocalbin 3 [Source:HGNC Symbol%3BAcc:HGNC:21145]	0.03925	1.03135
ENSG00000172005	1.98702	0.00408498	0.524158	up	2:+:95025677-95053992	ENSG00000172005	4118	Q969V6,A0A024RE11,A0A024RE19,P01732,P21145,P58753	MAL	mal%2C T cell differentiation protein [Source:HGNC Symbol%3BAcc:HGNC:6817]	2.20811	9.08685
ENSG00000149948	-1.64709277972708	0.0040885	0.524158	down	12:+:65824460-65966291	ENSG00000149948	8091	P52926,Q1M183,F5H2A4,H0YFY4,F5H6H0,F5H2U8	HMGA2	high mobility group AT-hook 2 [Source:HGNC Symbol%3BAcc:HGNC:5009]	1.8673	0.61891
ENSG00000167608	1.41428	0.00415727	0.530348	up	19:-:54160108-54173250	ENSG00000167608	147798	A0A0G2JMP8,A0A0G2JPL6,A0A087WT65,A0A087WVI4,A0A0G2JNC6,A0A024R4Q7,A0A087WXY6,C9JFU4,A0A0G2JMM6,Q7Z404,A0A0G2JP95	TMC4	transmembrane channel like 4 [Source:HGNC Symbol%3BAcc:HGNC:22998]	16.3065	45.1172
ENSG00000197565	-2.11820038535431	0.00419411	0.532426	down	X:-:108155607-108439497	ENSG00000197565	1288	B2RTX6,B7ZMM7,A0A087WZY5,A8MXH5,Q9UEH6,F5H851,Q14031,F5H3Q5,Q6NSE8	COL4A6	collagen type IV alpha 6 chain [Source:HGNC Symbol%3BAcc:HGNC:2208]	1.03697	0.24795
ENSG00000104738	-1.41301428642873	0.00425254	0.536436	down	8:+:47960185-47978160	ENSG00000104738	4173	A0A024R7U6,A0A3B3ISC1,A0A3B3IRR8,A0A3B3IU45,A0A3B3IT92,A0A3B3ITP6,A0A3B3IS88,E5RG31,E5RHP5,A0A3B3IS57,E5RFR3,A4FS09,P33991,E5RG53	MCM4	minichromosome maintenance complex component 4 [Source:HGNC Symbol%3BAcc:HGNC:6947]	41.2186	16.0685
ENSG00000111335	1.40949	0.00426712	0.536436	up	12:+:112978395-113011723	ENSG00000111335	4939	A0A7P0TAV1,Q7Z6D0,F8W1C5,A0A7P0TAE6,A0A7P0T9B5,A0A7P0T8H9,A0A087X0V5,P29728,F8VPI5	OAS2	2'-5'-oligoadenylate synthetase 2 [Source:HGNC Symbol%3BAcc:HGNC:8087]	8.9078	24.5646
ENSG00000100304	-1.40133180001688	0.00430541	0.53724	down	22:-:43166622-43187134	ENSG00000100304	23170	V9GY16,Q14166,A0A024R4U3	TTLL12	tubulin tyrosine ligase like 12 [Source:HGNC Symbol%3BAcc:HGNC:28974]	40.0353	15.7341
ENSG00000122641	-1.55234670758086	0.00431501	0.53724	down	7:-:41667168-41705834	ENSG00000122641	3624	A4D1W7,P08476	INHBA	inhibin subunit beta A [Source:HGNC Symbol%3BAcc:HGNC:6066]	4.64758	1.645
ENSG00000196611	-2.97381047601914	0.00435924	0.54015	down	11:-:102789401-102798160	ENSG00000196611	4312	Q96DZ4,L8EC95,P03956,A5GZ69	MMP1	matrix metallopeptidase 1 [Source:HGNC Symbol%3BAcc:HGNC:7155]	1.1718	0.15484
ENSG00000116771	-2.38206944266692	0.00445627	0.549544	down	1:-:15571699-15585051	ENSG00000116771	79814	A0A024QZ74,Q9BSE5	AGMAT	agmatinase [Source:HGNC Symbol%3BAcc:HGNC:18407]	1.96528	0.39137
ENSG00000162645	1.40426	0.00461105	0.55859	up	1:-:89106132-89150456	ENSG00000162645	2634	Q8TCE5,A0A348GSI7,P32456	GBP2	guanylate binding protein 2 [Source:HGNC Symbol%3BAcc:HGNC:4183]	5.99655	16.4766
ENSG00000249131	Inf	0.00463268	0.55859	up	5:-:139740951-139747406	ENSG00000249131	101929696	-	PSD2-AS1	PSD2 antisense RNA 1 [Source:HGNC Symbol%3BAcc:HGNC:52765]	0	1.01425
ENSG00000103187	-1.38920348527758	0.00464067	0.55859	down	16:-:84565596-84618078	ENSG00000103187	23406	H3BT58,A0A087WWC7,Q14019	COTL1	coactosin like F-actin binding protein 1 [Source:HGNC Symbol%3BAcc:HGNC:18304]	28.6604	11.3588
ENSG00000152377	-1.41718781122343	0.00465905	0.55859	down	5:-:136975298-137598379	ENSG00000152377	6695	A0A0A0MQX7,D3DQB3,D6RB21,D6RAM7,L8ECB3,Q08629	SPOCK1	SPARC (osteonectin)%2C cwcv and kazal like domains proteoglycan 1 [Source:HGNC Symbol%3BAcc:HGNC:11251]	14.7266	5.72438
ENSG00000135407	1.99958	0.00476688	0.563202	up	12:-:57797376-57818704	ENSG00000135407	10677	F8VVU1,F8VNY0,O75366	AVIL	advillin [Source:HGNC Symbol%3BAcc:HGNC:14188]	0.48806	2.02604
ENSG00000276043	-1.38620257736873	0.00477369	0.563202	down	19:+:4903080-4962154	ENSG00000276043	29128	Q96T88,A0A087WWG9,A0A087WTW0,A0A087WVR3,L8ECE3	UHRF1	ubiquitin like with PHD and ring finger domains 1 [Source:HGNC Symbol%3BAcc:HGNC:12556]	43.4825	17.269
ENSG00000110446	1.84155	0.00477948	0.563202	up	11:-:60937060-60952653	ENSG00000110446	51296	F5H251,F5H1C8,H0YG40,F5GZ36,A0A7P0Z4G8,Q05CH4,A0A7P0TAX8,A0A7P0T8H0,A0A7P0T8B5,H0YFC1,Q8IY34	SLC15A3	solute carrier family 15 member 3 [Source:HGNC Symbol%3BAcc:HGNC:18068]	0.63484	2.36194
ENSG00000035862	1.39037	0.00478451	0.563202	up	17:-:78852977-78925387	ENSG00000035862	7077	K7EIX4,P16035,A0A024R8V7,B4DFW2	TIMP2	TIMP metallopeptidase inhibitor 2 [Source:HGNC Symbol%3BAcc:HGNC:11821]	17.7159	48.2112
ENSG00000171793	-1.40896125924565	0.0048464	0.567906	down	1:+:40979688-41012565	ENSG00000171793	1503	B4E1E0,A0A3B3ITB8,P17812,A0A3B3IRI2,A0A3B3IRQ8,A0A3B3ITH9,A0A3B3ISY3,A0A3B3ITF6	CTPS1	CTP synthase 1 [Source:HGNC Symbol%3BAcc:HGNC:2519]	8.34018	3.26045
ENSG00000168398	1.44899	0.0048956	0.568427	up	14:+:96204679-96244166	ENSG00000168398	624	L8EC45,A0A075E6Y0,P30411	BDKRB2	bradykinin receptor B2 [Source:HGNC Symbol%3BAcc:HGNC:1030]	3.35915	9.52053
ENSG00000105695	1.5423	0.00493335	0.568427	up	19:+:35292125-35313807	ENSG00000105695	4099	M0R3I4,M0R3B9,M0QZU4,P20916	MAG	myelin associated glycoprotein [Source:HGNC Symbol%3BAcc:HGNC:6783]	4.22274	12.7678
ENSG00000123505	-1.38753583783519	0.00493865	0.568427	down	6:+:110874770-110898879	ENSG00000123505	262	B4DZ60,A0A5F9ZHD5,F6R5I9,Q5VXN5,P17707	AMD1	adenosylmethionine decarboxylase 1 [Source:HGNC Symbol%3BAcc:HGNC:457]	12.3544	4.90201
ENSG00000179862	1.43749	0.00509702	0.58406	up	1:-:40861054-40862363	ENSG00000179862	163732	Q96RK1	CITED4	Cbp/p300 interacting transactivator with Glu/Asp rich carboxy-terminal domain 4 [Source:HGNC Symbol%3BAcc:HGNC:18696]	18.3176	51.5035
ENSG00000172379	-2.12908870149705	0.00524366	0.595715	down	15:+:80404350-80597933	ENSG00000172379	9915	X5D8U0,A0A087WVE9,X5DQN9,X5D7T2,X5D9H9,X5DP31,Q86TN1,X5DP87,X5DRE4,Q9HBZ2,X5DP40,H0YKW1	ARNT2	aryl hydrocarbon receptor nuclear translocator 2 [Source:HGNC Symbol%3BAcc:HGNC:16876]	1.08853	0.25832
ENSG00000175155	1.63837	0.00524474	0.595715	up	17:+:59331655-59401729	ENSG00000175155	388403	A0A5F9ZH55,Q96QA6	YPEL2	yippee like 2 [Source:HGNC Symbol%3BAcc:HGNC:18326]	0.92184	2.97918
ENSG00000168952	2.05822	0.00531384	0.600928	up	14:-:24809656-25050297	ENSG00000168952	29091	Q8NFX7,F8VZZ2	STXBP6	syntaxin binding protein 6 [Source:HGNC Symbol%3BAcc:HGNC:19666]	0.29	1.2538
ENSG00000077942	1.40141	0.00546771	0.612976	up	22:+:45502238-45601135	ENSG00000077942	2192	B1AHM9,B1AHM7,H7C1M6,B1AHM5,A0A0U1RRA4,B1AHM6,B1AHM8,B1AHL2,B1AHN3,P23142	FBLN1	fibulin 1 [Source:HGNC Symbol%3BAcc:HGNC:3600]	22.9104	62.8264
ENSG00000120235	2.45587	0.00556463	0.621152	up	9:-:21349835-21351378	ENSG00000120235	3443	A0A0A0MQU8,P05013	IFNA6	interferon alpha 6 [Source:HGNC Symbol%3BAcc:HGNC:5427]	0.60607	3.4519
ENSG00000226777	1.6403	0.00579077	0.631375	up	14:+:105917979-105932642	ENSG00000226777	9834	Q05C13,Q05DB7,Q9NZY2	FAM30A	family with sequence similarity 30 member A [Source:HGNC Symbol%3BAcc:HGNC:19955]	0.75741	2.45104
ENSG00000101361	-1.35796603077625	0.00579762	0.631375	down	20:+:2652593-2658393	ENSG00000101361	10528	Q5JXT2,O00567,A0PJ92,Q9BSN3,A0A494C128,H0YDU4,H0Y653	NOP56	NOP56 ribonucleoprotein [Source:HGNC Symbol%3BAcc:HGNC:15911]	27.3711	11.0853
ENSG00000136514	1.42038	0.00580808	0.631375	up	3:+:187368385-187372076	ENSG00000136514	64108	Q96DX8	RTP4	receptor transporter protein 4 [Source:HGNC Symbol%3BAcc:HGNC:23992]	15.4078	42.8112
ENSG00000121039	1.35261	0.0058189	0.631375	up	8:+:73294602-73325281	ENSG00000121039	157506	A0A024R7X6,E5RHJ9,Q8IZV5,E5RK48	RDH10	retinol dehydrogenase 10 [Source:HGNC Symbol%3BAcc:HGNC:19975]	14.6948	38.9566
ENSG00000071539	-1.35470249086923	0.00582688	0.631375	down	5:+:892884-919357	ENSG00000071539	9319	H0YAL2,Q15645	TRIP13	thyroid hormone receptor interactor 13 [Source:HGNC Symbol%3BAcc:HGNC:12307]	44.3259	17.9925
ENSG00000196074	1.74721	0.00588647	0.632988	up	20:-:59863564-59933655	ENSG00000196074	10388	A2A2M9,Q8IWA1,A2A341,A6QL60,A2A340,Q9BX26	SYCP2	synaptonemal complex protein 2 [Source:HGNC Symbol%3BAcc:HGNC:11490]	0.80644	2.81045
ENSG00000206073	-2.42502158785147	0.00589065	0.632988	down	18:-:63637259-63644256	ENSG00000206073	6318	C9JZ65,H0Y5H9,P48594,Q9BYF7,Q86W03,Q86W05	SERPINB4	serpin family B member 4 [Source:HGNC Symbol%3BAcc:HGNC:10570]	2.54343	0.49165
ENSG00000250722	1.93129	0.00591938	0.633447	up	5:-:42799880-42887392	ENSG00000250722	6414	R4GMT5,A0A182DWH7,A0A182DWH8,P49908	SELENOP	selenoprotein P [Source:HGNC Symbol%3BAcc:HGNC:10751]	0.55883	2.21257
ENSG00000116649	-1.40912845489134	0.00597921	0.637217	down	1:-:11054584-11060020	ENSG00000116649	6723	K7EQ47,K7EL89,K7ESL0,K7EKM4,P19623	SRM	spermidine synthase [Source:HGNC Symbol%3BAcc:HGNC:11296]	33.95	13.2706
ENSG00000117407	-2.05283872218441	0.00606678	0.637597	down	1:+:43933320-43937240	ENSG00000117407	9048	E9PN22,D3DPX9,E9PIK2,E9PLG3,Q5T4W7	ARTN	artemin [Source:HGNC Symbol%3BAcc:HGNC:727]	3.37099	0.8434
ENSG00000119698	-2.08601997960516	0.00607031	0.637597	down	14:+:94146128-94279734	ENSG00000119698	57718	G3V431,G3V422,Q6NUP7,G3V516	PPP4R4	protein phosphatase 4 regulatory subunit 4 [Source:HGNC Symbol%3BAcc:HGNC:23788]	1.69354	0.41408
ENSG00000239521	1.39857	0.00610763	0.637597	up	7:-:100200653-100272218	ENSG00000239521	352954	Q8NAP1	CASTOR3	CASTOR family member 3 [Source:HGNC Symbol%3BAcc:HGNC:29954]	5.37755	14.7176
ENSG00000163346	1.34406	0.00622093	0.637597	up	1:-:154944076-154956123	ENSG00000163346	57326	Q96AQ6,Q5T173,F2Z2Z8	PBXIP1	PBX homeobox interacting protein 1 [Source:HGNC Symbol%3BAcc:HGNC:21199]	15.1699	39.9783
ENSG00000250479	-1.46242155965666	0.00625412	0.637597	down	22:-:23765834-23767972	ENSG00000250479	400916	E5RGN4,B5MBW9,Q8WYQ3,E5RH03	CHCHD10	coiled-coil-helix-coiled-coil-helix domain containing 10 [Source:HGNC Symbol%3BAcc:HGNC:15559]	47.7437	17.9856
ENSG00000186603	-1.59233193408436	0.00625475	0.637597	down	1:+:45326895-45328710	ENSG00000186603	84842	Q96IR7	HPDL	4-hydroxyphenylpyruvate dioxygenase like [Source:HGNC Symbol%3BAcc:HGNC:28242]	13.9498	4.80252
ENSG00000099901	-1.3395515254901	0.0062703	0.637597	down	22:+:20115938-20127355	ENSG00000099901	5902	B3KUP2,C9JDM3,F6WQW2,C9JGV6,P43487,C9JXG8,C9JJ34,D3DX26,C9JIC6,A0A140VK94,F8WCY3	RANBP1	RAN binding protein 1 [Source:HGNC Symbol%3BAcc:HGNC:9847]	40.0758	16.4391
ENSG00000113356	-1.73169672181244	0.00629128	0.637597	down	5:+:90471748-90514557	ENSG00000113356	10622	O15318,A0A7I2R591,L8E8B4,D6RIT0,D6RJH6,D6R9U7,D6REQ0,A0A024RAM1	POLR3G	RNA polymerase III subunit G [Source:HGNC Symbol%3BAcc:HGNC:30075]	4.28554	1.33954
ENSG00000165490	-1.50041226642205	0.00629388	0.637597	down	11:+:82899975-82958277	ENSG00000165490	220042	E9PQP9,E9PM93,B4DS54,E9PLJ5,E9PN94,E9PMA7,Q8IXT1	DDIAS	DNA damage induced apoptosis suppressor [Source:HGNC Symbol%3BAcc:HGNC:26351]	6.58522	2.41625
ENSG00000188613	1.67273	0.00631667	0.637597	up	10:+:119029714-119033730	ENSG00000188613	340719	Q5T9H5,Q8WY41	NANOS1	nanos C2HC-type zinc finger 1 [Source:HGNC Symbol%3BAcc:HGNC:23044]	1.58076	5.23179
ENSG00000162302	-1.33716978726715	0.00636107	0.637597	down	11:+:64359148-64372215	ENSG00000162302	8986	E9PJN1,A0A0A6YYC0,E9PKU3,A0PJF8,O75676	RPS6KA4	ribosomal protein S6 kinase A4 [Source:HGNC Symbol%3BAcc:HGNC:10433]	49.7929	20.4588
ENSG00000273301	2.09556	0.00636267	0.637597	up	2:+:225698514-225703654	ENSG00000273301	-	-	-	novel transcript	0.37705	1.67287
ENSG00000111961	1.33796	0.00636399	0.637597	up	6:+:148272304-148552048	ENSG00000111961	23328	Q6P4R9,O94885,A0A1B0GVF9,A0A1B0GWB9,A0A087WW74,A0A1B0GVI0,L8EAS6	SASH1	SAM and SH3 domain containing 1 [Source:HGNC Symbol%3BAcc:HGNC:19182]	6.14674	16.1307
ENSG00000110881	-2.30053955717032	0.00637505	0.637597	down	12:+:50057548-50083611	ENSG00000110881	41	F8VSK4,H7C1W9,P78348,H0YHD6	ASIC1	acid sensing ion channel subunit 1 [Source:HGNC Symbol%3BAcc:HGNC:100]	1.00058	0.21084
ENSG00000224389	1.97783	0.00639913	0.637597	up	6:+:32014795-32035418	ENSG00000224389	721	Q6U2E0,A0A3B3ISA6,A0A0G2JL54,A0A3B3ISD7,R9QA77,Q6U2E7,F5GXS0,Q9UMV1,Q6U2H4,Q6U2M2,A0A140TA29,Q6U2L6,Q9UNU2,P0C0L5	C4B	complement C4B (Chido blood group) [Source:HGNC Symbol%3BAcc:HGNC:1324]	0.36337	1.48585
ENSG00000172243	1.77703	0.00640133	0.637597	up	12:-:10116777-10130258	ENSG00000172243	64581	A0A2Z5YRT6,A0A2Z5YRU4,Q68D78,A0A0S2Z5Q1,A0A024RAN9,Q9BXN2	CLEC7A	C-type lectin domain containing 7A [Source:HGNC Symbol%3BAcc:HGNC:14558]	1.08477	3.8594
ENSG00000253771	1.61115	0.00646569	0.640905	up	13:-:24924677-24968487	ENSG00000253771	646405	Q5T6R2	TPTE2P1	transmembrane phosphoinositide 3-phosphatase and tensin homolog 2 pseudogene 1 [Source:HGNC Symbol%3BAcc:HGNC:35196]	2.0458	6.48798
ENSG00000160111	2.10497	0.00650754	0.640905	up	19:-:16892951-17026815	ENSG00000160111	27151	F8W7D1,M0R3G7,M0QXH3,Q6NVW5,A0A494C0S9,M0R0Z5,Q8IZJ3	CPAMD8	C3 and PZP like alpha-2-macroglobulin domain containing 8 [Source:HGNC Symbol%3BAcc:HGNC:23228]	0.18358	0.81981
ENSG00000178726	-1.40648563641404	0.00650879	0.640905	down	20:-:23045633-23049672	ENSG00000178726	7056	P07204	THBD	thrombomodulin [Source:HGNC Symbol%3BAcc:HGNC:11784]	14.394	5.63675
ENSG00000137393	1.33733	0.0066293	0.650299	up	6:+:18387350-18468870	ENSG00000137393	255488	Q7Z419	RNF144B	ring finger protein 144B [Source:HGNC Symbol%3BAcc:HGNC:21578]	9.96608	26.1422
ENSG00000163644	1.64778	0.00666718	0.651547	up	4:-:88257620-88284769	ENSG00000163644	152926	V9GYZ5,V9GYI6,Q8N3J5,V9GYS8,A0A0A0MQZ4,V9GY69	PPM1K	protein phosphatase%2C Mg2+/Mn2+ dependent 1K [Source:HGNC Symbol%3BAcc:HGNC:25415]	0.58782	1.91213
ENSG00000280099	2.59039	0.00669671	0.651972	up	1:-:85152487-85154203	ENSG00000280099	-	-	-	TEC	0.38929	2.43389
ENSG00000198435	-1.47781872893111	0.00674817	0.654522	down	9:-:137299631-137302271	ENSG00000198435	441478	Q7Z6K4	NRARP	NOTCH regulated ankyrin repeat protein [Source:HGNC Symbol%3BAcc:HGNC:33843]	13.844	5.15984
ENSG00000160183	2.48562	0.00683693	0.657618	up	21:-:42371887-42396091	ENSG00000160183	64699	Q9NRS4,P57727,A0A140C6K1,A0A140C6K2,A0A140C6K0,A0A140C6K7,A0A140C6K3,A0A140C6K8,A0A140C6K6,B7WPR2,A0A140C6K5,A0A140C6K4	TMPRSS3	transmembrane serine protease 3 [Source:HGNC Symbol%3BAcc:HGNC:11877]	0.16343	0.95019
ENSG00000205221	2.44321	0.00685628	0.657618	up	2:+:36696690-36814792	ENSG00000205221	5212	Q6UXI7,B5MD45,C9J6F5,H7C587	VIT	vitrin [Source:HGNC Symbol%3BAcc:HGNC:12697]	0.23421	1.32231
ENSG00000115758	-1.33782150865283	0.0069348	0.661657	down	2:-:10439968-10448327	ENSG00000115758	4953	L8EA08,C9JG30,P11926	ODC1	ornithine decarboxylase 1 [Source:HGNC Symbol%3BAcc:HGNC:8109]	38.6774	15.8845
ENSG00000137673	1.3874	0.0069715	0.661657	up	11:-:102520508-102530750	ENSG00000137673	4316	P09237,A5GZ72	MMP7	matrix metallopeptidase 7 [Source:HGNC Symbol%3BAcc:HGNC:7174]	10.199	27.6981
ENSG00000076003	-1.3214541602815	0.00704399	0.661657	down	2:-:135839626-135876443	ENSG00000076003	4175	Q4ZG57,Q53T61,Q14566	MCM6	minichromosome maintenance complex component 6 [Source:HGNC Symbol%3BAcc:HGNC:6949]	37.9063	15.7455
ENSG00000226393	Inf	0.00710278	0.661657	up	9:+:21321300-21321827	ENSG00000226393	3463	-	IFNA20P	interferon alpha 20%2C pseudogene [Source:HGNC Symbol%3BAcc:HGNC:5444]	0	2.17943
ENSG00000168386	1.75525	0.00717806	0.665501	up	3:-:99828811-100114513	ENSG00000168386	11259	C9JYJ6,Q4L180,H7C4M0	FILIP1L	filamin A interacting protein 1 like [Source:HGNC Symbol%3BAcc:HGNC:24589]	0.6284	2.20221
ENSG00000256043	1.50764	0.00719543	0.665501	up	4:-:155921580-155953912	ENSG00000256043	1519	A0A7P0T996,A0A7I2V4S1,A0A7P0Z4C4,A0A7P0T8T8,A0A7P0Z4L5,A0A7P0T898,A0A7P0Z4I5,A0A7P0Z4D8,A0A7I2V4E3,P43234,P43235	CTSO	cathepsin O [Source:HGNC Symbol%3BAcc:HGNC:2542]	1.37773	4.06678
ENSG00000171124	1.38319	0.00726078	0.669155	up	19:-:5842888-5851474	ENSG00000171124	2525	A8K737,Q9P1W6,A0A7M1IM08,B5B9M4,K7ENT3,A0A7M1IMC7,A0A7G4RBH2,K7ES24,K7EQ20,A0A7M1IM91,A0A7M1ILZ8,A0A7G4RBJ2,A0A7S6PT87,A0A7G4RBK5,A0A7M1IM18,A0A7G4RBI3,A0A7M1IM40,B3W6H0,A0A7M1IM29,B3GVC1,A0A7G4RBK1,A0A7M1IME8,A0A7M1IMC0,A0A7G4RBI5,P21217	FUT3	fucosyltransferase 3 (Lewis blood group) [Source:HGNC Symbol%3BAcc:HGNC:4014]	7.43875	20.1429
ENSG00000148459	-1.63884485802903	0.0073268	0.672014	down	10:+:26697701-26746798	ENSG00000148459	23590	H0YEE6,Q5T2R2	PDSS1	decaprenyl diphosphate synthase subunit 1 [Source:HGNC Symbol%3BAcc:HGNC:17759]	10.4472	3.48257
ENSG00000076716	2.38876	0.0073437	0.672014	up	X:-:133300103-133415489	ENSG00000076716	2239	Q86SV6,O75487	GPC4	glypican 4 [Source:HGNC Symbol%3BAcc:HGNC:4452]	0.1887	1.02591
ENSG00000175793	-1.32021834333278	0.00739118	0.673977	down	1:+:26863149-26864456	ENSG00000175793	2810	Q9Y3B8,P31947	SFN	stratifin [Source:HGNC Symbol%3BAcc:HGNC:10773]	212.175	88.2083
ENSG00000139946	1.61115	0.00743989	0.676038	up	14:+:56117814-56301524	ENSG00000139946	57161	Q9HAT8,H0YNF4,H0YK56	PELI2	pellino E3 ubiquitin protein ligase family member 2 [Source:HGNC Symbol%3BAcc:HGNC:8828]	1.13544	3.60091
ENSG00000163406	1.40602	0.00749539	0.6787	up	3:+:121894401-121944188	ENSG00000163406	6565	A0PJB0,C9IZ38,Q86UE9,Q16348	SLC15A2	solute carrier family 15 member 2 [Source:HGNC Symbol%3BAcc:HGNC:10921]	3.09409	8.51191
ENSG00000243649	1.86269	0.00769891	0.691447	up	6:+:31945650-31952084	ENSG00000243649	629	C9JRT3,H7C526,W8VT81,A0A0G2JH38,F8WBL9,P00751,H7C5H1	CFB	complement factor B [Source:HGNC Symbol%3BAcc:HGNC:1037]	0.67816	2.56035
ENSG00000253671	2.20979	0.00769893	0.691447	up	8:+:17808361-17822183	ENSG00000253671	-	-	-	novel transcript	0.32089	1.54102
ENSG00000165507	1.40673	0.00771626	0.691447	up	10:-:44970981-44978809	ENSG00000165507	11067	X6RKE0,Q9NTK1	DEPP1	DEPP1 autophagy regulator [Source:HGNC Symbol%3BAcc:HGNC:23355]	5.96837	16.4272
ENSG00000129595	1.97829	0.00776362	0.691681	up	5:-:112142441-112419313	ENSG00000129595	64097	D3DT02,Q8NEH8,Q9HCS5	EPB41L4A	erythrocyte membrane protein band 4.1 like 4A [Source:HGNC Symbol%3BAcc:HGNC:13278]	0.27273	1.11556
ENSG00000021762	1.60525	0.00779901	0.691681	up	11:-:3087107-3166739	ENSG00000021762	114879	E9PPQ2,Q9H0X9,E9PRA9,E9PLN3,E9PQB4,E9PIJ6,H0YCD7,E9PNH0,E9PJE6	OSBPL5	oxysterol binding protein like 5 [Source:HGNC Symbol%3BAcc:HGNC:16392]	0.93916	2.96626
ENSG00000144452	1.36465	0.00786116	0.694814	up	2:-:214931542-215138626	ENSG00000144452	26154	E9PBK1,Q86UK0	ABCA12	ATP binding cassette subfamily A member 12 [Source:HGNC Symbol%3BAcc:HGNC:14637]	2.5168	6.72805
ENSG00000093009	-1.35897744571584	0.0079245	0.696155	down	22:+:19479457-19520612	ENSG00000093009	8318	C9J911,A0A5F9ZH29,H7BZ91,C9K087,A0A5K1VW85,A0A5F9ZI22,O75419	CDC45	cell division cycle 45 [Source:HGNC Symbol%3BAcc:HGNC:1739]	21.4574	8.68412
ENSG00000107738	1.35694	0.00794986	0.696155	up	10:-:71747556-71773520	ENSG00000107738	64115	Q9H7M9	VSIR	V-set immunoregulatory receptor [Source:HGNC Symbol%3BAcc:HGNC:30085]	4.95504	13.1755
ENSG00000134668	-1.88326358569548	0.00795722	0.696155	down	1:-:31790422-31816051	ENSG00000134668	90853	E9PPM7,E9PMX0,E9PQH7,E9PKC3,Q96I05,H0YF46,Q05C62,Q6ZMY3	SPOCD1	SPOC domain containing 1 [Source:HGNC Symbol%3BAcc:HGNC:26338]	1.5189	0.42742
ENSG00000145287	1.35677	0.00798386	0.696155	up	4:-:83090048-83137075	ENSG00000145287	51316	X2BQ60,Q9NZF1,Q9UHV8,D6RA24	PLAC8	placenta associated 8 [Source:HGNC Symbol%3BAcc:HGNC:19254]	6.70707	17.8321
ENSG00000225760	-2.37677514299741	0.00818291	0.71002	down	13:+:110965704-110990579	ENSG00000225760	104355135	-	LINC00431	long intergenic non-protein coding RNA 431 [Source:HGNC Symbol%3BAcc:HGNC:42766]	3.82271	0.76407
ENSG00000221986	2.02619	0.00819771	0.71002	up	1:-:109292365-109307011	ENSG00000221986	343263	A2RUH7	MYBPHL	myosin binding protein H like [Source:HGNC Symbol%3BAcc:HGNC:30434]	1.13999	4.82042
ENSG00000251322	-1.91380316665486	0.00825266	0.712397	down	22:+:50674415-50733298	ENSG00000251322	85358	F8TCV1,Q3S3B4,Q9BYB0,A0A669KBA8,Q6P5A2,A0A0U1RR93,A0A0U1RQS4,A0A669K9V7,A0A590UJL3,F8TCV2,A0A590UJY5,F8TCV3	SHANK3	SH3 and multiple ankyrin repeat domains 3 [Source:HGNC Symbol%3BAcc:HGNC:14294]	1.08781	0.2997
ENSG00000110195	1.45446	0.00831487	0.715383	up	11:+:72189558-72196323	ENSG00000110195	2348	A0A650DFB4,A0A650DF38,A0A650DF42,A0A650DF41,P15328,A0A024R5H1,A0A650DF39	FOLR1	folate receptor alpha [Source:HGNC Symbol%3BAcc:HGNC:3791]	7.76544	22.0924
ENSG00000100647	1.29021	0.00843983	0.72134	up	14:+:69611596-69715144	ENSG00000100647	9766	Q92537	SUSD6	sushi domain containing 6 [Source:HGNC Symbol%3BAcc:HGNC:19956]	14.4066	36.5758
ENSG00000012822	1.30236	0.00856315	0.729474	up	12:-:53708517-53727745	ENSG00000012822	57658	F8VZI3,L8ECJ1,F8VQE3,F8VRQ9,H3BRW8,F8VUB3,F8W0X2,F8VPN1,A0A024RAZ1,F8VXS2,Q9P1Z2,F8VWP8	CALCOCO1	calcium binding and coiled-coil domain 1 [Source:HGNC Symbol%3BAcc:HGNC:29306]	4.86773	12.4629
ENSG00000012779	1.5233	0.00864888	0.734361	up	10:+:45374176-45446119	ENSG00000012779	240	A0A087X109,P09917,I0CLG0	ALOX5	arachidonate 5-lipoxygenase [Source:HGNC Symbol%3BAcc:HGNC:435]	2.38335	7.11193
ENSG00000167114	-1.38099853203438	0.00873419	0.738838	down	9:+:128340527-128361470	ENSG00000167114	10999	A0A024R8D2,Q6P1M0	SLC27A4	solute carrier family 27 member 4 [Source:HGNC Symbol%3BAcc:HGNC:10998]	14.6351	5.83331
ENSG00000114646	-2.29856461498526	0.00879187	0.738838	down	3:-:47562238-47580792	ENSG00000114646	10675	A0A087WUT8,O95196	CSPG5	chondroitin sulfate proteoglycan 5 [Source:HGNC Symbol%3BAcc:HGNC:2467]	1.11734	0.23577
ENSG00000133401	1.60476	0.00884205	0.738838	up	5:+:31639131-32110932	ENSG00000133401	23037	O15018,D6RF66,L8E9S3	PDZD2	PDZ domain containing 2 [Source:HGNC Symbol%3BAcc:HGNC:18486]	0.40721	1.28571
ENSG00000212743	2.72436	0.00902885	0.751833	up	10:+:6350316-6352762	ENSG00000212743	399716	-	LINC02656	long intergenic non-protein coding RNA 2656 [Source:HGNC Symbol%3BAcc:HGNC:54142]	0.19121	1.31179
ENSG00000136155	1.4855	0.00915853	0.760187	up	13:+:77535674-77645263	ENSG00000136155	8796	F2Z2X8,O95171	SCEL	sciellin [Source:HGNC Symbol%3BAcc:HGNC:10573]	2.36845	6.88469
ENSG00000168268	-1.33463849503105	0.00920657	0.761733	down	3:-:52524385-52535054	ENSG00000168268	64943	C9J036,F8WEY1,Q9H857,H7C4G8,H7C519	NT5DC2	5'-nucleotidase domain containing 2 [Source:HGNC Symbol%3BAcc:HGNC:25717]	12.9393	5.32579
ENSG00000100979	-1.35811421516594	0.00928818	0.766038	down	20:-:45898621-45912155	ENSG00000100979	5360	B3KUE5,P55058	PLTP	phospholipid transfer protein [Source:HGNC Symbol%3BAcc:HGNC:9093]	20.0708	8.12778
ENSG00000204394	-1.2806532191549	0.00933372	0.767172	down	6:-:31777518-31795752	ENSG00000204394	7407	H0Y426,A2ABF4,A0A140T936,A0A140T954,A0A0G2JJT9,A0A140T904,P26640	VARS1	valyl-tRNA synthetase 1 [Source:HGNC Symbol%3BAcc:HGNC:12651]	47.5846	20.3326
ENSG00000134326	1.47365	0.0093763	0.767172	up	2:-:6840570-6866635	ENSG00000134326	129607	Q5EBM0,I1Z9C7	CMPK2	cytidine/uridine monophosphate kinase 2 [Source:HGNC Symbol%3BAcc:HGNC:27015]	2.34477	6.76011
ENSG00000072858	1.33927	0.00939079	0.767172	up	3:+:113532555-113629575	ENSG00000072858	54847	Q9NXL6	SIDT1	SID1 transmembrane family member 1 [Source:HGNC Symbol%3BAcc:HGNC:25967]	2.96577	7.79005
ENSG00000132530	1.3616	0.00945433	0.769934	up	17:+:6755447-6775647	ENSG00000132530	54739	C9J7Z8,I3L3Q2,I3L2B3,Q6GPH4,I3L509,I3L3D9,I3L534,I3L3B3	XAF1	XIAP associated factor 1 [Source:HGNC Symbol%3BAcc:HGNC:30932]	2.88988	7.70912
ENSG00000188092	-1.5709476906864	0.00948978	0.770398	down	1:+:147928393-147993592	ENSG00000188092	51463	X5D7G6,A0A087WW82,U3KPV2,X5D2I6,X5D329,X5DNN3,P0CG08,A0A087WW78	GPR89B	G protein-coupled receptor 89B [Source:HGNC Symbol%3BAcc:HGNC:13840]	3.92279	1.37067
ENSG00000170425	-1.59756545973735	0.0096882	0.782628	down	17:+:15945130-15975746	ENSG00000170425	136	Q2L7J7,A0MCH9,P29275	ADORA2B	adenosine A2b receptor [Source:HGNC Symbol%3BAcc:HGNC:264]	8.00494	2.74589
ENSG00000145220	-1.54015729857295	0.00971558	0.782628	down	4:-:4267701-4290154	ENSG00000145220	55646	Q9NX58,D6RDJ1	LYAR	Ly1 antibody reactive [Source:HGNC Symbol%3BAcc:HGNC:26021]	9.57361	3.4173
ENSG00000111799	1.31766	0.00981363	0.786822	up	6:-:75084326-75206267	ENSG00000111799	1303	D6RGG3,H0Y991,B9EJB8,H0Y5N9,H0Y4P7,Q99715	COL12A1	collagen type XII alpha 1 chain [Source:HGNC Symbol%3BAcc:HGNC:2188]	11.1532	28.8599
ENSG00000174791	-1.35788390470299	0.00994543	0.792482	down	11:-:66330241-66336840	ENSG00000174791	9610	A0A0S2Z4U0,H0YCG8,Q13671,A0A0S2Z4T5,A0A0S2Z4T3,E9PMB8,E9PNR2	RIN1	Ras and Rab interactor 1 [Source:HGNC Symbol%3BAcc:HGNC:18749]	8.6768	3.51428
ENSG00000142973	2.24674	0.0100252	0.792885	up	1:+:46757838-46819413	ENSG00000142973	1580	Q8IZB0,E9PML0,Q8WWV1,F5H1Q8,F5H5Q6,E9PL36,P13584	CYP4B1	cytochrome P450 family 4 subfamily B member 1 [Source:HGNC Symbol%3BAcc:HGNC:2644]	0.30856	1.52024
ENSG00000062822	-1.30196800189244	0.0101737	0.800817	down	19:+:50384204-50418018	ENSG00000062822	5424	M0R2J2,M0QXE6,M0QXQ2,A0A2R8Y7K6,M0QZR8,A0A087WYJ2,A0A024R4F4,M0R2B7,A0A2R8Y705,P28340	POLD1	DNA polymerase delta 1%2C catalytic subunit [Source:HGNC Symbol%3BAcc:HGNC:9175]	14.3734	6.0516
ENSG00000276168	1.49072	0.0104443	0.813774	up	14:+:49586580-49586878	ENSG00000276168	6029	-	RN7SL1	RNA component of signal recognition particle 7SL1 [Source:HGNC Symbol%3BAcc:HGNC:10038]	29.5085	86.0875
ENSG00000131187	-2.28366573860592	0.0104483	0.813774	down	5:-:177402141-177409564	ENSG00000131187	2161	A0A0R7FJH5,A0A346D5N4,Q1JR85,P00748	F12	coagulation factor XII [Source:HGNC Symbol%3BAcc:HGNC:3530]	1.6492	0.35161
ENSG00000224877	-1.60026927881343	0.0106013	0.820794	down	17:+:81239305-81241310	ENSG00000224877	284184	A1L188,I3L4C8	NDUFAF8	NADH:ubiquinone oxidoreductase complex assembly factor 8 [Source:HGNC Symbol%3BAcc:HGNC:33551]	13.0787	4.47793
ENSG00000116039	2.33218	0.0106177	0.820794	up	2:+:70935900-70965431	ENSG00000116039	525	C9JL73,V5NR16,C9JZ02,A0A097NUG1,P15313,C9JNS9	ATP6V1B1	ATPase H+ transporting V1 subunit B1 [Source:HGNC Symbol%3BAcc:HGNC:853]	0.32716	1.71023
ENSG00000227218	1.62653	0.0106535	0.821109	up	9:+:127934503-127940952	ENSG00000227218	-	-	-	novel transcript	2.12194	6.80156
ENSG00000233006	1.51261	0.0107012	0.822342	up	5:-:132311285-132370170	ENSG00000233006	553103	-	MIR3936HG	MIR3936 host gene [Source:HGNC Symbol%3BAcc:HGNC:40538]	1.68092	4.97883
ENSG00000198074	-1.24950112351563	0.0108026	0.823402	down	7:+:134527567-134541412	ENSG00000198074	57016	O60218	AKR1B10	aldo-keto reductase family 1 member B10 [Source:HGNC Symbol%3BAcc:HGNC:382]	80.036	34.9453
ENSG00000231298	-2.46469173328149	0.0108145	0.823402	down	10:-:4650158-4678185	ENSG00000231298	100216001	-	MANCR	mitotically associated long non coding RNA [Source:HGNC Symbol%3BAcc:HGNC:44678]	1.2518	0.23541
ENSG00000183486	1.25764	0.0108403	0.823402	up	21:+:41361999-41409393	ENSG00000183486	4600	A0A7P0Z4E8,C9JEL4,C9J9T4,Q75MY8,Q75MY7,C9JS04,C9JZQ9,P20592	MX2	MX dynamin like GTPase 2 [Source:HGNC Symbol%3BAcc:HGNC:7533]	3.24062	8.04374
ENSG00000157514	1.24505	0.0109152	0.823402	up	X:-:107713221-107777342	ENSG00000157514	1831	Q5JRJ0,D6RDZ9,D6RDZ7,D6R9J1,Q99576,D6RAX8,D6RD37,D6RCK9,D6RD92,D6R8Z7,Q5JRJ2,D6RBL1,E7EWD5	TSC22D3	TSC22 domain family member 3 [Source:HGNC Symbol%3BAcc:HGNC:3051]	15.5813	38.3392
ENSG00000133121	1.24488	0.0109245	0.823402	up	13:-:33103137-33350630	ENSG00000133121	90627	B2R789,A0A024RDV4,H3BRG5,Q9Y3M8,H3BUW7	STARD13	StAR related lipid transfer domain containing 13 [Source:HGNC Symbol%3BAcc:HGNC:19164]	9.51686	23.4143
ENSG00000085117	1.24557	0.0109376	0.823402	up	11:+:44564427-44620358	ENSG00000085117	3732	E9PJB7,H0YD57,E9PJK9,E9PJC7,E9PM43,E9PJ59,E9PJ45,P27701,E9PP61	CD82	CD82 molecule [Source:HGNC Symbol%3BAcc:HGNC:6210]	22.0101	54.1772
ENSG00000253878	Inf	0.0110558	0.825104	up	8:+:94950037-94951396	ENSG00000253878	-	-	-	novel transcript	0	1.4522
ENSG00000164463	1.43049	0.0114275	0.850398	up	5:+:173056352-173139284	ENSG00000164463	153222	E5RI19,Q8IUR6	CREBRF	CREB3 regulatory factor [Source:HGNC Symbol%3BAcc:HGNC:24050]	0.86173	2.41121
ENSG00000137959	1.24524	0.0115614	0.856992	up	1:+:78619902-78646145	ENSG00000137959	10964	B4E019,A0A7P0Z4K2,A0A7P0T9R5,C9JPJ0,H7C1K6,Q53G44	IFI44L	interferon induced protein 44 like [Source:HGNC Symbol%3BAcc:HGNC:17817]	10.599	26.0832
ENSG00000073111	-1.24022647734103	0.0115823	0.856992	down	3:+:127598410-127622436	ENSG00000073111	4171	Q9BWF4,F8WDM3,H7C4N9,C9J013,H0Y8E6,C9JZ21,P33993,P49736	MCM2	minichromosome maintenance complex component 2 [Source:HGNC Symbol%3BAcc:HGNC:6944]	55.1883	24.2517
ENSG00000244405	-2.17709407440788	0.0116431	0.858051	down	3:-:186046314-186110318	ENSG00000244405	2119	P41161,C9JMF0,C9J0Z2,C9J5A5,C9JR66,H7C1D2	ETV5	ETS variant transcription factor 5 [Source:HGNC Symbol%3BAcc:HGNC:3494]	0.86837	0.19933
ENSG00000127084	1.24196	0.0116987	0.858051	up	9:+:92947523-93036236	ENSG00000127084	89846	A0A024R252,A0A2X0U4Q9,Q5JSP0	FGD3	FYVE%2C RhoGEF and PH domain containing 3 [Source:HGNC Symbol%3BAcc:HGNC:16027]	20.6222	50.634
ENSG00000197353	4.32736	0.0117292	0.858051	up	8:-:142750150-142752532	ENSG00000197353	137797	F1T0L0,Q6UXB3	LYPD2	LY6/PLAUR domain containing 2 [Source:HGNC Symbol%3BAcc:HGNC:25215]	0.11291	2.35304
ENSG00000184992	-1.26097315274582	0.0118355	0.863394	down	12:+:124993645-125031231	ENSG00000184992	140707	A0A5F9ZHY7,Q8WY22	BRI3BP	BRI3 binding protein [Source:HGNC Symbol%3BAcc:HGNC:14251]	12.2654	5.31289
ENSG00000253428	3.26323	0.0119067	0.863718	up	5:+:173689459-173705849	ENSG00000253428	105377736	-	LINC01942	long intergenic non-protein coding RNA 1942 [Source:HGNC Symbol%3BAcc:HGNC:52766]	0.39088	3.896
ENSG00000198805	-1.28483850255688	0.0120424	0.868698	down	14:+:20468954-20477089	ENSG00000198805	4860	G3V2H3,P01298,P00491,G3V5M2,G3V393	PNP	purine nucleoside phosphorylase [Source:HGNC Symbol%3BAcc:HGNC:7892]	14.9237	6.35831
ENSG00000170381	1.26379	0.012223	0.879272	up	7:-:83363238-83649139	ENSG00000170381	9723	A0A2R8YCX5,O15041,F8WCZ5	SEMA3E	semaphorin 3E [Source:HGNC Symbol%3BAcc:HGNC:10727]	3.68615	9.18869
ENSG00000085999	-1.34650770332861	0.0125383	0.899457	down	1:+:46246461-46278480	ENSG00000085999	8438	A0A087WTB0,A0A087WV39,A0A590UJ71,V9GYD3,Q92698,A0A087X124,A0A087WWG5,V9GYX6,A0A087WVW5,A0A590UJJ7,A0A590UJQ8,A0A087WW72,P46100,L8E913,A0A590UJ90	RAD54L	RAD54 like [Source:HGNC Symbol%3BAcc:HGNC:9826]	9.27713	3.78717
ENSG00000114841	1.69401	0.0126494	0.904503	up	3:+:52316319-52400492	ENSG00000114841	25981	H7C563,H7C506,Q9P2D7	DNAH1	dynein axonemal heavy chain 1 [Source:HGNC Symbol%3BAcc:HGNC:2940]	0.27945	0.93862
ENSG00000111962	1.56353	0.0126785	0.904503	up	6:+:148747030-149076990	ENSG00000111962	10090	Q9Y2C2	UST	uronyl 2-sulfotransferase [Source:HGNC Symbol%3BAcc:HGNC:17223]	1.21004	3.7129
ENSG00000163170	-1.65208544891181	0.0127744	0.907923	down	2:-:74135400-74147912	ENSG00000163170	388962	Q8N338,Q53S33	BOLA3	bolA family member 3 [Source:HGNC Symbol%3BAcc:HGNC:24415]	4.41692	1.45892
ENSG00000204616	1.28474	0.0128248	0.907923	up	6:-:30102897-30113090	ENSG00000204616	11074	Q9BZY9,A0A140T9J6,A0A0G2JJX2,C4B4E3,Q2L6J1	TRIM31	tripartite motif containing 31 [Source:HGNC Symbol%3BAcc:HGNC:16289]	6.55306	16.5741
ENSG00000108179	-1.21817836786955	0.0128316	0.907923	down	10:+:79347469-79355334	ENSG00000108179	10105	P30405,H0Y548,A0A024QZS4,R4GN99	PPIF	peptidylprolyl isomerase F [Source:HGNC Symbol%3BAcc:HGNC:9259]	54.6291	24.3757
ENSG00000049541	-1.27177077394632	0.0129101	0.910991	down	7:-:74231499-74254458	ENSG00000049541	5982	H7C5P1,A0A087WVY3,H7C5Q7,F8WDC9,H7C596,Q75MT5,H7C5P4,F8WC37,H7C5G4,H7C5A0,P35250,B5BUD2,H7C5S7	RFC2	replication factor C subunit 2 [Source:HGNC Symbol%3BAcc:HGNC:9970]	27.8429	11.9706
ENSG00000005001	1.21688	0.0129821	0.913577	up	16:-:2852730-2858170	ENSG00000005001	64063	I3L147,I3L116,Q9GZN4	PRSS22	serine protease 22 [Source:HGNC Symbol%3BAcc:HGNC:14368]	25.8785	62.4451
ENSG00000271503	2.12573	0.013074	0.917553	up	17:-:35871491-35880793	ENSG00000271503	6352	A0A494C1Q1,A0A075B7C5,D0EI67,P13501	CCL5	C-C motif chemokine ligand 5 [Source:HGNC Symbol%3BAcc:HGNC:10632]	0.80263	3.63633
ENSG00000173559	1.21536	0.013173	0.922004	up	2:+:191678068-191741097	ENSG00000173559	64859	Q96AH0,F8WAF5,H7C0W4	NABP1	nucleic acid binding protein 1 [Source:HGNC Symbol%3BAcc:HGNC:26232]	3.38694	8.16409
ENSG00000228649	-1.3780412203414	0.013406	0.926227	down	7:+:22854126-22872945	ENSG00000228649	109729180	-	SNHG26	small nucleolar RNA host gene 26 [Source:HGNC Symbol%3BAcc:HGNC:53131]	5.11231	2.04186
ENSG00000171208	-1.21046359048076	0.0134279	0.926227	down	16:-:47077703-47143945	ENSG00000171208	81831	Q32NC3,H3BSR0,Q8NC67,H3BM37,H3BTE1	NETO2	neuropilin and tolloid like 2 [Source:HGNC Symbol%3BAcc:HGNC:14644]	19.2093	8.61722
ENSG00000281398	-1.27325832402062	0.0134677	0.926227	down	5:+:139274102-139284899	ENSG00000281398	724102	-	SNHG4	small nucleolar RNA host gene 4 [Source:HGNC Symbol%3BAcc:HGNC:32964]	12.6533	5.43446
ENSG00000117399	-1.21044481993136	0.0134936	0.926227	down	1:+:43358981-43363203	ENSG00000117399	991	Q12834	CDC20	cell division cycle 20 [Source:HGNC Symbol%3BAcc:HGNC:1723]	118.367	53.0998
ENSG00000000971	1.23831	0.0134945	0.926227	up	1:+:196652043-196747504	ENSG00000000971	3075	A0A0D9SG88,Q5TFM2,U5TZG9,P08603	CFH	complement factor H [Source:HGNC Symbol%3BAcc:HGNC:4883]	4.31369	10.5647
ENSG00000127838	1.20882	0.0135458	0.926227	up	2:+:218270392-218346793	ENSG00000127838	25953	Q8N490,A0A024R415,L8EAT5	PNKD	PNKD metallo-beta-lactamase domain containing [Source:HGNC Symbol%3BAcc:HGNC:9153]	18.8764	45.2953
ENSG00000167553	-1.24518470298861	0.0136764	0.926227	down	12:+:49188736-49274600	ENSG00000167553	84790	Q9BQE3,Q8N532,F8VRK1,H0YHV2,A0A1W2PQM2,F8VS66,F5H5D3	TUBA1C	tubulin alpha 1c [Source:HGNC Symbol%3BAcc:HGNC:20768]	103.398	45.281
ENSG00000114854	3.21883	0.0137037	0.926227	up	3:-:52451100-52454041	ENSG00000114854	7134	Q6FH91,C9JDI3,P63316,P19429	TNNC1	troponin C1%2C slow skeletal and cardiac type [Source:HGNC Symbol%3BAcc:HGNC:11943]	0.17574	1.69858
ENSG00000122591	-1.33529850702125	0.0137258	0.926227	down	7:-:22889371-23014130	ENSG00000122591	84668	A0A0S2Z6M9,A0A7P0T8Q9,A0A7P0T943,H7C0W7,A0A7P0Z4L0,A0A7P0TAP6,B8ZZA2,A0A7P0TBJ9,Q9BYI3,A0A7P0T8K2	FAM126A	family with sequence similarity 126 member A [Source:HGNC Symbol%3BAcc:HGNC:24587]	1.9543	0.80402
ENSG00000162073	-1.40543085949359	0.0137332	0.926227	down	16:+:2969270-2973484	ENSG00000162073	124222	I3L1A2,Q8N4S7,I3L265	PAQR4	progestin and adipoQ receptor family member 4 [Source:HGNC Symbol%3BAcc:HGNC:26386]	9.08786	3.56144
ENSG00000273568	-3.05418389248316	0.0137926	0.926227	down	12:+:131934642-131934928	ENSG00000273568	-	-	-	novel transcript%2C sense intronic to PUS1	6.75399	0.84411
ENSG00000228643	Inf	0.0138771	0.926227	up	2:+:286419-301515	ENSG00000228643	-	-	-	novel transcript	0	1.05102
ENSG00000143942	-1.78116539807674	0.0140641	0.932834	down	2:+:53767804-53775196	ENSG00000143942	494143	Q8WUX2	CHAC2	ChaC glutathione specific gamma-glutamylcyclotransferase 2 [Source:HGNC Symbol%3BAcc:HGNC:32363]	7.19986	2.17461
ENSG00000183018	1.35109	0.0140914	0.932834	up	17:+:4498881-4539035	ENSG00000183018	124976	Q8IVW8,I3L4N9	SPNS2	sphingolipid transporter 2 [Source:HGNC Symbol%3BAcc:HGNC:26992]	3.18761	8.44159
ENSG00000223573	1.30398	0.0141436	0.932834	up	19:-:5558167-5578349	ENSG00000223573	257000	A0A1B0GVN0,A0A1B0GTR7,A0A2R8Y7D0	TINCR	TINCR ubiquitin domain containing [Source:HGNC Symbol%3BAcc:HGNC:14607]	3.87857	9.94148
ENSG00000124766	1.22338	0.0141591	0.932834	up	6:+:21593751-21598619	ENSG00000124766	6659	Q06945	SOX4	SRY-box transcription factor 4 [Source:HGNC Symbol%3BAcc:HGNC:11200]	33.1666	80.3927
ENSG00000188379	1.76985	0.0141922	0.932834	up	9:-:21384255-21385398	ENSG00000188379	3440	P01563	IFNA2	interferon alpha 2 [Source:HGNC Symbol%3BAcc:HGNC:5423]	2.51239	8.89417
ENSG00000274276	2.38876	0.0142285	0.93285	up	21:-:6444869-6468040	ENSG00000274276	875	P0DN79	CBSL	cystathionine beta-synthase like [Source:HGNC Symbol%3BAcc:HGNC:51829]	0.16694	0.90757
ENSG00000138031	-1.23246644134236	0.0143124	0.93598	down	2:-:24819169-24920237	ENSG00000138031	109	C9JYB5,U3KQR1,A0A0A0MSC1,U3KQ91,H7C1A6,B7ZLX9,C9JLX3,C9J969,O60266	ADCY3	adenylate cyclase 3 [Source:HGNC Symbol%3BAcc:HGNC:234]	11.6786	5.15967
ENSG00000136457	1.94885	0.0144499	0.942593	up	17:-:50464496-50468906	ENSG00000136457	1101	H0YA03,O15335	CHAD	chondroadherin [Source:HGNC Symbol%3BAcc:HGNC:1909]	0.99763	3.99827
ENSG00000188677	-1.46385393125975	0.014498	0.943354	down	22:+:43999211-44172939	ENSG00000188677	29780	Q9HBI1,A0A087WZB5,B0QYP8	PARVB	parvin beta [Source:HGNC Symbol%3BAcc:HGNC:14653]	2.83948	1.0686
ENSG00000277161	-1.51813099224295	0.0145454	0.944069	down	17:+:36534987-36539310	ENSG00000277161	284098	A0A024R0Y1,Q7Z7B1,A0A087WWS9	PIGW	phosphatidylinositol glycan anchor biosynthesis class W [Source:HGNC Symbol%3BAcc:HGNC:23213]	6.25456	2.26691
ENSG00000076513	1.20516	0.0147257	0.951336	up	12:+:109999186-110039763	ENSG00000076513	88455	F8W150,H0YIN8,S4R3U2,S4R3D2,Q8IZ07	ANKRD13A	ankyrin repeat domain 13A [Source:HGNC Symbol%3BAcc:HGNC:21268]	18.4427	44.1425
ENSG00000159199	-1.2277960220509	0.0147864	0.951336	down	17:+:48892765-48895871	ENSG00000159199	516	E7EQ97,I3L0Y5,E7EPU7,P05496,D6R9H7	ATP5MC1	ATP synthase membrane subunit c locus 1 [Source:HGNC Symbol%3BAcc:HGNC:841]	28.3212	12.5531
ENSG00000155465	1.63387	0.0147935	0.951336	up	14:-:22773222-22829820	ENSG00000155465	9056	G3V4U1,A0A0S2Z4W9,D6RFE5,G3V2L0,G3V4Z6,Q9UM01,G3V2H8,G3V5A1,A0A0S2Z502,G3V5W2,G3V2K0,G3V362,H0YJ95,A0A0S2Z4V9,G3V273	SLC7A7	solute carrier family 7 member 7 [Source:HGNC Symbol%3BAcc:HGNC:11065]	0.8207	2.64404
ENSG00000085840	-1.25285376428487	0.0148358	0.951336	down	1:-:52372829-52404423	ENSG00000085840	4998	Q13415,Q9Y619	ORC1	origin recognition complex subunit 1 [Source:HGNC Symbol%3BAcc:HGNC:8487]	18.354	7.99514
ENSG00000180573	1.37127	0.0149324	0.954503	up	6:+:26124145-26139116	ENSG00000180573	8334	Q93077	H2AC6	H2A clustered histone 6 [Source:HGNC Symbol%3BAcc:HGNC:4733]	6.65206	17.8645
ENSG00000075651	1.18891	0.0149642	0.954503	up	3:-:171600404-171810950	ENSG00000075651	5337	F8WBV7,Q13393,Q8WYW5,C9IY79,H7C0L3	PLD1	phospholipase D1 [Source:HGNC Symbol%3BAcc:HGNC:9067]	6.71011	15.8807
ENSG00000116120	-1.20186423244601	0.0150625	0.958411	down	2:-:222566899-222656092	ENSG00000116120	10056	Q9BR63,Q9NSD9	FARSB	phenylalanyl-tRNA synthetase subunit beta [Source:HGNC Symbol%3BAcc:HGNC:17800]	15.1458	6.83496
ENSG00000104524	-1.40937678866265	0.015111	0.959139	down	8:-:143603210-143609773	ENSG00000104524	65263	F8WEI0,B5MD87,Q53H96,A0A087WTU2,A0A0A0MQS1	PYCR3	pyrroline-5-carboxylate reductase 3 [Source:HGNC Symbol%3BAcc:HGNC:25846]	6.16423	2.4091
ENSG00000175318	1.49185	0.0153536	0.96927	up	15:-:72159806-72197787	ENSG00000175318	196996	Q8IUY3,H3BTA1,H3BUI8,H3BTY3,H3BTF7	GRAMD2A	GRAM domain containing 2A [Source:HGNC Symbol%3BAcc:HGNC:27287]	1.32611	3.8718
ENSG00000166851	-1.18394062312172	0.0153829	0.96927	down	16:+:23677656-23690367	ENSG00000166851	5347	I3L387,I3L309,I3L2H5,D3DWF3,P53350	PLK1	polo like kinase 1 [Source:HGNC Symbol%3BAcc:HGNC:9077]	42.7728	19.5437
ENSG00000120658	1.54428	0.0154357	0.970241	up	13:-:43213518-43786908	ENSG00000120658	55068	A0A0S2Z5N4,A0A024RDT8,Q8TC92	ENOX1	ecto-NOX disulfide-thiol exchanger 1 [Source:HGNC Symbol%3BAcc:HGNC:25474]	1.76749	5.35145
ENSG00000131153	-1.69422976130546	0.0155302	0.972399	down	16:-:85676198-85690073	ENSG00000131153	51659	M0QXS3,Q9Y248,M0R043	GINS2	GINS complex subunit 2 [Source:HGNC Symbol%3BAcc:HGNC:24575]	3.3431	1.07245
ENSG00000196923	-1.22869075010449	0.0155452	0.972399	down	5:-:177483394-177497606	ENSG00000196923	9260	H7BYK4,D6RAN1,D6RH06,H0Y8W6,D6RF83,Q9NR12	PDLIM7	PDZ and LIM domain 7 [Source:HGNC Symbol%3BAcc:HGNC:22958]	14.985	6.63784
ENSG00000172037	1.1864	0.0156922	0.978305	up	3:-:49121114-49133118	ENSG00000172037	3913	F5H520,P11047,P55268	LAMB2	laminin subunit beta 2 [Source:HGNC Symbol%3BAcc:HGNC:6487]	16.8636	39.8415
ENSG00000147955	-1.18937355896547	0.0157151	0.978305	down	9:-:34634722-34637844	ENSG00000147955	10280	B4DR71,Q99720,A0A7P0Z4C2,Q5T1J1,A0A7P0T9D5,A0A7P0TA12	SIGMAR1	sigma non-opioid intracellular receptor 1 [Source:HGNC Symbol%3BAcc:HGNC:8157]	36.0853	16.4261
ENSG00000273769	3.17303	0.0157904	0.980634	up	X:+:153880672-153888990	ENSG00000273769	100996465	Q71F78	LCA10	lung carcinoma-associated 10 [Source:NCBI gene (formerly Entrezgene)%3BAcc:100996465]	0.14405	1.34879
ENSG00000162407	1.24016	0.0159586	0.988552	up	1:-:56494761-56645301	ENSG00000162407	8613	O14495	PLPP3	phospholipid phosphatase 3 [Source:HGNC Symbol%3BAcc:HGNC:9229]	4.57695	11.2238
ENSG00000244300	1.22816	0.0159943	0.988552	up	3:+:128489212-128502970	ENSG00000244300	101927167	-	GATA2-AS1	GATA2 antisense RNA 1 [Source:HGNC Symbol%3BAcc:HGNC:51108]	9.31865	22.6624
ENSG00000146674	1.60099	0.0161102	0.990508	up	7:-:45912245-45921874	ENSG00000146674	3486	A6XND0,B3KWK7,H0Y485,A6XND1,C9JMX4,H0Y5K2,P17936	IGFBP3	insulin like growth factor binding protein 3 [Source:HGNC Symbol%3BAcc:HGNC:5472]	226.374	712.876
ENSG00000166508	-1.18659983300466	0.0161165	0.990508	down	7:-:100092728-100101940	ENSG00000166508	4176	B2RBA6,H0YH42,B3KUD7,A0A0S2Z441,Q9H4N9,A0A0S2Z4A5,B4DDF5,P33993,C6EMX8,C9J8M6	MCM7	minichromosome maintenance complex component 7 [Source:HGNC Symbol%3BAcc:HGNC:6950]	68.4566	31.2215
ENSG00000243566	1.35151	0.0161406	0.990508	up	7:+:76510525-76516522	ENSG00000243566	105375355	A0A0J9YVS6,Q9BT76	UPK3B	uroplakin 3B [Source:HGNC Symbol%3BAcc:HGNC:21444]	4.43175	11.7398
ENSG00000143476	-1.19512424680748	0.016296	0.99556	down	1:+:212035553-212107400	ENSG00000143476	51514	F5GZ90,Q9NZJ0	DTL	denticleless E3 ubiquitin protein ligase homolog [Source:HGNC Symbol%3BAcc:HGNC:30288]	18.1529	8.23036
ENSG00000168016	1.1753	0.0163668	0.99556	up	3:-:36826819-36945057	ENSG00000168016	9881	A0A2R8Y8A3,O15050,A0A2R8YEM9,A0A2R8Y890,A0A096LPF5,L8EAQ6,A0A2R8Y7N6	TRANK1	tetratricopeptide repeat and ankyrin repeat containing 1 [Source:HGNC Symbol%3BAcc:HGNC:29011]	5.07341	11.8944
ENSG00000070814	-1.18156962717931	0.0164053	0.99556	down	5:+:150357629-150400308	ENSG00000070814	6949	E7ETY2,H0Y8Y7,A0A3B3IS06,H0YAB7,A0A2R8Y4M7,Q13428,H0YA99,A0A2R8Y857,A0A6I8PRA0	TCOF1	treacle ribosome biogenesis factor 1 [Source:HGNC Symbol%3BAcc:HGNC:11654]	25.2196	11.5423
ENSG00000182158	1.17209	0.0164152	0.99556	up	7:-:137874979-138002086	ENSG00000182158	64764	C9JPH0,H7C1W8,A0A087WU77,A2RRN1,A0A087WUP1,Q70SY1,Q86VD4	CREB3L2	cAMP responsive element binding protein 3 like 2 [Source:HGNC Symbol%3BAcc:HGNC:23720]	8.27262	19.3517
ENSG00000272269	-4.28366573860592	0.0165378	0.997595	down	6:+:17706257-17707344	ENSG00000272269	105374952	-	NUP153-AS1	NUP153 antisense RNA 1 [Source:HGNC Symbol%3BAcc:HGNC:55217]	1.04439	0.05567
ENSG00000126882	1.46602	0.016545	0.997595	up	9:-:131258076-131276510	ENSG00000126882	286336	Q8N2W3,Q5JUQ2,Q5JUQ1,Q5JUQ0	FAM78A	family with sequence similarity 78 member A [Source:HGNC Symbol%3BAcc:HGNC:25465]	1.26046	3.61483
ENSG00000166197	-1.17677593536798	0.0166153	0.997595	down	10:+:102152176-102163871	ENSG00000166197	9221	A0A0A0MRM9,S4R341,Q96J17,S4R349,Q14978,S4R402,S4R3C2	NOLC1	nucleolar and coiled-body phosphoprotein 1 [Source:HGNC Symbol%3BAcc:HGNC:15608]	68.306	31.3657
ENSG00000078814	1.58946	0.0166283	0.997595	up	20:+:34955810-35002437	ENSG00000078814	57644	Q5JW47,A0A6E1W127,Q5JW49,Q5JW48,Q5JW45,Q5JW46,A7E2Y1	MYH7B	myosin heavy chain 7B [Source:HGNC Symbol%3BAcc:HGNC:15906]	0.54303	1.69644
ENSG00000269887	2.6451	0.0166719	0.997595	up	1:+:164680085-164680799	ENSG00000269887	-	-	-	novel transcript%2C sense intronic to PBX1	0.56091	3.64238
ENSG00000271361	-1.98627982798135	0.0166799	0.997595	down	6:-:3023142-3023772	ENSG00000271361	401233	-	HTATSF1P2	HIV-1 Tat specific factor 1 pseudogene 2 [Source:HGNC Symbol%3BAcc:HGNC:38586]	8.79211	2.30359
ENSG00000115355	-1.24911442839403	0.0168002	0.999714	down	2:-:55287842-55419895	ENSG00000115355	55704	A0A2R8Y4Z5,A0A2R8YCJ0,A0A2R8Y802,A0A2R8Y4X4,Q3V6T2,A0A2R8YGU1,A0A087WXD9,A0A2U3TZV9,A0A2R8YCU9,A0A2R8Y6B2,A0A2R8Y7B1,A0A2R8Y562,A0A2R8Y846,A0A2R8Y885,A0A2R8YD81,H0Y470,A0A2R8YCW0,A0A2R8Y5R4,A0A2R8YG52,H0Y7K3,A0A2R8YFV1,Q6PAV0,A0A2R8Y5D7,A0A2R8Y820,A0A2R8Y7D9,H7C2C6,H0Y7U8,A0A2R8YFK8,A0A2R8YG73,A0A2R8Y4W8,Q6DCA5,A0A2R8Y7D4,A0A2R8Y4C6,A0A2R8Y7L3,A0A2R8YDS8,A0A2R8YD99,Q86YH1	CCDC88A	coiled-coil domain containing 88A [Source:HGNC Symbol%3BAcc:HGNC:25523]	1.42182	0.62096
ENSG00000136982	-1.44657773121791	0.0168221	0.999714	down	8:-:119833976-119855894	ENSG00000136982	79075	Q9BVC3	DSCC1	DNA replication and sister chromatid cohesion 1 [Source:HGNC Symbol%3BAcc:HGNC:24453]	7.92849	3.01973
ENSG00000226148	4.19611	0.0169848	0.999714	up	1:+:202796030-202797094	ENSG00000226148	100420877	-	SLC25A39P1	solute carrier family 25 member 39 pseudogene 1 [Source:HGNC Symbol%3BAcc:HGNC:43859]	0.06276	1.19424
ENSG00000228115	4.19611	0.0169848	0.999714	up	9:+:487774-495610	ENSG00000228115	-	-	-	novel transcript	0.16586	3.156
ENSG00000123416	-1.27129357676645	0.0169894	0.999714	down	12:-:49127782-49131397	ENSG00000123416	10376	F8VWV9,F8VU66,F8VX09,F8VRK0,F8VVB9,P68363	TUBA1B	tubulin alpha 1b [Source:HGNC Symbol%3BAcc:HGNC:18809]	229.362	98.6428
ENSG00000128050	-1.17479997654004	0.0170511	0.999714	down	4:+:56435741-56464578	ENSG00000128050	10606	D6RF62,P22234,E9PBS1	PAICS	phosphoribosylaminoimidazole carboxylase and phosphoribosylaminoimidazolesuccinocarboxamide synthase [Source:HGNC Symbol%3BAcc:HGNC:8587]	38.6765	17.7843
ENSG00000079308	1.16922	0.0170625	0.999714	up	2:-:217799588-218033982	ENSG00000079308	7145	A0A087WWW7,H7C3Z4,Q0VG55,C9J8K5,E7EMG1,A0A494C067,H0Y4U1,E7ERH1,E9PF55,Q0VG54,C9JFT7,A0A3B3IRK7,C9JI43,Q6PJM3,Q86VB0,C9JZT0,E9PGF5,A0A2R8Y4T1,Q9HBL0,B2RU35,A1L0S7	TNS1	tensin 1 [Source:HGNC Symbol%3BAcc:HGNC:11973]	3.56766	8.32905
ENSG00000107130	-1.21458142667044	0.0170627	0.999714	down	9:+:130172404-130237303	ENSG00000107130	23413	P62166	NCS1	neuronal calcium sensor 1 [Source:HGNC Symbol%3BAcc:HGNC:3953]	11.6012	5.18939
ENSG00000154319	2.16637	0.0171895	1	up	8:-:11421476-11475908	ENSG00000154319	83648	A0A3B3IU03,L8ECM2,Q96KS9,Q86Y02,E9PIY0	FAM167A	family with sequence similarity 167 member A [Source:HGNC Symbol%3BAcc:HGNC:15549]	0.18534	0.86367
ENSG00000171056	-1.96173764371856	0.0172272	1	down	8:-:10723768-10730511	ENSG00000171056	83595	Q9BT81	SOX7	SRY-box transcription factor 7 [Source:HGNC Symbol%3BAcc:HGNC:18196]	1.76719	0.47096
ENSG00000175792	-1.16306373839587	0.0172399	1	down	3:-:128064778-128153914	ENSG00000175792	8607	E7ETR0,B5BUB1,H7C4G5,H7C4I3,Q9Y265,J3QLR1	RUVBL1	RuvB like AAA ATPase 1 [Source:HGNC Symbol%3BAcc:HGNC:10474]	22.6083	10.4808
ENSG00000116990	1.50682	0.0172982	1	up	1:-:39895426-39902256	ENSG00000116990	4610	P12524,E9PQS5	MYCL	MYCL proto-oncogene%2C bHLH transcription factor [Source:HGNC Symbol%3BAcc:HGNC:7555]	1.13536	3.34944
ENSG00000076248	-1.18711502452763	0.0173271	1	down	12:+:109097597-109110992	ENSG00000076248	7374	E5KTA6,A0A126LB28,Q68DM5,E5KTA5,Q6FHS8,B4DRT6,P13051,F5GYA2	UNG	uracil DNA glycosylase [Source:HGNC Symbol%3BAcc:HGNC:12572]	33.263	15.1651
ENSG00000004660	-1.29298795989047	0.0173426	1	down	17:-:3860315-3894891	ENSG00000004660	84254	J3KPJ3,Q8N5S9	CAMKK1	calcium/calmodulin dependent protein kinase kinase 1 [Source:HGNC Symbol%3BAcc:HGNC:1469]	4.71207	1.99629
ENSG00000197536	1.3046	0.0175044	1	up	5:+:132410636-132488702	ENSG00000197536	441108	Q8N8D9	IRF1-AS1	IRF1 antisense RNA 1 [Source:HGNC Symbol%3BAcc:HGNC:33838]	1.3742	3.52383
ENSG00000214872	1.51923	0.0177003	1	up	11:+:57542641-57550274	ENSG00000214872	219537	A0A499FJS4,A8MU46	SMTNL1	smoothelin like 1 [Source:HGNC Symbol%3BAcc:HGNC:32394]	3.28329	9.76975
ENSG00000233539	1.71069	0.0177309	1	up	7:-:46673785-46759851	ENSG00000233539	-	-	-	novel transcript	1.05375	3.58052
ENSG00000182585	2.12573	0.0177388	1	up	4:+:74308470-74316789	ENSG00000182585	255324	Q6UW88,H3BM13,A0PK19	EPGN	epithelial mitogen [Source:HGNC Symbol%3BAcc:HGNC:17470]	0.30392	1.3769
ENSG00000131462	-1.18452109230795	0.0177509	1	down	17:+:42609641-42615238	ENSG00000131462	7283	P23258,K7EKE5,A0A7P0T9G6,K7EIS0	TUBG1	tubulin gamma 1 [Source:HGNC Symbol%3BAcc:HGNC:12417]	19.0488	8.70027
ENSG00000104356	-1.2986501663264	0.0177618	1	down	8:+:98117293-98159835	ENSG00000104356	10940	Q8NE79,Q99575,Q8WXC3,E5RK39,Q96F88	POP1	POP1 homolog%2C ribonuclease P/MRP subunit [Source:HGNC Symbol%3BAcc:HGNC:30129]	6.82587	2.88049
ENSG00000020181	1.66774	0.0177845	1	up	8:+:37784191-37844896	ENSG00000020181	25960	Q96PE1,H7C1L1	ADGRA2	adhesion G protein-coupled receptor A2 [Source:HGNC Symbol%3BAcc:HGNC:17849]	0.47178	1.55602
ENSG00000234745	1.20857	0.0177973	1	up	6:-:31353872-31357188	ENSG00000234745	3106	A0A291HH06,A0A142J2H2,C6K6J5,A0A1L5LC24,A0A2K4N8H4,A0A1C3PHL8,A0A5H2UZ63,A0A5H2UZ28,A0A3S6RFS3,A0A678ZX84,A0A4P2SSG8,A0A3S6RFI9,A0A679A0N2,A0A386NE45,A0A1K1TA07,A0A0U2XA78,A0A291NGM1,E5FQ93,A0A090KFR2,S6EYQ3,A0A1D0BZT1,C5J407,A0A3S6RIH7,C6K6H8,Q9TPW6,A0A2I8B3E2,A0A173ADE1,C5IUS6,S6FC68,A0A5Q5AD11,A0A7D8ZZI8,A0A7D9FXV8,A0A6B9VTZ7,A0A4P2SRY1,A0A4P2SRN4,A0A6B7IIA8,A0A142J2H0,A0A286RSS2,A0A218N9R7,A0…	HLA-B	major histocompatibility complex%2C class I%2C B [Source:HGNC Symbol%3BAcc:HGNC:4932]	75.5403	181.233
ENSG00000130826	-1.15691554067705	0.0177978	1	down	X:+:154762742-154777689	ENSG00000130826	1736	H7BZF2,H7C0M1,C9IYT0,O60832,H7C2Q2,H7C2Q9	DKC1	dyskerin pseudouridine synthase 1 [Source:HGNC Symbol%3BAcc:HGNC:2890]	38.5971	17.9692
ENSG00000261373	-1.76938823030039	0.0180405	1	down	16:+:89711856-89718165	ENSG00000261373	100128881	-	VPS9D1-AS1	VPS9D1 antisense RNA 1 [Source:HGNC Symbol%3BAcc:HGNC:48915]	4.65181	1.41653
ENSG00000111665	-1.19764775981074	0.0181244	1	down	12:-:6844793-6851292	ENSG00000111665	83461	F8WDL1,F5GX58,J3KMY0,Q99618	CDCA3	cell division cycle associated 3 [Source:HGNC Symbol%3BAcc:HGNC:14624]	13.6861	6.1943
ENSG00000088899	1.5706	0.0181371	1	up	20:-:3162617-3173549	ENSG00000088899	9762	O60299	LZTS3	leucine zipper tumor suppressor family member 3 [Source:HGNC Symbol%3BAcc:HGNC:30139]	0.83676	2.58013
ENSG00000124256	2.0892	0.0182246	1	up	20:-:57603846-57620576	ENSG00000124256	81030	Q9H171,H0Y6D1,A2RRL9,Q9NZI8	ZBP1	Z-DNA binding protein 1 [Source:HGNC Symbol%3BAcc:HGNC:16176]	0.19786	0.87402
ENSG00000171488	-1.39918991951944	0.0184535	1	down	1:+:89633072-89769903	ENSG00000171488	84230	E9PHY6,Q4G0W7,Q8TDW0	LRRC8C	leucine rich repeat containing 8 VRAC subunit C [Source:HGNC Symbol%3BAcc:HGNC:25075]	1.82439	0.71806
ENSG00000177409	1.15849	0.0184755	1	up	7:-:93130056-93148385	ENSG00000177409	219285	A0A0B4J1Y6,Q8IVG5	SAMD9L	sterile alpha motif domain containing 9 like [Source:HGNC Symbol%3BAcc:HGNC:1349]	7.24503	16.7888
ENSG00000110328	-1.32548591430055	0.0185611	1	down	11:-:11270877-11622005	ENSG00000110328	374378	Q58A54,Q6P9A2	GALNT18	polypeptide N-acetylgalactosaminyltransferase 18 [Source:HGNC Symbol%3BAcc:HGNC:30488]	7.74223	3.20698
ENSG00000135116	1.32045	0.018614	1	up	12:-:116856144-116881441	ENSG00000135116	8739	O00198,K7EJY7	HRK	harakiri%2C BCL2 interacting protein [Source:HGNC Symbol%3BAcc:HGNC:5185]	1.68737	4.37469
ENSG00000166589	-1.89664261549668	0.0187205	1	down	16:-:66908122-66918917	ENSG00000166589	1014	I3L418,H3BSG2,H3BSV3,A0A0B4J288,O75309,J3QLA1	CDH16	cadherin 16 [Source:HGNC Symbol%3BAcc:HGNC:1755]	1.69478	0.47251
ENSG00000006606	-2.07067201527173	0.0190315	1	down	7:-:75769533-75789896	ENSG00000006606	10344	Q9Y258	CCL26	C-C motif chemokine ligand 26 [Source:HGNC Symbol%3BAcc:HGNC:10625]	6.27528	1.55074
ENSG00000170423	-1.95109039951905	0.0190728	1	down	12:-:52837804-52849092	ENSG00000170423	196374	H0YI54,Q8N1N4	KRT78	keratin 78 [Source:HGNC Symbol%3BAcc:HGNC:28926]	1.66078	0.44588
ENSG00000161905	1.48606	0.0190915	1	up	17:-:4630919-4642294	ENSG00000161905	246	D3DTK1,P16050	ALOX15	arachidonate 15-lipoxygenase [Source:HGNC Symbol%3BAcc:HGNC:433]	1.69718	4.93533
ENSG00000079385	1.52335	0.0192879	1	up	19:-:42507304-42561234	ENSG00000079385	634	M0R2K4,M0R109,A0A7I2V3A7,P13688,Q3KRG8	CEACAM1	CEA cell adhesion molecule 1 [Source:HGNC Symbol%3BAcc:HGNC:1814]	0.90702	2.70664
ENSG00000047457	1.14399	0.0193558	1	up	3:-:149162410-149221829	ENSG00000047457	1356	E9PFZ2,Q6NSB2,H7C5N5,D6RE86,A5PL27,P00450,H7C5R1	CP	ceruloplasmin [Source:HGNC Symbol%3BAcc:HGNC:2295]	8.90334	20.4253
ENSG00000123685	-2.55877297674029	0.0193854	1	down	1:-:212686417-212699840	ENSG00000123685	55509	Q9NR55	BATF3	basic leucine zipper ATF-like transcription factor 3 [Source:HGNC Symbol%3BAcc:HGNC:28915]	0.93666	0.16503
ENSG00000153292	1.16444	0.0194041	1	up	6:-:46997708-47042350	ENSG00000153292	266977	H7C570,A0A0C4DH10,H7C4N3,Q5T601	ADGRF1	adhesion G protein-coupled receptor F1 [Source:HGNC Symbol%3BAcc:HGNC:18990]	13.4568	31.3121
ENSG00000183484	1.2346	0.0196048	1	up	14:-:105049395-105065445	ENSG00000183484	29933	F8VRH8,A0A0G2JL29,B2LM89,Q9UNW8	GPR132	G protein-coupled receptor 132 [Source:HGNC Symbol%3BAcc:HGNC:17482]	4.35089	10.6285
ENSG00000151929	-1.13849761554777	0.0196106	1	down	10:+:119651380-119677819	ENSG00000151929	9531	C9JFK9,O95817	BAG3	BAG cochaperone 3 [Source:HGNC Symbol%3BAcc:HGNC:939]	67.6227	31.8868
ENSG00000172115	-1.1379198907056	0.0196682	1	down	7:-:25118656-25125260	ENSG00000172115	54205	G4XXL9,C9JFR7,P99999	CYCS	cytochrome c%2C somatic [Source:HGNC Symbol%3BAcc:HGNC:19986]	31.6373	14.9243
ENSG00000111801	1.15683	0.0197169	1	up	6:+:26440472-26453415	ENSG00000111801	10384	C9JQT8,C9J3Q8,C9JNZ3,C9JUV8,C9J877,A0A024R042,C9JVU4,A0A089GIA6,O00478,C9JZT5	BTN3A3	butyrophilin subfamily 3 member A3 [Source:HGNC Symbol%3BAcc:HGNC:1140]	7.37167	17.0627
ENSG00000183784	1.95064	0.0198847	1	up	9:-:212824-215893	ENSG00000183784	157983	Q5T8R8	DOCK8-AS1	DOCK8 antisense RNA 1 [Source:HGNC Symbol%3BAcc:HGNC:26436]	0.45722	1.83471
ENSG00000121858	1.18335	0.0201802	1	up	3:-:172505508-172523475	ENSG00000121858	8743	Q6JSD9,Q6IBA9,H7C246,P50591	TNFSF10	TNF superfamily member 10 [Source:HGNC Symbol%3BAcc:HGNC:11925]	66.4527	156.667
ENSG00000279897	4.12573	0.0205135	1	up	2:-:32557273-32574818	ENSG00000279897	103752586	-	BIRC6-AS2	BIRC6 antisense RNA 2 [Source:HGNC Symbol%3BAcc:HGNC:50490]	0.0627	1.13631
ENSG00000189057	-1.17096560585656	0.0205435	1	down	11:+:59107185-59127412	ENSG00000189057	374393	E9PS27,Q6SJ93	FAM111B	FAM111 trypsin like peptidase B [Source:HGNC Symbol%3BAcc:HGNC:24200]	17.6398	8.1328
ENSG00000164182	-1.32835885592215	0.0205688	1	down	5:+:60945177-61154531	ENSG00000164182	91942	A0A7I2V4Z7,A0A0S2Z5U1,D6RA56,A0A0S2Z5T4,A0A0S2Z5U2,A0A7I2V3X5,A0A7I2YQX2,H0YA50,Q8N183	NDUFAF2	NADH:ubiquinone oxidoreductase complex assembly factor 2 [Source:HGNC Symbol%3BAcc:HGNC:28086]	3.64571	1.50712
ENSG00000106560	1.98213	0.0205756	1	up	7:+:150685697-150693641	ENSG00000106560	26157	A0A090N8H4,C9JND7,Q9UG22	GIMAP2	GTPase%2C IMAP family member 2 [Source:HGNC Symbol%3BAcc:HGNC:21789]	0.60562	2.48383
ENSG00000135048	1.13962	0.0206899	1	up	9:-:71683366-71816690	ENSG00000135048	23670	H3BLX9,F5H6B2,F5GZC1,H3BLY0,B4E1B9,Q9UHN6	CEMIP2	cell migration inducing hyaluronidase 2 [Source:HGNC Symbol%3BAcc:HGNC:11869]	14.482	33.123
ENSG00000087586	-1.12809053835425	0.0207227	1	down	20:-:56369389-56392337	ENSG00000087586	6790	Q5QPD4,Q5QPD1,A3KFJ1,A3KFJ2,Q5QPD2,A3KFJ0,O14965	AURKA	aurora kinase A [Source:HGNC Symbol%3BAcc:HGNC:11393]	59.9699	28.483
ENSG00000262343	-4.19620289735559	0.020917	1	down	17:-:79848058-79850110	ENSG00000262343	-	-	-	novel transcript	3.3008	0.18693
ENSG00000099860	1.23396	0.0210017	1	up	19:+:2476122-2478259	ENSG00000099860	4616	Q6IX74,K7EPQ8,O75293,K7EM97	GADD45B	growth arrest and DNA damage inducible beta [Source:HGNC Symbol%3BAcc:HGNC:4096]	7.78459	19.008
ENSG00000154127	-1.26275409026419	0.0212227	1	down	11:+:122655722-122814473	ENSG00000154127	84959	Q8TF42	UBASH3B	ubiquitin associated and SH3 domain containing B [Source:HGNC Symbol%3BAcc:HGNC:29884]	3.63883	1.57426
ENSG00000197728	-1.12388429777054	0.0212311	1	down	12:+:56041351-56044697	ENSG00000197728	6231	A0A024RB14,P62854,Q75MH1	RPS26	ribosomal protein S26 [Source:HGNC Symbol%3BAcc:HGNC:10414]	95.0037	45.2542
ENSG00000255874	-1.511076234709	0.0213237	1	down	13:-:110863987-110870251	ENSG00000255874	283487	-	PRECSIT	p53 regulated carcinoma associated Stat3 activating long intergenic non-protein coding transcript [Source:HGNC Symbol%3BAcc:HGNC:27492]	2.17647	0.79271
ENSG00000273151	1.21367	0.0214949	1	up	7:-:879790-886547	ENSG00000273151	-	-	-	novel transcript%2C antisense to GET4	2.76939	6.66772
ENSG00000102057	1.67827	0.0216604	1	up	X:-:48961378-48971844	ENSG00000102057	3750	H7C3V4,Q9NSA2	KCND1	potassium voltage-gated channel subfamily D member 1 [Source:HGNC Symbol%3BAcc:HGNC:6237]	0.46158	1.53355
ENSG00000204060	1.25036	0.0217148	1	up	1:+:41361922-41383590	ENSG00000204060	100132074	A0A1X9RU27,A8MYZ6	FOXO6	forkhead box O6 [Source:HGNC Symbol%3BAcc:HGNC:24814]	5.99285	14.8003
ENSG00000077157	1.12316	0.0217619	1	up	1:+:202348699-202592706	ENSG00000077157	4660	A0A024R9B2,A0A024R965,A0A024R998,Q6GQY8,A0A0U1RQI8,E1CKY7,O60237,A0A0S2Z473,A0A0S2Z4Q8,H7C4R6,A0A0U1RQP2	PPP1R12B	protein phosphatase 1 regulatory subunit 12B [Source:HGNC Symbol%3BAcc:HGNC:7619]	2.86159	6.47074
ENSG00000134369	1.11915	0.0217858	1	up	1:+:201622885-201826969	ENSG00000134369	89796	H7BZD9,Q8NEY1,A0A0A0MRJ3,H0Y6F6,H0YA94,A4FUT7	NAV1	neuron navigator 1 [Source:HGNC Symbol%3BAcc:HGNC:15989]	3.92956	8.86101
ENSG00000188229	-1.15353508394921	0.0218216	1	down	9:+:137241287-137243707	ENSG00000188229	10383	P68371	TUBB4B	tubulin beta 4B class IVb [Source:HGNC Symbol%3BAcc:HGNC:20771]	215.355	100.496
ENSG00000114626	1.18139	0.021847	1	up	3:+:127672935-127680926	ENSG00000114626	80325	F2Z3F5,H7C4W8,Q969K4,L8E906	ABTB1	ankyrin repeat and BTB domain containing 1 [Source:HGNC Symbol%3BAcc:HGNC:18275]	3.92034	9.2299
ENSG00000270210	Inf	0.022158	1	up	2:+:28425945-28426719	ENSG00000270210	-	-	-	novel transcript	0	1.09408
ENSG00000143850	1.13514	0.0221675	1	up	1:-:204218853-204377665	ENSG00000143850	22874	A0A5F9ZH45,A0A1B0GW03,A0A1B0GUN5,A5XEJ5,A5XEJ7,A5XEJ3,Q5VTI5,A5XEJ4,A5XEJ6,Q96FR0,Q9Y2H5,A5XEJ2,A5XEJ8	PLEKHA6	pleckstrin homology domain containing A6 [Source:HGNC Symbol%3BAcc:HGNC:17053]	16.4888	37.596
ENSG00000184220	-1.25839765896293	0.0222128	1	down	3:+:99817837-100181732	ENSG00000184220	84319	H7C515,C9J384,C9IY68,F8WC72,Q9BQ75	CMSS1	cms1 ribosomal small subunit homolog [Source:HGNC Symbol%3BAcc:HGNC:28666]	4.39611	1.90763
ENSG00000154274	2.03262	0.022303	1	up	4:+:37453925-37623495	ENSG00000154274	55286	D6RFF1,Q8IY42	C4orf19	chromosome 4 open reading frame 19 [Source:HGNC Symbol%3BAcc:HGNC:25618]	0.23925	1.01619
ENSG00000134317	1.14341	0.0223145	1	up	2:+:9951693-10002277	ENSG00000134317	29841	F8WFB0,B7Z1S6,Q9NZI5,C9JYY8	GRHL1	grainyhead like transcription factor 1 [Source:HGNC Symbol%3BAcc:HGNC:17923]	4.49699	10.3125
ENSG00000238164	1.89895	0.0224872	1	up	1:-:2549920-2557031	ENSG00000238164	115110	-	TNFRSF14-AS1	TNFRSF14 antisense RNA 1 [Source:HGNC Symbol%3BAcc:HGNC:26966]	0.23961	0.92767
ENSG00000111348	1.11373	0.0226868	1	up	12:-:14942031-14961728	ENSG00000111348	397	F5H2R5,F5H3P3,H0YGX7,A0A024RAS5,F5H6Q0,P52566	ARHGDIB	Rho GDP dissociation inhibitor beta [Source:HGNC Symbol%3BAcc:HGNC:679]	31.6203	71.035
ENSG00000261236	-1.15321972680484	0.0227243	1	down	8:-:144262045-144291438	ENSG00000261236	23246	Q6DKJ9,B4DEN9,A8K3R2,A0A075B729,Q14137,Q4G0D9,B2RDN4	BOP1	BOP1 ribosomal biogenesis factor [Source:HGNC Symbol%3BAcc:HGNC:15519]	17.2628	8.05748
ENSG00000104369	-1.56119971413483	0.0227419	1	down	8:-:74234700-74321540	ENSG00000104369	56704	E5RHU9,Q9HDC5,Q86VR1,Q4KMX3	JPH1	junctophilin 1 [Source:HGNC Symbol%3BAcc:HGNC:14201]	2.4756	0.87087
ENSG00000137507	1.64286	0.022844	1	up	11:-:76657524-76670747	ENSG00000137507	2615	A0A024R5J7,C9JYU3,Q14392	LRRC32	leucine rich repeat containing 32 [Source:HGNC Symbol%3BAcc:HGNC:4161]	0.67456	2.18681
ENSG00000139684	-1.14061057139227	0.0230122	1	down	13:-:46771256-46797420	ENSG00000139684	2098	X6RA14,A0A140VJJ2,H7BZT7,P10768,U3KQT1	ESD	esterase D [Source:HGNC Symbol%3BAcc:HGNC:3465]	21.2254	9.99401
ENSG00000112208	-1.14160432210852	0.0233771	1	down	6:+:57172326-57189833	ENSG00000112208	9532	O95816	BAG2	BAG cochaperone 2 [Source:HGNC Symbol%3BAcc:HGNC:938]	10.6829	5.0266
ENSG00000215244	1.92481	0.023476	1	up	10:+:6271169-6353827	ENSG00000215244	399715	-	LINC02649	long intergenic non-protein coding RNA 2649 [Source:HGNC Symbol%3BAcc:HGNC:54134]	0.2529	0.99681
ENSG00000175602	-1.17516919748339	0.0235263	1	down	11:+:65890673-65891635	ENSG00000175602	11007	Q15834	CCDC85B	coiled-coil domain containing 85B [Source:HGNC Symbol%3BAcc:HGNC:24926]	51.9876	23.899
ENSG00000077092	2.23676	0.0238613	1	up	3:+:25174332-25597932	ENSG00000077092	5915	F1D8S6,Q5QHG3,Q6FHY0,D6RBI3,Q86UC5,P10826,Q15299	RARB	retinoic acid receptor beta [Source:HGNC Symbol%3BAcc:HGNC:9865]	0.1808	0.88464
ENSG00000132646	-1.10263759312119	0.0238629	1	down	20:-:5114953-5126626	ENSG00000132646	5111	Q6FHF5,Q7Z6A2,P12004,Q7Z6A1,Q7Z6A0,Q7Z6A3,Q6FI35	PCNA	proliferating cell nuclear antigen [Source:HGNC Symbol%3BAcc:HGNC:8729]	150.738	72.868
ENSG00000227155	1.8652	0.0238976	1	up	9:-:452492-492248	ENSG00000227155	-	-	-	novel transcript	0.38281	1.44777
ENSG00000130038	-1.33104543964245	0.0239497	1	down	12:-:3606633-3764819	ENSG00000130038	84766	H7BXT2,H0YFI5,Q9BSW2	CRACR2A	calcium release activated channel regulator 2A [Source:HGNC Symbol%3BAcc:HGNC:28657]	1.74261	0.71905
ENSG00000075131	-1.38502221055037	0.0240794	1	down	15:-:66336191-66386746	ENSG00000075131	54962	H3BU04,H3BQ83,H3BVG9,Q9BVW5,H3BTH1	TIPIN	TIMELESS interacting protein [Source:HGNC Symbol%3BAcc:HGNC:30750]	6.56454	2.60923
ENSG00000161981	-1.21814545023626	0.0242088	1	down	16:+:53828-57669	ENSG00000161981	79622	B8ZZ06,Q9BV90,Q4TT61,H7BYR9	SNRNP25	small nuclear ribonucleoprotein U11/U12 subunit 25 [Source:HGNC Symbol%3BAcc:HGNC:14161]	15.801	7.05062
ENSG00000079215	-1.16637868197319	0.024231	1	down	5:+:36596588-36688334	ENSG00000079215	6507	E7EUV6,A0A7P0TA03,A0A7P0TB50,A0A7P0T8T4,A0A7P0T9A4,A0A7P0TAF5,A0A7P0T807,A0A087X0U3,A0A7P0T8R2,A0A7P0Z4F7,A0A7P0T911,A0A7P0T8Q1,A0A7P0TAW2,A0A7P0T9Z4,A0A7P0T9P1,A0A024R050,A0A7P0T7Q9,A0A087WT87,A0A7P0TAG7,A0A7P0Z4R4,A0A7P0T800,A0A7P0T8P5,Q7Z5T0,E7EUS7,A0A7P0T8H5,Q8N169,P43003	SLC1A3	solute carrier family 1 member 3 [Source:HGNC Symbol%3BAcc:HGNC:10941]	2.41204	1.11561
ENSG00000089127	1.09824	0.0242847	1	up	12:+:112905856-112933219	ENSG00000089127	4938	A0A7P0T854,F8VPW7,C6EMZ7,A0A7P0TB35,Q1P9K4,P00973,A0A7P0Z4N8,A0A7P0T9Q4,Q3ZM02,H0YIB8,A0A7P0TBG0,B4DWE7,A0A7P0T960,A0A7P0TAY6,A0A7P0T879,S4R467,A0A7P0T8F9,A0A7P0T8E1,F8VUC8,S4R3A5,A0A7P0Z4B6,A0A7P0Z444,A0A7P0T9J4,A0A6Q8PHR1,A7YIG8	OAS1	2'-5'-oligoadenylate synthetase 1 [Source:HGNC Symbol%3BAcc:HGNC:8086]	6.52961	14.5122
ENSG00000155846	-1.43778888392534	0.0242871	1	down	5:+:149730298-149855022	ENSG00000155846	133522	Q8TAL0,B7ZM40,H0Y713,Q86YN6	PPARGC1B	PPARG coactivator 1 beta [Source:HGNC Symbol%3BAcc:HGNC:30022]	1.1772	0.4511
ENSG00000086570	-1.09770775399106	0.0243258	1	down	5:-:151504092-151591331	ENSG00000086570	2196	H0YBK2,Q6PIA2,Q9NYQ8,L8E7M5	FAT2	FAT atypical cadherin 2 [Source:HGNC Symbol%3BAcc:HGNC:3596]	12.6031	6.11332
ENSG00000197119	1.2213	0.0247743	1	up	14:-:100291116-100306547	ENSG00000197119	123096	G3V441,G3V5F4,G3V4H8,G3V477,Q8N8R3	SLC25A29	solute carrier family 25 member 29 [Source:HGNC Symbol%3BAcc:HGNC:20116]	1.96592	4.75834
ENSG00000157601	1.09617	0.0248904	1	up	21:+:41420020-41470071	ENSG00000157601	4599	A0A7P0Z4E0,H9KVD0,H9KVC3,H9KVC9,H9KVC7,A0A7P0T9I6,P20591,A0A7P0T9R0,F8W8T1	MX1	MX dynamin like GTPase 1 [Source:HGNC Symbol%3BAcc:HGNC:7532]	5.93929	13.1813
ENSG00000130204	-1.11277467365324	0.0249705	1	down	19:+:44890569-44903689	ENSG00000130204	10452	O96008,K7EKG4,K7EJ57,K7EKG6	TOMM40	translocase of outer mitochondrial membrane 40 [Source:HGNC Symbol%3BAcc:HGNC:18001]	24.5702	11.7942
ENSG00000179241	-1.35607423413398	0.0250685	1	down	11:+:35943981-36232136	ENSG00000179241	143458	E9PR86,Q86YD5	LDLRAD3	low density lipoprotein receptor class A domain containing 3 [Source:HGNC Symbol%3BAcc:HGNC:27046]	4.17849	1.6945
ENSG00000272482	1.75489	0.0250948	1	up	1:-:12618900-12619244	ENSG00000272482	-	-	-	novel transcript	5.81228	20.3639
ENSG00000205220	1.12573	0.0251223	1	up	16:-:67934506-67936864	ENSG00000205220	5699	J3QQN1,P40306,Q6IB22	PSMB10	proteasome 20S subunit beta 10 [Source:HGNC Symbol%3BAcc:HGNC:9538]	20.5539	46.5599
ENSG00000234678	1.20656	0.025151	1	up	1:-:201995696-202010463	ENSG00000234678	102723465	-	ELF3-AS1	ELF3 antisense RNA 1 [Source:HGNC Symbol%3BAcc:HGNC:40211]	2.83256	6.78625
ENSG00000231982	-2.47631081654832	0.0251546	1	down	3:+:186826549-186827337	ENSG00000231982	-	-	-	MCF.2 cell line derived transforming sequence-like 2 (MCF2L2) pseudogene	6.88667	1.28471
ENSG00000168078	-1.17476572669329	0.0252001	1	down	8:-:27809624-27838082	ENSG00000168078	55872	Q96KB5,E5RIE1,E5RFX4	PBK	PDZ binding kinase [Source:HGNC Symbol%3BAcc:HGNC:18282]	20.7868	9.55846
ENSG00000108561	-1.09059270939499	0.0252601	1	down	17:-:5432777-5448830	ENSG00000108561	708	I3L3Q7,I3L3B0,A0A0G2JLC0,Q07021	C1QBP	complement C1q binding protein [Source:HGNC Symbol%3BAcc:HGNC:1243]	81.4117	39.685
ENSG00000105856	1.15461	0.0252892	1	up	7:+:107168961-107202522	ENSG00000105856	26959	H7C574,C9JPK6,C9JAW1,C9J8V6,U3KQE5,H7C4S2,A0A024R722,C9JQU7,O60381,Q8IV16,C9J5U3	HBP1	HMG-box transcription factor 1 [Source:HGNC Symbol%3BAcc:HGNC:23200]	3.75086	8.66852
ENSG00000236698	-1.56008630868433	0.0253007	1	down	1:-:16685621-16686055	ENSG00000236698	280661	-	EIF1AXP1	EIF1AX pseudogene 1 [Source:HGNC Symbol%3BAcc:HGNC:19900]	24.1243	8.49304
ENSG00000235162	-1.51813099224295	0.0253695	1	down	12:+:105235290-105396097	ENSG00000235162	387882	F8VXK5,I7HHH9,F8VQD4,Q8TAD7,F8W1S6	C12orf75	chromosome 12 open reading frame 75 [Source:HGNC Symbol%3BAcc:HGNC:35164]	4.34356	1.57429
ENSG00000150961	1.0898	0.0254465	1	up	4:-:118722823-118838683	ENSG00000150961	9871	E9PC44,D6RGJ5,O94855,E9PG84,D6RAE2,D6RBM1,Q4W5D3,E9PDM8,Q49AI3	SEC24D	SEC24 homolog D%2C COPII coat complex component [Source:HGNC Symbol%3BAcc:HGNC:10706]	7.45226	16.4661
ENSG00000204323	1.99362	0.0255362	1	up	17:+:75633434-75641404	ENSG00000204323	643008	Q71RC9	SMIM5	small integral membrane protein 5 [Source:HGNC Symbol%3BAcc:HGNC:40030]	0.209	0.86403
ENSG00000110002	1.18604	0.0255398	1	up	11:+:124115404-124147721	ENSG00000110002	4013	B4DHS6,O00534	VWA5A	von Willebrand factor A domain containing 5A [Source:HGNC Symbol%3BAcc:HGNC:6658]	2.80563	6.62684
ENSG00000117877	-1.85612745575796	0.0255533	1	down	19:+:45406644-45410737	ENSG00000117877	10849	K7EMH2,O15446,K7EQC8	POLR1G	RNA polymerase I subunit G [Source:HGNC Symbol%3BAcc:HGNC:24219]	1.65169	0.47361
ENSG00000115541	-1.12456022786245	0.0256476	1	down	2:+:197500140-197503449	ENSG00000115541	3336	B8ZZ54,B8ZZL8,A0A024R3X7,P61604	HSPE1	heat shock protein family E (Hsp10) member 1 [Source:HGNC Symbol%3BAcc:HGNC:5269]	38.1688	18.1729
ENSG00000279662	1.54076	0.0256761	1	up	16:-:10445309-10449747	ENSG00000279662	-	-	-	TEC	0.85829	2.59233
ENSG00000163584	-1.13101872859545	0.0258059	1	down	3:-:170864875-170870208	ENSG00000163584	200916	Q6P5R6,H0Y8C2,Q5JWX6,F8WDK8,C9JYQ9	RPL22L1	ribosomal protein L22 like 1 [Source:HGNC Symbol%3BAcc:HGNC:27610]	31.0253	14.7057
ENSG00000140044	1.11062	0.0258368	1	up	14:+:75427716-75474111	ENSG00000140044	122953	A0A024R6D7,H0YKE4,Q8WYK2	JDP2	Jun dimerization protein 2 [Source:HGNC Symbol%3BAcc:HGNC:17546]	6.15123	13.789
ENSG00000164086	-1.25334680445919	0.0258617	1	down	3:-:52048919-52056571	ENSG00000164086	1849	Q16829,H7C4Z0	DUSP7	dual specificity phosphatase 7 [Source:HGNC Symbol%3BAcc:HGNC:3073]	4.85775	2.11534
ENSG00000052344	1.08592	0.0258862	1	up	16:-:31131433-31135727	ENSG00000052344	5652	Q16651,H3BUJ8,H3BVC8	PRSS8	serine protease 8 [Source:HGNC Symbol%3BAcc:HGNC:9491]	28.3991	62.5805
ENSG00000165125	1.08602	0.025898	1	up	7:-:142871208-142885745	ENSG00000165125	55503	Q9Y260,V5NAT2,A0A0J9YXP5,C9JHY1,A0A1X7SBT1,A0A0G2JMR5,C9J9W0,A0A0J9YW11,Q9H1D0	TRPV6	transient receptor potential cation channel subfamily V member 6 [Source:HGNC Symbol%3BAcc:HGNC:14006]	6.53643	14.4047
ENSG00000253302	2.50424	0.025968	1	up	8:+:73420004-73441526	ENSG00000253302	100128126	-	STAU2-AS1	STAU2 antisense RNA 1 [Source:HGNC Symbol%3BAcc:HGNC:44101]	0.17598	1.03644
ENSG00000110375	1.506	0.0261932	1	up	11:+:118925164-118958559	ENSG00000110375	7379	O00526	UPK2	uroplakin 2 [Source:HGNC Symbol%3BAcc:HGNC:12579]	3.74644	11.0461
ENSG00000102243	1.09696	0.0263087	1	up	X:+:136532215-136556807	ENSG00000102243	51442	Q99991,Q5H916,Q99990,H0Y5G3	VGLL1	vestigial like family member 1 [Source:HGNC Symbol%3BAcc:HGNC:20985]	100.352	222.837
ENSG00000109511	-1.81635482653904	0.0266077	1	down	4:+:168092537-168187736	ENSG00000109511	11199	Q9UJ72	ANXA10	annexin A10 [Source:HGNC Symbol%3BAcc:HGNC:534]	3.02169	0.89066
ENSG00000144681	-1.19620289735559	0.0266381	1	down	3:+:36380503-36548007	ENSG00000144681	6769	Q8WUK8,E9PEA7,C9J3Z9,F8WB25,Q99469	STAC	SH3 and cysteine rich domain [Source:HGNC Symbol%3BAcc:HGNC:11353]	8.39262	3.80229
ENSG00000144648	1.83482	0.0266798	1	up	3:+:42804752-42887974	ENSG00000144648	1238	V9GYM0,V9GYX0,V9GZ70,V9GYB7,O00590	ACKR2	atypical chemokine receptor 2 [Source:HGNC Symbol%3BAcc:HGNC:1565]	0.28157	1.0427
ENSG00000234840	2.15172	0.0268694	1	up	9:+:22646200-22824213	ENSG00000234840	441389	-	LINC01239	long intergenic non-protein coding RNA 1239 [Source:HGNC Symbol%3BAcc:HGNC:49796]	0.20595	0.95004
ENSG00000238266	-1.13852236671917	0.0268859	1	down	10:+:6779549-6879450	ENSG00000238266	100507127	-	LINC00707	long intergenic non-protein coding RNA 707 [Source:HGNC Symbol%3BAcc:HGNC:44691]	5.49929	2.5931
ENSG00000072571	-1.09079585660325	0.026967	1	down	5:+:163460203-163491941	ENSG00000072571	3161	Q6PIR6,Q05D84,E5RIH2,Q6PG44,B9UCQ3,O75330,Q6NSC0,E5RI30,Q05DM0	HMMR	hyaluronan mediated motility receptor [Source:HGNC Symbol%3BAcc:HGNC:5012]	25.5669	12.4611
ENSG00000196950	-1.10050724481249	0.027015	1	down	2:+:195575977-195737702	ENSG00000196950	57181	C9J0F5,E7ENT5,E7EV45,F2Z341,Q05C42,Q9ULF5,A0A024R3W5	SLC39A10	solute carrier family 39 member 10 [Source:HGNC Symbol%3BAcc:HGNC:20861]	12.1178	5.8665
ENSG00000119705	-1.12893967045091	0.0270154	1	down	14:+:77708071-77761104	ENSG00000119705	81892	H0YJ07,H0YJI1,G3V4X6,G3V2S9,H0YJ40,A0A087WUN7,H0YJU7,H0YJW7,Q9GZT3	SLIRP	SRA stem-loop interacting RNA binding protein [Source:HGNC Symbol%3BAcc:HGNC:20495]	22.3566	10.6121
ENSG00000121753	-1.53180592914002	0.0273355	1	down	1:-:31727117-31764893	ENSG00000121753	576	A2A3C2,A2A3C1,A2A3C4,A2A3C6,A2A3C3,O60241,E9PND1	ADGRB2	adhesion G protein-coupled receptor B2 [Source:HGNC Symbol%3BAcc:HGNC:944]	1.37026	0.49195
ENSG00000174871	1.71997	0.0274208	1	up	11:+:66278175-66285301	ENSG00000174871	254263	E9PIT8,E9PJQ8,Q6PI25,E9PS15	CNIH2	cornichon family AMPA receptor auxiliary protein 2 [Source:HGNC Symbol%3BAcc:HGNC:28744]	0.99715	3.41007
ENSG00000234737	3.32736	0.0275529	1	up	3:+:32258940-32260230	ENSG00000234737	729211	-	KRT18P15	keratin 18 pseudogene 15 [Source:HGNC Symbol%3BAcc:HGNC:32449]	0.10355	1.07901
ENSG00000278771	2.75799	0.0278025	1	up	14:-:49853616-49853914	ENSG00000278771	378707	-	RN7SL3	RNA component of signal recognition particle 7SL3 [Source:HGNC Symbol%3BAcc:HGNC:23135]	0.8942	6.27932
ENSG00000272977	1.91927	0.0278139	1	up	22:+:25476218-25479971	ENSG00000272977	-	-	-	novel transcript	0.3205	1.25841
ENSG00000167653	1.17285	0.0278493	1	up	8:+:142670308-142682725	ENSG00000167653	8000	D3DWI6,H0YAA6,O43653	PSCA	prostate stem cell antigen [Source:HGNC Symbol%3BAcc:HGNC:9500]	9.81955	22.9824
ENSG00000157193	-1.07689139357331	0.0278635	1	down	1:-:53242364-53328469	ENSG00000157193	7804	A0A590UK45,A0A590UJH5,Q14114,A0A590UJT0,E9PP15,H0YEV6,A0A590UJ30,A0A590UK97,H0YEA5,E9PKG2,A0A590UJJ8,H0YCA4,D3DQ39,A0A590UJF9,A0A590UKB1,A0A590UJQ4,A0A590UJ57,A0A590UJ98,A0A590UJ39,A0A590UJV3,A0A590UK84,A0A590UK53,A0A590UJJ9,A0A590UKB5	LRP8	LDL receptor related protein 8 [Source:HGNC Symbol%3BAcc:HGNC:6700]	6.18862	3.0455
ENSG00000170515	-1.06972268639567	0.0281025	1	down	12:+:56104537-56113910	ENSG00000170515	5036	Q6PIN5,A0A024RB85,F8VR77,Q9UQ80,F8W0A3,F8VZ69,Q05D08	PA2G4	proliferation-associated 2G4 [Source:HGNC Symbol%3BAcc:HGNC:8550]	47.2743	23.3802
ENSG00000152284	1.81939	0.028193	1	up	2:+:85133392-85310387	ENSG00000152284	83439	Q53T87,C9JPE3,Q9HCS4	TCF7L1	transcription factor 7 like 1 [Source:HGNC Symbol%3BAcc:HGNC:11640]	0.34695	1.27117
ENSG00000239703	Inf	0.0282043	1	up	15:-:56029684-56029981	ENSG00000239703	106479429	-	RN7SL568P	RNA%2C 7SL%2C cytoplasmic 568%2C pseudogene [Source:HGNC Symbol%3BAcc:HGNC:46584]	0	2.6421
ENSG00000235354	Inf	0.0282043	1	up	7:+:103348601-103348771	ENSG00000235354	100132499	-	RPS29P16	ribosomal protein S29 pseudogene 16 [Source:HGNC Symbol%3BAcc:HGNC:35560]	0	4.60436
ENSG00000138380	1.39421	0.0282466	1	up	2:+:202912214-202988263	ENSG00000138380	79800	C9JCD6,F8WDH0,C9JSN4,F6SXV3,F8WC01,C9JZI6,C9JI92,C9JN29,C9JL40,F8WDW1,C9JT99,A0A1B0GX63,C9JBK9,Q8N187,Q9NXV6,C9JZ91	CARF	calcium responsive transcription factor [Source:HGNC Symbol%3BAcc:HGNC:14435]	0.58169	1.5872
ENSG00000277758	1.24858	0.0284153	1	up	10:-:47744717-47763592	ENSG00000277758	-	-	-	novel protein identical to synaptotagmin XV	0.92763	2.28812
ENSG00000105357	1.07142	0.0284337	1	up	19:+:50188186-50310542	ENSG00000105357	79784	A1L2Z2,Q7Z406,A0A2R8Y454,A0A0C4DFM8,M0QY43,A0A2R8Y4C3	MYH14	myosin heavy chain 14 [Source:HGNC Symbol%3BAcc:HGNC:23212]	10.9302	23.845
ENSG00000172009	-1.07953925302595	0.0285674	1	down	19:+:2785503-2815807	ENSG00000172009	7064	Q9BW75,K7EL32,K7EKB6,K7EMU4,K7EL02,Q96CV8,K7EIK4,K7EP46,P52888	THOP1	thimet oligopeptidase 1 [Source:HGNC Symbol%3BAcc:HGNC:11793]	13.4745	6.61882
ENSG00000176058	1.2021	0.0286604	1	up	9:-:137191617-137204193	ENSG00000176058	286262	H3BLU1,Q4KMQ1	TPRN	taperin [Source:HGNC Symbol%3BAcc:HGNC:26894]	2.60733	6.22739
ENSG00000144381	-1.16427295345681	0.0287438	1	down	2:-:197486584-197516737	ENSG00000144381	3329	A0A7I2V5K3,A0A0S2Z415,Q53SE2,A0A7I2V5M1,C9J0S9,A0A7I2V2X6,E7EXB4,C9JCQ4,B9VP19,A0A0S2Z477,F8WBB1,E7ESH4,A0A7I2YQK6,B3GQS7,B9VPB4,Q53QD5,A0A7I2YQ71,A0A024R3X4,B9VP24,A0A7I2V369,P10809,C9JL19,C9JL25,A0A7I2V599	HSPD1	heat shock protein family D (Hsp60) member 1 [Source:HGNC Symbol%3BAcc:HGNC:5261]	106.881	49.5063
ENSG00000035664	1.41231	0.0287935	1	up	15:-:63907036-64072033	ENSG00000035664	23604	A0A024R603,H0YL86,H0YKW8,H0YLP5,Q1RMF4,Q9UIK4,H0YMK1	DAPK2	death associated protein kinase 2 [Source:HGNC Symbol%3BAcc:HGNC:2675]	0.39775	1.099
ENSG00000175130	1.06626	0.0288422	1	up	1:-:32333839-32336233	ENSG00000175130	65108	P49006	MARCKSL1	MARCKS like 1 [Source:HGNC Symbol%3BAcc:HGNC:7142]	45.1805	98.2126
ENSG00000249852	2.46676	0.0290578	1	up	7:-:227554-229557	ENSG00000249852	-	-	-	TEC	0.20012	1.14844
ENSG00000131188	-1.57257877626532	0.0293172	1	down	5:+:177446445-177456286	ENSG00000131188	80758	A0A024R7R8,D6RFJ4,Q8TB68	PRR7	proline rich 7%2C synaptic [Source:HGNC Symbol%3BAcc:HGNC:28130]	5.1475	1.79657
ENSG00000250644	1.74935	0.0293889	1	up	11:-:1734821-1763954	ENSG00000250644	-	-	-	novel protein	0.37543	1.31033
ENSG00000026950	1.06101	0.0295655	1	up	6:+:26402237-26415208	ENSG00000026950	11119	E7EPR2,E9PFB8,A6PVC0,O00481	BTN3A1	butyrophilin subfamily 3 member A1 [Source:HGNC Symbol%3BAcc:HGNC:1138]	12.9845	28.123
ENSG00000159403	1.07091	0.0296785	1	up	12:-:7080214-7092540	ENSG00000159403	715	B4DPQ0,F5H2D0,F5H1N6,F5GWL0,F5H3N3,F5H6Y3,A0A3B3ITU4,F5H3A3,D3DUT5,A0A3B3ISR2,F5H1V0,P00736	C1R	complement C1r [Source:HGNC Symbol%3BAcc:HGNC:1246]	8.46602	18.4628
ENSG00000102996	1.07448	0.0297274	1	up	16:+:58025754-58046901	ENSG00000102996	4324	H3BT97,A0A024R6U8,P51511	MMP15	matrix metallopeptidase 15 [Source:HGNC Symbol%3BAcc:HGNC:7161]	36.6671	80.1618
ENSG00000137747	1.13577	0.0297358	1	up	11:-:117900641-117929459	ENSG00000137747	84000	E9PR79,Q9BYE2	TMPRSS13	transmembrane serine protease 13 [Source:HGNC Symbol%3BAcc:HGNC:29808]	3.92158	8.94545
ENSG00000171084	-1.41859531869203	0.0298038	1	down	3:+:125916620-125930024	ENSG00000171084	100125556	Q05BU3	FAM86JP	family with sequence similarity 86 member J%2C pseudogene [Source:HGNC Symbol%3BAcc:HGNC:44097]	5.38657	2.09177
ENSG00000074527	1.06567	0.029921	1	up	12:-:95657807-95791189	ENSG00000074527	59277	L8ECJ3,A0A6I8PS14,Q9HB63,F8W0I7	NTN4	netrin 4 [Source:HGNC Symbol%3BAcc:HGNC:13658]	30.0441	65.2827
ENSG00000168243	-1.20968612671921	0.029926	1	down	1:-:235547685-235650754	ENSG00000168243	2786	B1APZ0,P50150	GNG4	G protein subunit gamma 4 [Source:HGNC Symbol%3BAcc:HGNC:4407]	5.53364	2.48371
ENSG00000135124	1.17548	0.0301244	1	up	12:+:121209861-121234106	ENSG00000135124	5025	F6SFZ6,F5H2S3,F5GZQ9,Q99571,H0YF70,F5H1M6,B7Z4R5,K4KBD6	P2RX4	purinergic receptor P2X 4 [Source:HGNC Symbol%3BAcc:HGNC:8535]	1.86877	4.38178
ENSG00000228107	3.97372	0.0301523	1	up	21:+:36360630-36362040	ENSG00000228107	-	-	-	novel transcript%2C sense overlapping MORC3	0.11215	1.82915
ENSG00000268307	3.97372	0.0301523	1	up	19:+:58400221-58400679	ENSG00000268307	110806301	-	LINC02560	long intergenic non-protein coding RNA 2560 [Source:HGNC Symbol%3BAcc:HGNC:53600]	0.14562	2.3751
ENSG00000228232	-1.28899699302744	0.0303204	1	down	X:-:39787132-39788136	ENSG00000228232	2616	-	GAPDHP1	glyceraldehyde-3-phosphate dehydrogenase pseudogene 1 [Source:HGNC Symbol%3BAcc:HGNC:4159]	20.2851	8.61772
ENSG00000148835	-1.3661278987979	0.0304289	1	down	10:+:103367976-103389065	ENSG00000148835	6877	Q15542	TAF5	TATA-box binding protein associated factor 5 [Source:HGNC Symbol%3BAcc:HGNC:11539]	4.79928	1.93273
ENSG00000156966	1.18655	0.0305541	1	up	2:+:231395710-231401164	ENSG00000156966	93010	Q8NFL0	B3GNT7	UDP-GlcNAc:betaGal beta-1%2C3-N-acetylglucosaminyltransferase 7 [Source:HGNC Symbol%3BAcc:HGNC:18811]	3.83892	9.07062
ENSG00000167191	1.17344	0.0306292	1	up	16:-:19856691-19886167	ENSG00000167191	51704	A0A024QYX2,H3BT93,H3BN33,H3BQV9,H3BSJ1,Q9NZH0,H3BT47	GPRC5B	G protein-coupled receptor class C group 5 member B [Source:HGNC Symbol%3BAcc:HGNC:13308]	2.27023	5.3156
ENSG00000204248	1.65885	0.0306754	1	up	6:-:33162681-33192499	ENSG00000204248	1302	A2AAS7,A0A0C4DFS1,A0A0G2JL35,A0A140TA54,A0A140T9A1,A0A0G2JHD9,Q6LCP7,A0A140T9W8,A0A140T9I7,J3JS72,A0A0G2JI07,A0A140T9X7,A0A140TA43,A0A140T9N0,H0YIS1,Q4VXY6,P13942,A0A140T9N1	COL11A2	collagen type XI alpha 2 chain [Source:HGNC Symbol%3BAcc:HGNC:2187]	0.30861	1.01161
ENSG00000168496	-1.05333081566266	0.0307099	1	down	11:+:61792911-61797238	ENSG00000168496	2237	I3L3E9,Q6FHX6,B4DWZ4,P39748,F5H1Y3	FEN1	flap structure-specific endonuclease 1 [Source:HGNC Symbol%3BAcc:HGNC:3650]	67.4798	33.7544
ENSG00000188277	1.72436	0.0307146	1	up	15:+:40769980-40772449	ENSG00000188277	643338	A8K5M9	C15orf62	chromosome 15 open reading frame 62 [Source:HGNC Symbol%3BAcc:HGNC:34489]	0.75771	2.59915
ENSG00000185745	1.05516	0.0307305	1	up	10:+:89392546-89406487	ENSG00000185745	3434	P09914	IFIT1	interferon induced protein with tetratricopeptide repeats 1 [Source:HGNC Symbol%3BAcc:HGNC:5407]	14.081	30.3744
ENSG00000057657	1.40073	0.0307306	1	up	6:+:105993463-106109939	ENSG00000057657	639	Q5T4E8,A0A3B3IU23,A1YZ20,Q3SYG0,O75626,B2REA4,B2REA5	PRDM1	PR/SET domain 1 [Source:HGNC Symbol%3BAcc:HGNC:9346]	0.79219	2.17137
ENSG00000186193	-1.09967597367701	0.0308046	1	down	9:-:137062127-137070557	ENSG00000186193	89958	Q86UD0	SAPCD2	suppressor APC domain containing 2 [Source:HGNC Symbol%3BAcc:HGNC:28055]	15.7026	7.60637
ENSG00000272933	1.17772	0.0308419	1	up	10:-:102642792-102644140	ENSG00000272933	-	-	-	novel transcript	10.8016	25.3664
ENSG00000173638	-1.18688513596154	0.0309672	1	down	21:-:45493572-45573365	ENSG00000173638	6573	D3DSM6,H0Y4T2,A2VCN1,C9J8K6,P41440,C9JKP4,E9PIL5,H3BTQ3	SLC19A1	solute carrier family 19 member 1 [Source:HGNC Symbol%3BAcc:HGNC:10937]	2.75456	1.25605
ENSG00000127564	-1.07775529757145	0.0310026	1	down	16:-:2968024-2980479	ENSG00000127564	9088	A6NHV6,Q99640,I3L136,Q0IJ49,B4DZM6,I3L4Y0,I3L1H7,I3L4K3,I3L2S4,I3L3P0	PKMYT1	protein kinase%2C membrane associated tyrosine/threonine 1 [Source:HGNC Symbol%3BAcc:HGNC:29650]	15.5479	7.64674
ENSG00000272695	-1.62406443699201	0.0310721	1	down	13:+:113864112-113866834	ENSG00000272695	100506394	-	GAS6-DT	GAS6 divergent transcript [Source:HGNC Symbol%3BAcc:HGNC:43694]	3.75961	1.26617
ENSG00000129235	-1.09300400971409	0.0310935	1	down	17:+:6640985-6644541	ENSG00000129235	84817	L8E9G3,Q9BRA2,I3L2R6,I3L3M7,I3L0K2	TXNDC17	thioredoxin domain containing 17 [Source:HGNC Symbol%3BAcc:HGNC:28218]	17.7391	8.6327
ENSG00000116106	1.27953	0.0311718	1	up	2:-:221418027-221574202	ENSG00000116106	2043	C9JEM6,Q58F15,F8WBU0,Q53TA0,E9PG71,C9JFX5,H7C1N8,C9JIX8,H7C2W7,Q584H6,F5GZZ5,P54764,A1MA61	EPHA4	EPH receptor A4 [Source:HGNC Symbol%3BAcc:HGNC:3388]	1.1326	2.85427
ENSG00000165091	1.2742	0.0311855	1	up	9:+:72521608-72838297	ENSG00000165091	117531	A0A2R8YDA3,Q8TDI8,A0A2R8YDJ2,A4FUA6,A4FU59,A0A2R8YGM2,Q3MI88,A0A494C0T8,A0A2R8YDK2,A5D8Y1,A0A2R8Y434	TMC1	transmembrane channel like 1 [Source:HGNC Symbol%3BAcc:HGNC:16513]	1.00507	2.52355
ENSG00000232233	-2.32548591430055	0.0312671	1	down	3:-:186810880-186825521	ENSG00000232233	102724699	-	LINC02043	long intergenic non-protein coding RNA 2043 [Source:HGNC Symbol%3BAcc:HGNC:52883]	1.27699	0.26448
ENSG00000275989	-3.00355781941319	0.0312678	1	down	13:-:110945478-110971603	ENSG00000275989	-	-	-	sperm acrosome associated 7 (SPACA7) pseudogene	2.1796	0.28214
ENSG00000162062	-1.35994932386877	0.0312702	1	down	16:+:2460086-2464963	ENSG00000162062	80178	H3BU38,Q7L2K0,H3BND0,H3BTF6,H3BPH1	TEDC2	tubulin epsilon and delta complex 2 [Source:HGNC Symbol%3BAcc:HGNC:25849]	5.4684	2.21165
ENSG00000177666	1.05001	0.0312923	1	up	11:+:818914-825573	ENSG00000177666	57104	A0A0K0L4Y0,A0A1W6R6W1,G4WMG7,A0A142EFS1,A0A0K0L4Y8,A0A0U1WL47,Q96AD5	PNPLA2	patatin like phospholipase domain containing 2 [Source:HGNC Symbol%3BAcc:HGNC:30802]	18.5641	39.9025
ENSG00000126603	1.18785	0.0314789	1	up	16:+:4314761-4339597	ENSG00000126603	84662	Q9BZE0	GLIS2	GLIS family zinc finger 2 [Source:HGNC Symbol%3BAcc:HGNC:29450]	2.87057	6.7887
ENSG00000101220	-1.11683950033293	0.0314839	1	down	20:-:3753508-3767781	ENSG00000101220	54976	H7BYU9,Q9GZN8	C20orf27	chromosome 20 open reading frame 27 [Source:HGNC Symbol%3BAcc:HGNC:15873]	26.7882	12.8228
ENSG00000238045	1.85965	0.0316518	1	up	16:-:29808636-29821252	ENSG00000238045	-	-	-	novel transcript%2C antisense to C16orf53 and MVP	0.31443	1.18461
ENSG00000137648	1.04732	0.0318788	1	up	11:+:118077012-118121890	ENSG00000137648	56649	E5RIH1,E5RJR8,Q9NRS4,G3V124,H0YAX8,H0YBM5,A0A087WTU6,E7ESG9	TMPRSS4	transmembrane serine protease 4 [Source:HGNC Symbol%3BAcc:HGNC:11878]	10.7975	23.1655
ENSG00000155629	1.64707	0.0320475	1	up	10:-:96593315-96720514	ENSG00000155629	118788	Q6ZUJ8	PIK3AP1	phosphoinositide-3-kinase adaptor protein 1 [Source:HGNC Symbol%3BAcc:HGNC:30034]	0.39954	1.29904
ENSG00000277196	1.71069	0.0322637	1	up	KI270734.1:-:138082-161852	ENSG00000277196	-	-	-	-	0.77819	2.64421
ENSG00000134824	-1.22826410658788	0.0322869	1	down	11:+:61792980-61867354	ENSG00000134824	9415	F5H622,F5GZ92,F5GZU2,O95864,L8E950,E5RGZ5,E5RHL3,E5RGD8	FADS2	fatty acid desaturase 2 [Source:HGNC Symbol%3BAcc:HGNC:3575]	2.30552	1.02157
ENSG00000030419	1.04292	0.0323835	1	up	2:-:212999691-213152427	ENSG00000030419	22807	E7EUI1,E7EPU0,Q9UKS7,A0A0A0MSL2,B4DWF2,A0A0A0MT14,E7ES26	IKZF2	IKAROS family zinc finger 2 [Source:HGNC Symbol%3BAcc:HGNC:13177]	5.9509	12.7284
ENSG00000196796	2.91927	0.032652	1	up	16:+:29038655-29052726	ENSG00000196796	730153	-	NPIPB10P	nuclear pore complex interacting protein family%2C member B10%2C pseudogene [Source:HGNC Symbol%3BAcc:HGNC:37455]	0.1481	1.16299
ENSG00000142227	-2.38884797529798	0.0327499	1	down	19:+:48321509-48330553	ENSG00000142227	2014	M0QZ66,M0QXS0,Q6IBD3,M0R122,M0R1L9,A0A024QZF8,M0QXN1,P54852	EMP3	epithelial membrane protein 3 [Source:HGNC Symbol%3BAcc:HGNC:3335]	1.30025	0.25772
ENSG00000172927	-1.14448786081143	0.0327902	1	down	11:+:69294151-69367726	ENSG00000172927	26579	A0A024R5F1,F5H0B3,Q96EZ4	MYEOV	myeloma overexpressed [Source:HGNC Symbol%3BAcc:HGNC:7563]	9.77555	4.59047
ENSG00000122547	-1.19976951237578	0.0328828	1	down	7:+:36153254-36301538	ENSG00000122547	80820	H7C4A5,Q7L9B9	EEPD1	endonuclease/exonuclease/phosphatase family domain containing 1 [Source:HGNC Symbol%3BAcc:HGNC:22223]	5.71473	2.58268
ENSG00000092470	-1.13196678662735	0.0329242	1	down	15:+:43826980-43868412	ENSG00000092470	79968	A0A0C4DFX7,C9JE56,Q9H967	WDR76	WD repeat domain 76 [Source:HGNC Symbol%3BAcc:HGNC:25773]	9.77722	4.63127
ENSG00000276851	-Inf	0.0329464	1	down	17:+:50094065-50094647	ENSG00000276851	-	-	-	novel transcript	1.1465	0
ENSG00000109814	-1.06253992690442	0.0330884	1	down	4:-:39498755-39528311	ENSG00000109814	7358	E7ETF4,E7EV97,E7ER95,O60701,L8E902,E7ER83,D6RHF4,E9PBD2	UGDH	UDP-glucose 6-dehydrogenase [Source:HGNC Symbol%3BAcc:HGNC:12525]	95.969	47.6997
ENSG00000275552	1.77209	0.0332802	1	up	14:-:22595808-22598946	ENSG00000275552	-	-	-	novel transcript%2C antisense ABHD4	0.57557	2.04076
ENSG00000137266	1.06638	0.0332899	1	up	6:-:3268962-3457050	ENSG00000137266	63027	A1A5C7,H7C4T9,Q7L9D0,C9IZW5,F8WBC7,C9J4Z0	SLC22A23	solute carrier family 22 member 23 [Source:HGNC Symbol%3BAcc:HGNC:21106]	3.97633	8.6444
ENSG00000140511	1.34145	0.0334281	1	up	15:-:88877294-88895597	ENSG00000140511	145864	H3BTH8,H3BT26,H3BRY4,A0A024RC58,Q96S86	HAPLN3	hyaluronan and proteoglycan link protein 3 [Source:HGNC Symbol%3BAcc:HGNC:21446]	1.78167	4.68689
ENSG00000065534	-1.16331101579821	0.0334439	1	down	3:-:123610049-123884332	ENSG00000065534	4638	Q06S79,Q15746,Q3B765,Q05B97,Q05D81,F8WBL7,Q05B98,D6R9C2	MYLK	myosin light chain kinase [Source:HGNC Symbol%3BAcc:HGNC:7590]	1.43832	0.66666
ENSG00000274750	1.46938	0.0337207	1	up	6:+:26224199-26227473	ENSG00000274750	8353	P68431	H3C6	H3 clustered histone 6 [Source:HGNC Symbol%3BAcc:HGNC:4769]	1.4471	4.15975
ENSG00000176890	-1.15804190236199	0.0337705	1	down	18:+:657653-673578	ENSG00000176890	7298	Q53Y97,P04818	TYMS	thymidylate synthetase [Source:HGNC Symbol%3BAcc:HGNC:12441]	13.3903	6.22912
ENSG00000260177	-4.00355781941319	0.0338535	1	down	16:-:87780134-87806476	ENSG00000260177	-	-	-	novel transcript	1.2378	0.08011
ENSG00000133627	-1.34125323015887	0.0339341	1	down	7:+:152759749-152855378	ENSG00000133627	57180	Q9P1U1	ACTR3B	actin related protein 3B [Source:HGNC Symbol%3BAcc:HGNC:17256]	2.55204	1.04561
ENSG00000196220	1.10148	0.0340316	1	up	3:-:8980591-9363053	ENSG00000196220	9901	O43295,A0A2X0U4U8,A0A087WZH4,Q8IXS7	SRGAP3	SLIT-ROBO Rho GTPase activating protein 3 [Source:HGNC Symbol%3BAcc:HGNC:19744]	1.18678	2.64356
ENSG00000135624	-1.04197443229652	0.0341456	1	down	2:+:73233420-73253021	ENSG00000135624	10574	A0A0D9SG95,Q99832,F8WAM2,B7Z1C9,F8WBP8,Q6IBT3	CCT7	chaperonin containing TCP1 subunit 7 [Source:HGNC Symbol%3BAcc:HGNC:1622]	81.9926	41.3381
ENSG00000119922	1.03109	0.0341979	1	up	10:+:89283694-89309271	ENSG00000119922	3433	A0A7P0TAT2,Q05DN2,Q8IZ03,A0A087X279,A0A7P0T8R6,P09913,A0A7P0T8B3	IFIT2	interferon induced protein with tetratricopeptide repeats 2 [Source:HGNC Symbol%3BAcc:HGNC:5409]	19.4683	41.3008
ENSG00000097096	1.19299	0.0342737	1	up	1:-:85156889-85201016	ENSG00000097096	84144	Q5VT97,A0A2X0SFY5	SYDE2	synapse defective Rho GTPase homolog 2 [Source:HGNC Symbol%3BAcc:HGNC:25841]	1.8367	4.35917
ENSG00000167325	-1.03297850254526	0.0342861	1	down	11:+:4094707-4138932	ENSG00000167325	6240	E9PRY9,H0YCY7,E9PJ62,E9PL69,E9PP77,P23921	RRM1	ribonucleotide reductase catalytic subunit M1 [Source:HGNC Symbol%3BAcc:HGNC:10451]	53.3877	27.0847
ENSG00000070961	-1.15983050769062	0.0343346	1	down	12:-:89588049-89709300	ENSG00000070961	490	F8W1V5,Q58F24,E7ERY9,A0A0U1RQU3,A0A024RBC7,Q3L582,H0YHH6,P20020,A1X4P7	ATP2B1	ATPase plasma membrane Ca2+ transporting 1 [Source:HGNC Symbol%3BAcc:HGNC:814]	3.30688	1.53644
ENSG00000169035	-1.58226132966266	0.0344271	1	down	19:-:50976468-50984099	ENSG00000169035	5650	P49862,X2J4X7,A0A024R4H6,Q6DTY1,A0A2H4GDB2,M0QYU8,A0A2H4GDB6,X2J289	KLK7	kallikrein related peptidase 7 [Source:HGNC Symbol%3BAcc:HGNC:6368]	3.14001	1.08859
ENSG00000137440	-1.21678377477804	0.0348015	1	down	4:-:15935577-15938740	ENSG00000137440	9982	Q14512	FGFBP1	fibroblast growth factor binding protein 1 [Source:HGNC Symbol%3BAcc:HGNC:19695]	17.4648	7.80039
ENSG00000175274	1.04003	0.0349789	1	up	11:-:44885903-44951306	ENSG00000175274	9537	E9PMY0,E9PMW4,O14683,E9PN66,E9PPM1,E9PIN5,E9PIK4,E9PQ46,E9PS55,E9PKN9,U3KQ32,E9PKZ4,E9PNB3	TP53I11	tumor protein p53 inducible protein 11 [Source:HGNC Symbol%3BAcc:HGNC:16842]	20.7667	44.3292
ENSG00000132507	-1.10580787766114	0.0349861	1	down	17:+:7306999-7312463	ENSG00000132507	1984	I3L397,P63241,I3L504,Q8WXQ9	EIF5A	eukaryotic translation initiation factor 5A [Source:HGNC Symbol%3BAcc:HGNC:3300]	264.875	127.762
ENSG00000167861	1.09088	0.0350151	1	up	17:-:74950742-74973166	ENSG00000167861	283987	E9PMS4,Q8IV36,X6R4D2,E9PIM7,J3KSF1	HID1	HID1 domain containing [Source:HGNC Symbol%3BAcc:HGNC:15736]	3.79669	8.39526
ENSG00000168685	-1.0343448104432	0.0350668	1	down	5:+:35852695-35879603	ENSG00000168685	3575	F6IQ79,D6RDM4,D6RG28,H0YA41,D6RCR9,B8YG18,P16871,F6IQ80	IL7R	interleukin 7 receptor [Source:HGNC Symbol%3BAcc:HGNC:6024]	18.1426	9.19543
ENSG00000111716	-1.06608960260743	0.0353162	1	down	12:-:21635342-21757857	ENSG00000111716	3945	A0A5F9ZHM4,C9J7H8,A8MW50,Q5U077,F5H793,P07195	LDHB	lactate dehydrogenase B [Source:HGNC Symbol%3BAcc:HGNC:6541]	21.1302	10.4766
ENSG00000075223	1.02773	0.0354511	1	up	7:-:80742538-80922359	ENSG00000075223	10512	F8WEP9,Q75MX0,F2Z2Y0,Q75L25,Q99985	SEMA3C	semaphorin 3C [Source:HGNC Symbol%3BAcc:HGNC:10725]	10.2453	21.6843
ENSG00000101868	-1.10062523737335	0.0357093	1	down	X:+:24693873-24996986	ENSG00000101868	5422	A0A7I2V2V3,A6NMQ1,A0A5F9ZHW2,L8ECG9,P09884	POLA1	DNA polymerase alpha 1%2C catalytic subunit [Source:HGNC Symbol%3BAcc:HGNC:9173]	2.82464	1.36736
ENSG00000156284	1.47517	0.0358025	1	up	21:-:30214006-30216097	ENSG00000156284	9073	P56748	CLDN8	claudin 8 [Source:HGNC Symbol%3BAcc:HGNC:2050]	1.72535	4.97954
ENSG00000167994	-1.47913686062708	0.0358342	1	down	11:-:61897301-61920269	ENSG00000167994	5866	E9PK89,Q8TBN0,H0YD19	RAB3IL1	RAB3A interacting protein like 1 [Source:HGNC Symbol%3BAcc:HGNC:9780]	3.05823	1.1388
ENSG00000223855	1.69277	0.0359409	1	up	7:+:520391-525238	ENSG00000223855	441307	-	HRAT92	heart tissue-associated transcript 92 [Source:NCBI gene (formerly Entrezgene)%3BAcc:441307]	0.44179	1.48262
ENSG00000101400	1.05717	0.0359421	1	up	20:-:33407957-33443763	ENSG00000101400	6640	Q13424,Q29RY0,B3KTR0	SNTA1	syntrophin alpha 1 [Source:HGNC Symbol%3BAcc:HGNC:11167]	14.7226	31.8028
ENSG00000185238	-1.07541188003918	0.0360218	1	down	11:+:20387558-20509338	ENSG00000185238	10196	Q8WUV3,E9PLF6,O60678,E9PRB4	PRMT3	protein arginine methyltransferase 3 [Source:HGNC Symbol%3BAcc:HGNC:30163]	9.91098	4.88232
ENSG00000278627	Inf	0.0360931	1	up	17:-:58202352-58203003	ENSG00000278627	-	-	-	novel transcript%2C antisense to EPX	0	1.11469
ENSG00000012048	-1.02458401617122	0.0362207	1	down	17:-:43044295-43170245	ENSG00000012048	672	A0A024R1Y1,A0A6B7FU98,A0A6B7FUC3,A0A068BCB8,Q3YB51,G3XAC3,A0A6B7FU28,Q7KYU6,A0A6B7FVK7,A0A7G8KP81,A0A2R8Y7V5,Q5YLB2,A0A6B7FUE8,A0A494C182,A0A6B7FW63,A0A6B7FVL7,A0A6B7FX59,A0A024R1V0,K7EPC7,A0A386IPW3,C6YB47,K4K7V3,A0A140HIE9,A0A6B7FUA0,K4JXS7,E7EUM2,A0A345G166,K7EJW3,A0A068BFV4,Q3YB50,A0A3G1CIL4,K4JUB1,A0A024R1V8,A0A6B7FWY8,Q3YB52,Q6P671,A0A6B7FX64,A0A0N9E014,A0A068BI32,A0A345G165,A0A386IPY7,A0A6…	BRCA1	BRCA1 DNA repair associated [Source:HGNC Symbol%3BAcc:HGNC:1100]	12.9071	6.58627
ENSG00000167183	1.70327	0.0362695	1	up	17:-:47951967-47957883	ENSG00000167183	79170	Q9BU68	PRR15L	proline rich 15 like [Source:HGNC Symbol%3BAcc:HGNC:28149]	1.14034	3.85486
ENSG00000182481	-1.03651500453966	0.0366366	1	down	17:+:68035636-68047364	ENSG00000182481	3838	J3QLL0,A0A7I2V487,A0A7I2V351,Q7Z726,J3QL07,A0A7I2V3Z3,J3KS65,P52292,A0A7I2YQE1	KPNA2	karyopherin subunit alpha 2 [Source:HGNC Symbol%3BAcc:HGNC:6395]	47.9188	24.2507
ENSG00000214944	1.06318	0.0366678	1	up	5:+:73626158-73941993	ENSG00000214944	64283	A0A2X0U2G7,D6RGZ3,D6RAP0,Q8N1W1	ARHGEF28	Rho guanine nucleotide exchange factor 28 [Source:HGNC Symbol%3BAcc:HGNC:30322]	1.83613	3.98286
ENSG00000234084	3.89126	0.0367018	1	up	6:+:135301568-135307158	ENSG00000234084	-	-	-	novel transcript	0.11584	1.78441
ENSG00000108439	-1.08959170672455	0.0368971	1	down	17:+:47941506-47949308	ENSG00000108439	55163	J3QQV6,A0A286YFA1,J3QQZ9,A0A286YF38,A0A286YF16,Q9NVS9,A0A286YFL3	PNPO	pyridoxamine 5'-phosphate oxidase [Source:HGNC Symbol%3BAcc:HGNC:30260]	8.67171	4.23005
ENSG00000213585	-1.03769002370706	0.0368987	1	down	5:-:133971871-134004975	ENSG00000213585	7416	P21796,L8ECA2,C9JI87	VDAC1	voltage dependent anion channel 1 [Source:HGNC Symbol%3BAcc:HGNC:12669]	121.187	61.2802
ENSG00000100526	-1.08719227543688	0.0370147	1	down	14:+:54396849-54420218	ENSG00000100526	1033	F8WD24,A0A087WW25,G3V1K6,A0A087WWK3,A0A0S2KP18,F5H232,G3V2J7,Q16667,Q00526,H7C0S3	CDKN3	cyclin dependent kinase inhibitor 3 [Source:HGNC Symbol%3BAcc:HGNC:1791]	25.0472	12.2384
ENSG00000166106	-1.46117510743087	0.0370517	1	down	11:+:130448645-130476645	ENSG00000166106	170689	Q8TE58	ADAMTS15	ADAM metallopeptidase with thrombospondin type 1 motif 15 [Source:HGNC Symbol%3BAcc:HGNC:16305]	1.65823	0.62521
ENSG00000130816	-1.02247550783672	0.0371433	1	down	19:-:10133342-10231286	ENSG00000130816	1786	A0A7I2V5F6,K7ENW7,I6L9H2,K7ERQ1,A0A7I2V5F1,K7EKC3,K7ER10,A0A7I2V3F8,K7EJL0,A0A7I2YQQ0,A0A7I2V490,K7ELB1,K7EP77,K7ENQ6,K7EMU8,A0A7I2V5D0,A0A024R7E3,A0A7I2V311,K7EIZ6,P26358,A0A7I2V2G5,A0A7I2YQA8	DNMT1	DNA methyltransferase 1 [Source:HGNC Symbol%3BAcc:HGNC:2976]	17.9327	9.16412
ENSG00000197785	-1.08372816809717	0.0371844	1	down	1:+:1512162-1534685	ENSG00000197785	55210	Q5SV16,Q9NVI7,H0Y2W2	ATAD3A	ATPase family AAA domain containing 3A [Source:HGNC Symbol%3BAcc:HGNC:25567]	14.0518	6.8824
ENSG00000181649	-1.21857071038404	0.0373769	1	down	11:-:2928273-2929420	ENSG00000181649	7262	Q53GA4	PHLDA2	pleckstrin homology like domain family A member 2 [Source:HGNC Symbol%3BAcc:HGNC:12385]	23.6124	10.5331
ENSG00000175183	-1.68162972452583	0.037615	1	down	12:-:76858709-76879023	ENSG00000175183	1466	A0A024RBB5,F8VQR7,F8VW96,Q16527	CSRP2	cysteine and glycine rich protein 2 [Source:HGNC Symbol%3BAcc:HGNC:2470]	0.96109	0.31102
ENSG00000147804	-1.28510340194452	0.0377851	1	down	8:-:144409742-144416844	ENSG00000147804	55630	A0A0S2Z5G2,Q6P5W5,E9PQ16,A0A0S2Z5G8	SLC39A4	solute carrier family 39 member 4 [Source:HGNC Symbol%3BAcc:HGNC:17129]	3.36755	1.4345
ENSG00000234353	2.86269	0.037895	1	up	22:-:23638492-23640762	ENSG00000234353	-	-	-	immunoglobulin lambda-like polypeptide 1 (IGLL1) pseudogene	0.22133	1.67122
ENSG00000260012	2.86269	0.037895	1	up	16:+:47262741-47263500	ENSG00000260012	-	-	-	proteasome (prosome%2C macropain) subunit%2C beta type%2C 5 (PSMB5) pseudogene	0.26385	1.99227
ENSG00000221995	1.26439	0.0379763	1	up	17:-:29073521-29078857	ENSG00000221995	9220	O95411	TIAF1	TGFB1-induced anti-apoptotic factor 1 [Source:HGNC Symbol%3BAcc:HGNC:11803]	1.41523	3.52928
ENSG00000214706	-1.02817094833144	0.0382409	1	down	3:-:50287732-50292918	ENSG00000214706	7866	F8WEI6,A0A0R4J2F6,H7C444,H7C2Z4,Q12894	IFRD2	interferon related developmental regulator 2 [Source:HGNC Symbol%3BAcc:HGNC:5457]	23.4683	11.9457
ENSG00000149485	-1.00956616880918	0.0382507	1	down	11:-:61799627-61829318	ENSG00000149485	3992	I3ZNN6,F5H1Q7,C9J425,H0YB97,F5H5X5,I3ZNE2,F5H3U5,I3ZNS6,I3ZNS3,I3ZNL9,F5H8G5,A0A0A0MR51,F5H3P6,I3ZNT3,F5H2R9,F5H852,I3ZNE3,F5GYH4,I3ZNH3,F5GWE3,H7C2V0,F5H0Y2,C9JJB3,O60427,F5H2H3,I3ZNL2,I3ZNS1	FADS1	fatty acid desaturase 1 [Source:HGNC Symbol%3BAcc:HGNC:3574]	20.4419	10.5403
ENSG00000149328	-1.10030747013327	0.038281	1	down	11:+:134331874-134378341	ENSG00000149328	89944	Q8IW92	GLB1L2	galactosidase beta 1 like 2 [Source:HGNC Symbol%3BAcc:HGNC:25129]	5.34362	2.58733
ENSG00000003402	1.04921	0.0384177	1	up	2:+:201116154-201176687	ENSG00000003402	8837	M0QYM0,M0R1A8,F8WBH9,A0A024R3Y3,C9JV51,C9J4Q0,C9JSU3,C9J408,M0QY57,E9PAP3,A0A024R3Y4,A0A0A0MR92,O15519,A0A336TY74	CFLAR	CASP8 and FADD like apoptosis regulator [Source:HGNC Symbol%3BAcc:HGNC:1876]	1.34699	2.89367
ENSG00000136235	1.17832	0.0384248	1	up	7:+:23235967-23275108	ENSG00000136235	10457	A0A3B3ISS6,Q96F58,Q14956,A0A024RA55,Q8IXJ5	GPNMB	glycoprotein nmb [Source:HGNC Symbol%3BAcc:HGNC:4462]	1.89002	4.44035
ENSG00000270115	1.86989	0.0384619	1	up	1:+:33261212-33261680	ENSG00000270115	-	-	-	novel transcript	2.2803	8.65216
ENSG00000256282	1.86989	0.0384619	1	up	11:-:18590093-18599683	ENSG00000256282	-	-	-	mitochondrial carrier homolog 1 (C. elegans) (MTCH1)	0.54929	2.08416
ENSG00000219700	3.19611	0.0385316	1	up	6:-:109288571-109290503	ENSG00000219700	100533665	-	PTCHD3P3	patched domain containing 3 pseudogene 3 [Source:HGNC Symbol%3BAcc:HGNC:44947]	0.14755	1.40383
ENSG00000129521	-1.08608597210527	0.0385365	1	down	14:-:33924227-34462774	ENSG00000129521	112399	F8VR39,F8W1G2,Q3T1B0,G3V3M1,A6XP73,Q9H6Z9	EGLN3	egl-9 family hypoxia inducible factor 3 [Source:HGNC Symbol%3BAcc:HGNC:14661]	5.83715	2.85428
ENSG00000103942	-1.1497673243653	0.0385569	1	down	15:-:82836946-82986153	ENSG00000103942	9455	Q9NSB8,H0YNR9	HOMER2	homer scaffold protein 2 [Source:HGNC Symbol%3BAcc:HGNC:17513]	1.94811	0.91147
ENSG00000171314	-1.06782490210825	0.0386566	1	down	10:+:97426191-97433444	ENSG00000171314	5223	P18669,Q6FHK8,Q6P6D7,Q0D2Q6,Q6FHU2	PGAM1	phosphoglycerate mutase 1 [Source:HGNC Symbol%3BAcc:HGNC:8888]	239.786	118.746
ENSG00000119772	1.0906	0.0387256	1	up	2:-:25227855-25342590	ENSG00000119772	1788	Q8WVA9,A0A0C4DG02,F8WE91,Q9Y6K1,Q6PJ37	DNMT3A	DNA methyltransferase 3 alpha [Source:HGNC Symbol%3BAcc:HGNC:2978]	1.41132	3.1201
ENSG00000198176	-1.01119923050267	0.0387274	1	down	13:+:113584721-113641473	ENSG00000198176	7027	Q14186,F5H452,A0A024RDY4,Q5JSB5,Q5JSB6	TFDP1	transcription factor Dp-1 [Source:HGNC Symbol%3BAcc:HGNC:11749]	67.591	34.812
ENSG00000165689	-1.04187475096429	0.0387833	1	down	9:-:136401922-136410614	ENSG00000165689	10807	H7C331,A0A0A0MRP9,B5MDD7,Q96C92	ENTR1	endosome associated trafficking regulator 1 [Source:HGNC Symbol%3BAcc:HGNC:10667]	21.1302	10.6539
ENSG00000106404	1.45958	0.0388581	1	up	7:-:101232092-101238820	ENSG00000106404	24146	C9J3Z2,H7C2D7,Q96FX9,P56746,C9JHQ4	CLDN15	claudin 15 [Source:HGNC Symbol%3BAcc:HGNC:2036]	1.22454	3.49615
ENSG00000223783	1.4487	0.0388868	1	up	3:-:195836193-195860404	ENSG00000223783	101929697	-	LINC01983	long intergenic non-protein coding RNA 1983 [Source:HGNC Symbol%3BAcc:HGNC:52813]	3.89848	11.0469
ENSG00000177685	1.30814	0.0390267	1	up	11:+:826144-831991	ENSG00000177685	283229	E9PPF3,E9PRE5,E9PHZ8,E9PK04,Q8N4Y2	CRACR2B	calcium release activated channel regulator 2B [Source:HGNC Symbol%3BAcc:HGNC:28703]	1.45582	3.7423
ENSG00000116299	-1.47183733996901	0.039039	1	down	1:+:109113679-109206781	ENSG00000116299	57535	H0YDD2,E9PLY8,E9PS21,E9PIF6,E9PMS2,Q6UXG2,E9PLQ2,E9PB18	ELAPOR1	endosome-lysosome associated apoptosis and autophagy regulator 1 [Source:HGNC Symbol%3BAcc:HGNC:29618]	1.00327	0.37549
ENSG00000128266	-1.85916791007801	0.0391243	1	down	22:+:23070519-23125032	ENSG00000128266	2781	Q8IY73,Q8N652,P19086	GNAZ	G protein subunit alpha z [Source:HGNC Symbol%3BAcc:HGNC:4395]	1.03616	0.29648
ENSG00000203727	-1.20054183307992	0.0391676	1	down	6:+:147508690-147737547	ENSG00000203727	389432	H3BS43,Q5TGI4	SAMD5	sterile alpha motif domain containing 5 [Source:HGNC Symbol%3BAcc:HGNC:21180]	3.39456	1.53329
ENSG00000145107	-1.4809323742887	0.0392204	1	down	3:-:196319342-196338503	ENSG00000145107	116211	Q05DG1,Q96DZ7,H7C405,C9JCD5,B7ZW46	TM4SF19	transmembrane 4 L six family member 19 [Source:HGNC Symbol%3BAcc:HGNC:25167]	4.71655	1.75412
ENSG00000275464	-1.18406233448337	0.0393965	1	down	21:-:5130871-5154658	ENSG00000275464	-	-	-	novel protein%2C similar to PWP2 periodic tryptophan protein homolog (yeast) PWP2	3.12671	1.42853
ENSG00000162591	1.01152	0.0394201	1	up	1:-:3487951-3611508	ENSG00000162591	1953	H7C5N9,H7C557,O75095	MEGF6	multiple EGF like domains 6 [Source:HGNC Symbol%3BAcc:HGNC:3232]	5.86092	12.2661
ENSG00000255135	-1.57471452060932	0.0394516	1	down	11:-:76435559-76444687	ENSG00000255135	-	-	-	novel transcript	6.58285	2.29413
ENSG00000178075	1.03377	0.0395372	1	up	3:+:113828182-113947174	ENSG00000178075	54762	C9J7B8,C9K0V2,E9PHT3,B3KUR5,B4DF12,F8WCA8,Q8IYS0	GRAMD1C	GRAM domain containing 1C [Source:HGNC Symbol%3BAcc:HGNC:25252]	4.62429	9.8284
ENSG00000100558	-1.06669216435918	0.0395583	1	down	14:-:67386984-67412167	ENSG00000100558	26499	G3V337,H0YJ64,H0YIZ5,Q9NYT0,H0YJD0	PLEK2	pleckstrin 2 [Source:HGNC Symbol%3BAcc:HGNC:19238]	30.8432	15.286
ENSG00000179348	1.04582	0.0395792	1	up	3:-:128479427-128493201	ENSG00000179348	2624	C9J965,A0A1D5RMQ8,P23769	GATA2	GATA binding protein 2 [Source:HGNC Symbol%3BAcc:HGNC:4171]	6.54222	14.0213
ENSG00000053372	-1.06830998333579	0.0395923	1	down	1:+:19251805-19260128	ENSG00000053372	51154	Q9UKD2	MRTO4	MRT4 homolog%2C ribosome maturation factor [Source:HGNC Symbol%3BAcc:HGNC:18477]	18.6193	9.21746
ENSG00000164163	-1.00533174618468	0.039676	1	down	4:+:145098288-145129524	ENSG00000164163	6059	H0Y990,D6R9I9,D6RGF4,P61221	ABCE1	ATP binding cassette subfamily E member 1 [Source:HGNC Symbol%3BAcc:HGNC:69]	19.5693	10.12
ENSG00000116062	-1.00302146831678	0.0396944	1	down	2:+:47695530-47810063	ENSG00000116062	2956	A0A494C0M1,A0A087WYT6,C9JH55,P52701,C9J8Y8,Q3SWU9,A0A087WWJ1,C9J7Y7,F8WAX8,F8W7G9	MSH6	mutS homolog 6 [Source:HGNC Symbol%3BAcc:HGNC:7329]	12.3066	6.3744
ENSG00000186283	-1.01300836373179	0.0397809	1	down	1:+:179082070-179098023	ENSG00000186283	64222	A0A024R943,Q5W0C6,F2Z3J4,Q5W0C9,Q9H497	TOR3A	torsin family 3 member A [Source:HGNC Symbol%3BAcc:HGNC:11997]	30.1656	15.517
ENSG00000136153	1.01488	0.0398259	1	up	13:+:75620434-75859870	ENSG00000136153	4008	E9PK58,U3KQE6,E9PRE3,H0YDQ3,E9PMP7,A0A0A0MTE2,J3KP06,H0Y424,E9PMT2,E9PLU6,F8J2B5,E9PMS6,E9PRJ0,E9PMJ6,H0YE95,H0YDG6,Q8WWI1,E9PJ10,F8WD26	LMO7	LIM domain 7 [Source:HGNC Symbol%3BAcc:HGNC:6646]	3.23343	6.78285
ENSG00000175550	-1.0048114285066	0.0401018	1	down	11:+:65919274-65921563	ENSG00000175550	10589	E9PMW2,E9PNC7,E9PQX9,Q14919,C9JCC6	DRAP1	DR1 associated protein 1 [Source:HGNC Symbol%3BAcc:HGNC:3019]	67.0353	34.679
ENSG00000056277	-1.15930331454406	0.0403949	1	down	X:-:130202707-130268899	ENSG00000056277	55609	Q9UJJ2,Q8ND82	ZNF280C	zinc finger protein 280C [Source:HGNC Symbol%3BAcc:HGNC:25955]	5.5629	2.58557
ENSG00000228314	-1.89664261549668	0.0405555	1	down	21:-:13843133-13848364	ENSG00000228314	54055	-	CYP4F29P	cytochrome P450 family 4 subfamily F member 29%2C pseudogene [Source:HGNC Symbol%3BAcc:HGNC:2647]	2.02431	0.56438
ENSG00000236833	1.78469	0.0405733	1	up	3:-:197660565-197665757	ENSG00000236833	-	-	-	novel transcript	0.86335	3.08796
ENSG00000139597	1.43107	0.0408117	1	up	13:-:32400723-32428311	ENSG00000139597	90634	H0Y2Y5,Q8WTU5,Q9Y273,U3KQ14,A0A0U1RRA5,U3KPU5,A0A0U1RQG8,A0A0U1RR05,Q5TBK1	N4BP2L1	NEDD4 binding protein 2 like 1 [Source:HGNC Symbol%3BAcc:HGNC:25037]	0.61839	1.731
ENSG00000164867	1.32358	0.0408454	1	up	7:+:150991017-151014588	ENSG00000164867	4846	H7C4V4,E7ESA7,O14937,A0A090N8H8,P60323,P29474	NOS3	nitric oxide synthase 3 [Source:HGNC Symbol%3BAcc:HGNC:7876]	0.93539	2.43036
ENSG00000164338	-1.08299228690759	0.0410228	1	down	5:+:73565443-73583380	ENSG00000164338	84135	D6RF65,Q8TED0,H0Y8P4,A0A1Y8EI88	UTP15	UTP15 small subunit processome component [Source:HGNC Symbol%3BAcc:HGNC:25758]	6.21484	3.04549
ENSG00000167741	1.59821	0.0410235	1	up	17:-:4556927-4560818	ENSG00000167741	124975	I3L2G6,B4DPG6,J3KPJ0,Q6P531	GGT6	gamma-glutamyltransferase 6 [Source:HGNC Symbol%3BAcc:HGNC:26891]	0.67666	2.12677
ENSG00000141574	1.03323	0.0410458	1	up	17:-:82321024-82334074	ENSG00000141574	6398	J3QRU5,J3KSN0,Q8WVN6,J3KTR4,J3QR99,J3QQU6,J3QKK2,J3KS40	SECTM1	secreted and transmembrane 1 [Source:HGNC Symbol%3BAcc:HGNC:10707]	10.7304	22.7978
ENSG00000176619	-1.00821725423558	0.0410814	1	down	19:-:2427638-2456959	ENSG00000176619	84823	A0A0A7M1X5,Q03252	LMNB2	lamin B2 [Source:HGNC Symbol%3BAcc:HGNC:6638]	59.5562	30.7372
ENSG00000165732	-1.00420988497949	0.0411553	1	down	10:+:68956170-68985068	ENSG00000165732	9188	Q3SWU7,Q9NR30,Q9NY93	DDX21	DExD-box helicase 21 [Source:HGNC Symbol%3BAcc:HGNC:2744]	59.4891	30.788
ENSG00000049239	1.0022	0.0412121	1	up	1:+:9234774-9271337	ENSG00000049239	9563	O95479	H6PD	hexose-6-phosphate dehydrogenase/glucose 1-dehydrogenase [Source:HGNC Symbol%3BAcc:HGNC:4795]	5.7147	11.883
ENSG00000178921	-1.00218621889071	0.0412272	1	down	17:+:8247618-8270491	ENSG00000178921	5198	J3QSG0,Q6P4B4,B4DJ26,J3QL39,O15067,J3KT98,H0YGH1,J3QSH6,J3KTL4,A8K8N7,Q9BR56,J3KTQ5	PFAS	phosphoribosylformylglycinamidine synthase [Source:HGNC Symbol%3BAcc:HGNC:8863]	16.2894	8.44224
ENSG00000115648	1.01069	0.041235	1	up	2:+:237485428-237555322	ENSG00000115648	79083	C9JI01,Q9BV36,H7C371,H7C052,Q53QV8,H7C3K9,H7C2D8,A0A024R4D3,H7C190,Q53QF3,C9JKV5	MLPH	melanophilin [Source:HGNC Symbol%3BAcc:HGNC:29643]	5.8885	12.3167
ENSG00000165215	1.87419	0.0413076	1	up	7:-:73768997-73770270	ENSG00000165215	1365	Q75L79,O15551	CLDN3	claudin 3 [Source:HGNC Symbol%3BAcc:HGNC:2045]	0.78698	2.99498
ENSG00000128951	-0.999408061684618	0.0414562	1	no	15:+:48331011-48343373	ENSG00000128951	1854	H0YNJ9,H0YMM5,H0YNW5,H0YKI0,A0A0C4DGL3,H0YMP1,P33316,H0YKC5	DUT	deoxyuridine triphosphatase [Source:HGNC Symbol%3BAcc:HGNC:3078]	30.0003	15.5781
ENSG00000163918	-0.99496031089092	0.0414689	1	no	3:-:186789880-186807058	ENSG00000163918	5984	P35249,C9J8M3,C9JZI1,F8WE44,C9JGY5,C9JW34,C9JXZ7,H7C1P0	RFC4	replication factor C subunit 4 [Source:HGNC Symbol%3BAcc:HGNC:9972]	42.9104	22.3507
ENSG00000101986	0.992577	0.041482	1	no	X:+:153724856-153744755	ENSG00000101986	215	Q2PRN6,L8E9C7,A6NEP8,P33897	ABCD1	ATP binding cassette subfamily D member 1 [Source:HGNC Symbol%3BAcc:HGNC:61]	23.5789	48.7036
ENSG00000163083	0.995346	0.0416158	1	no	2:+:120346136-120351803	ENSG00000163083	3625	P09529,A0PK08	INHBB	inhibin subunit beta B [Source:HGNC Symbol%3BAcc:HGNC:6067]	37.7363	78.0961
ENSG00000197299	-1.07755840085697	0.0417186	1	down	15:+:90717346-90816166	ENSG00000197299	641	H0YLV8,A0A7P0TBM9,H0YNU5,B7ZKN7,A0A3B3IT82,Q3B7X0,P54132	BLM	BLM RecQ like helicase [Source:HGNC Symbol%3BAcc:HGNC:1058]	5.04958	2.48381
ENSG00000148180	0.990339	0.0418028	1	no	9:+:121207794-121332843	ENSG00000148180	2934	Q5T0H8,A0A0A0MS51,Q5T0I0,A0A0U1RQL8,A0A0A0MT01,P06396	GSN	gelsolin [Source:HGNC Symbol%3BAcc:HGNC:4620]	8.26264	17.0405
ENSG00000265972	1.00875	0.0419672	1	up	1:-:145992435-145996579	ENSG00000265972	10628	L8E7V6,Q9H3M7,B1ALI9	TXNIP	thioredoxin interacting protein [Source:HGNC Symbol%3BAcc:HGNC:16952]	48.7214	101.771
ENSG00000143412	1.0171	0.0420715	1	up	1:+:150982249-150995634	ENSG00000143412	8416	O76027	ANXA9	annexin A9 [Source:HGNC Symbol%3BAcc:HGNC:547]	22.8954	48.1025
ENSG00000146859	1.07576	0.0422724	1	up	7:+:135148072-135166215	ENSG00000146859	55281	Q9NV12	TMEM140	transmembrane protein 140 [Source:HGNC Symbol%3BAcc:HGNC:21870]	8.14925	17.8317
ENSG00000133119	-1.00993673197589	0.0424362	1	down	13:+:33818069-33966558	ENSG00000133119	5983	P40938,A0A024RDQ8,A0A087X270	RFC3	replication factor C subunit 3 [Source:HGNC Symbol%3BAcc:HGNC:9971]	27.831	14.3466
ENSG00000138735	1.19021	0.0427015	1	up	4:-:119494397-119628804	ENSG00000138735	8654	Q4W5L4,G5E9C5,H0YA14,Q9P0K6,Q9P0K4,O76074,C9JGT3,Q9P0K3,Q9P0K5	PDE5A	phosphodiesterase 5A [Source:HGNC Symbol%3BAcc:HGNC:8784]	0.97619	2.31242
ENSG00000188486	-0.993561432226769	0.0427641	1	no	11:-:119093854-119095467	ENSG00000188486	3014	P16104	H2AX	H2A.X variant histone [Source:HGNC Symbol%3BAcc:HGNC:4739]	67.0069	34.9356
ENSG00000070540	1.27834	0.0427755	1	up	17:-:68420948-68457513	ENSG00000070540	55062	A0A024R8L5,K7EKN0,Q5MNZ9,K7ELY0,G5EA37,K7EKC5,K7EK57	WIPI1	WD repeat domain%2C phosphoinositide interacting 1 [Source:HGNC Symbol%3BAcc:HGNC:25471]	1.86598	4.69856
ENSG00000183684	-0.988871806833234	0.0428717	1	no	17:-:81887835-81891586	ENSG00000183684	10189	E9PB61,Q86V81	ALYREF	Aly/REF export factor [Source:HGNC Symbol%3BAcc:HGNC:19071]	78.4107	41.0144
ENSG00000140545	1.02148	0.0429476	1	up	15:-:88898683-88913381	ENSG00000140545	4240	A0A024RC55,A0A024RC59,H0YKS8,H0YKB5,A0A087WUV5,Q08431	MFGE8	milk fat globule EGF and factor V/VIII domain containing [Source:HGNC Symbol%3BAcc:HGNC:7036]	4.73299	9.97407
ENSG00000124207	-1.01934123525132	0.0432927	1	down	20:+:49046246-49096960	ENSG00000124207	1434	P55060	CSE1L	chromosome segregation 1 like [Source:HGNC Symbol%3BAcc:HGNC:2431]	121.246	62.0952
ENSG00000232956	-1.12085777243994	0.0432974	1	down	7:-:44983023-44986961	ENSG00000232956	285958	-	SNHG15	small nucleolar RNA host gene 15 [Source:HGNC Symbol%3BAcc:HGNC:27797]	7.27974	3.47492
ENSG00000228532	-3.89664261549668	0.0433288	1	down	X:-:115718942-115719229	ENSG00000228532	728825	-	SUMO2P21	SUMO2 pseudogene 21 [Source:HGNC Symbol%3BAcc:HGNC:55054]	3.01714	0.2103
ENSG00000004478	-0.982245729201127	0.0434173	1	no	12:+:2794970-2805423	ENSG00000004478	2288	F5H120,H0YFG2,A0A0F7G8H5,H0YG86,F5H1U3,Q02790	FKBP4	FKBP prolyl isomerase 4 [Source:HGNC Symbol%3BAcc:HGNC:3720]	34.5793	18.1707
ENSG00000170379	-1.30582738853008	0.0434314	1	down	7:+:143620952-143730410	ENSG00000170379	285966	Q8N1I1,A6NFQ2	TCAF2	TRPM8 channel associated factor 2 [Source:HGNC Symbol%3BAcc:HGNC:26878]	2.13767	0.89761
ENSG00000171848	-0.986094723611749	0.0434362	1	no	2:+:10120698-10211725	ENSG00000171848	6241	P31350,A0A7P0SBL1,A0A286YFD6,A0A2R8Y837	RRM2	ribonucleotide reductase regulatory subunit M2 [Source:HGNC Symbol%3BAcc:HGNC:10452]	26.0851	13.6707
ENSG00000139112	0.996831	0.0434971	1	no	12:+:10212458-10223128	ENSG00000139112	23710	G3V1T7,F5H007,A0A0G2JKT8,A0A024RAP5,F5GYD9,F5GX12,F5GZY7,Q9H0R8	GABARAPL1	GABA type A receptor associated protein like 1 [Source:HGNC Symbol%3BAcc:HGNC:4068]	11.4618	23.7449
ENSG00000138449	0.983156	0.0436445	1	no	2:-:189560590-189583758	ENSG00000138449	30061	E7ES28,A0A1B1FKG8,A0A1B1FKG5,Q4PNE6,E7EQF8,A0A1B1FKH1,Q4PNE4,D7GLE3,Q4PNE2,Q9NP59,Q4PNE3	SLC40A1	solute carrier family 40 member 1 [Source:HGNC Symbol%3BAcc:HGNC:10909]	16.639	34.145
ENSG00000274026	-2.65563451599288	0.0437737	1	down	9:-:67717411-67719178	ENSG00000274026	100131997	A0A158RFU5,Q08E93	FAM27E3	family with sequence similarity 27 member E3 [Source:HGNC Symbol%3BAcc:HGNC:28655]	0.92311	0.15208
ENSG00000011426	-1.02931162020939	0.0438245	1	down	7:+:36389821-36453791	ENSG00000011426	54443	H7C1K5,H7C3R2,H7C1C2,H7C167,A0A024RA49,H7C3S1,C9J0G4,H7C0Y6,C9JJT6,Q9NQW6	ANLN	anillin actin binding protein [Source:HGNC Symbol%3BAcc:HGNC:14082]	89.612	45.5778
ENSG00000118894	-1.33526693509314	0.043844	1	down	16:-:5084284-5097795	ENSG00000118894	196483	K7ES84,K7EIJ3,K7EQE4,Q96G04	EEF2KMT	eukaryotic elongation factor 2 lysine methyltransferase [Source:HGNC Symbol%3BAcc:HGNC:32221]	3.94438	1.6228
ENSG00000118596	0.982462	0.0438837	1	no	12:+:59596029-59789855	ENSG00000118596	9194	F8VYZ2,F8VXG4,F8VQS4,F8VS95,F8VVU7,F8W1M4,A0A024RBB2,F8W0N3,F8W0U4,O60669	SLC16A7	solute carrier family 16 member 7 [Source:HGNC Symbol%3BAcc:HGNC:10928]	4.99492	10.2452
ENSG00000065361	0.984773	0.0440124	1	no	12:+:56076799-56103505	ENSG00000065361	2065	B4DGQ7,F8VRI5,F8VYK4,A0A2R8Y6T4,F8VX90,O75812,F8VW56,F8VRL0,F8VW48,P21860,A0A024RB84,B3KWG5	ERBB3	erb-b2 receptor tyrosine kinase 3 [Source:HGNC Symbol%3BAcc:HGNC:3431]	10.8044	22.1967
ENSG00000132517	1.22036	0.0440241	1	up	17:-:5032600-5052009	ENSG00000132517	55065	Q9NWF4,F5H5Y1	SLC52A1	solute carrier family 52 member 1 [Source:HGNC Symbol%3BAcc:HGNC:30225]	2.0049	4.84952
ENSG00000152256	-1.0608510444607	0.0442379	1	down	2:+:172555373-172608669	ENSG00000152256	5163	C9IYB4,O15530,C9JKT3,Q53R49,F8WC75,Q15118,F8WEJ6	PDK1	pyruvate dehydrogenase kinase 1 [Source:HGNC Symbol%3BAcc:HGNC:8809]	2.74659	1.36674
ENSG00000117411	-1.00452509738498	0.0443025	1	down	1:+:43978943-43991170	ENSG00000117411	8704	A0A7I2V6C7,A0A7I2V436,A0A7I2V4G6,A0A7I2V2X4,O60909	B4GALT2	beta-1%2C4-galactosyltransferase 2 [Source:HGNC Symbol%3BAcc:HGNC:925]	13.6687	7.07257
ENSG00000197641	-1.15242120532767	0.0443506	1	down	18:+:63586989-63604639	ENSG00000197641	5275	C9JL93,F8WE70,B7ZKV6,A0A0A0MQW3,Q9UIV8,H7BZS9	SERPINB13	serpin family B member 13 [Source:HGNC Symbol%3BAcc:HGNC:8944]	5.26297	2.45787
ENSG00000184925	1.98822	0.0445224	1	up	9:+:136949551-136955497	ENSG00000184925	286256	Q5SQ16,R4GN38,Q8IW14,Q6JVE5	LCN12	lipocalin 12 [Source:HGNC Symbol%3BAcc:HGNC:28733]	0.2569	1.05809
ENSG00000279673	-1.45696712956455	0.0446426	1	down	3:+:171460612-171462256	ENSG00000279673	-	-	-	TEC	5.16039	1.95134
ENSG00000112118	-0.986480400656213	0.0446749	1	no	6:-:52264014-52284881	ENSG00000112118	4172	Q7Z6P5,A0A0S2Z4T1,A0A499FHX9,A0A0S2Z492,P25205,J3KQ69	MCM3	minichromosome maintenance complex component 3 [Source:HGNC Symbol%3BAcc:HGNC:6945]	79.696	41.7559
ENSG00000261884	1.54488	0.0447693	1	up	16:-:67929614-67936017	ENSG00000261884	-	-	-	novel transcript	0.41151	1.24646
ENSG00000198467	-1.06136035506872	0.0448552	1	down	9:-:35681992-35690056	ENSG00000198467	7169	A7XZE4,D3DRP0,A0A2R8Y6A3,U3KQK2,Q5TCU3,P07951	TPM2	tropomyosin 2 [Source:HGNC Symbol%3BAcc:HGNC:12011]	12.4317	6.18399
ENSG00000101911	-1.02073545713008	0.0449644	1	down	X:+:12791355-12824222	ENSG00000101911	5634	P11908,H7C540,D3YTJ7,A6NMS2	PRPS2	phosphoribosyl pyrophosphate synthetase 2 [Source:HGNC Symbol%3BAcc:HGNC:9465]	20.9879	10.7383
ENSG00000255959	-Inf	0.0449816	1	down	11:-:60835996-60842965	ENSG00000255959	-	-	-	novel transcript%2C antisense to CCDC86	1.20074	0
ENSG00000182326	0.97643	0.045002	1	no	12:+:6988259-7071032	ENSG00000182326	716	A0A087X232,F5H7T4,C9IZP8,H0Y5D1,C9JY52,F8WCZ6,P09871,B5MCV4	C1S	complement C1s [Source:HGNC Symbol%3BAcc:HGNC:1247]	16.5189	33.741
ENSG00000035499	-1.04377678820867	0.0450481	1	down	5:-:60596912-60700190	ENSG00000035499	55789	A0A2X0SFC1,D6RIB0,Q8WUY9,D6RDV9	DEPDC1B	DEP domain containing 1B [Source:HGNC Symbol%3BAcc:HGNC:24902]	11.9773	6.03105
ENSG00000168453	-1.09502406298822	0.0451278	1	down	8:-:22114419-22133384	ENSG00000168453	55806	A0A0A0WDA6,E5RK80,A0A0A0WDV7,A0A0A0WEW9,O43593,A0A0A0WJ87	HR	HR lysine demethylase and nuclear receptor corepressor [Source:HGNC Symbol%3BAcc:HGNC:5172]	3.92789	1.90882
ENSG00000139343	-1.00494037346331	0.0451837	1	down	12:+:95858928-95903828	ENSG00000139343	6636	A0A0B4J254,F8W0W6,P62306	SNRPF	small nuclear ribonucleoprotein polypeptide F [Source:HGNC Symbol%3BAcc:HGNC:11162]	22.9321	11.8622
ENSG00000126890	-1.01424010216911	0.0453389	1	down	X:-:154651972-154653579	ENSG00000126890	30848	A4FUI5,O75638	CTAG2	cancer/testis antigen 2 [Source:HGNC Symbol%3BAcc:HGNC:2492]	61.5908	31.6549
ENSG00000095002	-0.979852282806971	0.0453832	1	no	2:+:47403067-47663146	ENSG00000095002	4436	A0A2R8Y6P0,A0A2R8Y7S8,A0A2R8YG02,P43246,A5JTV2,V9H015,A5JTV3,V9H068,Q0ZAJ2,A0A2R8YFH0,V9H019,A0A2R8Y713,E9PHA6,A5JTU9,Q0ZAJ0,Q53RU4,V9H0B2,V9H0D5,Q6VBB7,Q0ZAI9,V9H023,Q0ZAJ1	MSH2	mutS homolog 2 [Source:HGNC Symbol%3BAcc:HGNC:7325]	8.18773	4.30963
ENSG00000163053	-1.21806233131932	0.0453935	1	down	2:-:230034982-230068993	ENSG00000163053	151473	C9JME4,Q7RTX9,Q6ZWE5,Q05BQ4,E7EMG7,C9JIV1	SLC16A14	solute carrier family 16 member 14 [Source:HGNC Symbol%3BAcc:HGNC:26417]	3.60498	1.60868
ENSG00000169679	-0.976929817863317	0.0453985	1	no	2:-:110637528-110678063	ENSG00000169679	699	C9JQA4,A0A590UJ99,C9IYH4,A0A590UK50,O43683,C9JRC7,A0JLU2,Q9BXX5	BUB1	BUB1 mitotic checkpoint serine/threonine kinase [Source:HGNC Symbol%3BAcc:HGNC:1148]	19.6367	10.3568
ENSG00000106078	1.09068	0.0454505	1	up	7:-:51016212-51316818	ENSG00000106078	23242	J3KR05,C9J9X1,A0A0J9YWK3,L8E9S2,H7C1N2,O75128,A0A3B3IU00	COBL	cordon-bleu WH2 repeat protein [Source:HGNC Symbol%3BAcc:HGNC:22199]	1.04811	2.31725
ENSG00000197275	-1.59475227384586	0.0454861	1	down	8:-:94371960-94475115	ENSG00000197275	25788	E5RHN9,Q9Y620,E5RJF7,E5RI14	RAD54B	RAD54 homolog B [Source:HGNC Symbol%3BAcc:HGNC:17228]	1.09329	0.37576
ENSG00000204642	1.00181	0.0455294	1	up	6:+:29722775-29738528	ENSG00000204642	3134	Q5JZ47,Q6DU20,A0A1V0E3W8,A0A140T9B7,A0A140T9D2,A0A140T9I8,A0A140T908,A0A140T939,A0A1V0E3U0,A0A140T9K3,A0A3G2C0L7,Q5JZ48,A0A1V0E3U1,A0A140T9S6,Q6DU28,A0A140T9A3,A0A140T9W3,A0A140T9M4,A0A140T9X6,D0EV57,H0Y4J4,A0A1V0E3V1,A0A140T9C2,A0A1V0E3T9,A0A1V0E3V5,Q861E9,A0A1D5RMP3,A0A0G2JNV5,A0A1V0E3U3,A0A140T8X0,A0A0G2JPA3,A0A0D9SF55,A0A140T9D9,Q7YP62,A0A140T9V0,Q54A71,P30511,A0A0D9SFW8,A0A346MPT4,A0A1V0E3W4…	HLA-F	major histocompatibility complex%2C class I%2C F [Source:HGNC Symbol%3BAcc:HGNC:4963]	8.31836	17.2923
ENSG00000131650	-1.50495560349521	0.0456491	1	down	16:+:2964216-2968383	ENSG00000131650	79412	Q8NCW0	KREMEN2	kringle containing transmembrane protein 2 [Source:HGNC Symbol%3BAcc:HGNC:18797]	3.11088	1.13786
ENSG00000223861	3.12573	0.045684	1	up	1:+:151557446-151557940	ENSG00000223861	-	-	-	ribosomal protein S10 (RPS10) pseudogene	0.27007	2.44707
ENSG00000128578	-1.07295512231711	0.0457091	1	down	7:+:129434432-129488399	ENSG00000128578	57464	Q9ULQ0	STRIP2	striatin interacting protein 2 [Source:HGNC Symbol%3BAcc:HGNC:22209]	5.99376	2.95766
ENSG00000269915	2.3063	0.0458327	1	up	11:-:708564-727047	ENSG00000269915	-	-	-	novel transcript%2C antisense to EPS8L2	0.75385	3.8707
ENSG00000003400	0.987615	0.0459308	1	no	2:+:201182898-201229406	ENSG00000003400	843	A0A0S2Z3G5,B4E3T5,Q92851,A0A0S2Z3Z5	CASP10	caspase 10 [Source:HGNC Symbol%3BAcc:HGNC:1500]	5.87208	12.0875
ENSG00000164045	-1.12405311159975	0.0460565	1	down	3:-:48157146-48188417	ENSG00000164045	993	A0A024R2R6,P30304,C9JFR5,D8KXX0,C9JH94	CDC25A	cell division cycle 25A [Source:HGNC Symbol%3BAcc:HGNC:1725]	6.28904	2.99538
ENSG00000273136	1.04358	0.0461525	1	up	1:+:120723949-120842110	ENSG00000273136	101060684	A0A087WZS8,A0A087WTG0,A0A087WY62,A0A087WVV8,A0A087WU30,A0A494C053,A0A494C1A6,A0A075B7F9,A0A494C0A2,A0A087WWQ1,A0A087WZB6,B4DH59	NBPF26	NBPF member 26 [Source:HGNC Symbol%3BAcc:HGNC:49571]	3.13411	6.70663
ENSG00000197771	-0.970499530833894	0.0462381	1	no	10:-:119829404-119892556	ENSG00000197771	79892	A0A0S2Z5P5,A0A0S2Z614,Q9BTE3	MCMBP	minichromosome maintenance complex binding protein [Source:HGNC Symbol%3BAcc:HGNC:25782]	23.574	12.4889
ENSG00000075618	-0.991863663423278	0.0462954	1	no	7:+:5592816-5606655	ENSG00000075618	6624	C9JPH9,A0A0A0MSB2,C9JFC0,Q16658	FSCN1	fascin actin-bundling protein 1 [Source:HGNC Symbol%3BAcc:HGNC:11148]	102.132	53.3117
ENSG00000074370	1.15374	0.0463191	1	up	17:-:3923870-3964464	ENSG00000074370	489	A0A0C4DGN3,A0A0C4DGN1,Q93084	ATP2A3	ATPase sarcoplasmic/endoplasmic reticulum Ca2+ transporting 3 [Source:HGNC Symbol%3BAcc:HGNC:813]	1.48364	3.42672
ENSG00000070785	-1.18179983222861	0.0464267	1	down	1:-:44850522-44986722	ENSG00000070785	8891	A0A0D9SEN0,H0Y580,Q9NR50,Q9HA31	EIF2B3	eukaryotic translation initiation factor 2B subunit gamma [Source:HGNC Symbol%3BAcc:HGNC:3259]	5.85914	2.68113
ENSG00000286750	Inf	0.046456	1	up	17:-:76617959-76619128	ENSG00000286750	-	-	-	novel transcript	0	1.29112
ENSG00000267446	Inf	0.046456	1	up	17:-:45371402-45372057	ENSG00000267446	-	-	-	novel transcript	0	1.72595
ENSG00000213600	Inf	0.046456	1	up	3:+:50239618-50239984	ENSG00000213600	-	-	-	novel transcript%2C sense intronic to GNAI2	0	1.8153
ENSG00000286334	Inf	0.046456	1	up	13:-:97278768-97295400	ENSG00000286334	-	-	-	novel transcript%2C antisense to MBNL2	0	1.11036
ENSG00000167600	-1.02318662616212	0.0464898	1	down	19:+:41193210-41207539	ENSG00000167600	29785	M0R2G8,M0R152,M0QYI2,M0R057,M0QY51,Q96SQ9	CYP2S1	cytochrome P450 family 2 subfamily S member 1 [Source:HGNC Symbol%3BAcc:HGNC:15654]	19.1432	9.77793
ENSG00000132003	1.17819	0.0465294	1	up	19:+:13795460-13832230	ENSG00000132003	65249	K7EJI0,K7ERJ6,Q9H7M6	ZSWIM4	zinc finger SWIM-type containing 4 [Source:HGNC Symbol%3BAcc:HGNC:25704]	1.91461	4.49773
ENSG00000101447	-0.967820038176755	0.0465332	1	no	20:+:38926312-38953106	ENSG00000101447	81610	A0A087WXK8,Q9H4H8	FAM83D	family with sequence similarity 83 member D [Source:HGNC Symbol%3BAcc:HGNC:16122]	66.7602	35.4336
ENSG00000128165	1.5325	0.0467406	1	up	22:+:50481543-50486440	ENSG00000128165	79924	Q7Z4H4	ADM2	adrenomedullin 2 [Source:HGNC Symbol%3BAcc:HGNC:28898]	0.54545	1.63804
ENSG00000278831	2.2059	0.046979	1	up	10:+:124623353-124624079	ENSG00000278831	-	-	-	novel transcript%2C antisense to FAM53B	0.64359	3.08241
ENSG00000198554	-0.978288431681058	0.0470384	1	no	14:-:54938949-55027105	ENSG00000198554	11169	Q05DR3,H3BSQ1,C9JYB3,O75717	WDHD1	WD repeat and HMG-box DNA binding protein 1 [Source:HGNC Symbol%3BAcc:HGNC:23170]	14.9571	7.88124
ENSG00000176809	1.58967	0.0471225	1	up	17:-:64854130-64919480	ENSG00000176809	374819	A0JLV1,F8W7X0,J3KT96,J3QL27,J3QKQ2,A0A0G2JQI7,J3QTJ5,A0A0G2JRT3,J3KT91,A0A0G2JMZ2,O60309,B4DSF2	LRRC37A3	leucine rich repeat containing 37 member A3 [Source:HGNC Symbol%3BAcc:HGNC:32427]	0.24778	0.77419
ENSG00000169991	-1.01117100352306	0.0471647	1	down	1:-:18904280-18956676	ENSG00000169991	126917	J3KNZ4,H0Y4W3,Q5TF58	IFFO2	intermediate filament family orphan 2 [Source:HGNC Symbol%3BAcc:HGNC:27006]	9.24895	4.76366
ENSG00000095585	1.07493	0.0471735	1	up	10:-:96189171-96271587	ENSG00000095585	29760	Q2MD59,Q2MD52,Q2MD47,K7EKR2,Q2MD56,Q2MD51,Q2MD44,Q2MD58,Q2MD46,Q2MD50,Q2MD57,Q2MD54,Q2MD42,Q2MD55,Q2MD48,Q8WV28,Q2MD40	BLNK	B cell linker [Source:HGNC Symbol%3BAcc:HGNC:14211]	2.56084	5.60026
ENSG00000154920	-1.16854655445272	0.0471985	1	down	17:+:50373220-50381483	ENSG00000154920	146956	D6RIT8,H0Y9Z4,F8W714,Q96AY2	EME1	essential meiotic structure-specific endonuclease 1 [Source:HGNC Symbol%3BAcc:HGNC:24965]	6.29046	2.90507
ENSG00000108106	-0.963321492609854	0.0475383	1	no	19:-:55399745-55407788	ENSG00000108106	27338	K7EPJ1,Q16763,Q6NXQ4,K7EM75	UBE2S	ubiquitin conjugating enzyme E2 S [Source:HGNC Symbol%3BAcc:HGNC:17895]	63.1159	33.604
ENSG00000240522	2.55868	0.0476351	1	up	19:-:21149648-21150438	ENSG00000240522	161406	-	RPL7AP10	ribosomal protein L7a pseudogene 10 [Source:HGNC Symbol%3BAcc:HGNC:32433]	0.33801	2.06733
ENSG00000156006	2.55868	0.0476351	1	up	8:+:18391282-18401218	ENSG00000156006	10	A4Z6T7,A4Z6T8,A4Z7F6,A9X854,A4Z6U7,A9X7Q9,E7EWF9,A4Z787,A0A0S2A5S1,Q400I5,A4Z6U9,A4Z7H3,Q9H2H9,Q6N069,A9X844,Q400I7,A4Z7P9,A4Z867,A0A0S2A5X5,A4Z6Y1,A4Z6U4,A4Z7K4,A4Z7J7,A4Z737,A4Z6Y5,A0A0S2A5J2,A4Z7V0,A9X7U6,A9X868,A0A0S2A4Q6,A4Z6T9,A4Z6V9,P11245,A9X7X6,A9X816,A4Z6U6,A4Z6Y3	NAT2	N-acetyltransferase 2 [Source:HGNC Symbol%3BAcc:HGNC:7646]	0.20807	1.27257
ENSG00000257150	1.82764	0.0476624	1	up	12:+:95551582-95673999	ENSG00000257150	100132594	-	PGAM1P5	phosphoglycerate mutase 1 pseudogene 5 [Source:HGNC Symbol%3BAcc:HGNC:42452]	0.42358	1.56082
ENSG00000258130	1.82764	0.0476624	1	up	16:-:30204316-30209071	ENSG00000258130	-	-	-	coiled-coil domain containing 101 (CCDC101) pseudogene	0.37038	1.36478
ENSG00000089685	-0.966092895143637	0.0476777	1	no	17:+:78214186-78225636	ENSG00000089685	332	A0A7L8XZM3,A3E0Z4,A3E0Z7,A3E0Z6,H3BLT4,A0A0B4J1S3,K7ELG2,A3E0Z5,E7CU85,K7EP76,O15392,A3E0Z8,K7EMW2	BIRC5	baculoviral IAP repeat containing 5 [Source:HGNC Symbol%3BAcc:HGNC:593]	33.1315	17.6059
ENSG00000137843	-1.00517973643718	0.0477095	1	down	15:+:40217428-40277487	ENSG00000137843	56924	H0YL47,H0YK38,Q9NQU5,H0YK74,H0YK91,H0YL16,H0YMS4,A0A024R9Q4,H0YLZ9,H0YKB6,H0YM99,H0YL02	PAK6	p21 (RAC1) activated kinase 6 [Source:HGNC Symbol%3BAcc:HGNC:16061]	8.88288	4.59416
ENSG00000205482	2.12573	0.0477206	1	up	7:-:77052733-77060933	ENSG00000205482	100505767	-	SPDYE18	speedy/RINGO cell cycle regulator family member E18 [Source:HGNC Symbol%3BAcc:HGNC:51514]	0.35064	1.58859
ENSG00000008256	0.964096	0.0477265	1	no	7:-:6161776-6272644	ENSG00000008256	9265	Q96HS5,O43739	CYTH3	cytohesin 3 [Source:HGNC Symbol%3BAcc:HGNC:9504]	18.4596	37.3839
ENSG00000213866	-1.16818852118599	0.0478127	1	down	9:-:35971344-35972318	ENSG00000213866	158373	-	YBX1P10	Y-box binding protein 1 pseudogene 10 [Source:HGNC Symbol%3BAcc:HGNC:42432]	20.9779	9.69041
ENSG00000167695	-1.11374073716361	0.0478623	1	down	17:+:732412-742968	ENSG00000167695	79850	I3L374,I3L183,I3L336,I3L0N4,Q8TBR7	TLCD3A	TLC domain containing 3A [Source:HGNC Symbol%3BAcc:HGNC:29646]	9.55223	4.58223
ENSG00000112312	-0.99303994749919	0.0479807	1	no	6:+:24774931-24786099	ENSG00000112312	51053	E2QRF9,H7C608,A0A024QZY7,C9K0U5,O75496	GMNN	geminin DNA replication inhibitor [Source:HGNC Symbol%3BAcc:HGNC:17493]	27.6705	14.4319
ENSG00000268903	1.85442	0.0479827	1	up	1:-:135141-135895	ENSG00000268903	-	-	-	novel pseudogene	1.23944	4.65268
ENSG00000102048	-1.50432519271792	0.0480345	1	down	X:-:15235288-15270467	ENSG00000102048	140462	A0A024RBZ4,A0A024RBW2,R4GN94,Q7Z4A2,A0A024RBW7,Q96DX5	ASB9	ankyrin repeat and SOCS box containing 9 [Source:HGNC Symbol%3BAcc:HGNC:17184]	2.98603	1.09267
ENSG00000147536	-1.20734345496079	0.048202	1	down	8:+:41529218-41545030	ENSG00000147536	84296	Q9BRT9,E5RH56,E5RFF9	GINS4	GINS complex subunit 4 [Source:HGNC Symbol%3BAcc:HGNC:28226]	3.19051	1.43435
ENSG00000131238	1.00217	0.0482422	1	up	1:-:40072710-40097260	ENSG00000131238	5538	A0A286YFF7,A0A2C9F2P4,P50897,A0A286YFL6,E9PSE5,A0A286YEP3,A0A286YF39,E9PIA8,E9PP28,E9PK48,A0A286YFE3,Q5T0S4,A0A286YFL8,E9PMG2	PPT1	palmitoyl-protein thioesterase 1 [Source:HGNC Symbol%3BAcc:HGNC:9325]	73.561	152.957
ENSG00000259515	2.00543	0.048412	1	up	14:+:102933574-102937177	ENSG00000259515	-	-	-	novel transcript%2C antisense to CDC42BPB	0.80726	3.36473
ENSG00000138442	-1.00355781941319	0.0485091	1	down	2:-:202874261-203014798	ENSG00000138442	55759	Q53T99,Q9GZL7	WDR12	WD repeat domain 12 [Source:HGNC Symbol%3BAcc:HGNC:14098]	6.39953	3.31351
ENSG00000273628	1.6035	0.0486605	1	up	13:+:24933006-24936796	ENSG00000273628	-	-	-	info tpoly (ADP-ribose) polymerase family%2C member 4 (PARP4) pseudogene	5.48545	17.3043
ENSG00000166788	-1.09217983281236	0.048668	1	down	11:-:18069935-18106087	ENSG00000166788	113174	E9PRZ1,Q96ER3,H0YDM3,E9PMD2,J3KND1,H0YCN7,E9PL53,H0YEK5	SAAL1	serum amyloid A like 1 [Source:HGNC Symbol%3BAcc:HGNC:25158]	9.33074	4.54337
ENSG00000159131	-0.960963596463534	0.0486745	1	no	21:-:33503931-33543491	ENSG00000159131	2618	P22102,C9JZG2,Q3B7A7,C9JBJ1,C9JKQ7,H7C366,C9JTV6,A0A140TA71,F8WD69,Q71VH3	GART	phosphoribosylglycinamide formyltransferase%2C phosphoribosylglycinamide synthetase%2C phosphoribosylaminoimidazole synthetase [Source:HGNC Symbol%3BAcc:HGNC:4163]	28.9234	15.4245
ENSG00000095303	-1.05384997394425	0.0487816	1	down	9:+:122370530-122395703	ENSG00000095303	5742	X6RJD6,A0A087X296,P23219,A0A2R8YDM0,A0A2R8Y6S0	PTGS1	prostaglandin-endoperoxide synthase 1 [Source:HGNC Symbol%3BAcc:HGNC:9604]	6.24036	3.1204
ENSG00000079462	-1.1287193006396	0.0488162	1	down	19:-:42297033-42303546	ENSG00000079462	5050	M0R323,M0QXS6,Q15102,A0A024R0L6,M0R389,M0R1K3,M0QZT2	PAFAH1B3	platelet activating factor acetylhydrolase 1b catalytic subunit 3 [Source:HGNC Symbol%3BAcc:HGNC:8576]	16.7221	7.93876
ENSG00000133328	1.26774	0.0488455	1	up	11:-:63552770-63563379	ENSG00000133328	54979	Q9NWW9	PLAAT2	phospholipase A and acyltransferase 2 [Source:HGNC Symbol%3BAcc:HGNC:17824]	7.87965	19.696
ENSG00000172007	1.20148	0.0488841	1	up	4:+:139453232-139476609	ENSG00000172007	83452	Q9H082,Q5U602,A0A494C0Z5	RAB33B	RAB33B%2C member RAS oncogene family [Source:HGNC Symbol%3BAcc:HGNC:16075]	1.63062	3.89292
ENSG00000183248	1.72579	0.0489264	1	up	19:-:7868719-7874390	ENSG00000183248	80164	A0A096LNU1,Q9H6K5	PRR36	proline rich 36 [Source:HGNC Symbol%3BAcc:HGNC:26172]	0.2843	0.9762
ENSG00000134030	1.02874	0.0490709	1	up	18:+:48539031-48863217	ENSG00000134030	9811	K7EQS5,K7EPK6,K7EK08,K7EQS9,O43310	CTIF	cap binding complex dependent translation initiation factor [Source:HGNC Symbol%3BAcc:HGNC:23925]	2.66047	5.63483
ENSG00000182057	-1.19620289735559	0.0490868	1	down	22:+:42269703-42279534	ENSG00000182057	388906	-	OGFRP1	opioid growth factor receptor pseudogene 1 [Source:HGNC Symbol%3BAcc:HGNC:50511]	2.98118	1.35063
ENSG00000129003	0.982609	0.0492247	1	no	15:-:61852389-62060473	ENSG00000129003	54832	Q709C8,A0A3B3IU50,A0A3B3IT88	VPS13C	vacuolar protein sorting 13 homolog C [Source:HGNC Symbol%3BAcc:HGNC:23594]	10.3096	21.1485
ENSG00000265298	1.48418	0.0493407	1	up	17:+:64750420-64751311	ENSG00000265298	-	-	-	small nuclear ribonucleoprotein 200kDa (U5) (SNRNP200) pseudogene	2.92243	8.48726
ENSG00000134057	-0.959465902228656	0.0494162	1	no	5:+:69167135-69178245	ENSG00000134057	891	H0YA62,E9PC90,H0Y9U8,D6RHI0,P14635	CCNB1	cyclin B1 [Source:HGNC Symbol%3BAcc:HGNC:1579]	99.3689	53.0474
ENSG00000151503	-0.963368729297491	0.0494231	1	no	11:-:134150113-134225454	ENSG00000151503	23310	E9PKK4,E9PL84,E9PJ63,E9PQA3,E9PLE0,E9PR72,E9PJM8,Q96FA6,E9PL95,P42695,G3V1A9	NCAPD3	non-SMC condensin II complex subunit D3 [Source:HGNC Symbol%3BAcc:HGNC:28952]	9.70629	5.16763
ENSG00000204175	1.17706	0.0494303	1	up	10:-:46549044-46555530	ENSG00000204175	9721	O60269	GPRIN2	G protein regulated inducer of neurite outgrowth 2 [Source:HGNC Symbol%3BAcc:HGNC:23730]	4.31343	10.125
ENSG00000275835	-1.04169294829996	0.0495377	1	down	15:-:22983192-23039572	ENSG00000275835	114791	A0A0G2JRG1,A0A087X1Z1,A0A087WVL9,A0A0G2JSA7,A0A0G2JQK7,A0A0G2JS51,A0A0G2JQI0,A0A0G2JR45,A0A0G2JPW5,A0A0G2JQW0,A0A0G2JQX1,A0A0G2JQK2,Q96RT8,A0A087X006,A0A087WVZ8	TUBGCP5	tubulin gamma complex associated protein 5 [Source:HGNC Symbol%3BAcc:HGNC:18600]	6.02787	3.03965
ENSG00000108590	-1.46179300809314	0.0496784	1	down	17:-:6643311-6651634	ENSG00000108590	51003	I3L2J1,I3L0P8,Q9Y3C7	MED31	mediator complex subunit 31 [Source:HGNC Symbol%3BAcc:HGNC:24260]	3.58474	1.351
ENSG00000165105	0.955942	0.0498791	1	no	9:-:82979590-83063177	ENSG00000165105	158158	L8ECN1,Q8IZ41	RASEF	RAS and EF-hand domain containing [Source:HGNC Symbol%3BAcc:HGNC:26464]	10.2213	20.5834
ENSG00000189129	2.38876	0.0499679	1	up	10:+:80131682-80145359	ENSG00000189129	219348	Q5JTB4,Q5JTB6,Q5JTB5,D3DWC9	PLAC9	placenta associated 9 [Source:HGNC Symbol%3BAcc:HGNC:19255]	0.26952	1.46528
ENSG00000123240	0.951978	0.0502218	1	no	10:+:13099449-13138308	ENSG00000123240	10133	X6RKL2,A0A0S2Z500,A0A087WY28,A0A087X2G2,Q96CV9,A0A0S2Z5I6,H7C1H4	OPTN	optineurin [Source:HGNC Symbol%3BAcc:HGNC:17142]	16.7168	33.5713
ENSG00000179958	-0.986870503989237	0.0502832	1	no	16:-:30423615-30430030	ENSG00000179958	79077	H3BPN2,H3BSA6,Q9H773	DCTPP1	dCTP pyrophosphatase 1 [Source:HGNC Symbol%3BAcc:HGNC:28777]	41.327	21.647
ENSG00000163528	-1.2142744702776	0.0505519	1	no	3:-:14112077-14124870	ENSG00000163528	131474	Q8N4Q1,A0A024R2F8,A0A024R2I5	CHCHD4	coiled-coil-helix-coiled-coil-helix domain containing 4 [Source:HGNC Symbol%3BAcc:HGNC:26467]	9.09071	4.06729
ENSG00000082516	-1.00355781941319	0.0508638	1	no	5:-:154887411-154938211	ENSG00000082516	25929	B7ZLC9,L8E9U3,Q58EZ8,Q8TEQ6,L8ECG2	GEMIN5	gem nuclear organelle associated protein 5 [Source:HGNC Symbol%3BAcc:HGNC:20043]	9.11902	4.72159
ENSG00000197451	-0.95688008006926	0.0510121	1	no	5:+:178204533-178211163	ENSG00000197451	3182	Q99729,D6R9P3,D6RBZ0,D6RD18	HNRNPAB	heterogeneous nuclear ribonucleoprotein A/B [Source:HGNC Symbol%3BAcc:HGNC:5034]	131	70.0588
ENSG00000058804	-0.948693415027367	0.0511629	1	no	1:-:53765478-53838463	ENSG00000058804	55706	Q9BTX1	NDC1	NDC1 transmembrane nucleoporin [Source:HGNC Symbol%3BAcc:HGNC:25525]	30.8716	16.6041
ENSG00000174442	-0.985540668303769	0.0511635	1	no	15:+:66504959-66550130	ENSG00000174442	55055	H3BQ07,H3BPI7,H3BSG1,Q9H900	ZWILCH	zwilch kinetochore protein [Source:HGNC Symbol%3BAcc:HGNC:25468]	12.8832	6.75442
ENSG00000101057	-1.00012085955729	0.0512729	1	no	20:+:43667019-43716495	ENSG00000101057	4605	P10244	MYBL2	MYB proto-oncogene like 2 [Source:HGNC Symbol%3BAcc:HGNC:7548]	204.424	106.098
ENSG00000231195	1.41913	0.0513002	1	no	9:-:21398614-21399139	ENSG00000231195	3461	-	IFNA11P	interferon alpha 11%2C pseudogene [Source:HGNC Symbol%3BAcc:HGNC:5442]	5.9725	16.5806
ENSG00000109971	-1.11333971004751	0.0513563	1	no	11:-:123057489-123063230	ENSG00000109971	3312	V9HW22,E9PKE3,E9PQK7,E9PN25,E9PLF4,E9PQQ4,Q96H53,E9PK54,Q96IS6,E9PN89,E9PI65,E9PPY6,E9PM13,E9PNE6,A8K7Q2,P11142,E9PS65	HSPA8	heat shock protein family A (Hsp70) member 8 [Source:HGNC Symbol%3BAcc:HGNC:5241]	280.97	134.819
ENSG00000228716	-0.964834910928451	0.0514856	1	no	5:-:80626226-80654983	ENSG00000228716	1719	B0YJ76,A0A024RAQ3,P00374,B4DM58	DHFR	dihydrofolate reductase [Source:HGNC Symbol%3BAcc:HGNC:2861]	19.078	10.1468
ENSG00000091127	-1.06592370037356	0.0517704	1	no	7:-:105439661-105522271	ENSG00000091127	54517	A3R6R7,Q96PZ0,H0Y863,E7EUH7	PUS7	pseudouridine synthase 7 [Source:HGNC Symbol%3BAcc:HGNC:26033]	6.86053	3.40192
ENSG00000139618	-0.984698792161874	0.0518013	1	no	13:+:32315086-32400268	ENSG00000139618	675	Q9H4L3,A0A7G6J4N9,A0A4P8DL22,A0A649UI40,Q8IU77,A0A068BDV3,A0A068BDT0,A0A386IN22,A0A0F6TN97,Q9H4L2,A0A4P8DL54,A0A0F6RAD2,A0A386IP96,A0A386INL2,A0A7G8KP82,H0YE37,A0A248X3Z1,A0A0F6RAU8,A0A649UIZ9,A0A386IPX8,A0A386IPV2,A0A068BDU2,A0A248X3Y9,A0A0F7G9F8,A0A386IPV4,A0A0F6RAD4,A0A386INM2,A0A068BEV8,K4K7W0,A0A386IPI4,A0A068BEU0,A0A590UJU6,A0A6G8IU23,A0A068BC94,Q9H265,A0A386INF6,A0A0F6TMQ7,A0A590UJI7,A0A38…	BRCA2	BRCA2 DNA repair associated [Source:HGNC Symbol%3BAcc:HGNC:1101]	4.77064	2.50261
ENSG00000103257	-1.05053020038113	0.0518551	1	no	16:-:87830023-87869507	ENSG00000103257	8140	A0A0C4DGL4,Q01650,Q2MCL6	SLC7A5	solute carrier family 7 member 5 [Source:HGNC Symbol%3BAcc:HGNC:11063]	192.274	96.3651
ENSG00000113645	0.946318	0.0519087	1	no	5:+:168291645-168472303	ENSG00000113645	23286	H0YAU4,L8E9S6,Q8IX03,H0YBE8,H3BLZ3	WWC1	WW and C2 domain containing 1 [Source:HGNC Symbol%3BAcc:HGNC:29435]	10.727	21.4579
ENSG00000188130	-0.992576680684551	0.0520864	1	no	22:-:50245450-50261716	ENSG00000188130	6300	B5MDL5,P53778,A8MY48	MAPK12	mitogen-activated protein kinase 12 [Source:HGNC Symbol%3BAcc:HGNC:6874]	5.86968	3.06239
ENSG00000254951	1.85824	0.0521429	1	no	11:-:7754393-7905955	ENSG00000254951	-	-	-	novel transcript%2C sense overlapping OR5P2%2C OR5P3 and OR5P1P	0.30791	1.15894
ENSG00000179178	1.10232	0.0521864	1	no	1:+:43269983-43274002	ENSG00000179178	128218	E5RHB0,Q96AQ2	TMEM125	transmembrane protein 125 [Source:HGNC Symbol%3BAcc:HGNC:28275]	5.43984	12.1243
ENSG00000257534	2.16637	0.0523147	1	no	12:-:54162065-54164452	ENSG00000257534	-	-	-	novel transcript	0.62054	2.8917
ENSG00000235863	1.10682	0.0523635	1	no	6:+:33277123-33284832	ENSG00000235863	8705	Q5STJ7,O96024	B3GALT4	beta-1%2C3-galactosyltransferase 4 [Source:HGNC Symbol%3BAcc:HGNC:919]	4.77639	10.6789
ENSG00000013306	-0.943030449613553	0.052388	1	no	17:-:44319625-44324870	ENSG00000013306	51629	Q9BZJ4,K7EMR4,K7EKC2,K7EQS4,K7EKF4,K7EJI2,K7EMW3,K7EQS8,B4DFG5,K7ELM7	SLC25A39	solute carrier family 25 member 39 [Source:HGNC Symbol%3BAcc:HGNC:24279]	52.8702	28.5477
ENSG00000168394	0.943072	0.0524621	1	no	6:-:32845209-32853816	ENSG00000168394	6890	Q13013,Q8TD77,Q12848,A0A2R8Y4Y0,Q16148,A0A0S2Z5A6,Q53WZ1,Q6QWC0,L8E792,X5CKB3,A0A140T9T7,Q03518,A0A0S2Z4R8,Q6QWC1,Q12847,Q69DM1	TAP1	transporter 1%2C ATP binding cassette subfamily B member [Source:HGNC Symbol%3BAcc:HGNC:43]	21.3063	42.5247
ENSG00000147251	1.12763	0.0524663	1	no	X:+:118495815-118686163	ENSG00000147251	139818	A0A0J9YXQ7,A6NIW2,A0A0J9YW64,L8E958,Q5JSL3	DOCK11	dedicator of cytokinesis 11 [Source:HGNC Symbol%3BAcc:HGNC:23483]	1.4834	3.36473
ENSG00000117461	1.07959	0.0525007	1	no	1:-:46040140-46133036	ENSG00000117461	8503	Q5T4P3,Q05DQ0,Q8N381,Q92569	PIK3R3	phosphoinositide-3-kinase regulatory subunit 3 [Source:HGNC Symbol%3BAcc:HGNC:8981]	1.78014	3.90558
ENSG00000229097	1.89126	0.0525151	1	no	10:+:70163685-70164124	ENSG00000229097	806	-	CALM2P2	calmodulin 2 pseudogene 2 [Source:HGNC Symbol%3BAcc:HGNC:1447]	1.82294	7.02004
ENSG00000188985	-1.11190466304893	0.0527629	1	no	18:-:26170726-26171284	ENSG00000188985	573971	-	DHFRP1	dihydrofolate reductase pseudogene 1 [Source:HGNC Symbol%3BAcc:HGNC:2862]	41.7309	20.0439
ENSG00000151150	0.951715	0.0527646	1	no	10:-:60026298-60733490	ENSG00000151150	288	H0Y9E9,B1AQT1,A0A087X0B4,H0YAH5,H0Y3A4,H0YA66,A0A087WVC2,A0A087WWI5,A0A087WY90,D6RFK6,D6RF31,A0A087X0L3,H0Y951,A0A087WTE8,A0A087WZ26,A8KA62,A0A087WZ65,D6RHY3,D6RBY7,H0Y8Z4,Q12955,A0A087WTF3,A0A087WTP5,A0A087WX55	ANK3	ankyrin 3 [Source:HGNC Symbol%3BAcc:HGNC:494]	2.01881	4.0535
ENSG00000196083	-0.995554595855976	0.052833	1	no	3:+:190514051-190659750	ENSG00000196083	3556	C9J9W1,H7C3W4,C9J1D9,C9JT28,Q9NPH3	IL1RAP	interleukin 1 receptor accessory protein [Source:HGNC Symbol%3BAcc:HGNC:5995]	4.4183	2.3004
ENSG00000273451	1.97372	0.0529627	1	no	20:-:47348137-47349142	ENSG00000273451	-	-	-	novel transcript%2C sense intronic to ZMYND8	0.66443	2.70917
ENSG00000226318	2.02619	0.0529739	1	no	10:-:67960702-67961464	ENSG00000226318	100271594	-	RPS3AP38	RPS3A pseudogene 38 [Source:HGNC Symbol%3BAcc:HGNC:36145]	0.78843	3.33386
ENSG00000188833	2.02619	0.0529739	1	no	9:-:137434364-137441816	ENSG00000188833	377841	Q5MY95,H7C5J8	ENTPD8	ectonucleoside triphosphate diphosphohydrolase 8 [Source:HGNC Symbol%3BAcc:HGNC:24860]	0.21212	0.89694
ENSG00000111845	-1.02974175121684	0.0530346	1	no	6:+:10694972-10709782	ENSG00000111845	55003	Q9NWT1,A0A0S2Z5D3,A0A0S2Z5C3	PAK1IP1	PAK1 interacting protein 1 [Source:HGNC Symbol%3BAcc:HGNC:20882]	24.4017	12.4073
ENSG00000064651	0.959167	0.0530515	1	no	5:+:128083766-128189677	ENSG00000064651	6558	B7ZM24,P55011,G3XAL9,Q53ZR1	SLC12A2	solute carrier family 12 member 2 [Source:HGNC Symbol%3BAcc:HGNC:10911]	4.02817	8.12992
ENSG00000076242	-0.960541874863626	0.0530587	1	no	3:+:36993350-37050846	ENSG00000076242	4292	F2Z298,A0A669KB03,Q0ZAJ6,A8W2L2,A8W2J3,A0A669KBB4,A0A024R2S9,Q0ZAJ5,A0A669KAW3,E7EUC9,L8E8C0,H0Y818,A8W2M1,A8W2K2,E9PF25,H0Y5U4,Q0ZAJ7,A8W2L5,A8W2K5,H0Y5L7,A8W2J9,Q64FK0,C4PFY8,A5JTV1,H0Y806,Q0ZAJ8,A8W2J6,A5JTV0,H0Y793,A0A669KBK2,A1YR10,H0Y4N0,A8W2I7,C9JZ54,A0A087WX20,A8W2K8,Q6VBB8,P40692,Q0ZAJ3,A8W2L8,Q0ZAJ4,A8W2J0	MLH1	mutL homolog 1 [Source:HGNC Symbol%3BAcc:HGNC:7127]	10.1142	5.39538
ENSG00000115267	0.95871	0.0531258	1	no	2:-:162267074-162318684	ENSG00000115267	64135	A0A7P0Z4A9,A0A3B3IRK8,Q9BYX4	IFIH1	interferon induced with helicase C domain 1 [Source:HGNC Symbol%3BAcc:HGNC:18873]	8.45028	17.0495
ENSG00000155189	-0.980564569586069	0.0532759	1	no	8:+:6708642-6761503	ENSG00000155189	55326	H0YAW1,E5RH21,Q9NUQ2,A0A024R640,H0YC22,Q6NUM7	AGPAT5	1-acylglycerol-3-phosphate O-acyltransferase 5 [Source:HGNC Symbol%3BAcc:HGNC:20886]	9.5074	5.00177
ENSG00000169908	-1.38261602158647	0.0534166	1	no	3:-:149369022-149377692	ENSG00000169908	4071	P30408,Q8NE91,C9J611,F8WF27,F8WBG6	TM4SF1	transmembrane 4 L six family member 1 [Source:HGNC Symbol%3BAcc:HGNC:11853]	2.52447	1.00509
ENSG00000144802	1.00849	0.0534628	1	no	3:+:101827991-101861022	ENSG00000144802	64332	C9JZ23,C9J5G8,H7C5S1,C9J5I7,Q9BYH8	NFKBIZ	NFKB inhibitor zeta [Source:HGNC Symbol%3BAcc:HGNC:29805]	3.71466	7.75791
ENSG00000104763	0.943282	0.0534853	1	no	8:-:18055992-18084998	ENSG00000104763	427	B1B5S8,A0A1B0GVA3,A0A1B0GU62,B1B5Q3,B1B5Q0,A0A1B0GUB3,B1B5P7,A0A1B0GVC9,A0A1B0GUH5,B1B5S5,B1B5R8,B1B5T0,A0A1B0GVL2,A0A1B0GVJ1,A0A1B0GU06,A0A1B0GTM3,A0A1B0GTQ7,A0A1B0GUG1,A0A1B0GW68,A0A1B0GUA4,A0A1B0GU70,A0A1B0GUJ2,A0A1B0GW66,B1B5S6,A0A1B0GVG2,A0A1B0GV06,D3DSQ1,A0A1B0GW30,B1B5Q9,B1B5P6,A0A1B0GTD4,A0A1B0GUP1,A0A1B0GUE3,A0A1B0GUW4,A0A1B0GVE7,B1B5Q8,B1B5S7,E7EMM4,A0A1B0GTZ5,A0A1B0GVY5,B1B5R9,A0A1B0GW…	ASAH1	N-acylsphingosine amidohydrolase 1 [Source:HGNC Symbol%3BAcc:HGNC:735]	4.0249	8.03439
ENSG00000196167	1.18329	0.0535866	1	no	11:-:111290787-111305498	ENSG00000196167	399948	W0FBW3,Q6ZS62	COLCA1	colorectal cancer associated 1 [Source:HGNC Symbol%3BAcc:HGNC:33789]	0.82224	1.9384
ENSG00000058091	1.00469	0.0536583	1	no	7:+:90466424-91210590	ENSG00000058091	5218	F8WF96,C9IYJ9,E7EUK8,C9JWL6,O94921	CDK14	cyclin dependent kinase 14 [Source:HGNC Symbol%3BAcc:HGNC:8883]	3.21966	6.70644
ENSG00000113369	0.939257	0.0536676	1	no	5:-:91368631-91383317	ENSG00000113369	57561	Q96B67	ARRDC3	arrestin domain containing 3 [Source:HGNC Symbol%3BAcc:HGNC:29263]	14.642	29.1466
ENSG00000089820	1.11123	0.05368	1	no	X:-:153907367-153934999	ENSG00000089820	393	F8WAR0,E9PCM6,C9JLA8,A0A2X0SF61,H7C3G3,P98171,C9J5M2,H7C120,E7EQN5,S4R314,H7C3K8,H7C2Z8,S4R352,Q6PJ34,A0A0B4J1X7	ARHGAP4	Rho GTPase activating protein 4 [Source:HGNC Symbol%3BAcc:HGNC:674]	1.91659	4.29817
ENSG00000128284	0.985181	0.0537254	1	no	22:-:36140330-36166177	ENSG00000128284	80833	H0YD32,A0A024R1G6,H7BYQ5,H0YEJ6,H0YDW3,F2Z2M3,H0YEQ0,H0YDH5,H0YCT0,O95236	APOL3	apolipoprotein L3 [Source:HGNC Symbol%3BAcc:HGNC:14868]	4.73473	9.72983
ENSG00000176014	-0.97751206891801	0.0538882	1	no	18:+:12307669-12344320	ENSG00000176014	84617	K7EK43,K7ESQ3,Q9BUF5,K7ES63,K7EJZ4,K7ESM5,K7EL29,K7EQT3,K7ERA8,Q2NKY5,K7EJ64,K7EN98,B3KS31,K7EPE5	TUBB6	tubulin beta 6 class V [Source:HGNC Symbol%3BAcc:HGNC:20776]	15.1287	7.97597
ENSG00000106628	-0.942681605134933	0.0541184	1	no	7:-:44114680-44124358	ENSG00000106628	5425	C9IZD2,A0A087WWF6,H7C1B3,C9JLE1,C9J8Z7,F8W8R3,C9JHC7,P49005	POLD2	DNA polymerase delta 2%2C accessory subunit [Source:HGNC Symbol%3BAcc:HGNC:9176]	71.7568	38.7551
ENSG00000130731	-0.986699987777013	0.0542485	1	no	16:-:634427-636366	ENSG00000130731	84326	Q96S19,H3BQ55,A0A087WYU2,H3BNB2,H3BS73,H3BMF3,H3BRT2,H3BNT3	METTL26	methyltransferase like 26 [Source:HGNC Symbol%3BAcc:HGNC:14141]	28.7454	15.0585
ENSG00000242770	3.05172	0.0542591	1	no	3:+:112802478-112812819	ENSG00000242770	100129297	-	CD200R1L-AS1	CD200R1L antisense RNA 1 [Source:HGNC Symbol%3BAcc:HGNC:54071]	0.17361	1.49446
ENSG00000237512	3.05172	0.0542591	1	no	10:-:71217224-71218228	ENSG00000237512	728978	-	UNC5B-AS1	UNC5B antisense RNA 1 [Source:HGNC Symbol%3BAcc:HGNC:45096]	0.18908	1.62763
ENSG00000184084	3.05172	0.0542591	1	no	5:-:73803296-73803599	ENSG00000184084	-	-	-	ATP synthase%2C H+ transporting%2C mitochondrial F0 complex%2C subunit F6 (ATP5J) pseudogene	0.43974	3.78532
ENSG00000016391	-1.43602991202805	0.0543677	1	no	3:-:53812335-53846419	ENSG00000016391	55349	C9JYW4,C9J7D8,A0A024R301,Q8NE62	CHDH	choline dehydrogenase [Source:HGNC Symbol%3BAcc:HGNC:24288]	0.95279	0.36555
ENSG00000102393	-0.970123213139227	0.0545068	1	no	X:-:101393273-101408012	ENSG00000102393	2717	V9GYN5,A0A3B3IRU3,A0A0S3Q2A7,Q9UHE5,A0A669KB83,A0A6Q8PGG0,A0A669KAY7,A0A6Q8PHD1,A0A3B3IUC4,A0A6Q8PFA9,Q53Y83,A0A6Q8PHM8,P06280	GLA	galactosidase alpha [Source:HGNC Symbol%3BAcc:HGNC:4296]	10.2393	5.42593
ENSG00000124593	1.43385	0.0545195	1	no	6:+:41780349-41790141	ENSG00000124593	-	-	-	novel protein	0.62678	1.75786
ENSG00000184207	-0.989240516588744	0.0546451	1	no	16:-:2211593-2214840	ENSG00000184207	283871	A6NDG6,H3BV17	PGP	phosphoglycolate phosphatase [Source:HGNC Symbol%3BAcc:HGNC:8909]	15.8864	8.3076
ENSG00000248932	1.33901	0.0546896	1	no	3:+:139389761-139782699	ENSG00000248932	-	-	-	novel transcript%2C antisense to RBP2%2C RBP1 %26 NMNAT3	0.28919	0.75945
ENSG00000238287	3.71069	0.0548253	1	no	1:-:40493157-40508661	ENSG00000238287	-	-	-	novel transcript	0.11048	1.50161
ENSG00000239280	3.71069	0.0548253	1	no	3:-:113740823-113741254	ENSG00000239280	-	-	-	pseudogene similar to part of dihydrolipoamide branched chain transacylase E2 DBT	0.15473	2.10295
ENSG00000101198	1.57909	0.0548544	1	no	20:-:63240784-63272694	ENSG00000101198	128414	J3JS66,A6NNM2,Q8IVV8,J9JIE8	NKAIN4	sodium/potassium transporting ATPase interacting 4 [Source:HGNC Symbol%3BAcc:HGNC:16191]	0.67073	2.08039
ENSG00000259022	-2.78116539807674	0.0548869	1	no	14:+:35430260-35430631	ENSG00000259022	319111	-	DNAJC8P1	DnaJ heat shock protein family (Hsp40) member C8 pseudogene 1 [Source:HGNC Symbol%3BAcc:HGNC:19928]	3.23425	0.48843
ENSG00000204176	1.19611	0.0549014	1	no	10:+:46578217-46594173	ENSG00000204176	83849	X6R8R1,Q9BQS2,D6RF99,H3BLX3	SYT15	synaptotagmin 15 [Source:HGNC Symbol%3BAcc:HGNC:17167]	0.97088	2.30926
ENSG00000124787	-1.20251667128779	0.0552084	1	no	6:-:4994717-5004063	ENSG00000124787	10799	L8E9F2,F8WC38,A0A087X1N3,X6RLL4,O75818	RPP40	ribonuclease P/MRP subunit p40 [Source:HGNC Symbol%3BAcc:HGNC:20992]	7.74236	3.49237
ENSG00000086619	1.50087	0.0553165	1	no	1:-:236215101-236281958	ENSG00000086619	56605	Q5T1H5,Q86YB8,Q5TAE8	ERO1B	endoplasmic reticulum oxidoreductase 1 beta [Source:HGNC Symbol%3BAcc:HGNC:14355]	0.38109	1.11964
ENSG00000237807	1.01272	0.0554461	1	no	8:-:53493523-53524336	ENSG00000237807	-	-	-	novel transcript	2.59302	5.43131
ENSG00000119899	1.0254	0.0555099	1	no	6:-:73593379-73653992	ENSG00000119899	26503	Q9NRA2,H0UI05	SLC17A5	solute carrier family 17 member 5 [Source:HGNC Symbol%3BAcc:HGNC:10933]	5.08933	10.7542
ENSG00000111266	0.977552	0.0556463	1	no	12:-:12473282-12562863	ENSG00000111266	80824	A0A024RAR2,Q8IVT8,Q32MA0,F5H5X4,Q9BY84	DUSP16	dual specificity phosphatase 16 [Source:HGNC Symbol%3BAcc:HGNC:17909]	3.9175	8.00798
ENSG00000132746	1.04629	0.0556665	1	no	11:-:67662160-67681224	ENSG00000132746	222	E9PJV0,A0A669KB42,E9PKY9,H0YEC0,A0A669KBB2,A0A669KAV1,A0A669KBD2,P48448	ALDH3B2	aldehyde dehydrogenase 3 family member B2 [Source:HGNC Symbol%3BAcc:HGNC:411]	4.08748	8.76317
ENSG00000165140	1.8038	0.0557186	1	no	9:-:94603133-94640249	ENSG00000165140	2203	Q2TU34,Q5VZC3,P09467,A0A3B3IUC7	FBP1	fructose-bisphosphatase 1 [Source:HGNC Symbol%3BAcc:HGNC:3606]	0.48994	1.77573
ENSG00000029153	-0.930269049325877	0.0557897	1	no	12:+:27332854-27425289	ENSG00000029153	56938	H0Y5R1,Q8WYA1	ARNTL2	aryl hydrocarbon receptor nuclear translocator like 2 [Source:HGNC Symbol%3BAcc:HGNC:18984]	20.6181	11.2318
ENSG00000255568	1.62977	0.0559097	1	no	21:+:39313935-39314962	ENSG00000255568	103091865	P59051	BRWD1-AS2	BRWD1 antisense RNA 2 [Source:HGNC Symbol%3BAcc:HGNC:16423]	1.43045	4.59541
ENSG00000108840	0.939765	0.0559276	1	no	17:-:44076746-44123702	ENSG00000108840	10014	K7ES01,K7EJL6,K7EJL4,Q9UQL6,K7EJZ7	HDAC5	histone deacetylase 5 [Source:HGNC Symbol%3BAcc:HGNC:14068]	6.74729	13.4359
ENSG00000234997	-2.00355781941319	0.0559419	1	no	2:+:113325372-113425548	ENSG00000234997	-	-	-	novel transcript	2.30942	0.59788
ENSG00000076382	-0.936910893207608	0.0561201	1	no	17:-:28577565-28599025	ENSG00000076382	10615	A4FUA2,Q96R06,J3KTQ0,K7ELC8,J3KSV2,J3QRV8,J3QS12,J3QRL6,F5GZT2,K7ELG0	SPAG5	sperm associated antigen 5 [Source:HGNC Symbol%3BAcc:HGNC:13452]	19.7782	10.7248
ENSG00000115053	-1.03944810815746	0.0561575	1	no	2:-:231453531-231483641	ENSG00000115053	4691	C9JLB1,A0A7I2V3F3,A0A7I2V506,L8EAF1,H7BY16,P19338,A0A7I2V2U7,A0A7I2V428,A0A7I2V5M5,A0A7I2V2S8,A0A7I2V699,A0A7I2V349,B3KM80	NCL	nucleolin [Source:HGNC Symbol%3BAcc:HGNC:7667]	108.584	54.8406
ENSG00000148660	0.928328	0.0563142	1	no	10:-:73812501-73874591	ENSG00000148660	818	B3KTH7,A0A2Q3DQE3,Q8WU40,H0Y6G2,Q13555,Q5SWX3	CAMK2G	calcium/calmodulin dependent protein kinase II gamma [Source:HGNC Symbol%3BAcc:HGNC:1463]	14.3737	28.3964
ENSG00000172382	1.18758	0.056325	1	no	16:-:2712419-2720551	ENSG00000172382	83886	H3BSV0,Q9BQR3	PRSS27	serine protease 27 [Source:HGNC Symbol%3BAcc:HGNC:15475]	1.18553	2.80318
ENSG00000253626	-1.2166669999153	0.056332	1	no	10:+:79512533-79516440	ENSG00000253626	143244	Q6IS14	EIF5AL1	eukaryotic translation initiation factor 5A like 1 [Source:HGNC Symbol%3BAcc:HGNC:17419]	3.64309	1.62726
ENSG00000279412	1.69996	0.0563658	1	no	16:+:70713987-70716890	ENSG00000279412	-	-	-	novel transcript	0.41431	1.39734
ENSG00000105516	1.15383	0.0564643	1	no	19:-:48630030-48637379	ENSG00000105516	1628	M0QXW3,A0A024QZH7,M0QXP1,Q10586	DBP	D-box binding PAR bZIP transcription factor [Source:HGNC Symbol%3BAcc:HGNC:2697]	1.25746	2.90451
ENSG00000267698	-3.1030934929641	0.056858	1	no	19:+:36014508-36045972	ENSG00000267698	-	-	-	novel transcript%2C antisense to CLIP3 and THAP8	1.55928	0.18838
ENSG00000120833	-1.52684820934406	0.0569868	1	no	12:+:93569814-93583487	ENSG00000120833	8835	O14508,S4R3W1,F8VRV3,A0A024RBD2,S4R3Z4,F8VS53,F8VU91,B5BU82	SOCS2	suppressor of cytokine signaling 2 [Source:HGNC Symbol%3BAcc:HGNC:19382]	0.85654	0.30858
ENSG00000231131	-1.38382990053136	0.057007	1	no	10:-:52450874-52755507	ENSG00000231131	101928687	-	LNCAROD	lncRNA activating regulator of DKK1 [Source:HGNC Symbol%3BAcc:HGNC:50913]	2.49817	0.99378
ENSG00000138593	0.949745	0.057089	1	no	15:-:48988476-49046447	ENSG00000138593	9728	J3KPI1,Q93073,H0YNT4,H0YKY4	SECISBP2L	SECIS binding protein 2 like [Source:HGNC Symbol%3BAcc:HGNC:28997]	4.46231	8.94752
ENSG00000263513	-1.42752844346204	0.0571714	1	no	1:-:143955287-143971986	ENSG00000263513	554282	A0A087WSW5,H0Y354,Q5TEC7	FAM72C	family with sequence similarity 72 member C [Source:HGNC Symbol%3BAcc:HGNC:30602]	3.01413	1.16325
ENSG00000253552	0.968542	0.0571934	1	no	7:+:27107777-27134302	ENSG00000253552	285943	-	HOXA-AS2	HOXA cluster antisense RNA 2 [Source:HGNC Symbol%3BAcc:HGNC:43745]	5.34139	10.8506
ENSG00000145113	1.10802	0.0572584	1	no	3:-:195746765-195811973	ENSG00000145113	4585	A0A0G2JQC1,A0A0G2JS42,A0A0G2JR58,E7EW47,A0A0G2JRT1,A0A0G2JNJ5,A0A0G2JNM3,A0A0G2JS91,A0A0G2JRW3,E7ENC5,A0A0G2JSC3,E7EWN1,A0A0G2JMX1,A0A0G2JQC6,O76037,A0A0G2JRV5,A0A0G2JSB4,Q99102,E7EQT2,A0A0G2JQK9,A0A0G2JQT8,Q9UP82,A0A0G2JNG3,A0A0G2JR43,A0A0G2JS19,H0Y2Y1,A0A0G2JQI2,A0A0G2JRE6,E9PDY6,Q9UK75,H7BZI3,E7ERK0,A0A0G2JSD9,A0A0G2JQA9,A0A0G2JRD8,A0A0G2JQJ2,A0A0G2JS65,A0A0G2JRA1,A0A0G2JQN9,H7BXN7,A0A0G2JPA4,…	MUC4	mucin 4%2C cell surface associated [Source:HGNC Symbol%3BAcc:HGNC:7514]	33.896	75.8468
ENSG00000135476	-0.924643398199293	0.0573768	1	no	12:+:53268299-53293638	ENSG00000135476	9700	H3BM31,H3BRX7,Q14674	ESPL1	extra spindle pole bodies like 1%2C separase [Source:HGNC Symbol%3BAcc:HGNC:16856]	15.6552	8.56159
ENSG00000123933	1.01325	0.0574002	1	no	4:-:2247432-2262109	ENSG00000123933	10608	Q14582,D3DVQ5,H0Y8Z5,D6RGV1	MXD4	MAX dimerization protein 4 [Source:HGNC Symbol%3BAcc:HGNC:13906]	2.64525	5.54277
ENSG00000112149	-1.23329221609081	0.0574032	1	no	6:+:14117256-14136918	ENSG00000112149	9308	A0A087WX61,Q01151	CD83	CD83 molecule [Source:HGNC Symbol%3BAcc:HGNC:1703]	5.52337	2.43886
ENSG00000167550	-1.43227025558911	0.0574629	1	no	12:-:49064676-49070025	ENSG00000167550	121268	Q8TAI7,C9JQQ1,F8W1T5,L8EBD9	RHEBL1	RHEB like 1 [Source:HGNC Symbol%3BAcc:HGNC:21166]	5.45433	2.0981
ENSG00000165501	-1.08133894032358	0.0575281	1	no	14:+:49598761-49614672	ENSG00000165501	122769	G3V5H2,Q96L50,Q6P393	LRR1	leucine rich repeat protein 1 [Source:HGNC Symbol%3BAcc:HGNC:19742]	10.5432	5.17244
ENSG00000179431	-1.02217349758054	0.0576399	1	no	11:+:35618460-35620865	ENSG00000179431	24147	Q86VR8	FJX1	four-jointed box kinase 1 [Source:HGNC Symbol%3BAcc:HGNC:17166]	14.085	7.19934
ENSG00000095319	-0.926911861382002	0.0576494	1	no	9:+:128947699-129007096	ENSG00000095319	23511	Q5SRE5,Q9BS12	NUP188	nucleoporin 188 [Source:HGNC Symbol%3BAcc:HGNC:17859]	14.6633	8.00655
ENSG00000204421	2.21883	0.0577626	1	no	6:-:31718648-31721746	ENSG00000204421	80740	G3V1A8,O95867	LY6G6C	lymphocyte antigen 6 family member G6C [Source:HGNC Symbol%3BAcc:HGNC:13936]	0.39945	1.93036
ENSG00000272836	2.21883	0.0577626	1	no	22:-:50205585-50206062	ENSG00000272836	-	-	-	novel transcript%2C antisense to SELO	0.83901	4.05457
ENSG00000058668	0.932639	0.0578739	1	no	1:+:203626787-203744081	ENSG00000058668	493	A1X4Q1,A0A024R968,A7E2D8,H7BZS8,H7BY13,A1X4Q2,P23634,H0YDG5	ATP2B4	ATPase plasma membrane Ca2+ transporting 4 [Source:HGNC Symbol%3BAcc:HGNC:817]	16.4657	32.6267
ENSG00000278997	1.9413	0.0579585	1	no	1:-:33141871-33143230	ENSG00000278997	-	-	-	TEC	0.49148	1.95946
ENSG00000120438	-0.948051561818207	0.0579857	1	no	6:-:159778498-159789703	ENSG00000120438	6950	F5GZ03,P17987,F5H726,F5H282,F5H7Y1,F5H676,F5GZI8,E7EQR6,F5GYL4,F5H136,E7ERF2	TCP1	t-complex 1 [Source:HGNC Symbol%3BAcc:HGNC:11655]	83.5823	44.9742
ENSG00000229647	-1.44236348462498	0.0580287	1	no	2:+:207166120-207248668	ENSG00000229647	105373853	-	MYOSLID	myocardin-induced smooth muscle lncRNA%2C inducer of differentiation [Source:HGNC Symbol%3BAcc:HGNC:51821]	2.14599	0.81974
ENSG00000069849	-0.920624162630606	0.0582106	1	no	3:+:141876124-141926549	ENSG00000069849	483	D3DNF9,H7C4L9,Q58I18,C9J6S2,C9JA36,F8WBY4,H7C547,C9JXZ1,P54709	ATP1B3	ATPase Na+/K+ transporting subunit beta 3 [Source:HGNC Symbol%3BAcc:HGNC:806]	57.5187	31.5438
ENSG00000163141	1.73453	0.0582118	1	no	1:+:151036321-151047720	ENSG00000163141	149428	F8W685,Q7Z465,A2A492	BNIPL	BCL2 interacting protein like [Source:HGNC Symbol%3BAcc:HGNC:16976]	0.28077	0.96993
ENSG00000101928	1.01961	0.0583828	1	no	X:-:134887632-134915257	ENSG00000101928	56180	Q9UJG1	MOSPD1	motile sperm domain containing 1 [Source:HGNC Symbol%3BAcc:HGNC:25235]	6.30957	13.2792
ENSG00000205755	2.05172	0.0584036	1	no	X:-:1187549-1212723	ENSG00000205755	-	A0A0C4DH06,D0E2W4,Q9HC73	CRLF2	cytokine receptor like factor 2 [Source:HGNC Symbol%3BAcc:HGNC:14281]	0.26966	1.1606
ENSG00000184481	1.13704	0.0584231	1	no	X:+:71095851-71103532	ENSG00000184481	4303	P98177	FOXO4	forkhead box O4 [Source:HGNC Symbol%3BAcc:HGNC:7139]	2.2398	5.11368
ENSG00000038210	-1.02795916290332	0.0584244	1	no	4:+:25160663-25279204	ENSG00000038210	55300	G5E9Z4,Q8TCG2	PI4K2B	phosphatidylinositol 4-kinase type 2 beta [Source:HGNC Symbol%3BAcc:HGNC:18215]	8.65217	4.40473
ENSG00000111669	-0.994574840386687	0.0584545	1	no	12:+:6867119-6870948	ENSG00000111669	7167	U3KPS5,U3KPZ0,P60174,U3KQF3	TPI1	triosephosphate isomerase 1 [Source:HGNC Symbol%3BAcc:HGNC:12009]	267.538	139.389
ENSG00000198088	-1.3661278987979	0.0586015	1	no	X:-:107123427-107206433	ENSG00000198088	54830	H0Y6X7,A0A0S2Z5B5,Q5JSN5,Q9H1M0,A0A0S2Z5E8	NUP62CL	nucleoporin 62 C-terminal like [Source:HGNC Symbol%3BAcc:HGNC:25960]	4.51098	1.81663
ENSG00000170955	-1.3661278987979	0.0586015	1	no	11:-:6318946-6320532	ENSG00000170955	112464	E9PIE3,Q969G5	CAVIN3	caveolae associated protein 3 [Source:HGNC Symbol%3BAcc:HGNC:9400]	5.40912	2.17832
ENSG00000188818	1.34353	0.0586317	1	no	5:-:795606-850986	ENSG00000188818	79844	Q9H8X9,H0Y9D0,D6RE92,A0A0A0MSN5	ZDHHC11	zinc finger DHHC-type containing 11 [Source:HGNC Symbol%3BAcc:HGNC:19158]	0.51912	1.36757
ENSG00000118785	1.05926	0.0586688	1	no	4:+:87975667-87983532	ENSG00000118785	6696	A0A024RDE2,Q9BX95,B7Z351,A0A024RDJ0,A0A024RDE6,P10451,D6R9C5	SPP1	secreted phosphoprotein 1 [Source:HGNC Symbol%3BAcc:HGNC:11255]	1.76092	3.80934
ENSG00000084070	-0.995194346478563	0.0587617	1	no	1:+:40344850-40423326	ENSG00000084070	64744	A0A087WV97,Q9H3U7,Q8WU79,X6RCC3,Q9H0E9	SMAP2	small ArfGAP2 [Source:HGNC Symbol%3BAcc:HGNC:25082]	11.1742	5.81936
ENSG00000255121	-1.72671761405437	0.0587621	1	no	11:-:118994824-118998004	ENSG00000255121	107984396	-	CENATAC-DT	CENATAC divergent transcript [Source:HGNC Symbol%3BAcc:HGNC:54215]	2.30793	0.72389
ENSG00000169231	1.03068	0.0587882	1	no	1:-:155195588-155209051	ENSG00000169231	7059	B4DQH6,L8E9H3,Q2HIZ0,F5H4Z8,Q2HIZ1,P49746	THBS3	thrombospondin 3 [Source:HGNC Symbol%3BAcc:HGNC:11787]	3.31097	7.02204
ENSG00000162069	0.960885	0.0589861	1	no	16:-:3027682-3036944	ENSG00000162069	146439	A0A2R8Y2X6,A1A5D9	BICDL2	BICD family like cargo adaptor 2 [Source:HGNC Symbol%3BAcc:HGNC:33584]	6.23264	12.5941
ENSG00000246334	-1.89664261549668	0.0590038	1	no	5:-:177438503-177447699	ENSG00000246334	340037	-	PRR7-AS1	PRR7 antisense RNA 1 [Source:HGNC Symbol%3BAcc:HGNC:27961]	1.53251	0.42727
ENSG00000154265	1.0774	0.0591568	1	no	17:-:69244311-69327244	ENSG00000154265	23461	A0A024R8J6,K7ENF9,Q05C38,K7EPM3,K7EMV2,K7EJW6,A0A075B778,Q6N017,K7EQ50,K7EKS9,Q8WWZ7	ABCA5	ATP binding cassette subfamily A member 5 [Source:HGNC Symbol%3BAcc:HGNC:35]	0.86358	1.8918
ENSG00000278071	1.43851	0.0592031	1	no	14:+:103208100-103208876	ENSG00000278071	-	-	-	novel transcript	3.26894	9.19779
ENSG00000137309	-1.13584985723011	0.0593188	1	no	6:+:34236873-34246231	ENSG00000137309	3159	A0A024RCU8,Q6IPL9,Q5T6U8,A0A024RD06,A0A669KAX1,P17096,A0A024RCT9	HMGA1	high mobility group AT-hook 1 [Source:HGNC Symbol%3BAcc:HGNC:5010]	798.102	377.029
ENSG00000133131	-0.982908724327888	0.0593572	1	no	X:-:106813871-107000212	ENSG00000133131	79710	Q8TE76,S4R3U3,L8E741	MORC4	MORC family CW-type zinc finger 4 [Source:HGNC Symbol%3BAcc:HGNC:23485]	7.31822	3.84381
ENSG00000101003	-0.940135942629446	0.0594354	1	no	20:+:25407673-25452628	ENSG00000101003	9837	L8ECJ2,Q14691	GINS1	GINS complex subunit 1 [Source:HGNC Symbol%3BAcc:HGNC:28980]	17.916	9.69335
ENSG00000116741	1.35961	0.0596088	1	no	1:+:192809039-192812275	ENSG00000116741	5997	P41220,A0A024R939,Q49A86	RGS2	regulator of G protein signaling 2 [Source:HGNC Symbol%3BAcc:HGNC:9998]	1.6006	4.26392
ENSG00000024526	-0.936927143341826	0.0596503	1	no	1:-:68474152-68497221	ENSG00000024526	55635	H0YES2,E9PL61,Q5TB30	DEPDC1	DEP domain containing 1 [Source:HGNC Symbol%3BAcc:HGNC:22949]	13.0535	7.07824
ENSG00000111653	1.06159	0.0596679	1	no	12:-:6650301-6663142	ENSG00000111653	51147	H0YEH7,A4KYM7,A4KYM5,E9PNE3,R4GNG1,E9PJ14,Q9UNL4	ING4	inhibitor of growth family member 4 [Source:HGNC Symbol%3BAcc:HGNC:19423]	4.53997	9.83708
ENSG00000268529	2.67827	0.05967	1	no	19:+:41134722-41137308	ENSG00000268529	163007	-	CYP2T3P	cytochrome P450 family 2 subfamily T member 3%2C pseudogene [Source:HGNC Symbol%3BAcc:HGNC:18853]	0.24544	1.63088
ENSG00000280311	2.67827	0.05967	1	no	12:-:132621999-132622973	ENSG00000280311	-	-	-	novel transcript	0.20567	1.3666
ENSG00000167799	-1.48570951455057	0.0597465	1	no	11:-:67627938-67629937	ENSG00000167799	254552	Q8WV74	NUDT8	nudix hydrolase 8 [Source:HGNC Symbol%3BAcc:HGNC:8055]	3.96898	1.47122
ENSG00000124067	0.952007	0.0597479	1	no	16:-:67943474-67969601	ENSG00000124067	6560	B3KUS0,J3QSF2,Q9UP95,J3QRE2,I3L4N6,I3L1N8,J3QKM4	SLC12A4	solute carrier family 12 member 4 [Source:HGNC Symbol%3BAcc:HGNC:10913]	3.83423	7.70019
ENSG00000136997	-0.914328051988663	0.0598181	1	no	8:+:127735434-127742951	ENSG00000136997	4609	A0A087WUS5,A0A0B4J1R1,B3CJB0,B3CJC7,B3CJ91,B3CJ92,H0YBT0,B3CJ73,B3CJC0,P01106,B3CJC8,B3CJB8,B3CJ71,A0A224B085,B3CJ88,A0A024R9L7,B3CJ90,B3CJD2,B3CJ87,B3CJ74,B3CJ64,B3CJD3,B3CJ75,B3CJ86,A0A494C1T8,B3CJ93,B3CJ72,B3CJD9,B3CJ77,B3CJA7,B3CJB9,B3CJ78,B3CJB1,Q16591,B3CJ63,B3CJD7,B3CJ82,B3CJA1,H0YBG3,B3CJB3,B3CJ81,B3CJA4,B3CJA3,Q14899,B3CJ94,B3CJD6,B3CJA8,B0B0N9,Q14901,B3CJD5,B3CJC6,B3CJA9,B3CJB2,B3CJE0,B…	MYC	MYC proto-oncogene%2C bHLH transcription factor [Source:HGNC Symbol%3BAcc:HGNC:7553]	39.1949	21.5889
ENSG00000125744	1.15039	0.0598542	1	no	19:-:45485294-45497055	ENSG00000125744	6253	Q7RTN0,Q7RTM9,Q96CG9,K7EMR7,Q6GMT0,O75298	RTN2	reticulon 2 [Source:HGNC Symbol%3BAcc:HGNC:10468]	2.40272	5.53663
ENSG00000109805	-0.934802347914866	0.0598933	1	no	4:+:17810979-17844865	ENSG00000109805	64151	Q6NUR1,D6RA93,H0Y9Z8,Q9BPX3	NCAPG	non-SMC condensin I complex subunit G [Source:HGNC Symbol%3BAcc:HGNC:24304]	16.2449	8.82174
ENSG00000113368	-0.919936635225649	0.0599509	1	no	5:+:126776623-126837020	ENSG00000113368	4001	A0A0D9SFE5,E9PBF6,P20700,A0A0D9SFY5,Q6DC98,L0R6K0	LMNB1	lamin B1 [Source:HGNC Symbol%3BAcc:HGNC:6637]	71.22	39.0764
ENSG00000244716	-1.00559696468679	0.0600346	1	no	1:+:108992282-108992836	ENSG00000244716	-	-	-	ribosomal protein L17 (RPL17) pseudogene	63.9508	33.0653
ENSG00000130202	0.930313	0.0600613	1	no	19:+:44846175-44889223	ENSG00000130202	5819	K7EKE8,K7EK87,K7ERL3,Q92692	NECTIN2	nectin cell adhesion molecule 2 [Source:HGNC Symbol%3BAcc:HGNC:9707]	11.9857	23.7113
ENSG00000212567	Inf	0.0601708	1	no	5:-:40790077-40790204	ENSG00000212567	-	-	-	-	0	4.73165
ENSG00000241438	Inf	0.0601708	1	no	3:+:136155549-136155996	ENSG00000241438	22813	-	TDGF1P6	teratocarcinoma-derived growth factor 1 pseudogene 6 [Source:HGNC Symbol%3BAcc:HGNC:11706]	0	1.3519
ENSG00000255503	Inf	0.0601708	1	no	11:-:83072402-83097196	ENSG00000255503	-	-	-	novel transcript	0	1.38911
ENSG00000239453	Inf	0.0601708	1	no	3:-:113588748-113590189	ENSG00000239453	100874030	-	SIDT1-AS1	SIDT1 antisense RNA 1 [Source:HGNC Symbol%3BAcc:HGNC:41126]	0	1.30248
ENSG00000227495	Inf	0.0601708	1	no	17:-:5019214-5020093	ENSG00000227495	102724009	-	KIF1C-AS1	KIF1C antisense RNA 1 [Source:HGNC Symbol%3BAcc:HGNC:40324]	0	1.03885
ENSG00000202318	Inf	0.0601708	1	no	12:-:6234345-6234455	ENSG00000202318	-	-	Y_RNA	Y RNA [Source:RFAM%3BAcc:RF00019]	0	5.45631
ENSG00000207233	Inf	0.0601708	1	no	18:-:54222284-54222412	ENSG00000207233	677819	-	SNORA37	small nucleolar RNA%2C H/ACA box 37 [Source:HGNC Symbol%3BAcc:HGNC:32630]	0	4.69497
ENSG00000288526	Inf	0.0601708	1	no	10:-:95141925-95168425	ENSG00000288526	-	-	-	novel transcript	0	1.44203
ENSG00000232466	Inf	0.0601708	1	no	9:-:26880178-26880549	ENSG00000232466	115482710	-	H3P31	H3 histone pseudogene 31 [Source:HGNC Symbol%3BAcc:HGNC:54464]	0	1.62809
ENSG00000174938	0.941301	0.0601915	1	no	16:-:29871159-29899550	ENSG00000174938	26470	H3BN26,X5D9C2,X5DRJ2,Q6UXD5,X5D2T7,X5DNZ5,X5D7P3,X5D9G4,X5D2X2,I3L111,A0A087WYL5,X5DPB9	SEZ6L2	seizure related 6 homolog like 2 [Source:HGNC Symbol%3BAcc:HGNC:30844]	8.85691	17.6556
ENSG00000185818	-1.21834187462483	0.0602362	1	no	4:+:2059327-2069089	ENSG00000185818	339983	Q8N9F0	NAT8L	N-acetyltransferase 8 like [Source:HGNC Symbol%3BAcc:HGNC:26742]	2.17433	0.97008
ENSG00000026508	-0.927154994312358	0.0603261	1	no	11:+:35138882-35232402	ENSG00000026508	960	H0YE40,H0YDV8,Q86UZ1,E9PKC6,H0YD90,H0YEU1,O95659,H0YCL4,H0YF08,Q9P2Z2,A0A1W2PR55,C0STK4,H0Y2P0,H0YEA1,H0YDW7,H0YDX6,H0YCV9,C1PHC3,O95658,J3KN83,Q99900,A0A385KNS5,H0YES0,C1PHC2,H0YD13,C1PHE6,P16070,C1PHC4,H0Y5E4,A0A1Z1VXF2,H0YEV3,H0YD17	CD44	CD44 molecule (Indian blood group) [Source:HGNC Symbol%3BAcc:HGNC:1681]	32.5643	17.778
ENSG00000164687	-1.51813099224295	0.0604403	1	no	8:+:81280536-81284777	ENSG00000164687	2171	I6L8B7,E7DVW5,Q01469	FABP5	fatty acid binding protein 5 [Source:HGNC Symbol%3BAcc:HGNC:3560]	2.80845	1.0179
ENSG00000183044	-1.00996190162707	0.0604684	1	no	16:+:8674596-8784575	ENSG00000183044	18	H3BRT1,X5D8S1,H3BP84,H3BRJ1,H3BPW8,X5D2Y3,H3BRN4,H3BMJ9,H3BP74,H3BNQ7,P80404	ABAT	4-aminobutyrate aminotransferase [Source:HGNC Symbol%3BAcc:HGNC:23]	3.49586	1.80205
ENSG00000172000	-1.52740880583096	0.0605658	1	no	19:+:2867335-2883445	ENSG00000172000	80032	A0A0C4DGQ3,K7EKA5,Q9HAH1	ZNF556	zinc finger protein 556 [Source:HGNC Symbol%3BAcc:HGNC:25669]	0.79307	0.2856
ENSG00000115008	-2.02627789591327	0.0608804	1	no	2:-:112773925-112784493	ENSG00000115008	3552	P01583	IL1A	interleukin 1 alpha [Source:HGNC Symbol%3BAcc:HGNC:5991]	1.06045	0.27025
ENSG00000205890	1.35901	0.0608888	1	no	16:+:3032481-3039133	ENSG00000205890	-	-	-	novel transcript%2C antisense to CCDC64B	1.06998	2.84919
ENSG00000085662	-0.924875415689766	0.0609282	1	no	7:-:134442356-134459284	ENSG00000085662	231	A0A024R7A8,E9PCX2,E9PEF9,P15121	AKR1B1	aldo-keto reductase family 1 member B [Source:HGNC Symbol%3BAcc:HGNC:381]	88.8472	48.5814
ENSG00000152061	0.911066	0.0609585	1	no	1:+:174159410-174995308	ENSG00000152061	9910	E9PS63,A0A0U1RQV7,A0A0U1RRM5,A0A0C4DG54,F5H8L0,B7ZAP0,Q5R372,A0A0U1RQT5,A0A0U1RQX4,E9PNV2,A0A0U1RQY6	RABGAP1L	RAB GTPase activating protein 1 like [Source:HGNC Symbol%3BAcc:HGNC:24663]	4.84953	9.46671
ENSG00000188015	-2.25509658640915	0.0610188	1	no	1:-:153547329-153549258	ENSG00000188015	6274	P33764	S100A3	S100 calcium binding protein A3 [Source:HGNC Symbol%3BAcc:HGNC:10493]	1.98696	0.43209
ENSG00000095209	-1.01815001502987	0.0611321	1	no	9:+:105694541-105776629	ENSG00000095209	55151	H7C3B3,A0A0A0MRS4,X6RGH1,H7C4C1,Q9NVV0	TMEM38B	transmembrane protein 38B [Source:HGNC Symbol%3BAcc:HGNC:25535]	6.96293	3.56894
ENSG00000213722	0.989987	0.061155	1	no	6:-:31727038-31730617	ENSG00000213722	23564	V9HW53,H0Y7N1,Q5SSV3,Q5SRR8,O95865,A0A140T971	DDAH2	dimethylarginine dimethylaminohydrolase 2 [Source:HGNC Symbol%3BAcc:HGNC:2716]	8.31626	17.1469
ENSG00000163950	-0.935406963717791	0.0611683	1	no	4:-:1692731-1712344	ENSG00000163950	7884	H7C4H8,B3KSC5,H0YAE8,F8W8D3,E7EUV9,Q14493,Q53XR2	SLBP	stem-loop binding protein [Source:HGNC Symbol%3BAcc:HGNC:10904]	38.1392	20.7027
ENSG00000272849	1.69361	0.0612591	1	no	12:+:121797511-121801972	ENSG00000272849	-	-	-	novel transcript	1.98654	6.67063
ENSG00000178750	1.69361	0.0612591	1	no	3:-:94014365-94028597	ENSG00000178750	415117	Q8N4C7	STX19	syntaxin 19 [Source:HGNC Symbol%3BAcc:HGNC:19300]	0.98895	3.3208
ENSG00000223784	-1.00217393917193	0.0615066	1	no	10:+:6709530-6740532	ENSG00000223784	108570035	-	LINP1	lncRNA in non-homologous end joining pathway 1 [Source:HGNC Symbol%3BAcc:HGNC:53170]	8.4566	4.38281
ENSG00000165480	-1.18302750860785	0.0616198	1	no	13:-:21153595-21176552	ENSG00000165480	221150	Q8IX90,F5H8H7,F5GWG1	SKA3	spindle and kinetochore associated complex subunit 3 [Source:HGNC Symbol%3BAcc:HGNC:20262]	4.86037	2.2222
ENSG00000158373	1.03308	0.0617266	1	no	6:+:26158146-26171349	ENSG00000158373	3017	P58876	H2BC5	H2B clustered histone 5 [Source:HGNC Symbol%3BAcc:HGNC:4747]	16.0388	34.0722
ENSG00000221890	0.909074	0.06184	1	no	22:-:38818452-38844028	ENSG00000221890	23467	O95502,A0A024R1P8,A0A1X7SBT7	NPTXR	neuronal pentraxin receptor [Source:HGNC Symbol%3BAcc:HGNC:7954]	12.2676	23.9144
ENSG00000171723	-0.994339289383811	0.0619004	1	no	14:+:66507407-67181803	ENSG00000171723	10243	G3V582,H0YJ30,G3V4R0,F5H039,H0YJR5,G3V4D2,Q9NQX3,G3V355,H0YIY4	GPHN	gephyrin [Source:HGNC Symbol%3BAcc:HGNC:15465]	6.07546	3.16588
ENSG00000283573	-Inf	0.0620058	1	no	6:+:43803193-43842625	ENSG00000283573	-	-	-	novel transcript	1.11402	0
ENSG00000107949	-0.915867477564588	0.0620741	1	no	10:+:125823546-125853695	ENSG00000107949	56647	Q9P287	BCCIP	BRCA2 and CDKN1A interacting protein [Source:HGNC Symbol%3BAcc:HGNC:978]	22.1813	12.2046
ENSG00000140854	-0.928900159884988	0.062189	1	no	16:+:57735739-57757244	ENSG00000140854	10300	A0A024R6U1,Q9BVA0,H3BPK1,H3BT67,H3BTU7,H3BPD8,H3BTV8	KATNB1	katanin regulatory subunit B1 [Source:HGNC Symbol%3BAcc:HGNC:6217]	16.4328	8.96035
ENSG00000281490	1.01803	0.0622929	1	no	7:-:128655962-128658791	ENSG00000281490	100130600	-	CICP14	capicua transcriptional repressor pseudogene 14 [Source:HGNC Symbol%3BAcc:HGNC:38542]	5.57826	11.7273
ENSG00000164611	-0.924971338555172	0.0626569	1	no	5:+:160421855-160428739	ENSG00000164611	9232	Q2VPE7,O95997,Q6IAL9,E5RJR4,C4TNW4	PTTG1	PTTG1 regulator of sister chromatid separation%2C securin [Source:HGNC Symbol%3BAcc:HGNC:9690]	39.5971	21.6501
ENSG00000258521	1.86793	0.0626739	1	no	14:+:100339832-100340554	ENSG00000258521	-	-	-	novel transcript%2C antisense to WARS	1.33198	5.04709
ENSG00000197766	1.52464	0.0626887	1	no	19:+:859664-863641	ENSG00000197766	1675	K7ERG9,P00746	CFD	complement factor D [Source:HGNC Symbol%3BAcc:HGNC:2771]	1.48904	4.44744
ENSG00000259657	2.44765	0.0626913	1	no	15:+:59676757-59677321	ENSG00000259657	644761	-	PIGHP1	phosphatidylinositol glycan anchor biosynthesis class H pseudogene 1 [Source:HGNC Symbol%3BAcc:HGNC:45152]	0.47321	2.67987
ENSG00000196550	-1.18278238159326	0.0626998	1	no	1:-:206186179-206204414	ENSG00000196550	729533	U3KQ03,U3KQM2,U3KPW2,Q5TYM5,Q5TYM6	FAM72A	family with sequence similarity 72 member A [Source:HGNC Symbol%3BAcc:HGNC:24044]	3.80325	1.73917
ENSG00000273033	1.14619	0.062759	1	no	3:+:122886941-122892416	ENSG00000273033	100129550	-	LINC02035	long intergenic non-protein coding RNA 2035 [Source:HGNC Symbol%3BAcc:HGNC:52875]	1.3671	3.14107
ENSG00000178999	-0.922529971075444	0.0627597	1	no	17:-:8204733-8210600	ENSG00000178999	9212	J3KRJ2,J3KT86,J3KTD6,J3QLN8,J3QR41,J3KRF8,Q96GD4	AURKB	aurora kinase B [Source:HGNC Symbol%3BAcc:HGNC:11390]	36.269	19.864
ENSG00000146278	0.993111	0.062866	1	no	6:+:89080751-89085160	ENSG00000146278	10957	Q12796,Q49A59	PNRC1	proline rich nuclear receptor coactivator 1 [Source:HGNC Symbol%3BAcc:HGNC:17278]	6.05413	12.5098
ENSG00000231119	1.64333	0.0628717	1	no	20:+:47352561-47354633	ENSG00000231119	-	-	-	novel transcript%2C antisense to ZMYND8	0.70204	2.27663
ENSG00000166398	0.970328	0.0632039	1	no	19:+:34254552-34355566	ENSG00000166398	9710	K7EPA0,A0A0G2JQ76,A0A0J9YXL1,U3KPV0,O15063,A0A0G2JQ84	GARRE1	granule associated Rac and RHOG effector 1 [Source:HGNC Symbol%3BAcc:HGNC:29016]	2.98012	6.0614
ENSG00000196872	0.915841	0.0633934	1	no	2:-:98793846-98936259	ENSG00000196872	343990	C9JDX0,C9JFM2,C9JXD6,C9JK00,Q6NV74	CRACDL	CRACD like [Source:HGNC Symbol%3BAcc:HGNC:33454]	10.115	19.8108
ENSG00000172840	0.909539	0.0634538	1	no	16:+:66878589-66895754	ENSG00000172840	57546	H3BTU5,H3BRB7,Q9P2J9,H3BV50,H3BSA5,H3BQX2	PDP2	pyruvate dehyrogenase phosphatase catalytic subunit 2 [Source:HGNC Symbol%3BAcc:HGNC:30263]	6.79396	13.2484
ENSG00000231925	0.96417	0.06367	1	no	6:-:33299694-33314387	ENSG00000231925	6892	A0A0G2JH37,A0A0G2JKZ1,A0A0G2JJI5,C9JA35,A0A140T9B2,O15533,A2AB90,A0A024RCT1,A0A0A0MSV9,Q6P1N7,A0A0A0MT98	TAPBP	TAP binding protein [Source:HGNC Symbol%3BAcc:HGNC:11566]	65.8894	133.444
ENSG00000164032	-0.901832831645593	0.0642591	1	no	4:-:99948086-99950355	ENSG00000164032	3015	A0A494C189,P0C0S5	H2AZ1	H2A.Z variant histone 1 [Source:HGNC Symbol%3BAcc:HGNC:4741]	101.469	56.3762
ENSG00000113916	0.922899	0.0643281	1	no	3:-:187721377-187745725	ENSG00000113916	604	C9JCS5,A5PL18,A0A0C4DH53,A0N7C7,Q16413,A0N7C6,C9JL16,B5B0A5,P41182	BCL6	BCL6 transcription repressor [Source:HGNC Symbol%3BAcc:HGNC:1001]	6.54224	12.8762
ENSG00000235703	1.14979	0.0643721	1	no	X:+:149938613-150224580	ENSG00000235703	100272228	-	LINC00894	long intergenic non-protein coding RNA 894 [Source:HGNC Symbol%3BAcc:HGNC:48579]	0.79299	1.82656
ENSG00000256663	-1.18239709783056	0.0643887	1	no	12:+:20551590-20553012	ENSG00000256663	-	-	-	ubiquitin-like with PHD and ring finger domains 1 (UHRF1) pseudogene	9.77018	4.46896
ENSG00000197498	-1.01505345825102	0.0645419	1	no	6:+:110982015-111028263	ENSG00000197498	84154	Q5VXN0,Q5VXM9,Q9H7B2,U3KQN5	RPF2	ribosome production factor 2 homolog [Source:HGNC Symbol%3BAcc:HGNC:20870]	7.5158	3.8606
ENSG00000244346	2.97372	0.0645577	1	no	3:-:182950783-182956307	ENSG00000244346	-	-	-	chromosome 9 open reading frame 85 (C9orf85) pseudogene	0.24619	2.00768
ENSG00000249489	2.97372	0.0645577	1	no	11:-:88408179-88409223	ENSG00000249489	642259	-	GAPDHP70	glyceraldehyde 3 phosphate dehydrogenase pseudogene 70 [Source:HGNC Symbol%3BAcc:HGNC:4148]	0.12793	1.04323
ENSG00000263466	2.97372	0.0645577	1	no	17:-:38903704-38904600	ENSG00000263466	-	-	-	novel transcript%2C antisense to LASP1	0.30591	2.49467
ENSG00000280693	-1.63677548874157	0.0646542	1	no	10:+:103745966-103755423	ENSG00000280693	100505839	-	SH3PXD2A-AS1	SH3PXD2A antisense RNA 1 [Source:HGNC Symbol%3BAcc:HGNC:45242]	1.71852	0.57369
ENSG00000183207	-0.897979063059491	0.0646704	1	no	19:+:48993562-49015970	ENSG00000183207	10856	A0A1W2PS22,Q9Y230,M0R0Y3,M0QYD8,A0A1W2PS48,B3KNL2,X6R2L4,M0QXI6,M0R0Z0,M0QXZ7	RUVBL2	RuvB like AAA ATPase 2 [Source:HGNC Symbol%3BAcc:HGNC:10475]	40.8884	22.7784
ENSG00000183527	-1.00667716125737	0.0646965	1	no	21:-:39174769-39183488	ENSG00000183527	8624	O95456,H7C3B4,F8WBH7	PSMG1	proteasome assembly chaperone 1 [Source:HGNC Symbol%3BAcc:HGNC:3043]	14.3808	7.42992
ENSG00000027869	-1.54983985197029	0.0648255	1	no	1:-:156806243-156816848	ENSG00000027869	9047	Q5UBZ2,Q5UBZ3,Q9NP31	SH2D2A	SH2 domain containing 2A [Source:HGNC Symbol%3BAcc:HGNC:10821]	1.84629	0.65463
ENSG00000041353	0.921781	0.0648311	1	no	18:+:54717860-54895516	ENSG00000041353	5874	K7ES41,K7EJ38,O00194	RAB27B	RAB27B%2C member RAS oncogene family [Source:HGNC Symbol%3BAcc:HGNC:9767]	5.37234	10.5655
ENSG00000163535	-0.945552215977624	0.0648913	1	no	2:+:200510008-200584096	ENSG00000163535	151246	Q562F6,C9JW92	SGO2	shugoshin 2 [Source:HGNC Symbol%3BAcc:HGNC:30812]	8.22856	4.43532
ENSG00000110031	-1.58852032013435	0.0649458	1	no	11:-:58526871-58578220	ENSG00000110031	9404	E9PNX9,B7Z5P7,O60711	LPXN	leupaxin [Source:HGNC Symbol%3BAcc:HGNC:14061]	1.70693	0.5892
ENSG00000224093	2.08391	0.0649628	1	no	1:+:93592199-93605573	ENSG00000224093	100129046	-	BCAR3-AS1	BCAR3 antisense RNA 1 [Source:HGNC Symbol%3BAcc:HGNC:40093]	0.23945	1.05385
ENSG00000113013	-0.929774911501559	0.0649726	1	no	5:-:138553756-138575675	ENSG00000113013	3313	A0A7I2V2K6,H0Y8K0,H0Y8S0,A0A7I2V2S7,Q8N1C8,A0A7I2V2G2,A0A7I2YQB2,A0A7I2V3D9,A0A7I2YQQ5,A0A7I2V4A9,A0A7I2V3F7,D6RCD7,P38646,A0A3B3ITI4	HSPA9	heat shock protein family A (Hsp70) member 9 [Source:HGNC Symbol%3BAcc:HGNC:5244]	46.424	25.2984
ENSG00000161243	-1.06919762062027	0.0651625	1	no	19:-:38990714-39032785	ENSG00000161243	126433	A0A384MR61,M0R1C3,M0R0I8,Q8NI29,M0QYQ6	FBXO27	F-box protein 27 [Source:HGNC Symbol%3BAcc:HGNC:18753]	7.81012	3.86401
ENSG00000100219	0.89554	0.0652363	1	no	22:-:28794555-28800597	ENSG00000100219	7494	A0A024R1F0,B1AHH1,B1AHH2,P17861	XBP1	X-box binding protein 1 [Source:HGNC Symbol%3BAcc:HGNC:12801]	28.4097	54.8646
ENSG00000077152	-0.945037450336058	0.0652477	1	no	1:-:202331657-202341980	ENSG00000077152	29089	Q9NPD8,A0A024R9A9,A0A2R8Y812	UBE2T	ubiquitin conjugating enzyme E2 T [Source:HGNC Symbol%3BAcc:HGNC:25009]	31.2762	16.8644
ENSG00000134243	0.955598	0.0654296	1	no	1:-:109309568-109397918	ENSG00000134243	6272	A0A0J9YVX1,A0A0J9YX61,A0A0J9YVU2,A0A0J9YY30,Q99523	SORT1	sortilin 1 [Source:HGNC Symbol%3BAcc:HGNC:11186]	2.60715	5.24893
ENSG00000177000	0.936873	0.0654345	1	no	1:-:11785723-11806455	ENSG00000177000	4524	Q9NY63,A0A286YF47,Q5SNW7,A0A482KE01,A0A1B0GXD9,Q5SNW5,A0A1W5XGE6,A0MPA5,A0A286YFD0,L7P8G6,Q4FE54,F8W9T8,Q9NY62,A0A1C9J7R9,A0A482KFZ6,A0A4P8L6T5,P42898,A0A286YF17	MTHFR	methylenetetrahydrofolate reductase [Source:HGNC Symbol%3BAcc:HGNC:7436]	2.58354	5.13433
ENSG00000170312	-0.894347600124447	0.0655034	1	no	10:+:60778331-60794852	ENSG00000170312	983	A0A024QZP7,A0A087WZZ9,P06493,E5RIU6	CDK1	cyclin dependent kinase 1 [Source:HGNC Symbol%3BAcc:HGNC:1722]	44.0564	24.605
ENSG00000146410	-1.04741831063499	0.0656771	1	no	6:-:136231024-136250335	ENSG00000146410	113115	Q6P444,H0YEA6,E9PN39	MTFR2	mitochondrial fission regulator 2 [Source:HGNC Symbol%3BAcc:HGNC:21115]	9.79428	4.91937
ENSG00000164136	1.11623	0.0657575	1	no	4:+:141636583-141733987	ENSG00000164136	3600	P40933	IL15	interleukin 15 [Source:HGNC Symbol%3BAcc:HGNC:5977]	1.03538	2.33002
ENSG00000117395	-0.895012349095815	0.0658691	1	no	1:-:43164175-43270936	ENSG00000117395	10969	H7C2Q8,Q99848,Q6IB29	EBNA1BP2	EBNA1 binding protein 2 [Source:HGNC Symbol%3BAcc:HGNC:15531]	37.353	20.8517
ENSG00000236091	1.77578	0.0659325	1	no	X:+:134949549-134953382	ENSG00000236091	340581	-	LINC02243	long intergenic non-protein coding RNA 2243 [Source:HGNC Symbol%3BAcc:HGNC:53129]	0.9042	3.21417
ENSG00000184384	0.900569	0.0660949	1	no	11:-:95976598-96343195	ENSG00000184384	84441	A0A087X0G5,Q8IZL2,A0A3S6YZ73,A5H1S6,A5H1S5,B7ZL21	MAML2	mastermind like transcriptional coactivator 2 [Source:HGNC Symbol%3BAcc:HGNC:16259]	7.8438	15.2008
ENSG00000096092	-0.926039027463687	0.0661793	1	no	6:+:52671113-52686588	ENSG00000096092	28978	Q9Y6G1,L0R8I9	TMEM14A	transmembrane protein 14A [Source:HGNC Symbol%3BAcc:HGNC:21076]	63.7292	34.8188
ENSG00000173221	1.04231	0.0663093	1	no	5:-:95751319-95822726	ENSG00000173221	2745	A0A024RAM2,P35754	GLRX	glutaredoxin [Source:HGNC Symbol%3BAcc:HGNC:4330]	1.91006	4.0837
ENSG00000102743	-1.04419980391054	0.0663279	1	no	13:+:40789412-40812460	ENSG00000102743	10166	F2Z354,Q5VZD9,Q9Y619	SLC25A15	solute carrier family 25 member 15 [Source:HGNC Symbol%3BAcc:HGNC:10985]	5.74841	2.8937
ENSG00000123364	0.933635	0.0663387	1	no	12:+:53938831-53946544	ENSG00000123364	3229	Q6LAM3,P31276	HOXC13	homeobox C13 [Source:HGNC Symbol%3BAcc:HGNC:5125]	12.6479	25.0791
ENSG00000241007	-2.69870323788477	0.0664549	1	no	7:+:152367519-152368661	ENSG00000241007	100418720	-	SEPTIN7P6	septin 7 pseudogene 6 [Source:HGNC Symbol%3BAcc:HGNC:38042]	0.99414	0.15896
ENSG00000143507	1.05172	0.0664845	1	no	1:-:221701424-221742089	ENSG00000143507	11221	Q6IAR2,A0A0B4J2F5,Q9Y6W6	DUSP10	dual specificity phosphatase 10 [Source:HGNC Symbol%3BAcc:HGNC:3065]	3.97217	8.5481
ENSG00000234327	-2.05418389248316	0.066695	1	no	17:+:5111468-5115004	ENSG00000234327	101928000	-	ZNF232-AS1	ZNF232 antisense RNA 1 [Source:HGNC Symbol%3BAcc:HGNC:40623]	0.9663	0.24154
ENSG00000100234	-0.90509038597404	0.0667343	1	no	22:+:32801705-32863041	ENSG00000100234	7078	P35625	TIMP3	TIMP metallopeptidase inhibitor 3 [Source:HGNC Symbol%3BAcc:HGNC:11822]	18.9895	10.5268
ENSG00000251615	1.68644	0.0668998	1	no	4:-:8355090-8358338	ENSG00000251615	-	-	-	novel transcript	0.32917	1.09983
ENSG00000132692	-1.13181231008563	0.0669153	1	no	1:+:156641390-156659532	ENSG00000132692	63827	V9GXZ8,Q5T3I8,Q5T3I6,Q96GW7,L8E931,Q5T3I7,V9GY88	BCAN	brevican [Source:HGNC Symbol%3BAcc:HGNC:23059]	3.38064	1.60151
ENSG00000069966	-0.988970283190143	0.0669175	1	no	15:-:52115100-52191392	ENSG00000069966	10681	A0A024R5V3,Q96F32,A0A024R5Y0,H0YNW7,A0A024R5R9,H0YLU1,O14775	GNB5	G protein subunit beta 5 [Source:HGNC Symbol%3BAcc:HGNC:4401]	2.46706	1.29036
ENSG00000181938	-1.03866162036911	0.0671643	1	no	16:+:58295080-58406147	ENSG00000181938	64785	L8E887,A0A0S2Z5L0,A0A0S2Z5L3,A0A0S2Z5L4,Q9BRX5,A0A0S2Z5P2	GINS3	GINS complex subunit 3 [Source:HGNC Symbol%3BAcc:HGNC:25851]	4.76316	2.40695
ENSG00000186076	-1.1627281928045	0.0671996	1	no	12:-:93640822-93641586	ENSG00000186076	-	-	-	phosphoglycerate mutase 1 (brain) (PGAM1) pseudogene	18.6107	8.62954
ENSG00000196510	-0.93376085245842	0.0672218	1	no	12:-:110372900-110403730	ENSG00000196510	51434	Q2M2R1,A0A024RBJ3,A8KAQ7,H0YIX7,Q4KMX6,A5D8X2,H0YIW2,Q9UJX3	ANAPC7	anaphase promoting complex subunit 7 [Source:HGNC Symbol%3BAcc:HGNC:17380]	9.0323	4.9085
ENSG00000169884	-1.78116539807674	0.0672775	1	no	12:-:48965340-48971735	ENSG00000169884	7480	O00744,C9JCI2,C9J3H3,B5MCC8	WNT10B	Wnt family member 10B [Source:HGNC Symbol%3BAcc:HGNC:12775]	1.07933	0.32599
ENSG00000259191	3.61115	0.0672966	1	no	15:-:69434466-69435120	ENSG00000259191	-	-	-	fumarylacetoacetate hydrolase domain containing 1 (FAHD1) pseudogene	0.10205	1.29452
ENSG00000256464	3.61115	0.0672966	1	no	11:-:18490243-18490955	ENSG00000256464	100422666	-	YWHABP2	tyrosine 3-monooxygenase/tryptophan 5-monooxygenase activation protein beta pseudogene 2 [Source:HGNC Symbol%3BAcc:HGNC:50295]	0.09375	1.18922
ENSG00000117593	-0.901739061398443	0.067315	1	no	1:+:173824653-173858808	ENSG00000117593	55157	A0A3B3ITK9,Q6PI48,A0A3B3IS01,A0A3B3IT89,A0A3B3IS54,A0A3B3ITS3,A0A3B3IT01,A0A3B3ISK7	DARS2	aspartyl-tRNA synthetase 2%2C mitochondrial [Source:HGNC Symbol%3BAcc:HGNC:25538]	12.2447	6.80359
ENSG00000112144	0.897294	0.0673591	1	no	6:-:53001279-53061824	ENSG00000112144	22858	A0A7I2PIU1,Q9UPZ9	CILK1	ciliogenesis associated kinase 1 [Source:HGNC Symbol%3BAcc:HGNC:21219]	8.63357	16.6934
ENSG00000166226	-0.893860890152144	0.0675424	1	no	12:+:69585426-69601570	ENSG00000166226	10576	V9HW96,F5GWF6,F8VQ14,P78371	CCT2	chaperonin containing TCP1 subunit 2 [Source:HGNC Symbol%3BAcc:HGNC:1615]	61.4054	34.3059
ENSG00000091483	-0.901107282289493	0.0676184	1	no	1:-:241497511-241519799	ENSG00000091483	2271	A0A0S2Z3W2,A0A0S2Z3S9,A0A0S2Z408,A0A0S2Z4H0,A0A0S2Z4C3,A0A0S2Z3X6,P07954,Q7Z6G0	FH	fumarate hydratase [Source:HGNC Symbol%3BAcc:HGNC:3700]	9.54364	5.30511
ENSG00000166145	0.940959	0.0677502	1	no	15:+:40844018-40858207	ENSG00000166145	6692	H3BNW5,O43278,H3BTQ8,H3BVD9,H3BMB6,H3BSM2,H3BR01	SPINT1	serine peptidase inhibitor%2C Kunitz type 1 [Source:HGNC Symbol%3BAcc:HGNC:11246]	86.8445	173.077
ENSG00000248405	1.46676	0.0677995	1	no	22:+:44702233-44862706	ENSG00000248405	553158	H0Y9T8,B1AHC3,B1AHC4	PRR5-ARHGAP8	PRR5-ARHGAP8 readthrough [Source:HGNC Symbol%3BAcc:HGNC:34512]	0.61435	1.76277
ENSG00000165572	-1.00693254619385	0.067854	1	no	13:-:41127569-41132802	ENSG00000165572	89890	L8ECN4,Q86V97	KBTBD6	kelch repeat and BTB domain containing 6 [Source:HGNC Symbol%3BAcc:HGNC:25340]	5.46581	2.82344
ENSG00000100410	-0.953632594081507	0.0678833	1	no	22:-:41459717-41468692	ENSG00000100410	84844	A0A024R1U2,Q7RTV0	PHF5A	PHD finger protein 5A [Source:HGNC Symbol%3BAcc:HGNC:18000]	35.5337	19.0463
ENSG00000174371	-0.92546823284021	0.0679687	1	no	1:+:241847967-241895148	ENSG00000174371	9156	A0A024R3V2,Q5T397,H0YAZ2,E5RGY3,Q5T399,Q5T398,Q9UQ84,E5RHK1	EXO1	exonuclease 1 [Source:HGNC Symbol%3BAcc:HGNC:3511]	14.0888	7.70057
ENSG00000136933	-1.04337328137811	0.0680314	1	no	9:+:125200542-125234161	ENSG00000136933	10244	A0A024R8A0,Q7Z6M1,A0A0S2Z4Z1,A0A0S2Z553,Q5T1S5,A0A0S2Z4Z5,Q5T1S4,A0A0S2Z506	RABEPK	Rab9 effector protein with kelch motifs [Source:HGNC Symbol%3BAcc:HGNC:16896]	6.80303	3.42655
ENSG00000171792	-0.906355660387825	0.0681796	1	no	12:+:2876258-2889524	ENSG00000171792	83695	Q9BSD3,F5H795,F5H7S2,F5H580,F5H0U1	RHNO1	RAD9-HUS1-RAD1 interacting nuclear orphan 1 [Source:HGNC Symbol%3BAcc:HGNC:28206]	29.1988	16.1721
ENSG00000188064	0.890458	0.0682736	1	no	22:-:45920366-45977162	ENSG00000188064	7477	B8A598,B8A595,A8K0G1,B8A597,P56706	WNT7B	Wnt family member 7B [Source:HGNC Symbol%3BAcc:HGNC:12787]	26.4602	50.92
ENSG00000099139	1.02191	0.0682769	1	no	9:+:75890644-76362975	ENSG00000099139	5125	A0A669KBD8,Q92824,B1AMG8,A0A669KA35,Q5JSG7,I0EZ71,B1AMG5	PCSK5	proprotein convertase subtilisin/kexin type 5 [Source:HGNC Symbol%3BAcc:HGNC:8747]	0.96697	2.03836
ENSG00000134202	-0.913834815461822	0.068278	1	no	1:-:109733932-109741038	ENSG00000134202	2947	Q6FGJ9,P21266,A0A0A0MTN3,A4UJ43	GSTM3	glutathione S-transferase mu 3 [Source:HGNC Symbol%3BAcc:HGNC:4635]	14.2548	7.85434
ENSG00000165704	-0.893361098148098	0.0682963	1	no	X:+:134460165-134520513	ENSG00000165704	3251	A0A0H3YEQ7,P00492,Q6LET3	HPRT1	hypoxanthine phosphoribosyltransferase 1 [Source:HGNC Symbol%3BAcc:HGNC:5157]	63.7313	35.6177
ENSG00000283162	1.83622	0.0683094	1	no	9:+:38433696-38543880	ENSG00000283162	-	-	-	STRA6-like (Stra6l) pseudogene	0.34358	1.27357
ENSG00000204420	1.83622	0.0683094	1	no	6:+:31718594-31726714	ENSG00000204420	80739	F8WDG3,A0A140T9V1,B7ZLJ5,A0A0G2JJG8,A0A140T9L8,O95866	MPIG6B	megakaryocyte and platelet inhibitory receptor G6b [Source:HGNC Symbol%3BAcc:HGNC:13937]	0.25034	0.92796
ENSG00000159388	1.03423	0.0683113	1	no	1:+:203305491-203309602	ENSG00000159388	7832	P78543	BTG2	BTG anti-proliferation factor 2 [Source:HGNC Symbol%3BAcc:HGNC:1131]	4.33971	9.22646
ENSG00000138160	-0.88496664645474	0.0683322	1	no	10:+:92574105-92655395	ENSG00000138160	3832	A0A7I2V3A9,A0A7I2YQY4,A0A7I2V3V3,P52732	KIF11	kinesin family member 11 [Source:HGNC Symbol%3BAcc:HGNC:6388]	31.2981	17.5937
ENSG00000126709	0.895465	0.0684193	1	no	1:-:27666064-27672212	ENSG00000126709	2537	A0A348GSI1,P09912	IFI6	interferon alpha inducible protein 6 [Source:HGNC Symbol%3BAcc:HGNC:4054]	169.817	327.932
ENSG00000164109	-0.896383905724463	0.0684825	1	no	4:-:120055623-120066858	ENSG00000164109	4085	D6RJE3,Q13257	MAD2L1	mitotic arrest deficient 2 like 1 [Source:HGNC Symbol%3BAcc:HGNC:6763]	16.889	9.41904
ENSG00000054598	0.894146	0.0685384	1	no	6:+:1609915-1613897	ENSG00000054598	2296	A3KPE3,W6CJ52,C6KMR8,Q12948	FOXC1	forkhead box C1 [Source:HGNC Symbol%3BAcc:HGNC:3800]	38.9502	75.1475
ENSG00000255717	-0.893174165644861	0.0685655	1	no	11:-:62851984-62855953	ENSG00000255717	23642	-	SNHG1	small nucleolar RNA host gene 1 [Source:HGNC Symbol%3BAcc:HGNC:32688]	25.3559	14.1725
ENSG00000253729	-0.953731134113162	0.0686823	1	no	8:-:47773111-47960178	ENSG00000253729	5591	P78527,F5GX40,H0YG84	PRKDC	protein kinase%2C DNA-activated%2C catalytic subunit [Source:HGNC Symbol%3BAcc:HGNC:9413]	45.3648	24.3141
ENSG00000165891	-0.947016138011797	0.0686874	1	no	12:-:77021248-77065569	ENSG00000165891	144455	H0YHW2,F8VSE7,F8VXV5,H0YIF4,Q96AV8	E2F7	E2F transcription factor 7 [Source:HGNC Symbol%3BAcc:HGNC:23820]	7.04431	3.79314
ENSG00000259768	-0.98832330571803	0.0687783	1	no	16:+:72665123-72822781	ENSG00000259768	-	-	-	novel transcript%2C antisense to ZFHX3	4.48145	2.34501
ENSG00000023909	-0.917413957890852	0.0691023	1	no	1:-:93885199-93909456	ENSG00000023909	2730	D3DT44,P48507	GCLM	glutamate-cysteine ligase modifier subunit [Source:HGNC Symbol%3BAcc:HGNC:4312]	85.6395	47.0702
ENSG00000112379	0.90412	0.069143	1	no	6:+:138161939-138344663	ENSG00000112379	57221	Q5TH69	ARFGEF3	ARFGEF family member 3 [Source:HGNC Symbol%3BAcc:HGNC:21213]	2.7485	5.33954
ENSG00000065833	-0.894647646235405	0.069365	1	no	6:-:83210402-83431051	ENSG00000065833	4199	P48163,O15199	ME1	malic enzyme 1 [Source:HGNC Symbol%3BAcc:HGNC:6983]	27.133	15.1503
ENSG00000066926	-0.901246475506859	0.0694015	1	no	18:-:57544377-57586732	ENSG00000066926	2235	K7ELX4,Q8TD50,K7EJM8,K7EJX5,A0A499FJN5,P22830	FECH	ferrochelatase [Source:HGNC Symbol%3BAcc:HGNC:3647]	7.06974	3.92955
ENSG00000258673	2.61115	0.0695871	1	no	1:+:110082688-110109719	ENSG00000258673	104355139	-	LINC01397	long intergenic non-protein coding RNA 1397 [Source:HGNC Symbol%3BAcc:HGNC:50677]	0.34633	2.19666
ENSG00000101773	-0.964100351073683	0.0696219	1	no	18:+:22798261-23026488	ENSG00000101773	5932	A0A024RC34,J3QL93,J3QLW6,J3QSH7,I6L8A6,A0A140TA82,J3QL00,J3QLH2,J3KSA4,V9GZ40,F6Q6H0,J3QRM0,Q99708	RBBP8	RB binding protein 8%2C endonuclease [Source:HGNC Symbol%3BAcc:HGNC:9891]	7.2396	3.85241
ENSG00000267288	1.72436	0.0698044	1	no	17:-:45168800-45171584	ENSG00000267288	-	-	-	novel transcript%2C antisense to HEXIM2	0.39302	1.34815
ENSG00000090273	-0.883580964689905	0.0700373	1	no	1:+:26900238-26946871	ENSG00000090273	10726	Q9Y266,A0A0A0MSU9,A0A0A0MSS4	NUDC	nuclear distribution C%2C dynein complex regulator [Source:HGNC Symbol%3BAcc:HGNC:8045]	41.6115	23.4137
ENSG00000258559	1.64707	0.0700705	1	no	14:-:74289127-74294425	ENSG00000258559	-	-	-	novel transcript%2C sense overlapping ABCD4	0.83124	2.70261
ENSG00000124120	-0.89708943170039	0.0702137	1	no	20:+:44475874-44494603	ENSG00000124120	79183	Q5QPC2,A6PVK2,Q9BTX7	TTPAL	alpha tocopherol transfer protein like [Source:HGNC Symbol%3BAcc:HGNC:16114]	11.4718	6.3947
ENSG00000137103	0.967201	0.0703428	1	no	9:+:35814451-35865518	ENSG00000137103	51754	A6NDV4,A0A2R8Y2M5	TMEM8B	transmembrane protein 8B [Source:HGNC Symbol%3BAcc:HGNC:21427]	1.1167	2.26638
ENSG00000152556	-0.880888544182125	0.070347	1	no	12:+:48105139-48146404	ENSG00000152556	5213	F8VYK8,F8VNZ1,P08237,F8VTQ3,A0A0S2Z4I1,F8VZ53,Q7KYX9,A0A2R8Y891,Q96I60,F8VTT5,A0A024R0Y5,F8VUB8,F8VVE3,F8VSF5,F8VX13,A0A0S2Z4A1,F8VZQ1,F8VW30,F8VP00,F8VSF7,F8VZI0,A0A0S2Z4A8,H0YHB8,P78457	PFKM	phosphofructokinase%2C muscle [Source:HGNC Symbol%3BAcc:HGNC:8877]	17.7481	10.005
ENSG00000065150	-0.889921572869214	0.0703722	1	no	13:+:97953658-98024296	ENSG00000065150	3843	E7ETV3,E7EWK4,C9JZ53,E7EV12,C9JQT6,C9J583,E7EQT5,C9JXE0,E7ETV8,F8WF30,E7EX05,H0Y3V4,H0Y8C6,E7ESZ1,O00410,Q9BVS9,C9JZD8,A0A0D9SG25,C9J875	IPO5	importin 5 [Source:HGNC Symbol%3BAcc:HGNC:6402]	31.2903	17.529
ENSG00000137642	0.879723	0.0703778	1	no	11:+:121452314-121633763	ENSG00000137642	6653	Q92673,L8EA23,E9PKB0,E9PS32,E9PP43,E9PPB3,A0A024R3H2	SORL1	sortilin related receptor 1 [Source:HGNC Symbol%3BAcc:HGNC:11185]	5.67227	10.8348
ENSG00000088367	0.942214	0.0705963	1	no	20:+:36091504-36232799	ENSG00000088367	2036	Q4VXN1,H0Y482,Q4VXN0,Q4VXN8,Q4VXN6,Q29RW3,Q4VXN5,H7C2K6,A0A0C4DH22,Q4VXN7,Q4VXN2,X6RC15,L8E750,Q9H4G0,A0A1B0GTW6	EPB41L1	erythrocyte membrane protein band 4.1 like 1 [Source:HGNC Symbol%3BAcc:HGNC:3378]	35.7071	71.2247
ENSG00000114686	-0.877767408457651	0.0707852	1	no	3:-:131462212-131502983	ENSG00000114686	11222	P09001,E9PF06,E7ETU7,D6RBQ5,H0Y9G6,Q96Q75,D6RC14	MRPL3	mitochondrial ribosomal protein L3 [Source:HGNC Symbol%3BAcc:HGNC:10379]	71.2727	40.2652
ENSG00000156787	-1.0948258769805	0.0709528	1	no	8:+:123041968-123152153	ENSG00000156787	93594	E5RG45,Q96DN5,H0YCP2,E5RHC6,H0YCY3,E5RFG6,E7ERK7,E5RI27,F5GYF1,E7EWW7,E5RI94	TBC1D31	TBC1 domain family member 31 [Source:HGNC Symbol%3BAcc:HGNC:30888]	2.02643	0.98491
ENSG00000240065	0.878697	0.0710157	1	no	6:+:32844136-32859851	ENSG00000240065	5698	A0A0G2JJQ0,A2ACR0,A0A0G2JJ13,A0A0G2JHI2,A0A0G2JJA7,P28065,A2ACR1	PSMB9	proteasome 20S subunit beta 9 [Source:HGNC Symbol%3BAcc:HGNC:9546]	35.3229	67.4236
ENSG00000073737	0.903857	0.0711028	1	no	2:+:169064789-169096167	ENSG00000073737	10170	C9J430,Q9BPW9	DHRS9	dehydrogenase/reductase 9 [Source:HGNC Symbol%3BAcc:HGNC:16888]	9.80338	19.0417
ENSG00000249565	-1.27186716728766	0.0711099	1	no	4:-:78180866-78182046	ENSG00000249565	442112	-	SERBP1P5	SERPINE1 mRNA binding protein 1 pseudogene 5 [Source:HGNC Symbol%3BAcc:HGNC:44632]	7.75381	3.33339
ENSG00000164920	1.16019	0.0711572	1	no	8:+:98944403-98952104	ENSG00000164920	116039	E5RH47,Q8N2R0,E5RH04,E5RGY8	OSR2	odd-skipped related transciption factor 2 [Source:HGNC Symbol%3BAcc:HGNC:15830]	2.07596	4.81627
ENSG00000161395	1.07571	0.0712174	1	no	17:-:39671122-39696797	ENSG00000161395	93210	J3QQL0,J3QRN7,Q96FM1,J3QKU0,J3KTJ2,A0A087WTP0	PGAP3	post-GPI attachment to proteins phospholipase 3 [Source:HGNC Symbol%3BAcc:HGNC:23719]	2.49339	5.45571
ENSG00000141076	-0.875691506553933	0.0712631	1	no	16:+:69131291-69231130	ENSG00000141076	84916	A0A0J9YWK2,Q969X6,A0A0J9YXV4,A0A0J9YXZ9,H3BPD7,A0A0J9YX18,J3KTR0,J3KSE6,I3L4T9,H3BSH7,J3KSI1,A0A0J9YWM9,H3BRM8	UTP4	UTP4 small subunit processome component [Source:HGNC Symbol%3BAcc:HGNC:1983]	31.6183	17.8883
ENSG00000243491	-1.86605429566325	0.071548	1	no	2:-:9757496-9770341	ENSG00000243491	-	-	-	novel transcript	1.20156	0.34218
ENSG00000105676	-0.995016083147387	0.0717258	1	no	19:+:19033575-19060311	ENSG00000105676	93436	F5H052,F5H4P3,B4E1N1,F5H3X1,H0YH65,F5GYY4,F5H2K4,F5H6J3,F5H3Y9,H0YGL0,F5H2X2,F5GWV0,F5H7V0,F5GZP0,F5H4H6,H0YGQ5,Q6NXE6	ARMC6	armadillo repeat containing 6 [Source:HGNC Symbol%3BAcc:HGNC:25049]	6.94476	3.61716
ENSG00000164050	0.874136	0.0717946	1	no	3:-:48403854-48430086	ENSG00000164050	5364	O43157,A1A4U0,A0A0B6XK48	PLXNB1	plexin B1 [Source:HGNC Symbol%3BAcc:HGNC:9103]	9.38158	17.8508
ENSG00000126953	-1.11374073716361	0.0717977	1	no	X:-:101345661-101348742	ENSG00000126953	1678	O60220,A0A2R8YDA8	TIMM8A	translocase of inner mitochondrial membrane 8A [Source:HGNC Symbol%3BAcc:HGNC:11817]	5.16165	2.47606
ENSG00000105329	-0.881201399373572	0.0719989	1	no	19:-:41301587-41353922	ENSG00000105329	7040	A0A7I2YQL8,A0A499FJK2,A0A078BC11,Q49IK8,A0A024R0P8,A0A078BFK3,Q49IL8,Q7Z488,Q7Z487,Q86YU2,B2C8Z3,P01137,A0A7I2V5Z9,A0A078BCH8,A0A078BCJ0,A0A078BBI5	TGFB1	transforming growth factor beta 1 [Source:HGNC Symbol%3BAcc:HGNC:11766]	31.639	17.8318
ENSG00000100342	0.895673	0.072077	1	no	22:+:36253071-36267530	ENSG00000100342	8542	A0A1B2FIV9,A0A1B2FIW9,U5LGW0,A0A1B2FK87,A0A1B2FJW8,A0A1B2FJ21,U5LKP5,A0A1B2FK26,A0A1B2FJI3,U5LKH9,A0A1B2FK47,A0A1B2FJT1,B1AH95,A0A1B2FJV6,U5LH96,A0A1B2FIY0,A0A1B2FJI7,A0A1B2FK07,A0A1B2FJ64,F8WB77,A0A1B2FK85,A0A1B2FJD2,U5LGY0,A0A1B2FK40,F8WCH3,A0A1B2FJJ4,U5LIG7,A0A1B2FJT7,A0A1B2FJH1,A0A1B2FJ38,A0A1B2FJ11,A0A1B2FJR5,A0A1B2FJP1,Q1WWL5,A0A0S2Z4X6,A0A1B2FK36,A0A1B2FJU4,B1AH94,U5LKQ0,B1AH96,U5LGU2,A0A1…	APOL1	apolipoprotein L1 [Source:HGNC Symbol%3BAcc:HGNC:618]	59.38	114.685
ENSG00000146411	0.899391	0.0721156	1	no	6:-:133987581-134052624	ENSG00000146411	154091	Q8TD20	SLC2A12	solute carrier family 2 member 12 [Source:HGNC Symbol%3BAcc:HGNC:18067]	6.7417	13.0543
ENSG00000243479	-1.47082527746459	0.0722305	1	no	7:+:157010805-157016426	ENSG00000243479	645249	-	MNX1-AS1	MNX1 antisense RNA 1 (head to head) [Source:HGNC Symbol%3BAcc:HGNC:48954]	4.81565	1.80357
ENSG00000121152	-0.873328196511572	0.0722729	1	no	2:+:96335766-96377091	ENSG00000121152	23397	E9PHA2,C9JZP1,L8E8P0,H7C415,C9J470,Q15003	NCAPH	non-SMC condensin I complex subunit H [Source:HGNC Symbol%3BAcc:HGNC:1112]	21.7834	12.3444
ENSG00000226145	-1.30966094713887	0.0723234	1	no	17:-:16817983-16822579	ENSG00000226145	353194	-	KRT16P6	keratin 16 pseudogene 6 [Source:HGNC Symbol%3BAcc:HGNC:50719]	4.17319	1.74768
ENSG00000014257	1.05534	0.0723665	1	no	3:+:132317369-132368298	ENSG00000014257	55	P15309,E9PFE6,H0Y8T3	ACP3	acid phosphatase 3 [Source:HGNC Symbol%3BAcc:HGNC:125]	2.29571	4.95275
ENSG00000131398	0.9705	0.0725461	1	no	19:-:50311937-50333515	ENSG00000131398	3748	E7ETH1,A0A590UJ62,E9PQY4,Q14003	KCNC3	potassium voltage-gated channel subfamily C member 3 [Source:HGNC Symbol%3BAcc:HGNC:6235]	2.44973	4.9832
ENSG00000143217	0.892782	0.0726808	1	no	1:-:161070998-161089558	ENSG00000143217	81607	Q96NY8	NECTIN4	nectin cell adhesion molecule 4 [Source:HGNC Symbol%3BAcc:HGNC:19688]	11.849	22.8389
ENSG00000116525	0.926303	0.0726813	1	no	1:-:33145399-33182059	ENSG00000116525	55223	Q9BVG3	TRIM62	tripartite motif containing 62 [Source:HGNC Symbol%3BAcc:HGNC:25574]	6.35462	12.5365
ENSG00000102144	-0.946130173034058	0.072812	1	no	X:+:77910739-78129295	ENSG00000102144	5230	P00558	PGK1	phosphoglycerate kinase 1 [Source:HGNC Symbol%3BAcc:HGNC:8896]	136.535	73.5648
ENSG00000166924	1.77342	0.072878	1	no	7:+:100483927-100494802	ENSG00000166924	222950	Q6ZVC0,C9JS30	NYAP1	neuronal tyrosine phosphorylated phosphoinositide-3-kinase adaptor 1 [Source:HGNC Symbol%3BAcc:HGNC:22009]	0.22349	0.79313
ENSG00000248126	1.77342	0.072878	1	no	5:+:1598127-1598247	ENSG00000248126	-	-	-	coiled-coil domain containing 127 (CCDC127) pseudogene	6.62888	23.5253
ENSG00000232564	2.23676	0.0729346	1	no	22:+:40521800-40526707	ENSG00000232564	101927257	-	MRTFA-AS1	MRTFA antisense RNA 1 [Source:HGNC Symbol%3BAcc:HGNC:40681]	0.17298	0.84641
ENSG00000228812	2.23676	0.0729346	1	no	20:+:62352995-62356480	ENSG00000228812	101928158	-	LAMA5-AS1	LAMA5 antisense RNA 1 [Source:HGNC Symbol%3BAcc:HGNC:40334]	0.39645	1.93981
ENSG00000224611	2.12573	0.0729573	1	no	3:+:172522228-172522444	ENSG00000224611	-	-	-	pseudogene similar to part of TBP-like 1 TBPL1	1.84814	8.37305
ENSG00000005448	-0.958162870988661	0.0730089	1	no	2:+:74421678-74425755	ENSG00000005448	84058	Q9H977	WDR54	WD repeat domain 54 [Source:HGNC Symbol%3BAcc:HGNC:25770]	12.2808	6.56193
ENSG00000138030	-1.3661278987979	0.0730413	1	no	2:+:27086747-27100762	ENSG00000138030	3795	C9JDL1,P50053	KHK	ketohexokinase [Source:HGNC Symbol%3BAcc:HGNC:6315]	2.1696	0.87373
ENSG00000171916	1.61115	0.0730819	1	no	17:+:18476737-18494945	ENSG00000171916	654346	J3QKS2,J3KT17,J3KSY2,J3QR96,J3QSH0,J3KRF0,Q6DKI2,J3KSV0	LGALS9C	galectin 9C [Source:HGNC Symbol%3BAcc:HGNC:33874]	0.25308	0.80261
ENSG00000090776	-1.03713641138797	0.0730913	1	no	X:+:68829021-68842160	ENSG00000090776	1947	P98172	EFNB1	ephrin B1 [Source:HGNC Symbol%3BAcc:HGNC:3226]	6.5971	3.33722
ENSG00000137135	-0.972498338556347	0.0731077	1	no	9:-:35658875-35675866	ENSG00000137135	84904	A0A2X0SFC2,Q8N4T4	ARHGEF39	Rho guanine nucleotide exchange factor 39 [Source:HGNC Symbol%3BAcc:HGNC:25909]	4.91526	2.60037
ENSG00000165272	-0.923253022656709	0.0731323	1	no	9:-:33441156-33447596	ENSG00000165272	360	A0A2R8YDV4,A0A2R8YD22,A0A2R8Y2R4,B4E034,Q92482	AQP3	aquaporin 3 (Gill blood group) [Source:HGNC Symbol%3BAcc:HGNC:636]	16.6472	9.11285
ENSG00000126787	-0.872129986253662	0.0732634	1	no	14:-:55148112-55191608	ENSG00000126787	9787	G3V4E5,G3V543,Q15398	DLGAP5	DLG associated protein 5 [Source:HGNC Symbol%3BAcc:HGNC:16864]	34.9722	19.8348
ENSG00000188112	0.873734	0.0733271	1	no	6:-:42101119-42142620	ENSG00000188112	647024	L8E8A3,Q5T0Z8	C6orf132	chromosome 6 open reading frame 132 [Source:HGNC Symbol%3BAcc:HGNC:21288]	19.2466	36.6113
ENSG00000242125	-0.898845764371087	0.0733893	1	no	1:+:28505980-28510892	ENSG00000242125	8420	-	SNHG3	small nucleolar RNA host gene 3 [Source:HGNC Symbol%3BAcc:HGNC:10118]	16.0726	8.94846
ENSG00000115596	1.67827	0.0734629	1	no	2:+:218859805-218874233	ENSG00000115596	7475	Q53S45,Q9Y6F9	WNT6	Wnt family member 6 [Source:HGNC Symbol%3BAcc:HGNC:12785]	0.58326	1.9378
ENSG00000197329	0.936868	0.0736161	1	no	2:-:64092652-64144420	ENSG00000197329	57162	Q53T26,Q96FA3	PELI1	pellino E3 ubiquitin protein ligase 1 [Source:HGNC Symbol%3BAcc:HGNC:8827]	5.32638	10.5852
ENSG00000163468	-0.911309057558052	0.073816	1	no	1:-:156308968-156367873	ENSG00000163468	7203	P49368,Q5SZW8,E9PRM9,Q5SZX9,E9PM09,E9PQ35,Q5SZX6,E9PRC8,B4DUR8,E9PRN0	CCT3	chaperonin containing TCP1 subunit 3 [Source:HGNC Symbol%3BAcc:HGNC:1616]	135.966	75.0481
ENSG00000135960	1.2587	0.0739326	1	no	2:-:108894471-108989372	ENSG00000135960	10913	Q9UNE0	EDAR	ectodysplasin A receptor [Source:HGNC Symbol%3BAcc:HGNC:2895]	0.87591	2.17575
ENSG00000206538	0.916007	0.0739381	1	no	3:-:86876388-86991149	ENSG00000206538	389136	A8MV65,H7C571,A0A1B0GTF5	VGLL3	vestigial like family member 3 [Source:HGNC Symbol%3BAcc:HGNC:24327]	2.1406	4.19297
ENSG00000113742	0.875756	0.07398	1	no	5:+:173888349-173961980	ENSG00000113742	80315	D3DQM9,B7ZLQ8,A0A590UK96,A0A590UJI5,H0YBG1,E5RJM0,E5RFP2,A0A590UJN2,Q17RY0	CPEB4	cytoplasmic polyadenylation element binding protein 4 [Source:HGNC Symbol%3BAcc:HGNC:21747]	5.31837	10.1309
ENSG00000168827	-0.867027308440144	0.0742648	1	no	3:+:158644527-158695581	ENSG00000168827	85476	D3DNL3,E5KND5,E5KND7,C9JA25,H7C5M4,C9IZ01,A0A0S2Z5W5,F8WAU4,Q96RP9	GFM1	G elongation factor mitochondrial 1 [Source:HGNC Symbol%3BAcc:HGNC:13780]	16.4367	9.35525
ENSG00000158483	-1.18788762914358	0.0743375	1	no	11:+:71787510-71801237	ENSG00000158483	55199	Q9NVL1	FAM86C1P	family with sequence similarity 86 member C1%2C pseudogene [Source:HGNC Symbol%3BAcc:HGNC:25561]	3.42826	1.56216
ENSG00000102316	0.921035	0.0743639	1	no	X:+:54807599-54816015	ENSG00000102316	10916	Q5H907,A0A024R9Y7,Q5H909,Q9UNF1	MAGED2	MAGE family member D2 [Source:HGNC Symbol%3BAcc:HGNC:16353]	8.58511	16.8751
ENSG00000116161	-0.865969536782177	0.0744494	1	no	1:+:174999163-175012027	ENSG00000116161	27101	Q6NVY0,A0A024R904,B2ZWH1,Q9HB71	CACYBP	calcyclin binding protein [Source:HGNC Symbol%3BAcc:HGNC:30423]	33.6453	19.1638
ENSG00000090339	0.919564	0.0744767	1	no	19:+:10271093-10286615	ENSG00000090339	3383	Q14601,Q5NKV8,A0A1C9J7T1,E7ESS4,P05362,K7EKL8	ICAM1	intercellular adhesion molecule 1 [Source:HGNC Symbol%3BAcc:HGNC:5344]	7.42465	14.5792
ENSG00000256073	-1.54197773419732	0.0745427	1	no	21:+:32393130-32393960	ENSG00000256073	84996	Q96HZ7	URB1-AS1	URB1 antisense RNA 1 (head to head) [Source:HGNC Symbol%3BAcc:HGNC:23128]	4.90651	1.74917
ENSG00000077238	-0.897211613745382	0.0745856	1	no	16:+:27313668-27364778	ENSG00000077238	3566	A0A0G2JLA1,H3BSE7,P24394,Q5FC08,H3BTD9,H3BRH7,I3L4W9,J9JII2,B9EGC0,I3L4H7	IL4R	interleukin 4 receptor [Source:HGNC Symbol%3BAcc:HGNC:6015]	10.8032	6.02151
ENSG00000166669	1.21618	0.0746781	1	no	16:+:10326434-10483638	ENSG00000166669	80063	I3L4M8,H3BUP1,H3BNE6,F5GY73,H3BR07,H3BPC9,Q5U623,B4DKH3	ATF7IP2	activating transcription factor 7 interacting protein 2 [Source:HGNC Symbol%3BAcc:HGNC:20397]	0.71119	1.71527
ENSG00000171206	0.8651	0.0748577	1	no	10:+:102644479-102658318	ENSG00000171206	81603	A0A2R8YFP1,A0A2R8YCF6,A0A2R8YD00,R4GN03,A0A2U3TZI0,A0A2R8Y580,A0A2R8Y5K0,Q9BZR9,A0A2R8Y500	TRIM8	tripartite motif containing 8 [Source:HGNC Symbol%3BAcc:HGNC:15579]	20.4352	38.6403
ENSG00000007968	-0.950578169781421	0.0749218	1	no	1:-:23506438-23531233	ENSG00000007968	1870	Q14209	E2F2	E2F transcription factor 2 [Source:HGNC Symbol%3BAcc:HGNC:3114]	6.4614	3.47068
ENSG00000165819	-0.908324420544313	0.0749343	1	no	14:-:21498133-21511342	ENSG00000165819	56339	A0A0G2JH39,B4E349,B4DTN4,H0YFV6,Q86U44,F5H6D8	METTL3	methyltransferase like 3 [Source:HGNC Symbol%3BAcc:HGNC:17563]	9.19195	5.08412
ENSG00000236526	1.62322	0.0749509	1	no	20:-:11909404-11918677	ENSG00000236526	-	-	-	novel transcript	0.62059	1.98466
ENSG00000197763	-1.05418389248316	0.0750842	1	no	3:-:126571779-126655124	ENSG00000197763	114112	H0YBQ0,Q86VQ6,H0YBI6	TXNRD3	thioredoxin reductase 3 [Source:HGNC Symbol%3BAcc:HGNC:20667]	5.12803	2.5636
ENSG00000258667	1.31366	0.075158	1	no	14:-:61707564-61751099	ENSG00000258667	105370526	-	HIF1A-AS3	HIF1A antisense RNA 3 [Source:HGNC Symbol%3BAcc:HGNC:54284]	1.6602	4.28403
ENSG00000213860	-1.6207007258835	0.0751913	1	no	7:+:20002765-20003247	ENSG00000213860	728501	-	RPL21P75	ribosomal protein L21 pseudogene 75 [Source:HGNC Symbol%3BAcc:HGNC:36460]	7.05777	2.38248
ENSG00000166130	-1.00551933574648	0.0752606	1	no	12:-:98613405-98645113	ENSG00000166130	121457	Q70UQ0	IKBIP	IKBKB interacting protein [Source:HGNC Symbol%3BAcc:HGNC:26430]	5.90862	3.05517
ENSG00000160094	0.866671	0.0753509	1	no	1:+:33256492-33300719	ENSG00000160094	149076	F5H055,Q5T0B9	ZNF362	zinc finger protein 362 [Source:HGNC Symbol%3BAcc:HGNC:18079]	19.7324	37.352
ENSG00000021645	1.13481	0.0754439	1	no	14:+:78170373-79868291	ENSG00000021645	9369	G3V4R9,A0A0U1RQC5,A0A0C4DGK4,A0A7I2YQT0,A0A0A0MR89,H0YJL2,A0A7I2V2B1,G3V247,A0A0U1RRJ0,Q9Y4C0,Q9HDB5	NRXN3	neurexin 3 [Source:HGNC Symbol%3BAcc:HGNC:8010]	0.40878	0.93183
ENSG00000183579	-1.0161212808771	0.0755334	1	no	22:+:28883572-29057488	ENSG00000183579	84133	Q96GS9,Q9ULT6	ZNRF3	zinc and ring finger 3 [Source:HGNC Symbol%3BAcc:HGNC:18126]	3.30907	1.69849
ENSG00000231948	-2.00355781941319	0.0758285	1	no	2:-:20590775-20592548	ENSG00000231948	100874343	-	HS1BP3-IT1	HS1BP3 intronic transcript 1 [Source:HGNC Symbol%3BAcc:HGNC:41474]	3.11926	0.80753
ENSG00000238273	1.34106	0.0759964	1	no	2:+:105363038-105378839	ENSG00000238273	-	-	-	novel transcript%2C antisense to FHL2	1.0504	2.76246
ENSG00000133943	1.34106	0.0759964	1	no	14:+:91060333-91225632	ENSG00000133943	80017	A0A0C4DGD8,E5RJ87,E5RJ62,H0YB62,E5RK14,E5RK56,E5RFT5,E5RGN8,E5RFZ6,E5RGP9,E5RHG2,H0YB09,E5RJL7,E5RIU5,E5RJD1,H0YB11,Q7Z3D6,E5RIL4,A0A0C4DGD4	DGLUCY	D-glutamate cyclase [Source:HGNC Symbol%3BAcc:HGNC:20498]	0.37999	0.99934
ENSG00000239305	0.916899	0.076006	1	no	2:-:86603398-86623866	ENSG00000239305	7844	O00237	RNF103	ring finger protein 103 [Source:HGNC Symbol%3BAcc:HGNC:12859]	3.29189	6.45209
ENSG00000154229	0.877689	0.0762954	1	no	17:+:66302613-66810743	ENSG00000154229	5578	Q7Z727,J3KRN5,A0A169TED2,B0LPH5,P17252,J3KN97,L7RSM7	PRKCA	protein kinase C alpha [Source:HGNC Symbol%3BAcc:HGNC:9393]	3.98356	7.59841
ENSG00000213390	-1.04419980391054	0.0763417	1	no	10:-:97222173-97292673	ENSG00000213390	84986	A0A2X0U4I8,R4GMS4,R4GNI4,Q14CB8	ARHGAP19	Rho GTPase activating protein 19 [Source:HGNC Symbol%3BAcc:HGNC:23724]	3.21904	1.62044
ENSG00000101782	0.860071	0.0764333	1	no	18:+:23453287-23486603	ENSG00000101782	8780	B4E1Q4,B0YJ89,O14730,J3QLP4,J3QQL5,I6L994	RIOK3	RIO kinase 3 [Source:HGNC Symbol%3BAcc:HGNC:11451]	19.7248	37.1672
ENSG00000105011	-0.888304362372282	0.0765359	1	no	19:-:14119512-14136613	ENSG00000105011	55723	A0A024R7G4,K7EIL9,K7ES22,K7ELW9,Q9NVP2,K7EM93	ASF1B	anti-silencing function 1B histone chaperone [Source:HGNC Symbol%3BAcc:HGNC:20996]	33.8644	18.9923
ENSG00000179222	0.890602	0.0767217	1	no	X:+:51803007-51902354	ENSG00000179222	9500	A0A024R254,Q9Y5V3	MAGED1	MAGE family member D1 [Source:HGNC Symbol%3BAcc:HGNC:6813]	5.73592	11.0393
ENSG00000198169	1.135	0.0767368	1	no	8:-:144720907-144756417	ENSG00000198169	90987	Q9BRH9,L0R6U9,H0YCK5	ZNF251	zinc finger protein 251 [Source:HGNC Symbol%3BAcc:HGNC:13045]	1.23216	2.80916
ENSG00000137310	-0.873823325374603	0.0767662	1	no	6:+:31158547-31167159	ENSG00000137310	6941	D2IYK5,Q9Y242,H0YFN0,A0A0G2JIJ7	TCF19	transcription factor 19 [Source:HGNC Symbol%3BAcc:HGNC:11629]	24.1786	13.697
ENSG00000112079	0.864339	0.0767774	1	no	6:-:36493892-36547479	ENSG00000112079	11329	Q15208,A0A024RD18	STK38	serine/threonine kinase 38 [Source:HGNC Symbol%3BAcc:HGNC:17847]	38.5013	72.7626
ENSG00000178607	1.02619	0.0767858	1	no	17:-:64039080-64130819	ENSG00000178607	2081	A0A7P0TA38,A0A7P0TAB0,O75460	ERN1	endoplasmic reticulum to nucleus signaling 1 [Source:HGNC Symbol%3BAcc:HGNC:3449]	0.55489	1.17317
ENSG00000124784	-0.951633685174463	0.0768624	1	no	6:+:7389793-7418037	ENSG00000124784	83732	Q9BRS2,E9PFQ8	RIOK1	RIO kinase 1 [Source:HGNC Symbol%3BAcc:HGNC:18656]	11.3221	6.07711
ENSG00000171867	-0.869008747054696	0.0768954	1	no	20:+:4686350-4701590	ENSG00000171867	5621	D4P3Q7,P04156,Q16409,Q6SES1,O75942,Q53YK7,A2A2V1,B2NI05,Q540C4,Q6FGR8,B2NI04,A0A6J4EE43,A1YVW6,Q6FGN5,Q7KYY8,X6RKS3,F7VJQ1,K0P2W7,Q86XR1	PRNP	prion protein [Source:HGNC Symbol%3BAcc:HGNC:9449]	34.7272	19.7384
ENSG00000215270	2.89126	0.0769482	1	no	22:-:15854195-15855243	ENSG00000215270	729057	-	TOMM40P2	TOMM40 pseudogene 2 [Source:HGNC Symbol%3BAcc:HGNC:54624]	0.12744	0.98151
ENSG00000164125	1.38876	0.0770636	1	no	4:-:158124474-158173318	ENSG00000164125	51313	K7EK71,K7ESC5,A0A0G2JLI7,Q6UWH4,K7EN70	GASK1B	golgi associated kinase 1B [Source:HGNC Symbol%3BAcc:HGNC:25312]	0.2884	0.78396
ENSG00000185275	1.71807	0.0771632	1	no	Y:-:18992467-18992709	ENSG00000185275	938	-	CD24P4	CD24 molecule pseudogene 4 [Source:HGNC Symbol%3BAcc:HGNC:1649]	3.57587	12.2127
ENSG00000198826	-0.859167910078015	0.0772254	1	no	15:+:32615144-32639941	ENSG00000198826	9824	A0A2X0SFK9,H3BQ41,H3BR51,Q6P4F7	ARHGAP11A	Rho GTPase activating protein 11A [Source:HGNC Symbol%3BAcc:HGNC:15783]	20.8161	11.9126
ENSG00000150753	-0.892683761071094	0.077269	1	no	5:+:10249929-10266389	ENSG00000150753	22948	D6RIZ7,B7ZAR1,E9PCA1,H0Y958,E7ENZ3,H0Y914,P48643	CCT5	chaperonin containing TCP1 subunit 5 [Source:HGNC Symbol%3BAcc:HGNC:1618]	83.593	46.7398
ENSG00000145386	-0.857098258060764	0.0773682	1	no	4:-:121816444-121823883	ENSG00000145386	890	P20248	CCNA2	cyclin A2 [Source:HGNC Symbol%3BAcc:HGNC:1578]	59.3009	33.9852
ENSG00000286555	1.8818	0.077709	1	no	11:+:72689650-72695821	ENSG00000286555	-	-	-	novel transcript%2C antisense to ARAP1	0.71958	2.75296
ENSG00000232850	1.58807	0.0779998	1	no	9:+:128128529-128130628	ENSG00000232850	389791	-	PTGES2-AS1	PTGES2 antisense RNA 1 (head to head) [Source:NCBI gene (formerly Entrezgene)%3BAcc:389791]	0.57292	1.78811
ENSG00000227403	-1.47631081654832	0.0780901	1	no	2:+:161244730-161249050	ENSG00000227403	100996579	-	LINC01806	long intergenic non-protein coding RNA 1806 [Source:HGNC Symbol%3BAcc:HGNC:52599]	1.82538	0.68105
ENSG00000167106	0.873087	0.0781071	1	no	9:-:127940582-127980989	ENSG00000167106	399665	Q5T9C2	FAM102A	family with sequence similarity 102 member A [Source:HGNC Symbol%3BAcc:HGNC:31419]	29.2462	55.6078
ENSG00000157150	-2.26659222524698	0.0782654	1	no	3:-:12153068-12158912	ENSG00000157150	7079	Q99727	TIMP4	TIMP metallopeptidase inhibitor 4 [Source:HGNC Symbol%3BAcc:HGNC:11823]	1.1756	0.25362
ENSG00000163689	-1.30513726890875	0.0783274	1	no	3:-:58717365-59050084	ENSG00000163689	200844	H7C4R0,H7C4Q4,C9J3M8,F5H9F7,H0Y8H3,C9IYJ1,F8WF72,A0A2U3TZK7,H7C5H9,Q6ZVT6,H7C586	CFAP20DC	CFAP20 domain containing [Source:HGNC Symbol%3BAcc:HGNC:24763]	0.77763	0.32669
ENSG00000115594	0.977589	0.0784499	1	no	2:+:102064544-102179874	ENSG00000115594	3554	B8ZZ73,C9JQ36,B8ZZW4,Q6NWP5,B9A040,C9JW84,H7BZM5,C9J3W8,C9JWB2,C9J686,F8WF92,P14778,Q6NWP6	IL1R1	interleukin 1 receptor type 1 [Source:HGNC Symbol%3BAcc:HGNC:5993]	1.94246	3.97078
ENSG00000227071	Inf	0.0784859	1	no	9:-:20683304-20684688	ENSG00000227071	101929548	-	FOCAD-AS1	FOCAD antisense RNA 1 [Source:HGNC Symbol%3BAcc:HGNC:49789]	0	1.28862
ENSG00000268499	Inf	0.0784859	1	no	19:+:38199836-38200934	ENSG00000268499	-	-	-	novel transcript%2C sense intronic to SIPA1L3	0	1.26177
ENSG00000259121	Inf	0.0784859	1	no	14:+:39090901-39091101	ENSG00000259121	-	-	-	ribosomal protein%2C large%2C P1 (RPLP1) pseudogene	0	2.71187
ENSG00000176268	Inf	0.0784859	1	no	13:-:40863599-40863902	ENSG00000176268	360182	-	CYCSP34	CYCS pseudogene 34 [Source:HGNC Symbol%3BAcc:HGNC:24408]	0	1.79305
ENSG00000232687	Inf	0.0784859	1	no	21:-:29127701-29128188	ENSG00000232687	654376	-	RPL12P9	ribosomal protein L12 pseudogene 9 [Source:HGNC Symbol%3BAcc:HGNC:23766]	0	1.11698
ENSG00000269873	Inf	0.0784859	1	no	19:-:54438010-54438346	ENSG00000269873	-	-	-	novel transcript	0	1.61747
ENSG00000284630	Inf	0.0784859	1	no	22:+:21657811-21661021	ENSG00000284630	-	-	-	novel pseudogene	0	1.15729
ENSG00000265443	Inf	0.0784859	1	no	17:-:30726305-30727564	ENSG00000265443	-	-	-	novel transcript	0	1.18497
ENSG00000240233	Inf	0.0784859	1	no	14:-:77547566-77547846	ENSG00000240233	106479437	-	RN7SL587P	RNA%2C 7SL%2C cytoplasmic 587%2C pseudogene [Source:HGNC Symbol%3BAcc:HGNC:46603]	0	1.93981
ENSG00000250614	Inf	0.0784859	1	no	7:-:76474587-76478856	ENSG00000250614	-	-	-	novel transcript%2C antisense to DTX2	0	1.20328
ENSG00000201749	Inf	0.0784859	1	no	9:-:114615455-114615568	ENSG00000201749	-	-	Y_RNA	Y RNA [Source:RFAM%3BAcc:RF00019]	0	4.78145
ENSG00000236732	Inf	0.0784859	1	no	3:-:32151083-32151895	ENSG00000236732	-	-	-	ribosomal protein L21 (RPL21) pseudogene	0	1.15484
ENSG00000160325	0.976021	0.0784931	1	no	9:+:133459965-133470848	ENSG00000160325	11094	F6TGH8,Q9UGQ2	CACFD1	calcium channel flower domain containing 1 [Source:HGNC Symbol%3BAcc:HGNC:1365]	3.9687	8.10402
ENSG00000136167	-0.899437634209242	0.0787462	1	no	13:-:46125920-46211871	ENSG00000136167	3936	P13796,A0A024RDT4,Q5TBN3,Q5TBN5	LCP1	lymphocyte cytosolic protein 1 [Source:HGNC Symbol%3BAcc:HGNC:6528]	10.2053	5.67947
ENSG00000173391	0.853951	0.0788683	1	no	12:-:10158301-10172138	ENSG00000173391	4973	F5H0N6,P78380,F5GZH1,J3QTI8,F5H001,A0A024RAU0,B7ZAN8,F5H3G7,F5H7N8	OLR1	oxidized low density lipoprotein receptor 1 [Source:HGNC Symbol%3BAcc:HGNC:8133]	25.3415	47.5487
ENSG00000116830	-0.859548658817627	0.0788834	1	no	1:+:117060326-117107453	ENSG00000116830	8458	O00358,Q9UNY4,X6RI15	TTF2	transcription termination factor 2 [Source:HGNC Symbol%3BAcc:HGNC:12398]	10.3901	5.94442
ENSG00000080608	-0.892751033527255	0.0790565	1	no	9:-:2720469-2844095	ENSG00000080608	9933	Q15397,S4R3K8	PUM3	pumilio RNA binding family member 3 [Source:HGNC Symbol%3BAcc:HGNC:29676]	21.6396	12.0989
ENSG00000137267	-1.41252080428235	0.0793128	1	no	6:-:3153497-3157544	ENSG00000137267	7280	Q13885,A5D906,A5D907	TUBB2A	tubulin beta 2A class IIa [Source:HGNC Symbol%3BAcc:HGNC:12412]	1.81646	0.70836
ENSG00000156970	-0.857030529105917	0.079429	1	no	15:+:40161023-40221123	ENSG00000156970	701	D6PW95,H0YN44,H0YMK5,O60566	BUB1B	BUB1 mitotic checkpoint serine/threonine kinase B [Source:HGNC Symbol%3BAcc:HGNC:1149]	24.4121	13.9912
ENSG00000109861	0.980035	0.0795935	1	no	11:-:88265069-88359684	ENSG00000109861	1075	A0A7I2V3A6,I3V9T1,I3V9V6,A0A7I2V6E3,A0A7I2YQ96,A0A7I2V592,A0A7I2V4Z3,A0A7I2V5L5,I3V9T0,A0A7I2V5C5,A0A7I2V2Q8,A0A7I2V3A2,A0A7I2YQT5,A0A7I2V3M6,H0YCY8,I3V9V3,A0A7I2V466,I3V9S3,H0YDA2,P53634,A0A7I2V5J2,A0A7I2V2V5,A0A7I2V2F3	CTSC	cathepsin C [Source:HGNC Symbol%3BAcc:HGNC:2528]	23.7868	48.7075
ENSG00000092445	-0.889253365944209	0.0796428	1	no	15:+:41557675-41583589	ENSG00000092445	7301	H0YKZ2,H0YN24,Q8N6J3,H0YNK6,H3BPR7,Q06418	TYRO3	TYRO3 protein tyrosine kinase [Source:HGNC Symbol%3BAcc:HGNC:12446]	5.28772	2.96358
ENSG00000110880	-0.850154441555716	0.0797692	1	no	12:-:108645109-108731526	ENSG00000110880	23603	F8VTT6,F8VV53,A0A024RBI5,H0YHL7,F8VRE9,F8VUX3,B4E3S0,F8VVB7,F8VSA4,F8W1H8,Q9ULV4	CORO1C	coronin 1C [Source:HGNC Symbol%3BAcc:HGNC:2254]	25.0318	14.4149
ENSG00000110958	-0.884396690844273	0.0798257	1	no	12:-:56663341-56688408	ENSG00000110958	10728	A0A087WYT3,B3KUY2,B4DDC6,A0A024RB32,Q15185	PTGES3	prostaglandin E synthase 3 [Source:HGNC Symbol%3BAcc:HGNC:16049]	137.261	77.1898
ENSG00000163898	0.851569	0.0799488	1	no	3:-:185506262-185552588	ENSG00000163898	200879	F8WE09,A2IBA6,H7BZL3,Q8WWY8,A2IBA8,H7C2X1	LIPH	lipase H [Source:HGNC Symbol%3BAcc:HGNC:18483]	17.9298	33.5865
ENSG00000175662	0.865111	0.0800431	1	no	17:-:17843511-17972422	ENSG00000175662	146691	F5H3S6,K7ENB0,B7Z2U2,K7EKL6,Q6ZVM7	TOM1L2	target of myb1 like 2 membrane trafficking protein [Source:HGNC Symbol%3BAcc:HGNC:11984]	5.874	11.1071
ENSG00000111863	-1.37023229713063	0.0800948	1	no	6:-:11712054-11807046	ENSG00000111863	84830	D6R9A9,H0Y9P4,H0YAA5,D6RDG9,Q96IZ2	ADTRP	androgen dependent TFPI regulating protein [Source:HGNC Symbol%3BAcc:HGNC:21214]	1.49025	0.59844
ENSG00000187244	0.850853	0.0801224	1	no	19:+:44809071-44821421	ENSG00000187244	4059	A0A6B9LT91,A0A0U3LNL0,A0A1A9C7B7,A0A0U4CBV7,A0A6B9LZX3,A0A172M5V3,A0A087WXM8,A0A1Z1VXG4,K7ENU8,K7ERB7,A0A1Z1VXG5,A0A068W6H0,A0A0U4DJH2,P50895	BCAM	basal cell adhesion molecule (Lutheran blood group) [Source:HGNC Symbol%3BAcc:HGNC:6722]	14.9279	27.9494
ENSG00000151715	1.23769	0.0805894	1	no	11:+:129815848-129860003	ENSG00000151715	120224	Q96B21,A0A024R3N8	TMEM45B	transmembrane protein 45B [Source:HGNC Symbol%3BAcc:HGNC:25194]	1.27083	3.11108
ENSG00000242198	-2.61124039663443	0.0806077	1	no	5:+:75374463-75374809	ENSG00000242198	-	-	-	ribosomal protein S26 (RPS26) pseudogene	3.08202	0.52362
ENSG00000274825	-2.61124039663443	0.0806077	1	no	20:+:38955910-38956547	ENSG00000274825	-	-	-	novel transcript	1.67627	0.28479
ENSG00000121064	0.8544	0.0806244	1	no	17:+:56978129-57006768	ENSG00000121064	59342	Q9HB40,I3L195,I3L4Z9,I3L506,I3L4Z3,I3L2N6	SCPEP1	serine carboxypeptidase 1 [Source:HGNC Symbol%3BAcc:HGNC:29507]	37.8982	71.1312
ENSG00000173230	0.869679	0.080641	1	no	3:-:121663199-121749767	ENSG00000173230	2804	E7EU81,F8WF12,H7C5I7,H0Y867,Q6PG47,Q14789,C9J8Q0	GOLGB1	golgin B1 [Source:HGNC Symbol%3BAcc:HGNC:4429]	17.5426	33.2764
ENSG00000068784	-0.972261688923651	0.080682	1	no	2:-:45388680-45612165	ENSG00000068784	55133	Q8N5C6	SRBD1	S1 RNA binding domain 1 [Source:HGNC Symbol%3BAcc:HGNC:25521]	5.28635	2.79716
ENSG00000137331	-0.906696280160601	0.0807111	1	no	6:-:30743199-30744548	ENSG00000137331	8870	Q5ST79,P46695,Q5ST77	IER3	immediate early response 3 [Source:HGNC Symbol%3BAcc:HGNC:5392]	32.975	18.2593
ENSG00000167088	-0.881267389609762	0.080721	1	no	18:+:21612314-21633524	ENSG00000167088	6632	P62314,P62316,Q7Z5A3,J3QLR7,J3QLI9	SNRPD1	small nuclear ribonucleoprotein D1 polypeptide [Source:HGNC Symbol%3BAcc:HGNC:11158]	12.5104	7.05056
ENSG00000172548	-1.3745401386141	0.0808269	1	no	5:+:157460213-157474722	ENSG00000172548	348938	H0YC31,Q0D2K0	NIPAL4	NIPA like domain containing 4 [Source:HGNC Symbol%3BAcc:HGNC:28018]	1.43029	0.57265
ENSG00000185561	0.945542	0.0809065	1	no	17:-:1702816-1710377	ENSG00000185561	727910	A6NGC4	TLCD2	TLC domain containing 2 [Source:HGNC Symbol%3BAcc:HGNC:33522]	2.80588	5.60979
ENSG00000161980	-0.997298828941507	0.0809347	1	no	16:-:46407-53608	ENSG00000161980	51728	L0R6M6,Q9Y2Y1	POLR3K	RNA polymerase III subunit K [Source:HGNC Symbol%3BAcc:HGNC:14121]	12.3383	6.41621
ENSG00000124602	1.34923	0.0809388	1	no	6:-:41026895-41039221	ENSG00000124602	222643	Q8IV45	UNC5CL	unc-5 family C-terminal like [Source:HGNC Symbol%3BAcc:HGNC:21203]	0.78363	2.07257
ENSG00000261578	0.898639	0.0809671	1	no	11:+:76800364-76804555	ENSG00000261578	-	-	-	novel transcript%2C overlapping to TSKU	6.21853	12.035
ENSG00000134690	-0.865602500453773	0.0810778	1	no	1:+:37692481-37709719	ENSG00000134690	55143	Q53HL2	CDCA8	cell division cycle associated 8 [Source:HGNC Symbol%3BAcc:HGNC:14629]	32.2538	18.3759
ENSG00000165121	1.46372	0.0811296	1	no	9:+:85805359-85849542	ENSG00000165121	-	-	-	kinesin family member 27 (KIF27) pseudogene	0.80843	2.31478
ENSG00000113430	-1.13608190491801	0.0811658	1	no	5:-:1877413-1887236	ENSG00000113430	50805	D6RC00,P78413,D6RAS8	IRX4	iroquois homeobox 4 [Source:HGNC Symbol%3BAcc:HGNC:6129]	4.22534	1.99576
ENSG00000092969	1.02619	0.0812344	1	no	1:+:218345336-218444619	ENSG00000092969	7042	P61812	TGFB2	transforming growth factor beta 2 [Source:HGNC Symbol%3BAcc:HGNC:11768]	1.62408	3.43369
ENSG00000254577	2.54076	0.0812493	1	no	11:+:43390283-43395495	ENSG00000254577	-	-	-	novel transcript%2C sense overlapping TTC17	1.09576	6.61914
ENSG00000267648	2.54076	0.0812493	1	no	17:-:35406948-35407818	ENSG00000267648	-	-	-	DTW domain containing 2 (DTWD2) pseudogene	0.23022	1.3907
ENSG00000230300	2.54076	0.0812493	1	no	13:-:33158587-33164409	ENSG00000230300	100874373	-	STARD13-IT1	STARD13 intronic transcript 1 [Source:HGNC Symbol%3BAcc:HGNC:41453]	0.44364	2.67987
ENSG00000228486	1.38876	0.0812918	1	no	2:+:97664217-97703064	ENSG00000228486	728537	A0A1B0GWB7,A0A1B0GVE2,A0A1B0GUK5,A0A1B0GVP0,A0A1B0GV62,A0A1B0GVT1,A0A1B0GTH1,A0A1B0GW71,A0A1B0GUD5,A0A1B0GUG7,A0A1B0GWK3,A0A1B0GWI3,A0A1B0GVN3,A0A1B0GTX5,A0A1B0GW88	C2orf92	chromosome 2 open reading frame 92 [Source:HGNC Symbol%3BAcc:HGNC:49272]	0.32901	0.89436
ENSG00000145604	-0.845964103353545	0.0814319	1	no	5:+:36151989-36196849	ENSG00000145604	6502	A0A7P0S4R7,Q13309,D6RF40,A0A0A0MTL5,D6R9R7,A0A7I2V2J7,A0A7I2V413,A0A7I2YQH6,A0A7I2YQB7,D6RHY6,D6RAG5,H0Y9I9,A0A024R069,A0A7I2V3U1,A0A7I2V5B8,A0A7I2YQC7	SKP2	S-phase kinase associated protein 2 [Source:HGNC Symbol%3BAcc:HGNC:10901]	10.9472	6.32244
ENSG00000083720	-0.845186262108622	0.081529	1	no	5:-:41730065-41870425	ENSG00000083720	5019	P55809,A1E286,A0A024R040,E9PDW2	OXCT1	3-oxoacid CoA-transferase 1 [Source:HGNC Symbol%3BAcc:HGNC:8527]	39.0613	22.5716
ENSG00000183287	-1.31403938764944	0.0815322	1	no	18:-:59430939-59697662	ENSG00000183287	147372	A0A0A0MS88,K7EQ81,Q6UXH8,A0A3B3IRL6	CCBE1	collagen and calcium binding EGF domains 1 [Source:HGNC Symbol%3BAcc:HGNC:29426]	1.0096	0.42153
ENSG00000143367	0.845823	0.0816013	1	no	1:+:151540305-151583583	ENSG00000143367	7286	Q6UWW7,Q9NNX1,A6PVU8	TUFT1	tuftelin 1 [Source:HGNC Symbol%3BAcc:HGNC:12422]	20.7004	38.6223
ENSG00000166046	0.959075	0.0816154	1	no	12:+:106301929-106347003	ENSG00000166046	255394	A0A024RBH4,F8VRQ3,F8VW27,G3V1Z2,F8W0R5,F8VU20,Q8N4U5,L8E978,F8W1M6	TCP11L2	t-complex 11 like 2 [Source:HGNC Symbol%3BAcc:HGNC:28627]	2.22265	4.48563
ENSG00000253716	-1.65563451599288	0.0816823	1	no	8:-:143280161-143281690	ENSG00000253716	100507316	-	MINCR	MYC-induced long non-coding RNA [Source:HGNC Symbol%3BAcc:HGNC:51653]	1.92223	0.63336
ENSG00000182568	0.928892	0.0819782	1	no	3:-:18345377-18445588	ENSG00000182568	6304	C9J7F3,A0A1D5RMP0,C9JP21,C9J3I0,H0YN86,A0A024R2H1,C9JLL5,A0A087WW22,C9JGL9,C9IZC5,A0A087WW75,Q01826,A0A0B6XK52	SATB1	SATB homeobox 1 [Source:HGNC Symbol%3BAcc:HGNC:10541]	1.37478	2.71706
ENSG00000114767	-0.95571106017288	0.0820297	1	no	3:-:51933429-51941904	ENSG00000114767	9136	O43818	RRP9	ribosomal RNA processing 9%2C U3 small nucleolar RNA binding protein [Source:HGNC Symbol%3BAcc:HGNC:16829]	18.6393	9.97635
ENSG00000105220	-0.872156406445141	0.0821053	1	no	19:+:34359480-34402413	ENSG00000105220	2821	K7EIL4,K7ELR7,K7ERC6,A0A0J9YX90,K7EP41,K7EPY4,P06744,A0A2R8Y6C7,K7ERK8,A0A0J9YYI8,K7EQ48,A0A0J9YXM3,A0A0J9YXP8,A0A2U3TZU2,A0A2R8YF08,A0A0J9YXH9,A0A0G2JLI6,K7ENA0,A0A0J9YYH3	GPI	glucose-6-phosphate isomerase [Source:HGNC Symbol%3BAcc:HGNC:4458]	40.0359	22.7062
ENSG00000111358	-0.86243801320497	0.0824759	1	no	12:+:123633739-123662604	ENSG00000111358	2967	F5H3G1,F5GWD3,H0YFF7,F5GX35,F5H4K7,A0A087WYD5,F5GXG6,F5H6X0,Q13889	GTF2H3	general transcription factor IIH subunit 3 [Source:HGNC Symbol%3BAcc:HGNC:4657]	19.0951	10.9029
ENSG00000237004	-1.21726451288342	0.0825045	1	no	7:+:32728569-32753744	ENSG00000237004	441208	-	ZNRF2P1	zinc and ring finger 2 pseudogene 1 [Source:HGNC Symbol%3BAcc:HGNC:42792]	9.39316	4.19392
ENSG00000163993	0.848239	0.0825402	1	no	4:+:6693878-6697170	ENSG00000163993	6286	P25815	S100P	S100 calcium binding protein P [Source:HGNC Symbol%3BAcc:HGNC:10504]	129.283	241.617
ENSG00000204991	0.959486	0.0825814	1	no	16:+:89818179-89871319	ENSG00000204991	84501	H3BV39,H3BV74,Q8WWL2	SPIRE2	spire type actin nucleation factor 2 [Source:HGNC Symbol%3BAcc:HGNC:30623]	1.79658	3.62679
ENSG00000091651	-0.889704843037829	0.0827532	1	no	16:+:46689643-46698394	ENSG00000091651	23594	H3BTQ7,H3BMA4,Q9Y5N6,H3BT22	ORC6	origin recognition complex subunit 6 [Source:HGNC Symbol%3BAcc:HGNC:17151]	11.665	6.5358
ENSG00000227401	2.32736	0.0827951	1	no	20:+:35588324-35588607	ENSG00000227401	140696	-	RPL37P1	ribosomal protein L37 pseudogene 1 [Source:HGNC Symbol%3BAcc:HGNC:16337]	0.94143	4.90492
ENSG00000280149	2.32736	0.0827951	1	no	7:+:149851572-149852170	ENSG00000280149	-	-	-	TEC	0.44635	2.32554
ENSG00000265218	2.32736	0.0827951	1	no	17:+:64892729-64910180	ENSG00000265218	-	-	-	novel transcript%2C antisense to LRRC37A3	0.19703	1.02653
ENSG00000251299	2.18231	0.082843	1	no	13:+:24943575-24944498	ENSG00000251299	100422635	-	SLC25A15P3	solute carrier family 25 member 15 pseudogene 3 [Source:HGNC Symbol%3BAcc:HGNC:39844]	1.15243	5.42997
ENSG00000273055	2.18231	0.082843	1	no	7:+:107942116-107942740	ENSG00000273055	-	-	-	novel transcript%2C antisense to LAMB1	0.53473	2.51951
ENSG00000255565	3.50424	0.082855	1	no	12:+:15780068-15782120	ENSG00000255565	-	-	-	novel transcript	0.14374	1.69322
ENSG00000206228	3.50424	0.082855	1	no	8:-:82291624-82292379	ENSG00000206228	389674	-	HNRNPA1P4	heterogeneous nuclear ribonucleoprotein A1 pseudogene 4 [Source:HGNC Symbol%3BAcc:HGNC:32234]	0.08841	1.04146
ENSG00000258412	3.50424	0.082855	1	no	14:+:96210860-96214818	ENSG00000258412	-	-	-	novel transcript%2C sense intronic to BDKRB2	0.14531	1.71162
ENSG00000226088	3.50424	0.082855	1	no	1:-:70359562-70360437	ENSG00000226088	102724548	-	HHLA3-AS1	HHLA3 antisense RNA 1 [Source:HGNC Symbol%3BAcc:HGNC:40277]	0.11625	1.3693
ENSG00000179409	-0.857098258060764	0.0831946	1	no	17:-:744421-753999	ENSG00000179409	50628	E7EN12,I3L2C7,Q8WUM5,I3L1J7,I3L399,I3L4M4,P57678,I3L4A4	GEMIN4	gem nuclear organelle associated protein 4 [Source:HGNC Symbol%3BAcc:HGNC:15717]	14.1777	8.12523
ENSG00000174718	0.857529	0.0831975	1	no	12:+:31959370-31993107	ENSG00000174718	55196	F5H488,Q9HCM1,J3KPI3	RESF1	retroelement silencing factor 1 [Source:HGNC Symbol%3BAcc:HGNC:25559]	6.75855	12.7127
ENSG00000144554	-0.850000502736814	0.0832815	1	no	3:+:10026370-10101932	ENSG00000144554	2177	F8WE37,H7BZJ7,Q9BXW9,A0A6Q8PFY3	FANCD2	FA complementation group D2 [Source:HGNC Symbol%3BAcc:HGNC:3585]	8.10777	4.66946
ENSG00000250899	-0.997034695831855	0.0832983	1	no	12:+:3041437-3044950	ENSG00000250899	-	-	-	novel transcript	6.29608	3.27472
ENSG00000115641	0.840394	0.0834112	1	no	2:-:105357712-105438513	ENSG00000115641	2274	F8WDA8,I0CE67,Q53QP3,U3KQT4,Q6I9R8,C9J3S8,Q53T40,Q14192	FHL2	four and a half LIM domains 2 [Source:HGNC Symbol%3BAcc:HGNC:3703]	12.761	23.7197
ENSG00000178836	1.68832	0.0834966	1	no	2:-:233754305-233755345	ENSG00000178836	-	-	-	DnaJ (Hsp40) homolog%2C subfamily B%2C member 3 (Dnajb3) (Mus musculus) pseudogene	0.83471	2.79263
ENSG00000125089	0.924091	0.0836332	1	no	4:+:8182072-8241803	ENSG00000125089	54436	B3KWX8,D6RC98,Q6NVH2,Q8TE82,H0YA34,D6REB6,A2RRQ8,H0YAJ7,U3KQ04,E7EQR1,D6RI07,H0Y9A4,D3DVT6	SH3TC1	SH3 domain and tetratricopeptide repeats 1 [Source:HGNC Symbol%3BAcc:HGNC:26009]	1.74023	3.42789
ENSG00000164167	-0.988911043448788	0.0836929	1	no	4:+:146175703-146200000	ENSG00000164167	11157	P62312	LSM6	LSM6 homolog%2C U6 small nuclear RNA and mRNA degradation associated [Source:HGNC Symbol%3BAcc:HGNC:17017]	5.76768	3.01683
ENSG00000100504	-0.861346408946609	0.0839194	1	no	14:-:50857891-50944483	ENSG00000100504	5836	E9PK47,Q6P1L4,P06737	PYGL	glycogen phosphorylase L [Source:HGNC Symbol%3BAcc:HGNC:9725]	85.2644	48.7212
ENSG00000242515	1.10719	0.084242	1	no	2:+:233636454-233773305	ENSG00000242515	54575	Q9HAW8,Q5DT02	UGT1A10	UDP glucuronosyltransferase family 1 member A10 [Source:HGNC Symbol%3BAcc:HGNC:12531]	1.9902	4.45078
ENSG00000078081	1.21577	0.0842925	1	no	3:-:183122215-183163839	ENSG00000078081	27074	E7ETP9,C9JDI8,Q9UQV4,C9JYP5	LAMP3	lysosomal associated membrane protein 3 [Source:HGNC Symbol%3BAcc:HGNC:14582]	1.04191	2.51221
ENSG00000219607	-1.47304310271441	0.0843802	1	no	6:+:5085341-5089487	ENSG00000219607	648791	B7ZBB8	PPP1R3G	protein phosphatase 1 regulatory subunit 3G [Source:HGNC Symbol%3BAcc:HGNC:14945]	1.01543	0.37972
ENSG00000161547	-0.837645880477501	0.0843911	1	no	17:-:76734115-76737333	ENSG00000161547	6427	Q01130,A0A2I7N9Z4,J3KP15,J3QL05	SRSF2	serine and arginine rich splicing factor 2 [Source:HGNC Symbol%3BAcc:HGNC:10783]	62.8882	36.5304
ENSG00000107833	-0.919493554624715	0.0847216	1	no	10:-:101781325-101783413	ENSG00000107833	10360	O75607	NPM3	nucleophosmin/nucleoplasmin 3 [Source:HGNC Symbol%3BAcc:HGNC:7931]	37.8143	20.754
ENSG00000084774	-0.836704819257396	0.084815	1	no	2:+:27217369-27243943	ENSG00000084774	790	H7C3Z5,P27708,F8VPD4,H7C2E4,Q53SZ4,Q53SY7,H7BZB3,G1UI39,Q05682,O76075	CAD	carbamoyl-phosphate synthetase 2%2C aspartate transcarbamylase%2C and dihydroorotase [Source:HGNC Symbol%3BAcc:HGNC:1424]	22.7448	13.2206
ENSG00000261072	1.62483	0.0849435	1	no	15:-:56192353-56193262	ENSG00000261072	-	-	-	hydroxyacyl-CoA dehydrogenase (HADH) pseudogene	1.10178	3.52742
ENSG00000080824	-1.08159487104833	0.0849473	1	no	14:-:102080742-102139699	ENSG00000080824	3320	K9JA46,G3V2J8,Q2VPJ6,Q96HX7,G3V592,A0A0U1RR69,H0YJF5,P07900,Q8TBA7	HSP90AA1	heat shock protein 90 alpha family class A member 1 [Source:HGNC Symbol%3BAcc:HGNC:5253]	448.86	220.171
ENSG00000114302	-0.859974238917418	0.085043	1	no	3:-:48744597-48847874	ENSG00000114302	5576	C9J830,H7C4A9,H7C330,A0A0S2Z472,A0A024R2W3,P13861,H7C1L0	PRKAR2A	protein kinase cAMP-dependent type II regulatory subunit alpha [Source:HGNC Symbol%3BAcc:HGNC:9391]	10.47	5.98836
ENSG00000261512	1.37365	0.085086	1	no	16:-:46622861-46624451	ENSG00000261512	-	-	-	novel transcript	1.34439	3.61639
ENSG00000179163	1.16087	0.0853871	1	no	1:-:23845077-23868290	ENSG00000179163	2517	P04066	FUCA1	alpha-L-fucosidase 1 [Source:HGNC Symbol%3BAcc:HGNC:4006]	2.38835	5.54365
ENSG00000148291	-1.01739974456682	0.0855424	1	no	9:+:133356550-133361158	ENSG00000148291	6835	Q15527,A0A024R8G1	SURF2	surfeit 2 [Source:HGNC Symbol%3BAcc:HGNC:11475]	19.2695	9.88199
ENSG00000152455	-0.956310571334235	0.0856386	1	no	10:+:14878820-14904315	ENSG00000152455	79723	C9IYH9,H0Y306,C9JMB4,Q9H5I1,Q5JSS2,G5E9A8	SUV39H2	suppressor of variegation 3-9 homolog 2 [Source:HGNC Symbol%3BAcc:HGNC:17287]	7.46222	3.99237
ENSG00000124171	0.882748	0.0858735	1	no	20:+:50731580-50756795	ENSG00000124171	84612	Q9BYG5	PARD6B	par-6 family cell polarity regulator beta [Source:HGNC Symbol%3BAcc:HGNC:16245]	5.70074	10.9121
ENSG00000185404	0.844387	0.0859214	1	no	2:+:230327184-230403732	ENSG00000185404	93349	U5Y1J8,Q9H930,H7BYP4,U5Y3L1	SP140L	SP140 nuclear body protein like [Source:HGNC Symbol%3BAcc:HGNC:25105]	9.12116	17.0011
ENSG00000101000	-1.02170516612345	0.086026	1	no	20:+:35172072-35216240	ENSG00000101000	10544	Q9UNN8,A0A0U1RQQ4,A0A0U1RRC4	PROCR	protein C receptor [Source:HGNC Symbol%3BAcc:HGNC:9452]	11.0286	5.63894
ENSG00000147100	-0.847949608791825	0.0860537	1	no	X:+:74421493-74533917	ENSG00000147100	6567	K7ELT4,A0A1B0GVB4,P36021	SLC16A2	solute carrier family 16 member 2 [Source:HGNC Symbol%3BAcc:HGNC:10923]	19.4512	11.2184
ENSG00000273247	1.17101	0.0863175	1	no	4:-:139411927-139454034	ENSG00000273247	107984036	-	RAB33B-AS1	RAB33B antisense RNA 1 [Source:HGNC Symbol%3BAcc:HGNC:55153]	0.57984	1.35537
ENSG00000169607	-0.892733627122553	0.0863329	1	no	2:-:112736349-112764664	ENSG00000169607	150468	F8WBE0,L8E9M3,Q8IYA6	CKAP2L	cytoskeleton associated protein 2 like [Source:HGNC Symbol%3BAcc:HGNC:26877]	7.8903	4.41159
ENSG00000257004	-Inf	0.0865119	1	no	12:+:12668982-12685075	ENSG00000257004	-	-	-	novel transcript	1.94145	0
ENSG00000153162	-1.33050398906718	0.0867686	1	no	6:+:7726099-7881728	ENSG00000153162	654	Q4JCQ2,A1L1B5,Q4VBA3,A4FU97,A4FU96,P22004	BMP6	bone morphogenetic protein 6 [Source:HGNC Symbol%3BAcc:HGNC:1073]	1.58978	0.65623
ENSG00000138678	-0.969797413512514	0.0869355	1	no	4:+:83535914-83605875	ENSG00000138678	84803	Q53EU6	GPAT3	glycerol-3-phosphate acyltransferase 3 [Source:HGNC Symbol%3BAcc:HGNC:28157]	6.62324	3.51054
ENSG00000080819	-0.933168491521792	0.0869547	1	no	3:-:98579446-98593648	ENSG00000080819	1371	P36551,D6RER6	CPOX	coproporphyrinogen oxidase [Source:HGNC Symbol%3BAcc:HGNC:2321]	9.52757	5.17978
ENSG00000214021	1.05237	0.0869861	1	no	3:+:9808086-9855138	ENSG00000214021	26140	H0Y5E3,F8WD18,Q9Y4R7,C9JWZ9,R4GMW2,F8WBP6,H7C0T5,C9JQ30,C9JSD3,C9JKU2,C9JZ73,R4GN12,H3BLT7,C9JNK7,C9JW59,C9IZU0,H7C197,E5RGZ6,C9JUK0,R4GMR7,J3KQB2,C9JRM2,C9JNK2	TTLL3	tubulin tyrosine ligase like 3 [Source:HGNC Symbol%3BAcc:HGNC:24483]	0.75167	1.61833
ENSG00000171067	-0.96487735124913	0.0871035	1	no	11:-:68261338-68272001	ENSG00000171067	53838	A0A024R5K9,E9PI63,E9PRU5,Q96F05	C11orf24	chromosome 11 open reading frame 24 [Source:HGNC Symbol%3BAcc:HGNC:1174]	7.2282	3.84427
ENSG00000065978	-0.958649694471258	0.0871365	1	no	1:+:42682418-42703805	ENSG00000065978	4904	Q6PKI6,P67809,C9J5V9,A0JLU4,H0Y449	YBX1	Y-box binding protein 1 [Source:HGNC Symbol%3BAcc:HGNC:8014]	348.244	186.012
ENSG00000233859	-2.3661278987979	0.0873051	1	no	6:-:65836930-65838039	ENSG00000233859	642443	-	ADH5P4	ADH5 pseudogene 4 [Source:HGNC Symbol%3BAcc:HGNC:21377]	1.08391	0.21825
ENSG00000219023	-2.3661278987979	0.0873051	1	no	6:+:35555873-35556264	ENSG00000219023	-	-	-	ribosomal protein S15A (RPS15A) pseudogene	3.06924	0.61801
ENSG00000170231	-2.3661278987979	0.0873051	1	no	5:+:160187367-160238735	ENSG00000170231	2172	H0YB64,P51161	FABP6	fatty acid binding protein 6 [Source:HGNC Symbol%3BAcc:HGNC:3561]	1.10583	0.22267
ENSG00000100418	-0.870016968465066	0.087414	1	no	22:-:41598028-41621043	ENSG00000100418	27351	Q6ICB0	DESI1	desumoylating isopeptidase 1 [Source:HGNC Symbol%3BAcc:HGNC:24577]	11.0338	6.26705
ENSG00000136695	1.0749	0.0875476	1	no	2:+:113058638-113065382	ENSG00000136695	26525	C9JTH1,U3KPW9,Q9UBH0	IL36RN	interleukin 36 receptor antagonist [Source:HGNC Symbol%3BAcc:HGNC:15561]	2.16625	4.73725
ENSG00000259429	1.42529	0.0875573	1	no	15:+:82355142-82420075	ENSG00000259429	100134869	-	UBE2Q2P2	ubiquitin conjugating enzyme E2 Q2 pseudogene 2 [Source:HGNC Symbol%3BAcc:HGNC:37440]	0.93686	2.61197
ENSG00000196378	1.6403	0.0875621	1	no	8:-:144772224-144787345	ENSG00000196378	80778	E9PSD0,Q8IZ26,A0A0C4DG42,E9PNZ6	ZNF34	zinc finger protein 34 [Source:HGNC Symbol%3BAcc:HGNC:13098]	0.30089	0.97372
ENSG00000137812	-0.832773815241785	0.0878478	1	no	15:+:40594020-40664342	ENSG00000137812	57082	A0A1Y8EIW7,Q8NG31,H0YCZ2,A0A0G2JL96,H0YN41,H0YEY7,E9PPJ1	KNL1	kinetochore scaffold 1 [Source:HGNC Symbol%3BAcc:HGNC:24054]	10.9489	6.38149
ENSG00000235741	1.89126	0.087895	1	no	1:-:54516412-54517259	ENSG00000235741	105378734	-	LINC02784	long intergenic non-protein coding RNA 2784 [Source:HGNC Symbol%3BAcc:HGNC:54304]	0.78291	3.01495
ENSG00000170522	-0.857897596496875	0.0879245	1	no	4:-:110045846-110199199	ENSG00000170522	79071	D6RCU0,A1LV06,D6RBP4,Q9H5J4,D6RHI2	ELOVL6	ELOVL fatty acid elongase 6 [Source:HGNC Symbol%3BAcc:HGNC:15829]	8.69285	4.97909
ENSG00000197847	0.887397	0.0880998	1	no	11:+:65213840-65242757	ENSG00000197847	440044	A6NK97	SLC22A20P	solute carrier family 22 member 20%2C pseudogene [Source:HGNC Symbol%3BAcc:HGNC:29867]	5.90713	11.3436
ENSG00000110011	0.963454	0.0881648	1	no	11:+:64230278-64234286	ENSG00000110011	3338	H0YGV0,Q86VG4,Q6PIN0,J3KNJ8,G3V1T1,Q96FY5,Q9NNZ3	DNAJC4	DnaJ heat shock protein family (Hsp40) member C4 [Source:HGNC Symbol%3BAcc:HGNC:5271]	4.47672	9.06211
ENSG00000104689	-1.04781105746291	0.0883974	1	no	8:-:23190452-23225102	ENSG00000104689	8797	E5RFH1,L8EA63,C1K3N4,F8U8C0,O00220	TNFRSF10A	TNF receptor superfamily member 10a [Source:HGNC Symbol%3BAcc:HGNC:11904]	5.48066	2.75202
ENSG00000267922	1.58516	0.0884695	1	no	19:+:46101122-46196218	ENSG00000267922	-	-	-	novel transcript	3.22126	10.0334
ENSG00000278341	1.73668	0.0885621	1	no	16:-:88708956-88710437	ENSG00000278341	-	-	-	novel transcript%2C antisense to CTU2	0.49612	1.71642
ENSG00000259959	-1.58086674759091	0.088586	1	no	4:-:47840122-47844339	ENSG00000259959	-	-	-	novel transcript	0.74479	0.25846
ENSG00000184216	-0.83304917985422	0.0889484	1	no	X:-:154010506-154019902	ENSG00000184216	3654	H7C1F0,H7C2I6,P51617,F8WAB6,D3YTB5,L8E7M9,H7C224,H7C3G8,H7C3C1	IRAK1	interleukin 1 receptor associated kinase 1 [Source:HGNC Symbol%3BAcc:HGNC:6112]	70.2882	40.9591
ENSG00000118193	-0.83050077866012	0.0889519	1	no	1:-:200551497-200620751	ENSG00000118193	9928	Q15058	KIF14	kinesin family member 14 [Source:HGNC Symbol%3BAcc:HGNC:19181]	14.9921	8.7518
ENSG00000187608	0.825861	0.0891093	1	no	1:+:1001138-1014540	ENSG00000187608	9636	A0A096LPJ4,A0A096LNZ9,P05161	ISG15	ISG15 ubiquitin like modifier [Source:HGNC Symbol%3BAcc:HGNC:4053]	90.0468	165.698
ENSG00000094916	-0.877977132378127	0.0891464	1	no	12:-:54230942-54280133	ENSG00000094916	23468	V9HWG0,Q6I9T7,P45973,F8VNY3	CBX5	chromobox 5 [Source:HGNC Symbol%3BAcc:HGNC:1555]	40.2345	22.727
ENSG00000146733	-0.908222134391561	0.089149	1	no	7:-:56011051-56051604	ENSG00000146733	5723	A0A024RDL9,F8WD74,C9JBI3,A0A1D5RMN5,P78330,C9JEJ7,A0A024RDL3	PSPH	phosphoserine phosphatase [Source:HGNC Symbol%3BAcc:HGNC:9577]	12.4873	6.90732
ENSG00000260000	-1.62246765205768	0.0892255	1	no	6:+:100881471-100882987	ENSG00000260000	-	-	-	novel transcript%2C antisense to ASCC3	1.89464	0.63879
ENSG00000114999	-0.861142466117252	0.0892844	1	no	2:+:112482156-112541739	ENSG00000114999	150465	Q8NG68	TTL	tubulin tyrosine ligase [Source:HGNC Symbol%3BAcc:HGNC:21586]	3.62464	2.07146
ENSG00000103047	-0.949456146526722	0.0893933	1	no	16:+:68843531-69085182	ENSG00000103047	79613	Q9C0B7,J3QL82,J3KT80	TANGO6	transport and golgi organization 6 homolog [Source:HGNC Symbol%3BAcc:HGNC:25749]	3.73166	2.00599
ENSG00000215349	-1.70521654484344	0.089517	1	no	13:-:19304593-19305625	ENSG00000215349	359739	-	MRPL3P1	mitochondrial ribosomal protein L3 pseudogene 1 [Source:HGNC Symbol%3BAcc:HGNC:29701]	2.39412	0.76219
ENSG00000114019	0.846742	0.0895608	1	no	3:-:134355347-134375479	ENSG00000114019	51421	D6RFG0,D6RBK2,D6RIC7,D6RCL7,D6RJA4,Q9Y2J4,D6RF61	AMOTL2	angiomotin like 2 [Source:HGNC Symbol%3BAcc:HGNC:17812]	33.6321	62.7899
ENSG00000173295	-1.34059280669076	0.089606	1	no	8:+:8228595-8244865	ENSG00000173295	286042	-	FAM86B3P	family with sequence similarity 86 member B3%2C pseudogene [Source:HGNC Symbol%3BAcc:HGNC:44371]	1.15291	0.47258
ENSG00000013573	-0.829663915767932	0.0896797	1	no	12:+:31073860-31104799	ENSG00000013573	1663	B4DMS8,F5GXL6,Q2NKM7,F5GXJ8,F5GYY1,H0YGX9,R4GNE1,F5H235,H0YFY8,H0YGL4,F6WZM0,Q96FC9,C9K0E8,F5H2V9	DDX11	DEAD/H-box helicase 11 [Source:HGNC Symbol%3BAcc:HGNC:2736]	12.5662	7.33991
ENSG00000105202	-0.82334178645098	0.089764	1	no	19:-:39834458-39846379	ENSG00000105202	2091	M0R299,M0R0P1,M0QXC9,Q96BS4,M0QXL5,M0R2U2,M0R2Q4,M0R2B0,M0R1H0,P22087	FBL	fibrillarin [Source:HGNC Symbol%3BAcc:HGNC:3599]	68.9046	40.4239
ENSG00000178982	-0.836104879989176	0.0898033	1	no	19:+:38619082-38636955	ENSG00000178982	27335	B4DQ48,K7EQM4,U3LUI4,K7ES31,A0A087WVB9,K7ERF1,Q9UBQ5,B4DVD7,K7EK53	EIF3K	eukaryotic translation initiation factor 3 subunit K [Source:HGNC Symbol%3BAcc:HGNC:24656]	31.0078	18.031
ENSG00000251611	1.95064	0.0901834	1	no	4:-:151407551-151408835	ENSG00000251611	105377486	-	FAM160A1-DT	FAM160A1 divergent transcript [Source:HGNC Symbol%3BAcc:HGNC:53123]	1.30695	5.24446
ENSG00000196656	-1.05988142614281	0.0901882	1	no	4:-:113214046-113217170	ENSG00000196656	-	-	-	ribosomal protein S26 (RPS26) pseudogene	29.7967	14.8372
ENSG00000115884	-0.828269633203784	0.0902609	1	no	2:-:20200797-20225433	ENSG00000115884	6382	H7C1K4,P18827,F8WCX9,E9PHH3	SDC1	syndecan 1 [Source:HGNC Symbol%3BAcc:HGNC:10658]	72.8538	42.5951
ENSG00000160949	-0.896317134380601	0.0903855	1	no	8:-:144428775-144444440	ENSG00000160949	4796	A0A087X1F6,Q96HA7	TONSL	tonsoku like%2C DNA repair protein [Source:HGNC Symbol%3BAcc:HGNC:7801]	5.21036	2.90597
ENSG00000198053	-1.08928769343907	0.0909126	1	no	20:+:1894167-1940592	ENSG00000198053	140885	P78324	SIRPA	signal regulatory protein alpha [Source:HGNC Symbol%3BAcc:HGNC:9662]	2.62942	1.2829
ENSG00000099256	-0.913939020041739	0.0910968	1	no	10:-:24848614-24952606	ENSG00000099256	56952	Q9NRG1	PRTFDC1	phosphoribosyl transferase domain containing 1 [Source:HGNC Symbol%3BAcc:HGNC:23333]	13.5753	7.47942
ENSG00000148019	-0.850504602150656	0.0910975	1	no	9:+:78236062-78279690	ENSG00000148019	84131	A0A2R8Y432,A0A2R8Y589,A8MST6,A0A2R8Y7U5,A0A2R8YFB0,A0A2U3TZI9,A0A2R8Y5W6,A0A2R8Y7M8,A0A2R8Y4C1,Q5JTW2,A0A2R8YCP0,A0A2R8Y7A4	CEP78	centrosomal protein 78 [Source:HGNC Symbol%3BAcc:HGNC:25740]	4.31639	2.48505
ENSG00000168502	-0.962569407962351	0.091103	1	no	18:+:8705661-8832778	ENSG00000168502	23255	J3QLE1,Q9Y4B5,J3QL92	MTCL1	microtubule crosslinking factor 1 [Source:HGNC Symbol%3BAcc:HGNC:29121]	1.83134	0.97555
ENSG00000101596	0.825748	0.0911039	1	no	18:+:2655726-2805017	ENSG00000101596	23347	J3KTK7,J3KRK8,A6NHR9,A0A2R8YCU7,J3KTL8,L0R6P7,J3QSH1,A0A2R8YE92	SMCHD1	structural maintenance of chromosomes flexible hinge domain containing 1 [Source:HGNC Symbol%3BAcc:HGNC:29090]	11.7336	21.5897
ENSG00000143179	-0.829420566683963	0.0915461	1	no	1:+:165827614-165911618	ENSG00000143179	7371	Q9BZX2,A0A2R8Y653	UCK2	uridine-cytidine kinase 2 [Source:HGNC Symbol%3BAcc:HGNC:12562]	13.0926	7.64868
ENSG00000261916	2.8038	0.0918815	1	no	17:-:3601761-3602272	ENSG00000261916	-	-	-	novel transcript%2C sense intronic to readthrough SHPK-TRPV1	0.2611	1.89266
ENSG00000267571	2.8038	0.0918815	1	no	19:-:5911578-5913899	ENSG00000267571	-	-	-	novel transcript%2C antisense to CAPS	0.22697	1.64523
ENSG00000250569	2.8038	0.0918815	1	no	8:-:86481754-86483002	ENSG00000250569	100420307	-	NTAN1P2	N-terminal asparagine amidase pseudogene 2 [Source:HGNC Symbol%3BAcc:HGNC:45262]	0.14222	1.0309
ENSG00000187741	-0.88905612102487	0.0919086	1	no	16:-:89737549-89816657	ENSG00000187741	2175	Q0VAP4,H3BQW7,H3BS03,H3BQU1,Q9Y500,H3BV66,F5H8D5,L8E9D3,H3BT32,H3BSA3,H3BSI9,H3BQU6,H3BQX1,A0PJU8,H3BT53,H3BNS0,H3BT40,H3BUI1,Q9Y4Z9,Q86U55,H3BSL6,H3BM41,H3BS84,H3BRX3,O15360,Q9Y4Z8,Q0VAP3	FANCA	FA complementation group A [Source:HGNC Symbol%3BAcc:HGNC:3582]	3.90639	2.1897
ENSG00000148344	0.824995	0.091962	1	no	9:-:129738331-129753042	ENSG00000148344	9536	O14684	PTGES	prostaglandin E synthase [Source:HGNC Symbol%3BAcc:HGNC:9599]	81.1921	149.315
ENSG00000126602	-0.817234652784264	0.0921589	1	no	16:-:3651639-3717553	ENSG00000126602	10131	I3L4L7,Q12931,Q5CAQ4,Q9BV61,K0A7K7,I3L0P6,I3L2D5,I3L0K7,I3L253,I3L3L4,Q58FF3,I3L239	TRAP1	TNF receptor associated protein 1 [Source:HGNC Symbol%3BAcc:HGNC:16264]	28.2041	16.6166
ENSG00000106003	0.825057	0.0921775	1	no	7:+:2512529-2529177	ENSG00000106003	3955	Q8NES3,A0A087X191	LFNG	LFNG O-fucosylpeptide 3-beta-N-acetylglucosaminyltransferase [Source:HGNC Symbol%3BAcc:HGNC:6560]	16.1447	29.6918
ENSG00000166068	-0.927454840327398	0.0921912	1	no	15:+:38252836-38357249	ENSG00000166068	161742	H0YMN8,L8EBE5,Q7Z699	SPRED1	sprouty related EVH1 domain containing 1 [Source:HGNC Symbol%3BAcc:HGNC:20249]	3.62236	1.97716
ENSG00000187720	-0.905097725935123	0.0922486	1	no	15:+:71096952-71783383	ENSG00000187720	79875	A0A087X1T0,Q6ZMP0	THSD4	thrombospondin type 1 domain containing 4 [Source:HGNC Symbol%3BAcc:HGNC:25835]	2.07652	1.15111
ENSG00000249216	2.02619	0.0923381	1	no	4:-:41688858-41692797	ENSG00000249216	-	-	-	novel transcript	0.92195	3.89844
ENSG00000186470	0.815866	0.0925925	1	no	6:+:26365159-26378320	ENSG00000186470	11118	E9PRX1,E9PIU5,E9PRR1,E9PJE9,S4R3N0,A0A024QZZ1,P78410	BTN3A2	butyrophilin subfamily 3 member A2 [Source:HGNC Symbol%3BAcc:HGNC:1139]	12.9943	23.7461
ENSG00000072506	-0.857188382031783	0.0928327	1	no	X:-:53431258-53434370	ENSG00000072506	3028	Q5H928,Q99714,A0A0S2Z410,A0A0S2Z434	HSD17B10	hydroxysteroid 17-beta dehydrogenase 10 [Source:HGNC Symbol%3BAcc:HGNC:4800]	18.6881	10.7094
ENSG00000121988	-1.11467301185899	0.09286	1	no	2:-:135136916-135531218	ENSG00000121988	84083	F5GYN7,Q5FWF4,F8WCT9	ZRANB3	zinc finger RANBP2-type containing 3 [Source:HGNC Symbol%3BAcc:HGNC:25249]	1.26379	0.60585
ENSG00000099864	1.05755	0.0932446	1	no	19:+:708935-748329	ENSG00000099864	5064	A0A024R1Y6,O75781,A0A087WTK8,A0A024R207,A0A087X1D6,A0A087WWY4	PALM	paralemmin [Source:HGNC Symbol%3BAcc:HGNC:8594]	1.4152	3.05785
ENSG00000231724	-3.51813099224295	0.093283	1	no	3:+:186807692-186818121	ENSG00000231724	-	-	-	novel transcript	1.2378	0.11216
ENSG00000212541	-3.51813099224295	0.093283	1	no	1:+:37991462-37991569	ENSG00000212541	106481342	-	RNU6-510P	RNA%2C U6 small nuclear 510%2C pseudogene [Source:HGNC Symbol%3BAcc:HGNC:47473]	6.189	0.56079
ENSG00000238832	-3.51813099224295	0.093283	1	no	7:+:107603363-107603507	ENSG00000238832	-	-	-	-	4.60974	0.41769
ENSG00000181085	1.26946	0.0932913	1	no	8:+:143716340-143722458	ENSG00000181085	225689	A0A1C7CYZ1,Q8TD08	MAPK15	mitogen-activated protein kinase 15 [Source:HGNC Symbol%3BAcc:HGNC:24667]	0.94364	2.36153
ENSG00000167995	1.26946	0.0932913	1	no	11:+:61950063-61965515	ENSG00000167995	7439	B7Z1N8,A0A0S2Z4M4,A0A0S2Z4V3,E9PMB5,A0A0S2Z4J9,A0A0C4DGE9,A0A0S2Z579,O76090,A0A0S2Z5F4	BEST1	bestrophin 1 [Source:HGNC Symbol%3BAcc:HGNC:12703]	0.32313	0.80865
ENSG00000136144	-0.898425701919293	0.0933384	1	no	13:-:49531946-49585558	ENSG00000136144	55213	Q8NDN9	RCBTB1	RCC1 and BTB domain containing protein 1 [Source:HGNC Symbol%3BAcc:HGNC:18243]	7.50092	4.17737
ENSG00000230943	1.17684	0.0933812	1	no	6:-:113616927-113650090	ENSG00000230943	101927686	-	LINC02541	long intergenic non-protein coding RNA 2541 [Source:HGNC Symbol%3BAcc:HGNC:53574]	1.69253	3.97231
ENSG00000116455	-0.848757307529342	0.0935377	1	no	1:-:111439890-111449256	ENSG00000116455	79084	A0A024R0H7,Q9BQA1,H0Y711	WDR77	WD repeat domain 77 [Source:HGNC Symbol%3BAcc:HGNC:29652]	21.4838	12.3837
ENSG00000196230	-0.981058803839975	0.0935408	1	no	6:+:30717435-30725538	ENSG00000196230	203068	P07437,Q6P602,Q9BUU9,Q5JP53,Q5SU16,Q5ST81,Q96B85	TUBB	tubulin beta class I [Source:HGNC Symbol%3BAcc:HGNC:20778]	380.507	200.113
ENSG00000196756	-0.858375089790497	0.0935473	1	no	20:-:38419638-38435409	ENSG00000196756	388796	-	SNHG17	small nucleolar RNA host gene 17 [Source:HGNC Symbol%3BAcc:HGNC:48600]	4.28498	2.45354
ENSG00000163811	-0.826932298791575	0.093718	1	no	2:+:28894667-28948219	ENSG00000163811	23160	C9JH61,C9IZK7,C9JEE7,Q15061,Q8TB67	WDR43	WD repeat domain 43 [Source:HGNC Symbol%3BAcc:HGNC:28945]	20.6079	12.0599
ENSG00000095380	0.831404	0.0938056	1	no	9:+:98056732-98083077	ENSG00000095380	54187	Q9NR45,Q5TBR1,Q5TBR0	NANS	N-acetylneuraminate synthase [Source:HGNC Symbol%3BAcc:HGNC:19237]	8.77028	16.2006
ENSG00000132967	-0.850257921349688	0.0938812	1	no	3:+:22381819-22382929	ENSG00000132967	10354	-	HMGB1P5	high mobility group box 1 pseudogene 5 [Source:HGNC Symbol%3BAcc:HGNC:4997]	50.176	28.8924
ENSG00000103066	0.837804	0.0940212	1	no	16:+:68245304-68261058	ENSG00000103066	23659	B4DPU0,H3BM47,H3BPT3,H3BT70,B4DJW4,Q8NCC3,H3BMU8	PLA2G15	phospholipase A2 group XV [Source:HGNC Symbol%3BAcc:HGNC:17163]	8.48254	15.7388
ENSG00000108671	-0.813821098521625	0.0940327	1	no	17:+:32444379-32483319	ENSG00000108671	5717	O00231,J3QRY4,J3QS13,J3KSW3	PSMD11	proteasome 26S subunit%2C non-ATPase 11 [Source:HGNC Symbol%3BAcc:HGNC:9556]	29.7261	17.5547
ENSG00000142945	-0.814350646264672	0.0942497	1	no	1:+:44739818-44767767	ENSG00000142945	11004	Q5JR91,H0Y5Z9,Q5JR89,Q99661	KIF2C	kinesin family member 2C [Source:HGNC Symbol%3BAcc:HGNC:6393]	33.4573	19.7509
ENSG00000169683	-0.856470541605137	0.0942932	1	no	17:+:82023305-82031151	ENSG00000169683	201255	J3KTD4,Q96CN5	LRRC45	leucine rich repeat containing 45 [Source:HGNC Symbol%3BAcc:HGNC:28302]	14.0435	8.05181
ENSG00000166920	1.8038	0.0942986	1	no	15:+:45430579-45448761	ENSG00000166920	84419	A0A024R5U4,H0YKW5,Q9C002	C15orf48	chromosome 15 open reading frame 48 [Source:HGNC Symbol%3BAcc:HGNC:29898]	0.44396	1.60911
ENSG00000176170	-1.06712294819066	0.0943235	1	no	17:+:76376584-76387860	ENSG00000176170	8877	Q53ZR5,K7EJ32,Q9NYA1,K7EMA4,Q9BTG7	SPHK1	sphingosine kinase 1 [Source:HGNC Symbol%3BAcc:HGNC:11240]	3.07264	1.52236
ENSG00000164111	-0.822117476778769	0.0944697	1	no	4:-:121667946-121696995	ENSG00000164111	308	D6RBE9,D6RBL5,E9PHT9,D3DNW8,D6RCN3,P08758	ANXA5	annexin A5 [Source:HGNC Symbol%3BAcc:HGNC:543]	103.29	60.6479
ENSG00000106686	0.950638	0.0946018	1	no	9:-:4553386-4666674	ENSG00000106686	55064	Q8N4H0,Q9NWF6,F8W9P2	SPATA6L	spermatogenesis associated 6 like [Source:HGNC Symbol%3BAcc:HGNC:25472]	1.27183	2.55178
ENSG00000079337	0.952977	0.0947141	1	no	12:-:47734363-47771040	ENSG00000079337	10411	F8VVJ6,H0YHS2,O95398,F8VXK1,F8W0N0,H0YIP6,F8VRX1,Q569L6	RAPGEF3	Rap guanine nucleotide exchange factor 3 [Source:HGNC Symbol%3BAcc:HGNC:16629]	0.98832	1.98615
ENSG00000167085	-0.812416332061181	0.0947731	1	no	17:-:49404052-49414901	ENSG00000167085	5245	P35232,C9JZ20,E9PCW0,C9JW96,E7ESE2,A8K401,Q6FHP5	PHB	prohibitin [Source:HGNC Symbol%3BAcc:HGNC:8912]	24.7076	14.6053
ENSG00000136875	-0.82897964124982	0.0948683	1	no	9:+:113275642-113294009	ENSG00000136875	9128	Q5T1M7,O43172,Q6IAP9	PRPF4	pre-mRNA processing factor 4 [Source:HGNC Symbol%3BAcc:HGNC:17349]	17.1717	10.0348
ENSG00000124813	-0.849552373056992	0.0949469	1	no	6:+:45328157-45664349	ENSG00000124813	860	Q13950,I3L0L0,I3L4L9,A0A2R8Y7Z3,I3L354,A0A0D9SEN7,U3RG86,L8E7D8,Q32MY8	RUNX2	RUNX family transcription factor 2 [Source:HGNC Symbol%3BAcc:HGNC:10472]	6.60906	3.8075
ENSG00000263740	2.46676	0.0949777	1	no	3:+:15738515-15738809	ENSG00000263740	6030	-	RN7SL4P	RNA%2C 7SL%2C cytoplasmic 4%2C pseudogene [Source:HGNC Symbol%3BAcc:HGNC:10039]	0.67974	3.9008
ENSG00000228352	2.46676	0.0949777	1	no	9:+:34084332-34096225	ENSG00000228352	-	-	-	novel transcript	0.31579	1.81218
ENSG00000213277	2.46676	0.0949777	1	no	10:+:103175554-103176094	ENSG00000213277	100913183	-	MARCKSL1P1	MARCKS like 1 pseudogene 1 [Source:HGNC Symbol%3BAcc:HGNC:45239]	0.37065	2.12706
ENSG00000108010	-0.814252190135085	0.0950188	1	no	10:+:130136391-130184521	ENSG00000108010	10539	O76003	GLRX3	glutaredoxin 3 [Source:HGNC Symbol%3BAcc:HGNC:15987]	21.5891	12.7456
ENSG00000120437	-0.86516438402351	0.0952082	1	no	6:+:159762045-159779112	ENSG00000120437	39	O75908,Q9BWD1	ACAT2	acetyl-CoA acetyltransferase 2 [Source:HGNC Symbol%3BAcc:HGNC:94]	16.7926	9.57016
ENSG00000125730	0.856583	0.0953118	1	no	19:-:6677704-6730562	ENSG00000125730	718	M0QYC8,M0R0Q9,M0QXZ3,M0R1Q1,P01024	C3	complement C3 [Source:HGNC Symbol%3BAcc:HGNC:1318]	37.8359	71.1216
ENSG00000066468	0.813563	0.0953647	1	no	10:-:121478332-121598458	ENSG00000066468	2263	H7C265,D3DRD6,D3DRD5,A0A5S6RJB7,A0A141AXF0,A0A141AXF5,A0A141AXF8,A0A0A0MR25,D3DRD3,L8E8R5,A0A1B0GYP7,L8E779,D3DRE0,A0A141AXF6,A0A087X2D1,A0A141AXF2,A0A141AXF3,H7BXU9,D2CGD1,A0A1W2PQT9,S4R381,B5A960,B5A963,D3DRD9,A0A141AXF7,A0A087WY21,E2I6F9,D3DRD4,A0A141AXF4,A0A1B0GWF4,B5A961,P21802,A0A141AXF1,A0A1B0GYB8,S4R3B2,E7EVR7,B5A962	FGFR2	fibroblast growth factor receptor 2 [Source:HGNC Symbol%3BAcc:HGNC:3689]	3.40015	6.20363
ENSG00000115318	-1.27420540935686	0.0955812	1	no	2:-:74532258-74555690	ENSG00000115318	84695	Q53TY1,C9J5M1,B8ZZT6,H7C248,B9A025,P58215,L8E911,E7END4	LOXL3	lysyl oxidase like 3 [Source:HGNC Symbol%3BAcc:HGNC:13869]	1.40516	0.6031
ENSG00000172197	0.809252	0.0956031	1	no	6:-:20099684-20212469	ENSG00000172197	154141	Q6ZNC8	MBOAT1	membrane bound O-acyltransferase domain containing 1 [Source:HGNC Symbol%3BAcc:HGNC:21579]	18.3601	33.3983
ENSG00000168393	-0.823250799443756	0.0960708	1	no	2:-:241675747-241686944	ENSG00000168393	1841	G5E9E9,Q6FGU2,A0A024R4E0,H7C312,H7BZ20,P23919,H7C3A4	DTYMK	deoxythymidylate kinase [Source:HGNC Symbol%3BAcc:HGNC:3061]	33.4345	19.6161
ENSG00000135454	-0.863756930554224	0.0960825	1	no	12:-:57623409-57633239	ENSG00000135454	2583	A0A024RB50,F8TDK7,F8TDK6,H0YHT1,F8W1A7,A0A1Z4EAV6,F8TDK5,F8VR44,F8VW33,F8VU35,F8VSE0,B4DSP5,H0YI57,Q00973,F8TDK4	B4GALNT1	beta-1%2C4-N-acetyl-galactosaminyltransferase 1 [Source:HGNC Symbol%3BAcc:HGNC:4117]	5.5588	3.17107
ENSG00000103319	-0.809983728037491	0.0961274	1	no	16:+:22206278-22288738	ENSG00000103319	29904	L8E8G5,O00418,H3BRH4	EEF2K	eukaryotic elongation factor 2 kinase [Source:HGNC Symbol%3BAcc:HGNC:24615]	14.9415	8.84718
ENSG00000204592	0.838962	0.0961651	1	no	6:+:30489509-30494194	ENSG00000204592	3133	Q6DU50,A0A4E9E9K8,W0NTJ0,I3RW89,P13747,A0A7L7TM74,A0A0F7W1Q1,O19682,W0NXW9,Q9MW44,A0A4E9DQ67,A0A4E9E4P1,A0A0A8LFF7,A0A5C0C6I5,Q2L6I5,A0A0F7WBW2,Q9TNU7,Q6KBZ5,A0A4E9D3W4,S5RFZ0,S4W2A6	HLA-E	major histocompatibility complex%2C class I%2C E [Source:HGNC Symbol%3BAcc:HGNC:4962]	87.6119	162.688
ENSG00000272720	1.42998	0.0962088	1	no	22:+:38090127-38091559	ENSG00000272720	-	-	-	novel transcript%2C antisense to BAIAP2L2	1.07282	3.00078
ENSG00000154134	0.953311	0.0962763	1	no	11:+:124865432-124881471	ENSG00000154134	64221	Q96MS0,F5H0K7,A0A024R3M9,Q96HH0,A0A024R3L2,F5GWJ5	ROBO3	roundabout guidance receptor 3 [Source:HGNC Symbol%3BAcc:HGNC:13433]	1.666	3.34882
ENSG00000141994	-0.934461808543312	0.0963501	1	no	19:-:5784832-5791225	ENSG00000141994	56931	K7ER20,K7ERF2,K7EQU9,D6W636,K7EM42,Q96G46,K7EPA4,K7EJX8	DUS3L	dihydrouridine synthase 3 like [Source:HGNC Symbol%3BAcc:HGNC:26920]	6.85173	3.72169
ENSG00000160172	-1.19620289735559	0.0963502	1	no	11:-:67791648-67805336	ENSG00000160172	645332	A6NEL3	FAM86C2P	family with sequence similarity 86 member C2%2C pseudogene [Source:HGNC Symbol%3BAcc:HGNC:42392]	2.39701	1.08597
ENSG00000124767	-0.806393495193994	0.0964715	1	no	6:-:38675925-38703145	ENSG00000124767	2739	X5DNM4,Q04760	GLO1	glyoxalase I [Source:HGNC Symbol%3BAcc:HGNC:4323]	78.5583	46.632
ENSG00000117280	-0.863236531015775	0.096533	1	no	1:-:205767986-205775482	ENSG00000117280	8934	O14966,E9PL56	RAB29	RAB29%2C member RAS oncogene family [Source:HGNC Symbol%3BAcc:HGNC:9789]	11.1459	6.36058
ENSG00000170581	0.810083	0.096656	1	no	12:-:56341597-56360167	ENSG00000170581	6773	R9QE53,R9QE71,R9QE65,B4DHE0,R9QFA6,R9QG81,A0JLQ9,R9QE44,R9QDW5,R9QG79,R9QDZ0,R9QG88,A0A494C1L3,R9QF97,B4DLC8,G3V319,A0A494C164,R9QG91,R9QDY7,R9QDY3,R9QF99,R9QDW3,R9QFC5,P52630,A0A494C0B5,R9QGC0,R9QFA2,R9QE63,R9QF58	STAT2	signal transducer and activator of transcription 2 [Source:HGNC Symbol%3BAcc:HGNC:11363]	22.2265	40.4549
ENSG00000244313	-0.855273079853955	0.0967394	1	no	11:-:46428653-46429150	ENSG00000244313	-	-	-	ribosomal protein S10 (RPS10) pseudogene	95.1615	54.6059
ENSG00000247796	-1.27593008982632	0.0967699	1	no	5:+:53109816-53127673	ENSG00000247796	-	-	-	novel transcript%2C antisense to MOCS2	0.7701	0.33014
ENSG00000109220	1.05945	0.0968168	1	no	4:-:54009789-54064605	ENSG00000109220	26511	D6RDW7,H0Y8H1,Q9UKJ5	CHIC2	cysteine rich hydrophobic domain 2 [Source:HGNC Symbol%3BAcc:HGNC:1935]	5.3126	11.4941
ENSG00000259256	1.10057	0.0968533	1	no	18:-:3347696-3383532	ENSG00000259256	105371964	-	LINC01895	long intergenic non-protein coding RNA 1895 [Source:HGNC Symbol%3BAcc:HGNC:52714]	2.59671	5.78055
ENSG00000232004	-1.97381047601914	0.0968959	1	no	10:-:43604843-43606251	ENSG00000232004	399748	-	CAP1P2	CAP1 pseudogene 2 [Source:HGNC Symbol%3BAcc:HGNC:31970]	1.13853	0.30089
ENSG00000108958	-1.97381047601914	0.0968959	1	no	17:-:1858039-1858446	ENSG00000108958	-	-	-	succinate dehydrogenase complex%2C subunit C%2C integral membrane protein%2C 15kDa (SDHC) pseudogene	3.93184	1.03911
ENSG00000189120	0.907847	0.0970206	1	no	17:-:47844908-47855874	ENSG00000189120	80320	Q3SY56	SP6	Sp6 transcription factor [Source:HGNC Symbol%3BAcc:HGNC:14530]	3.86671	7.53133
ENSG00000235330	1.84819	0.0974344	1	no	9:+:477750-478423	ENSG00000235330	100270926	-	RPL12P25	ribosomal protein L12 pseudogene 25 [Source:HGNC Symbol%3BAcc:HGNC:37008]	0.79337	2.96535
ENSG00000075420	0.828751	0.0974944	1	no	3:+:172039578-172401669	ENSG00000075420	64778	Q53EP0,C9JKH7	FNDC3B	fibronectin type III domain containing 3B [Source:HGNC Symbol%3BAcc:HGNC:24670]	17.2521	31.8099
ENSG00000182782	0.8818	0.0975559	1	no	12:-:122701293-122703357	ENSG00000182782	338442	A0A4Y1JWQ0,Q8TDS4	HCAR2	hydroxycarboxylic acid receptor 2 [Source:HGNC Symbol%3BAcc:HGNC:24827]	9.32216	17.8322
ENSG00000196187	0.823664	0.0980203	1	no	1:-:225845536-225882380	ENSG00000196187	9725	Q2HIZ8,A1NY77,X6RI56,O94886	TMEM63A	transmembrane protein 63A [Source:HGNC Symbol%3BAcc:HGNC:29118]	3.95881	7.27366
ENSG00000225205	-1.61124039663443	0.0980377	1	no	2:-:172480840-172556596	ENSG00000225205	-	-	-	novel transcript	1.09262	0.37126
ENSG00000126583	1.52369	0.0981945	1	no	19:+:53879190-53907652	ENSG00000126583	5582	H7BZ60,M0R0I9,M0R0Z4,P05129	PRKCG	protein kinase C gamma [Source:HGNC Symbol%3BAcc:HGNC:9402]	0.28666	0.85561
ENSG00000067167	0.806545	0.0982615	1	no	8:-:70573218-70608416	ENSG00000067167	23471	Q6FHL3,Q15629,Q9Y6Q9,E5RFP8,G3XAN4,Q6FHU7	TRAM1	translocation associated membrane protein 1 [Source:HGNC Symbol%3BAcc:HGNC:20568]	33.9465	61.6354
ENSG00000143674	-0.918668921826677	0.0982903	1	no	1:+:233327724-233385148	ENSG00000143674	84451	Q5TCX8	MAP3K21	mitogen-activated protein kinase kinase kinase 21 [Source:HGNC Symbol%3BAcc:HGNC:29798]	3.32527	1.82608
ENSG00000143799	-0.816757540063253	0.0986806	1	no	1:-:226360210-226408154	ENSG00000143799	142	Q05D33,A0A7I2V384,P09874,A0A7I2V5E9,A0A7I2V3E1,Q6PJL0,A0A024R3T8,A0A7I2V625	PARP1	poly(ADP-ribose) polymerase 1 [Source:HGNC Symbol%3BAcc:HGNC:270]	18.5603	10.9385
ENSG00000122952	-0.813320636223757	0.0987583	1	no	10:-:56357227-56361273	ENSG00000122952	11130	A6NH27,A0A024QZJ1,A0A024QZN5,R4GMS7,O95229	ZWINT	ZW10 interacting kinetochore protein [Source:HGNC Symbol%3BAcc:HGNC:13195]	36.3591	21.4793
ENSG00000168528	-0.804445058838631	0.0987927	1	no	1:+:31409565-31434680	ENSG00000168528	347735	Q96IM8,Q96SA4,Q96AI1,D3DPN6	SERINC2	serine incorporator 2 [Source:HGNC Symbol%3BAcc:HGNC:23231]	68.9518	40.9849
ENSG00000101849	0.971583	0.0987938	1	no	X:+:9463320-9741037	ENSG00000101849	6907	C9J5F9,C9JCW3,C9JYQ8,A0A024RBV9,A0A2R8Y757,A0A2R8YFW3,O60907,C9JP56	TBL1X	transducin beta like 1 X-linked [Source:HGNC Symbol%3BAcc:HGNC:11585]	0.72349	1.47283
ENSG00000113070	-1.66568818065681	0.0989154	1	no	5:-:140332843-140346603	ENSG00000113070	1839	Q99075,Q1HK36	HBEGF	heparin binding EGF like growth factor [Source:HGNC Symbol%3BAcc:HGNC:3059]	0.80478	0.26333
ENSG00000250041	-1.66568818065681	0.0989154	1	no	11:-:10884158-10899364	ENSG00000250041	-	-	-	novel transcript	1.0805	0.35355
ENSG00000283000	-1.73677127871829	0.0993169	1	no	10:+:34969881-34975578	ENSG00000283000	105376491	-	LINC02635	long intergenic non-protein coding RNA 2635 [Source:HGNC Symbol%3BAcc:HGNC:54118]	1.78095	0.55472
ENSG00000144231	-0.850978182557085	0.099341	1	no	2:-:127843553-127858155	ENSG00000144231	5433	E9PHV4,Q587J0,O15514,E9PB93,Q53T47	POLR2D	RNA polymerase II subunit D [Source:HGNC Symbol%3BAcc:HGNC:9191]	8.80635	5.06835
ENSG00000171105	0.838261	0.0993716	1	no	19:-:7112255-7294414	ENSG00000171105	3643	M0R3E6,P06213,Q86WY9	INSR	insulin receptor [Source:HGNC Symbol%3BAcc:HGNC:6091]	2.80794	5.21158
ENSG00000103528	0.991689	0.0993835	1	no	16:+:19167971-19268332	ENSG00000103528	51760	H3BSU5,H3BQZ6,Q9BSW7,H3BMD4,H3BSP0,H3BSX1,H3BRH9,H3BN78	SYT17	synaptotagmin 17 [Source:HGNC Symbol%3BAcc:HGNC:24119]	1.17825	2.43224
ENSG00000086548	0.950638	0.0994286	1	no	19:+:41750977-41772211	ENSG00000086548	4680	M0QYD3,P40199	CEACAM6	CEA cell adhesion molecule 6 [Source:HGNC Symbol%3BAcc:HGNC:1818]	3.79882	7.62186
ENSG00000005100	-0.807693777121687	0.0995627	1	no	17:-:5440917-5468982	ENSG00000005100	56919	Q05BE5,I3L1L6,I3L0M5,Q9H6R0	DHX33	DEAH-box helicase 33 [Source:HGNC Symbol%3BAcc:HGNC:16718]	16.4765	9.7716
ENSG00000125912	-0.807978229210708	0.0995942	1	no	19:+:3185563-3209575	ENSG00000125912	56926	K7EN96,K7ENM2,A0A0C4DGP7,K7ELZ9,K7EQ66,Q969V3,K7EMW4	NCLN	nicalin [Source:HGNC Symbol%3BAcc:HGNC:26923]	22.6059	13.4041
ENSG00000162063	-0.81779062984315	0.0996206	1	no	16:+:2429394-2458854	ENSG00000162063	899	H0Y2P7,P41002,H3BUD3	CCNF	cyclin F [Source:HGNC Symbol%3BAcc:HGNC:1591]	11.8341	6.96945
ENSG00000198753	-1.04419980391054	0.0996876	1	no	X:+:153764196-153779346	ENSG00000198753	5365	H7BZV5,H7C3L0,H7C0P4,Q9ULL4	PLXNB3	plexin B3 [Source:HGNC Symbol%3BAcc:HGNC:9105]	1.97462	0.994
ENSG00000136824	-0.801851065405969	0.0998186	1	no	9:+:104094260-104141419	ENSG00000136824	10592	B7ZLZ7,O95347,Q32Q15,A0JLM9,Q6P712,Q05D74,Q5T821,A0A0C4DGE5,Q6IPS5,Q05BV1,Q7Z2X1	SMC2	structural maintenance of chromosomes 2 [Source:HGNC Symbol%3BAcc:HGNC:14011]	17.7796	10.5872
ENSG00000165752	-1.03222716224446	0.100265	1	no	10:-:132207492-132331847	ENSG00000165752	282974	A0A140VJW0,H0Y431,I6L972,A0A0A0MRK9,Q86UX6,H0Y349	STK32C	serine/threonine kinase 32C [Source:HGNC Symbol%3BAcc:HGNC:21332]	4.06352	2.06259
ENSG00000121691	-0.819827018445847	0.100306	1	no	11:+:34438934-34472060	ENSG00000121691	847	Q6IB77,A0A3B3ITJ0,P04040	CAT	catalase [Source:HGNC Symbol%3BAcc:HGNC:1516]	19.423	11.4226
ENSG00000163220	0.967296	0.100397	1	no	1:+:153357854-153361023	ENSG00000163220	6280	P06702	S100A9	S100 calcium binding protein A9 [Source:HGNC Symbol%3BAcc:HGNC:10499]	17.4977	35.5146
ENSG00000242861	1.45915	0.100484	1	no	1:-:225840883-225846522	ENSG00000242861	-	-	-	novel transcript	3.84145	10.9644
ENSG00000230590	0.82974	0.100524	1	no	X:-:73940435-74293574	ENSG00000230590	100302692	-	FTX	FTX transcript%2C XIST regulator [Source:HGNC Symbol%3BAcc:HGNC:37190]	0.80185	1.47948
ENSG00000110955	-0.861276845622011	0.100591	1	no	12:-:56638175-56645984	ENSG00000110955	506	H0YH81,F8W0P7,H0YI37,F8W079,P06576	ATP5F1B	ATP synthase F1 subunit beta [Source:HGNC Symbol%3BAcc:HGNC:830]	313.509	179.151
ENSG00000176928	1.32533	0.100674	1	no	5:-:75025346-75052558	ENSG00000176928	51301	Q9P109	GCNT4	glucosaminyl (N-acetyl) transferase 4 [Source:HGNC Symbol%3BAcc:HGNC:17973]	0.35215	0.91609
ENSG00000013392	1.32533	0.100674	1	no	6:+:83193357-83198935	ENSG00000013392	112611	Q9UIY3	RWDD2A	RWD domain containing 2A [Source:HGNC Symbol%3BAcc:HGNC:21385]	0.54977	1.43017
ENSG00000087263	-0.825804827843854	0.10083	1	no	16:+:56451521-56479104	ENSG00000087263	55239	H3BR02,L8ECH8,H3BUA6,H3BR79,A0A0A0MTR2,Q8N543,J3KNR5,H3BP48	OGFOD1	2-oxoglutarate and iron dependent oxygenase domain containing 1 [Source:HGNC Symbol%3BAcc:HGNC:25585]	10.6294	6.22524
ENSG00000166987	0.815166	0.100933	1	no	12:+:57520710-57530148	ENSG00000166987	114785	F8VNX1,F8VU14,F8VZD7,F8VW40,Q96DN6,A0A0C4DGJ6,H0YHN1,A0A024RBA3,H0YIU1,F8VVK7,H0YHD1,F8VPC4,Q6P0P0	MBD6	methyl-CpG binding domain protein 6 [Source:HGNC Symbol%3BAcc:HGNC:20445]	7.58959	13.8627
ENSG00000074582	-0.876548553988344	0.10107	1	no	2:+:218658764-218663443	ENSG00000074582	617	A8BSR7,C9JAS4,C9J4Q9,H7C492,A0A2R8Y7T3,H7BZF6,C9J8G3,C9J1S9,A0A024R445,Q53RT4,A0A0S2Z3G6,Q9Y276	BCS1L	BCS1 homolog%2C ubiquinol-cytochrome c reductase complex chaperone [Source:HGNC Symbol%3BAcc:HGNC:1020]	10.0489	5.6819
ENSG00000164181	0.859706	0.101186	1	no	5:-:60751791-60844274	ENSG00000164181	79993	D6RE10,D6RBR5,D6RBM2,D6RHD0,A1L3X0	ELOVL7	ELOVL fatty acid elongase 7 [Source:HGNC Symbol%3BAcc:HGNC:26292]	4.92956	9.28638
ENSG00000051341	-0.804985890360147	0.101228	1	no	3:-:121431431-121545988	ENSG00000051341	10721	Q9UI68,A0A087WXL3,D3DN91,O75417,Q96SE4	POLQ	DNA polymerase theta [Source:HGNC Symbol%3BAcc:HGNC:9186]	9.99889	5.94112
ENSG00000189159	-0.79717236188611	0.101234	1	no	17:-:75135248-75168281	ENSG00000189159	51155	J3KT51,J3KSH8,F2Z3M5,Q9UK76	JPT1	Jupiter microtubule associated homolog 1 [Source:HGNC Symbol%3BAcc:HGNC:14569]	64.918	38.7823
ENSG00000181409	1.13003	0.101324	1	no	17:-:81110487-81166221	ENSG00000181409	9625	A0A3B3ISA0,I3L360,A0A3B3ISC2,Q6ZMQ8,A0A3B3ISX0,H7C175,I3L461	AATK	apoptosis associated tyrosine kinase [Source:HGNC Symbol%3BAcc:HGNC:21]	0.33986	0.77217
ENSG00000228363	1.6451	0.101443	1	no	2:+:86562070-86618766	ENSG00000228363	-	-	-	novel transcript	0.28045	0.91059
ENSG00000135773	1.6451	0.101443	1	no	1:+:230747384-230802003	ENSG00000135773	10753	Q6PIV8,E7ESS6,O14815	CAPN9	calpain 9 [Source:HGNC Symbol%3BAcc:HGNC:1486]	0.30933	1.00436
ENSG00000151247	-0.857178808644916	0.101456	1	no	4:-:98879276-98929133	ENSG00000151247	1977	X5D7E3,Q32Q75,D6RBW1,H0Y8J7,P06730,D6RFJ3	EIF4E	eukaryotic translation initiation factor 4E [Source:HGNC Symbol%3BAcc:HGNC:3287]	8.12152	4.65417
ENSG00000211450	0.954439	0.101476	1	no	11:+:57741250-57743554	ENSG00000211450	280636	H0YE28,Q8IZQ5,A0A087WYP2	SELENOH	selenoprotein H [Source:HGNC Symbol%3BAcc:HGNC:18251]	4.61074	9.27526
ENSG00000141738	0.796184	0.101845	1	no	17:+:39737927-39747291	ENSG00000141738	2886	J3QKK7,J3QL76,A0A0S2Z4F6,Q14451,A0A0S2Z3V3	GRB7	growth factor receptor bound protein 7 [Source:HGNC Symbol%3BAcc:HGNC:4567]	19.4187	35.0055
ENSG00000100156	1.08287	0.101935	1	no	22:-:38078134-38084093	ENSG00000100156	23539	O95907,A0A024R1N8	SLC16A8	solute carrier family 16 member 8 [Source:HGNC Symbol%3BAcc:HGNC:16270]	2.47784	5.44867
ENSG00000080839	-0.806803626021794	0.10202	1	no	20:-:36996349-37095997	ENSG00000080839	5933	P28749,H0YE05,E9PNB6,Q8WVU8	RBL1	RB transcriptional corepressor like 1 [Source:HGNC Symbol%3BAcc:HGNC:9893]	14.0169	8.31804
ENSG00000227945	3.38876	0.102333	1	no	6:+:128027886-128085248	ENSG00000227945	101928140	-	PTPRK-AS1	PTPRK antisense RNA 1 [Source:HGNC Symbol%3BAcc:HGNC:40484]	0.08888	0.96646
ENSG00000250635	3.38876	0.102333	1	no	5:-:139648999-139649728	ENSG00000250635	111082989	-	CXXC5-AS1	CXXC5 antisense RNA 1 [Source:HGNC Symbol%3BAcc:HGNC:53009]	0.11584	1.25959
ENSG00000075643	-0.884258891040845	0.102433	1	no	18:+:36187497-36272157	ENSG00000075643	55034	Q96EN8	MOCOS	molybdenum cofactor sulfurase [Source:HGNC Symbol%3BAcc:HGNC:18234]	4.92057	2.76737
ENSG00000168275	-0.869842556152962	0.102567	1	no	1:+:234373456-234385080	ENSG00000168275	388753	Q5JTJ3	COA6	cytochrome c oxidase assembly factor 6 [Source:HGNC Symbol%3BAcc:HGNC:18025]	15.1912	8.62947
ENSG00000274020	1.17218	0.102594	1	no	1:-:148290889-148519604	ENSG00000274020	388685	-	LINC01138	long intergenic non-protein coding RNA 1138 [Source:HGNC Symbol%3BAcc:HGNC:49454]	0.47393	1.10871
ENSG00000051596	-0.792474988493019	0.102721	1	no	5:-:175917873-176034680	ENSG00000051596	84321	H0YAJ0,Q96J01,H0YA11,H0YAG7,D6REC9,H0Y9T1,D6RGZ2,H7C0C5	THOC3	THO complex 3 [Source:HGNC Symbol%3BAcc:HGNC:19072]	38.4691	23.0565
ENSG00000112984	-0.791076472239608	0.102814	1	no	5:+:138178719-138187723	ENSG00000112984	10112	H0YAC9,D6R9E4,D6RBN1,O95235	KIF20A	kinesin family member 20A [Source:HGNC Symbol%3BAcc:HGNC:9787]	39.2857	23.5688
ENSG00000143815	-0.790837878230091	0.103031	1	no	1:-:225401502-225428925	ENSG00000143815	3930	C9JES9,A0A494C1L1,A0A024R3R5,Q14739,C9JXK0	LBR	lamin B receptor [Source:HGNC Symbol%3BAcc:HGNC:6518]	25.402	15.242
ENSG00000120800	-0.799622302784303	0.103033	1	no	12:+:101280105-101386618	ENSG00000120800	27340	O75691	UTP20	UTP20 small subunit processome component [Source:HGNC Symbol%3BAcc:HGNC:17897]	9.43641	5.62778
ENSG00000075702	-0.917486869289522	0.103183	1	no	19:+:36054649-36105108	ENSG00000075702	284403	A0A7P0TA81,A0A7P0T8Z9,A0A7P0T8R7,A0A7P0T9G3,A0A7P0T8U8,A0A7P0T846,A0A7P0Z438,A0A7P0TBE7,A0A7P0TA99,A0A0S2Z5Z6,A0A7P0T9T4,A0A7P0T9D9,A0A7P0TB98,A0A7P0T8C4,A0A7P0TAH3,A0A7P0Z429,A0A7P0T975,A0A7P0T9F6,H7C3R4,A0A7P0T8V3,A0A7P0TAK3,A0A7P0T972,A0A0S2SW22,A0A7P0T9T7,A0A7P0Z436,A0A0S2Z606,A0A0S2Z635,A0A2R8YD43,O43379,A0A7P0T8C3	WDR62	WD repeat domain 62 [Source:HGNC Symbol%3BAcc:HGNC:24502]	2.00245	1.10055
ENSG00000167107	0.79937	0.103224	1	no	17:+:50426158-50474845	ENSG00000167107	80221	E7EN53,D6RF87,H0Y8Y5,H0Y8N1,E9PF16,D6RF15,Q96CM8	ACSF2	acyl-CoA synthetase family member 2 [Source:HGNC Symbol%3BAcc:HGNC:26101]	9.40873	16.9983
ENSG00000277610	Inf	0.103278	1	no	1:+:120942600-120942763	ENSG00000277610	101954264	-	RNVU1-4	RNA%2C variant U1 small nuclear 4 [Source:HGNC Symbol%3BAcc:HGNC:48312]	0	2.95439
ENSG00000252952	Inf	0.103278	1	no	13:-:23217432-23217534	ENSG00000252952	100873766	-	RNU6-58P	RNA%2C U6 small nuclear 58%2C pseudogene [Source:HGNC Symbol%3BAcc:HGNC:42548]	0	4.70408
ENSG00000267282	Inf	0.103278	1	no	19:-:44882027-44890876	ENSG00000267282	-	-	-	novel transcript%2C antisense to PVRL2	0	1.13737
ENSG00000241907	Inf	0.103278	1	no	5:-:150021567-150021921	ENSG00000241907	6226	-	RPS20P4	ribosomal protein S20 pseudogene 4 [Source:HGNC Symbol%3BAcc:HGNC:10407]	0	1.36485
ENSG00000252503	Inf	0.103278	1	no	4:+:139055475-139055578	ENSG00000252503	106479802	-	RNU6-531P	RNA%2C U6 small nuclear 531%2C pseudogene [Source:HGNC Symbol%3BAcc:HGNC:47494]	0	4.65885
ENSG00000275839	Inf	0.103278	1	no	17:+:37454171-37454931	ENSG00000275839	-	-	-	ribosomal protein L24 (RPL24) pseudogene	0	1.09373
ENSG00000243313	Inf	0.103278	1	no	6:-:37832922-37833185	ENSG00000243313	106479326	-	RN7SL285P	RNA%2C 7SL%2C cytoplasmic 285%2C pseudogene [Source:HGNC Symbol%3BAcc:HGNC:46301]	0	1.83531
ENSG00000171320	-0.857694805831257	0.103364	1	no	8:+:27771949-27812640	ENSG00000171320	157570	E5RIE3,E5RFP7,E5RFE4,H0YB88,Q56NI9	ESCO2	establishment of sister chromatid cohesion N-acetyltransferase 2 [Source:HGNC Symbol%3BAcc:HGNC:27230]	4.88998	2.80128
ENSG00000156273	0.790156	0.103462	1	no	21:+:29194071-29630751	ENSG00000156273	571	C9IYH8,Q9BXM4,C9IYR0,H7C4B6,F8VZL7,C9JMP6,O14867,Q9BX63,M0QZP0	BACH1	BTB domain and CNC homolog 1 [Source:HGNC Symbol%3BAcc:HGNC:935]	14.3605	25.7793
ENSG00000018510	-0.789293278960142	0.103541	1	no	2:+:177392746-177567024	ENSG00000018510	8540	A0A7P0T9C9,Q53SG6,A0A7P0TAU9,A0A7P0T8Q7,B7Z3Q4,Q53SN7,Q53S12,A0A7P0T984,A0A7P0TAL3,A0A7P0T857,A0A1B0GWA2,A0A2R8YEL0,A0A7P0TA54,O00116,B8ZZ81	AGPS	alkylglycerone phosphate synthase [Source:HGNC Symbol%3BAcc:HGNC:327]	10.1603	6.10306
ENSG00000144655	0.920442	0.10361	1	no	3:-:39141855-39154562	ENSG00000144655	64651	L8E921,Q96S65	CSRNP1	cysteine and serine rich nuclear protein 1 [Source:HGNC Symbol%3BAcc:HGNC:14300]	3.93184	7.72533
ENSG00000258136	1.97372	0.103955	1	no	12:+:107736555-107759968	ENSG00000258136	-	-	-	novel transcript%2C antisense to PRDM4	0.20986	0.85571
ENSG00000101846	0.883024	0.103957	1	no	X:+:7147237-7804358	ENSG00000101846	412	A0A590UJL0,A6PYA4,C7BWB5,A0A590UJT4,A0A590UJY9,Q16244,Q0W975,P08842	STS	steroid sulfatase [Source:HGNC Symbol%3BAcc:HGNC:11425]	1.34311	2.57139
ENSG00000065717	1.32317	0.103985	1	no	19:-:2997639-3047635	ENSG00000065717	7089	K7EK93,Q04725,K7ESD8,K7EMK7,K7EPF3,K7EJR7,K7EPD4	TLE2	TLE family member 2%2C transcriptional corepressor [Source:HGNC Symbol%3BAcc:HGNC:11838]	0.48319	1.25508
ENSG00000171425	0.912533	0.104315	1	no	19:+:55635459-55645623	ENSG00000171425	51545	K7EM32,Q9P0T4	ZNF581	zinc finger protein 581 [Source:HGNC Symbol%3BAcc:HGNC:25017]	8.09453	15.8173
ENSG00000100162	-0.898887356949837	0.104538	1	no	22:-:41938737-41947152	ENSG00000100162	79019	B1AHQ7,Q9NSP4,B1AHQ6,B1AHQ8	CENPM	centromere protein M [Source:HGNC Symbol%3BAcc:HGNC:18352]	15.3544	8.54833
ENSG00000139800	-1.3181934217342	0.104611	1	no	13:-:99962964-99971909	ENSG00000139800	85416	Q96T25	ZIC5	Zic family member 5 [Source:HGNC Symbol%3BAcc:HGNC:20322]	1.06623	0.44389
ENSG00000136450	-0.789973855694001	0.104833	1	no	17:-:58000919-58007346	ENSG00000136450	6426	J3KTL2,J3QQV5,Q07955,A0A2I7N9Y9,J3KSR8,J3KSW7	SRSF1	serine and arginine rich splicing factor 1 [Source:HGNC Symbol%3BAcc:HGNC:10780]	19.9448	11.9747
ENSG00000106479	0.948847	0.104884	1	no	7:+:149838375-149867479	ENSG00000106479	643641	C9JB70,O60290	ZNF862	zinc finger protein 862 [Source:HGNC Symbol%3BAcc:HGNC:34519]	1.23809	2.481
ENSG00000234160	-1.41859531869203	0.105289	1	no	9:+:37509150-37510299	ENSG00000234160	-	-	-	novel transcript	12.9519	5.02963
ENSG00000204525	0.898002	0.105337	1	no	6:-:31268749-31272130	ENSG00000204525	3107	A0A0S4T3G2,A0A383S3X0,A0A5H2UUC0,A0A2L1DGK7,A0A0B7NNL6,A0A649ZUK0,A0A2L1DGI0,A0A5H2UJA4,A0A3S6RG67,A0A3S6RG44,A0A4P2SRX9,Q5QT33,A0A7R8C4J1,A0A2L1DGJ5,A0A7S5L7P9,A0A0B7NXU6,A0A5H2V2A1,A0A4D6NWH5,A0A2K4XGL9,A0A2K4X4H9,A0A1W1W540,A0A3G4RIH4,A0A0S4T3Y6,A0A383S279,A0A0K8K5V0,Q860B0,A0A0P1IVY9,A0A6B7FVI2,A0A383S2A9,A0A7R8C2L3,A0A0S4T4P6,A0A0S4T1J9,I3ZN87,A0A1C3PHZ3,Q546I7,A0A0S4T476,A0A0S4T3F5,A0A6C2E4…	HLA-C	major histocompatibility complex%2C class I%2C C [Source:HGNC Symbol%3BAcc:HGNC:4933]	233.718	452.124
ENSG00000157873	1.04362	0.105489	1	no	1:+:2555639-2565382	ENSG00000157873	8764	A0A0D9SF52,B9A034,F6UPZ7,F6Q0M4,Q92956,A0A024R052	TNFRSF14	TNF receptor superfamily member 14 [Source:HGNC Symbol%3BAcc:HGNC:11912]	1.01112	2.16374
ENSG00000162511	-1.53500481080734	0.105502	1	no	1:-:30732469-30757774	ENSG00000162511	7805	Q5TBB8,Q13571	LAPTM5	lysosomal protein transmembrane 5 [Source:HGNC Symbol%3BAcc:HGNC:29612]	0.89039	0.31896
ENSG00000230074	-1.53500481080734	0.105502	1	no	9:+:34665607-34681981	ENSG00000230074	-	-	-	novel transcript	2.03842	0.73022
ENSG00000277687	1.59521	0.10588	1	no	10:-:118692361-118693535	ENSG00000277687	-	-	-	novel transcript%2C sense intronic to CACUL1	0.73952	2.31951
ENSG00000079950	0.792523	0.105891	1	no	6:-:132445867-132513198	ENSG00000079950	8417	O15400	STX7	syntaxin 7 [Source:HGNC Symbol%3BAcc:HGNC:11442]	3.4059	6.12414
ENSG00000113946	1.09068	0.106065	1	no	3:+:190322541-190412138	ENSG00000113946	10686	F6SGM4,Q9Y5I7	CLDN16	claudin 16 [Source:HGNC Symbol%3BAcc:HGNC:2037]	1.50543	3.32835
ENSG00000068697	0.79224	0.106085	1	no	2:-:20032650-20051628	ENSG00000068697	9741	Q9BTU8,Q15012,Q6IBP4,Q4ZG00,Q53QZ6	LAPTM4A	lysosomal protein transmembrane 4 alpha [Source:HGNC Symbol%3BAcc:HGNC:6924]	105.666	189.961
ENSG00000164379	-0.847235549715871	0.106094	1	no	6:+:1312098-1314758	ENSG00000164379	94234	Q9C009	FOXQ1	forkhead box Q1 [Source:HGNC Symbol%3BAcc:HGNC:20951]	14.8704	8.58062
ENSG00000151491	0.821232	0.106172	1	no	12:-:15620134-15882329	ENSG00000151491	2059	F5H3Q6,F5H714,F5H0R8,A0A2R8YE63,H0YFG1,A0A2R8Y4W2,F5H1B5,F5GYM8,Q12929,F5H2B8	EPS8	epidermal growth factor receptor pathway substrate 8 [Source:HGNC Symbol%3BAcc:HGNC:3420]	33.4754	61.4019
ENSG00000177830	-0.79678101098635	0.106183	1	no	11:-:867859-915058	ENSG00000177830	66005	H0YEA3,A0A024RCB5,H0YC89,E9PPH0,E9PPA0,E9PI70,H0YCC4,E9PQZ0,E9PKF1,E9PIP0,E9PJL0,H0YDL6,E9PJ91,Q9BWS9,E9PRL3	CHID1	chitinase domain containing 1 [Source:HGNC Symbol%3BAcc:HGNC:28474]	15.6408	9.3464
ENSG00000047346	0.799529	0.106306	1	no	15:-:52581317-52709817	ENSG00000047346	56204	A0A087WV94,H3BU00,H3BQ29,H3BVB3,H3BUJ2,H3BNT9,H0Y3Q9,Q32MH5,H3BSJ2,H3BTD0	FAM214A	family with sequence similarity 214 member A [Source:HGNC Symbol%3BAcc:HGNC:25609]	4.59499	8.30249
ENSG00000184661	-0.828570338759803	0.106444	1	no	8:+:25459199-25507911	ENSG00000184661	157313	E9PEI0,Q69YH5	CDCA2	cell division cycle associated 2 [Source:HGNC Symbol%3BAcc:HGNC:14623]	13.1441	7.68326
ENSG00000101412	-0.801306930475049	0.106449	1	no	20:-:33675477-33686385	ENSG00000101412	1869	Q01094	E2F1	E2F transcription factor 1 [Source:HGNC Symbol%3BAcc:HGNC:3113]	27.7801	16.5484
ENSG00000101236	0.787712	0.106461	1	no	20:-:3927309-4015558	ENSG00000101236	11237	Q9Y225,L8E8E3	RNF24	ring finger protein 24 [Source:HGNC Symbol%3BAcc:HGNC:13779]	8.28083	14.8402
ENSG00000160781	0.92759	0.106567	1	no	1:-:156243320-156248117	ENSG00000160781	79957	Q5TCK8,K9J974,A0A494C1I0,A0A494C0R3,Q7Z4Q8,Q5TCK5,K9J969,B4DJ42,Q5TCK7,Q6TCH4,Q6IQ11,K9J961	PAQR6	progestin and adipoQ receptor family member 6 [Source:HGNC Symbol%3BAcc:HGNC:30132]	4.56876	9.02135
ENSG00000155561	-0.785906702042705	0.10661	1	no	7:+:135557917-135648757	ENSG00000155561	23165	L8E861,U3KQ47,Q6P486,U3KQ97,Q6DKH1,U3KPX2,U3KQH5,Q92621,Q4VBX7	NUP205	nucleoporin 205 [Source:HGNC Symbol%3BAcc:HGNC:18658]	30.7412	18.5089
ENSG00000181026	-0.912990609584161	0.106632	1	no	15:+:88621337-88632281	ENSG00000181026	64782	L8EB49,H0YMJ6,Q8WTP8	AEN	apoptosis enhancing nuclease [Source:HGNC Symbol%3BAcc:HGNC:25722]	3.97065	2.1891
ENSG00000011007	-0.804016337204779	0.106648	1	no	1:+:23743155-23762059	ENSG00000011007	6924	A0A024RAC6,Q14241	ELOA	elongin A [Source:HGNC Symbol%3BAcc:HGNC:11620]	13.0186	7.74056
ENSG00000168032	-1.2265765463991	0.106708	1	no	3:+:40387184-40428744	ENSG00000168032	956	C9J0J3,A0A3B3IT06,O75355	ENTPD3	ectonucleoside triphosphate diphosphohydrolase 3 [Source:HGNC Symbol%3BAcc:HGNC:3365]	1.78939	0.7938
ENSG00000184371	0.843555	0.106712	1	no	1:+:109910242-109930992	ENSG00000184371	1435	E9PKP4,A0A024R0A1,E9PJA2,E9PQ08,P09603,H7BY18	CSF1	colony stimulating factor 1 [Source:HGNC Symbol%3BAcc:HGNC:2432]	4.33868	8.08228
ENSG00000116209	0.78546	0.106799	1	no	1:-:54026681-54053504	ENSG00000116209	9528	Q6P5R1,Q5T704,Q9BXS4,Q5T703,D3DQ48,Q5T706,Q5T6Z8	TMEM59	transmembrane protein 59 [Source:HGNC Symbol%3BAcc:HGNC:1239]	14.7505	26.3934
ENSG00000100077	-0.966083113994527	0.106881	1	no	22:+:25564675-25729294	ENSG00000100077	157	Q8N433,H7C099,P35626	GRK3	G protein-coupled receptor kinase 3 [Source:HGNC Symbol%3BAcc:HGNC:290]	1.8761	0.99696
ENSG00000105204	0.949097	0.106971	1	no	19:-:39825350-39834201	ENSG00000105204	9149	M0R131,A0A024R0M8,M0R2X3,A0A024R0J6,Q9Y463,A0A024R0I0	DYRK1B	dual specificity tyrosine phosphorylation regulated kinase 1B [Source:HGNC Symbol%3BAcc:HGNC:3092]	3.16197	6.33732
ENSG00000205639	-1.26659222524698	0.107033	1	no	2:+:24010081-24063321	ENSG00000205639	388931	H7BZN4,A0A590UK14,A6NFX1,A0A2I3JL00	MFSD2B	major facilitator superfamily domain containing 2B [Source:HGNC Symbol%3BAcc:HGNC:37207]	1.24163	0.53574
ENSG00000279700	2.06683	0.107079	1	no	12:+:132565071-132566425	ENSG00000279700	-	-	-	novel transcript	0.24665	1.07274
ENSG00000277224	2.06683	0.107079	1	no	6:+:26199520-26200715	ENSG00000277224	8343	P62807	H2BC7	H2B clustered histone 7 [Source:HGNC Symbol%3BAcc:HGNC:4752]	0.27944	1.21535
ENSG00000100591	-0.781165398076742	0.107162	1	no	14:+:77457870-77469472	ENSG00000100591	10598	H0YJ63,H0YJU2,H0YJG7,G3V438,G3V3W9,O95433	AHSA1	activator of HSP90 ATPase activity 1 [Source:HGNC Symbol%3BAcc:HGNC:1189]	61.0289	36.8657
ENSG00000154518	-0.782672129326896	0.107197	1	no	2:-:175176258-175181710	ENSG00000154518	518	P48201	ATP5MC3	ATP synthase membrane subunit c locus 3 [Source:HGNC Symbol%3BAcc:HGNC:843]	32.9817	19.9024
ENSG00000152778	0.834331	0.107232	1	no	10:+:89414568-89421605	ENSG00000152778	24138	A0A7P0TB01,A0A7P0Z4E6,A0A7P0T9H9,Q13325,A0A7P0TBP9	IFIT5	interferon induced protein with tetratricopeptide repeats 5 [Source:HGNC Symbol%3BAcc:HGNC:13328]	5.72182	10.5909
ENSG00000107201	1.14549	0.107297	1	no	9:-:32455302-32526208	ENSG00000107201	23586	Q3B797,A0A7P0T9I8,A0A7P0Z425,A2A376,A0A7P0Z442,B3KWW1,L8E813,O95786	DDX58	DExD/H-box helicase 58 [Source:HGNC Symbol%3BAcc:HGNC:19102]	0.37475	0.86062
ENSG00000100479	-0.890836993815472	0.107393	1	no	14:-:49643555-49688422	ENSG00000100479	5427	U3KQ22,P56282	POLE2	DNA polymerase epsilon 2%2C accessory subunit [Source:HGNC Symbol%3BAcc:HGNC:9178]	9.11574	5.10345
ENSG00000256269	-0.890836993815472	0.107393	1	no	11:+:119084866-119093549	ENSG00000256269	3145	X5FSX0,B5U9V4,A0A3B3IRR1,F1DBF3,P08397,A0A3B3IU34,F5H4W5,Q0G847,F5GY90,F5H345,F5H226,F5H0P4,F5H4Y7,A0A3B3IU56,A0A3B3IT17,A0A3F2YNY7,F5H4X2,A0A1W2PNU5	HMBS	hydroxymethylbilane synthase [Source:HGNC Symbol%3BAcc:HGNC:4982]	6.05734	3.39121
ENSG00000239665	0.989664	0.107402	1	no	10:+:13631143-13668445	ENSG00000239665	-	-	-	novel transcript	0.5343	1.1014
ENSG00000197746	0.966892	0.107423	1	no	10:-:71816298-71851325	ENSG00000197746	5660	Q5BJH1,A0A0J9YXB8,Q8IWL1,P07602,Q8IWL2,C9JIZ6,L8EA14,A0A024QZQ2,Q9NZJ7	PSAP	prosaposin [Source:HGNC Symbol%3BAcc:HGNC:9498]	287.465	583.297
ENSG00000121690	-1.57471452060932	0.107491	1	no	11:+:33015876-33033582	ENSG00000121690	91614	Q96QD5	DEPDC7	DEP domain containing 7 [Source:HGNC Symbol%3BAcc:HGNC:29899]	0.7866	0.27413
ENSG00000103876	-0.816484053970236	0.10751	1	no	15:+:80152490-80186946	ENSG00000103876	2184	H0YLC7,H3BNP8,P16930	FAH	fumarylacetoacetate hydrolase [Source:HGNC Symbol%3BAcc:HGNC:3579]	5.44018	3.20677
ENSG00000178202	-0.818521761531998	0.107557	1	no	11:-:108472112-108498384	ENSG00000178202	143888	Q7Z4H8,H0YEM3	POGLUT3	protein O-glucosyltransferase 3 [Source:HGNC Symbol%3BAcc:HGNC:28496]	10.8559	6.39012
ENSG00000145545	-0.804576784686794	0.107681	1	no	5:+:6633427-6674386	ENSG00000145545	6715	D6RG03,P18405,D6RDL6	SRD5A1	steroid 5 alpha-reductase 1 [Source:HGNC Symbol%3BAcc:HGNC:11284]	8.70661	5.17474
ENSG00000161800	-0.781837200203381	0.107726	1	no	12:-:49976923-50033136	ENSG00000161800	29127	A0A024R136,F8VV37,F8W0L1,F8VV47,F8VVE5,F8VQZ5,F8VS54,F8VWY4,H0YIK5,A0A2X0U4T9,F8VWX0,F8VQF5,F8VVY0,F8VXH1,F8W1E5,F8W1T4,F8VRD2,F8VV39,F8VZ41,F8VZ66,Q9H0H5,F8VRL2,F8VYH6,F8VUW9	RACGAP1	Rac GTPase activating protein 1 [Source:HGNC Symbol%3BAcc:HGNC:9804]	47.997	28.98
ENSG00000141524	0.779653	0.107808	1	no	17:-:78107397-78132407	ENSG00000141524	11322	K7ENC4,Q96I77,K7ENM6,Q7L2M4,Q7Z403,K7ELP1,A0A024R8V2,K7ERH0	TMC6	transmembrane channel like 6 [Source:HGNC Symbol%3BAcc:HGNC:18021]	8.06881	14.3797
ENSG00000123009	-2.12220231591181	0.10786	1	no	12:+:120282303-120282716	ENSG00000123009	283458	O60361	NME2P1	NME2 pseudogene 1 [Source:HGNC Symbol%3BAcc:HGNC:31358]	3.06759	0.73146
ENSG00000181817	-0.916343868880433	0.107899	1	no	1:-:36391238-36397908	ENSG00000181817	84967	Q969L4	LSM10	LSM10%2C U7 small nuclear RNA associated [Source:HGNC Symbol%3BAcc:HGNC:17562]	15.1347	8.32468
ENSG00000054277	0.87014	0.107916	1	no	1:-:241590102-241677376	ENSG00000054277	23596	Q9H1Y3,Q6GMT1,A0A1B0GUF8,L8E9L4,Q6P5W7	OPN3	opsin 3 [Source:HGNC Symbol%3BAcc:HGNC:14007]	4.57694	8.68468
ENSG00000213160	-0.962278080151513	0.107924	1	no	2:+:169694488-169776989	ENSG00000213160	151230	S4R452,H7C0F4,H7C1K9,S4R3P4,Q96AM2,Q8NBE8	KLHL23	kelch like family member 23 [Source:HGNC Symbol%3BAcc:HGNC:27506]	3.23719	1.72478
ENSG00000181690	1.02829	0.107957	1	no	8:-:56160909-56211324	ENSG00000181690	5324	Q6DJT9,A7IT80,A0A024R7Z0,A7IT79	PLAG1	PLAG1 zinc finger [Source:HGNC Symbol%3BAcc:HGNC:9045]	0.8368	1.77177
ENSG00000069812	0.812514	0.107966	1	no	1:-:6412418-6424670	ENSG00000069812	54626	K7EJN2,Q9Y543,K7EJQ0	HES2	hes family bHLH transcription factor 2 [Source:HGNC Symbol%3BAcc:HGNC:16005]	6.11918	11.1564
ENSG00000178952	-0.784926336183927	0.108013	1	no	16:-:28842411-28846348	ENSG00000178952	7284	P49411,H3BNU3,A0A384ME17	TUFM	Tu translation elongation factor%2C mitochondrial [Source:HGNC Symbol%3BAcc:HGNC:12420]	116.118	69.9608
ENSG00000175756	-0.817830523659503	0.108033	1	no	1:-:1373730-1375495	ENSG00000175756	54998	Q6PI41,Q9NWT8	AURKAIP1	aurora kinase A interacting protein 1 [Source:HGNC Symbol%3BAcc:HGNC:24114]	31.9188	18.7973
ENSG00000173692	-0.779943706886039	0.108045	1	no	2:+:231056845-231173116	ENSG00000173692	5707	C9J9M4,F8WCE3,A0A7P0MW50,A0A7I2YQY1,A0A7I2V4X0,Q99460,A0A7I2YQI9,H7BZR6,A0A7I2V2K8,A0A087WW66,A0A7I2V4A5,A0A7I2V5C8,A0A7I2V262,A0A7I2V491,A0A7I2V641,A0A7I2V479,Q05CW6,A0A7I2V523,Q05BX4	PSMD1	proteasome 26S subunit%2C non-ATPase 1 [Source:HGNC Symbol%3BAcc:HGNC:9554]	12.488	7.55003
ENSG00000107104	0.793558	0.108136	1	no	9:+:470291-746106	ENSG00000107104	23189	Q6PIB3,Q5W0W3,Q5W0W2,Q14678,Q8WUM7	KANK1	KN motif and ankyrin repeat domains 1 [Source:HGNC Symbol%3BAcc:HGNC:19309]	3.96849	7.14086
ENSG00000135318	0.835593	0.10814	1	no	6:+:85449584-85495791	ENSG00000135318	4907	H0Y3X5,H0Y7R7,Q53Z63,Q96B60,Q6NZX3,P21589	NT5E	5'-nucleotidase ecto [Source:HGNC Symbol%3BAcc:HGNC:8021]	5.29362	9.80692
ENSG00000106018	1.25256	0.10824	1	no	7:-:159028175-159144867	ENSG00000106018	7434	C9JCP7,X5DP12,X5D7Q6,X5D7R3,E9PCR5,P41587	VIPR2	vasoactive intestinal peptide receptor 2 [Source:HGNC Symbol%3BAcc:HGNC:12695]	0.4819	1.19195
ENSG00000113578	-1.372052732755	0.108274	1	no	5:-:142592178-142698070	ENSG00000113578	2246	D3DQF1,C9JUP6,L8ECL8,B5MCF4,C9JDC5,P05230	FGF1	fibroblast growth factor 1 [Source:HGNC Symbol%3BAcc:HGNC:3665]	0.81874	0.32836
ENSG00000125347	0.77816	0.108487	1	no	5:-:132440440-132508719	ENSG00000125347	3659	X5D3F6,A0A510GDD8,A0A7P0T9Q9,R4GNI0,V9P8K4,V9P921,A0A7P0TBL0,A0A7P0TAD7,A0A7P0TAY3,A0A7P0TAS9,A0A7P0TAZ9,F8WCM1,A0A7P0TAL6,A0A7P0TAU2,A0A7P0Z474,Q6FHN8,A0A7P0T8D8,C9J9C5,A0A7P0T9W2,Q5FBX3,A0A1B1RS94,A0A7P0TAJ7,A0A7P0TAS4,A0A7P0TBA1,C9JD95,A0A7P0T7Z4,A0A0B6XK11,A0A7P0T8P0,B4DQF0,A0A7P0T8F2,A0A0B6XK53,P10914,A0A7P0Z4G2	IRF1	interferon regulatory factor 1 [Source:HGNC Symbol%3BAcc:HGNC:6116]	7.58061	13.4957
ENSG00000145349	0.83055	0.108873	1	no	4:-:113418054-113761927	ENSG00000145349	817	E9PF82,E9PBG7,Q13557,D6R938,H0Y9J2,H0Y9C2,Q4G1A8	CAMK2D	calcium/calmodulin dependent protein kinase II delta [Source:HGNC Symbol%3BAcc:HGNC:1462]	2.83303	5.23012
ENSG00000172893	-0.783518513980717	0.108932	1	no	11:-:71428193-71452868	ENSG00000172893	1717	E9PLZ2,X5DNI9,A0A0S2Z3U5,A0A0S2Z3S3,H0YE57,H0YCS7,E9PJ54,E9PQ71,A0A024R5F7,E9PRL8,X5DRD7,E9PIP9,A0A1Y1BG54,A0A1Y1B909,H0YEJ5,E9PM00,Q9UBM7,X5D9E1,A0A0S2Z3N8,A0A1Y1BBN3	DHCR7	7-dehydrocholesterol reductase [Source:HGNC Symbol%3BAcc:HGNC:2860]	14.9642	9.02466
ENSG00000160124	-0.874935225936331	0.109029	1	no	3:-:122359591-122383231	ENSG00000160124	131076	C9JQ41,C9JBU9,H7C525,Q4VC31	MIX23	mitochondrial matrix import factor 23 [Source:HGNC Symbol%3BAcc:HGNC:31136]	16.7294	9.4698
ENSG00000249158	0.836964	0.109115	1	no	5:+:140868183-141012347	ENSG00000249158	56138	A0A087WZ46,Q9Y5I1	PCDHA11	protocadherin alpha 11 [Source:HGNC Symbol%3BAcc:HGNC:8665]	3.65729	6.7819
ENSG00000163357	1.18462	0.109167	1	no	1:+:155033824-155050930	ENSG00000163357	149095	E9PJX3,Q5T197	DCST1	DC-STAMP domain containing 1 [Source:HGNC Symbol%3BAcc:HGNC:26539]	1.00482	2.37101
ENSG00000168062	1.50424	0.109198	1	no	11:-:64987945-64997018	ENSG00000168062	116071	E9PJ73,Q8N1L9,B4DV37	BATF2	basic leucine zipper ATF-like transcription factor 2 [Source:HGNC Symbol%3BAcc:HGNC:25163]	0.37991	1.11879
ENSG00000213707	-1.44774166435155	0.109268	1	no	22:+:26560526-26561088	ENSG00000213707	100130561	-	HMGB1P10	high mobility group box 1 pseudogene 10 [Source:HGNC Symbol%3BAcc:HGNC:4994]	5.93616	2.25909
ENSG00000140374	-0.77635159634369	0.109315	1	no	15:-:76215353-76311472	ENSG00000140374	2108	H0YLU7,H3BV91,P13804,A0A0S2Z3M4,H0YM12,H0YMU8,H0YL83,J3KN60,H0YL12,H0YNX6,H0YK49,A0A0S2Z3L0,H0YKF0	ETFA	electron transfer flavoprotein subunit alpha [Source:HGNC Symbol%3BAcc:HGNC:3481]	29.8016	18.0624
ENSG00000221968	-0.797748282272346	0.109341	1	no	11:-:61873519-61892051	ENSG00000221968	3995	H0YED5,E9PQC2,H0YCN1,A0A024R564,E9PS00,E9PKP8,E9PPZ4,Q9Y5Q0	FADS3	fatty acid desaturase 3 [Source:HGNC Symbol%3BAcc:HGNC:3576]	11.1508	6.65889
ENSG00000169299	-0.794035198327784	0.10944	1	no	4:+:37826660-37862937	ENSG00000169299	55276	Q96G03,H0Y921,E9PD70,E7ENQ8	PGM2	phosphoglucomutase 2 [Source:HGNC Symbol%3BAcc:HGNC:8906]	20.4686	12.2547
ENSG00000163507	-0.790727620594994	0.109448	1	no	3:-:108549864-108589644	ENSG00000163507	57650	F8WF26,F8WAX6,A0A087X211,Q8TCG1	CIP2A	cellular inhibitor of PP2A [Source:HGNC Symbol%3BAcc:HGNC:29302]	17.6581	10.5962
ENSG00000131037	0.805168	0.109584	1	no	19:+:55072020-55087923	ENSG00000131037	54869	K7ELW3,B4DKV7,K7EN83,K7EKX9,Q8TE68	EPS8L1	EPS8 like 1 [Source:HGNC Symbol%3BAcc:HGNC:21295]	6.58275	11.9407
ENSG00000007516	1.11235	0.109715	1	no	16:+:1333638-1349441	ENSG00000007516	8938	H3BPP9,H3BV46,O94812	BAIAP3	BAI1 associated protein 3 [Source:HGNC Symbol%3BAcc:HGNC:948]	0.71119	1.59617
ENSG00000073350	0.775527	0.109733	1	no	17:+:75525080-75575209	ENSG00000073350	3993	J3QLD8,J3QS20,J3QSA6,A0PJJ0,J3QLV4,J3QRV5,J3QRZ8,J3KSD5,J3QL58,J3QKM6,J3KRE1,Q6P1M3	LLGL2	LLGL scribble cell polarity complex component 2 [Source:HGNC Symbol%3BAcc:HGNC:6629]	13.0163	23.1305
ENSG00000158125	0.828721	0.109769	1	no	2:-:31334321-31414742	ENSG00000158125	7498	P47989,Q585T6	XDH	xanthine dehydrogenase [Source:HGNC Symbol%3BAcc:HGNC:12805]	4.11144	7.58062
ENSG00000120694	-0.782415799354325	0.109776	1	no	13:-:31134973-31162388	ENSG00000120694	10808	A0A024RDS1,A0A024RDQ0,R4GN69,Q5TBM3,A0A0A0MSM0,Q92598	HSPH1	heat shock protein family H (Hsp110) member 1 [Source:HGNC Symbol%3BAcc:HGNC:16969]	32.1819	19.4233
ENSG00000055044	-0.782632297075401	0.109827	1	no	2:+:202265736-202303661	ENSG00000055044	51602	Q9Y2X3,F8WED0,H7BZ72	NOP58	NOP58 ribonucleoprotein [Source:HGNC Symbol%3BAcc:HGNC:29926]	30.1337	18.1843
ENSG00000270257	2.71069	0.109907	1	no	4:+:67638177-67638359	ENSG00000270257	-	-	-	small EDRK-rich factor 2 (SERF2) pseudogene	0.73051	4.96435
ENSG00000257159	2.71069	0.109907	1	no	12:+:57967058-57968399	ENSG00000257159	-	-	-	zinc finger protein pseudogene	0.21119	1.43519
ENSG00000229192	2.71069	0.109907	1	no	7:-:47000620-47079128	ENSG00000229192	-	-	-	novel transcript	0.25223	1.71411
ENSG00000271737	-2.78116539807674	0.110024	1	no	5:+:134005147-134005562	ENSG00000271737	-	-	-	novel transcript	1.92811	0.29118
ENSG00000225976	-2.78116539807674	0.110024	1	no	10:+:29697935-29698174	ENSG00000225976	246714	-	CKS1BP2	CDC28 protein kinase regulatory subunit 1B pseudogene 2 [Source:HGNC Symbol%3BAcc:HGNC:24232]	3.34206	0.50471
ENSG00000279392	-2.78116539807674	0.110024	1	no	14:+:55229217-55229681	ENSG00000279392	-	-	-	ubiquitin-conjugating enzyme E2L 3 (UBE2L3) pseudogene	1.72493	0.2605
ENSG00000251271	-2.78116539807674	0.110024	1	no	4:+:3935447-3942519	ENSG00000251271	728263	-	ALG1L7P	ALG1 like 7%2C pseudogene [Source:HGNC Symbol%3BAcc:HGNC:44376]	1.04439	0.15772
ENSG00000281809	-2.78116539807674	0.110024	1	no	6:-:1321698-1324022	ENSG00000281809	106144586	-	LINC01394	long intergenic non-protein coding RNA 1394 [Source:HGNC Symbol%3BAcc:HGNC:50670]	1.94212	0.29329
ENSG00000224621	-2.78116539807674	0.110024	1	no	1:+:16159266-16161883	ENSG00000224621	-	-	-	novel transcript	1.47444	0.22267
ENSG00000048991	-0.80075320344614	0.110074	1	no	2:+:135531455-135725270	ENSG00000048991	23518	H7C207,Q15032,H7C3T7,H7BZ47,H7C1X4,C9JIX3,H7C2F9,C9JIX1,Q9BVG5	R3HDM1	R3H domain containing 1 [Source:HGNC Symbol%3BAcc:HGNC:9757]	8.15839	4.86177
ENSG00000171241	-0.7889298695326	0.110239	1	no	16:-:46578591-46621379	ENSG00000171241	79801	A0A024R6R1,Q8NEM2,I3L3Z1	SHCBP1	SHC binding and spindle associated 1 [Source:HGNC Symbol%3BAcc:HGNC:29547]	13.1084	7.87591
ENSG00000185015	1.20235	0.110305	1	no	8:+:85220587-85284073	ENSG00000185015	377677	Q8N1Q1	CA13	carbonic anhydrase 13 [Source:HGNC Symbol%3BAcc:HGNC:14914]	0.52546	1.25524
ENSG00000223496	-0.790491190348835	0.110319	1	no	16:-:70246778-70251940	ENSG00000223496	118460	Q5RKV6	EXOSC6	exosome component 6 [Source:HGNC Symbol%3BAcc:HGNC:19055]	15.0694	9.04429
ENSG00000013810	-0.773906539790248	0.11033	1	no	4:+:1712858-1745171	ENSG00000013810	10460	C9JA91,F8WC55,E7EMT0,A0A087WUE2,H0Y8F2,A0A494C117,A0A494BZT8,Q9Y6A5	TACC3	transforming acidic coiled-coil containing protein 3 [Source:HGNC Symbol%3BAcc:HGNC:11524]	18.0187	10.9395
ENSG00000163945	0.832286	0.110409	1	no	4:+:1345691-1395989	ENSG00000163945	57654	A0A7I2V3L2,Q2YD98,A0A7I2V554,H0Y924,A0A7I2V4K1	UVSSA	UV stimulated scaffold protein A [Source:HGNC Symbol%3BAcc:HGNC:29304]	1.3866	2.56292
ENSG00000103534	0.865198	0.11042	1	no	16:+:19410496-19499113	ENSG00000103534	79838	Q6UXY8,I3L469,I3L0P3,H3BN68,F5GYU8	TMC5	transmembrane channel like 5 [Source:HGNC Symbol%3BAcc:HGNC:22999]	2.72492	5.15281
ENSG00000130520	-0.779335727519659	0.110471	1	no	19:-:18306236-18323112	ENSG00000130520	25804	M0QXB0,V9GZ56,U3KQK1,Q9Y4Z0	LSM4	LSM4 homolog%2C U6 small nuclear RNA and mRNA degradation associated [Source:HGNC Symbol%3BAcc:HGNC:17259]	36.8199	22.27
ENSG00000166411	-0.853648151878265	0.110667	1	no	15:+:78131498-78171945	ENSG00000166411	3419	Q68D72,A0A0G2JL95,H0YM64,H0YNF8,H0YMU3,H0YLI6,H0YLF8,Q9H326,H0YL72,H0YL05,H0YKD0,H0YMY5,P50213,H0YM46,H0YNF5	IDH3A	isocitrate dehydrogenase (NAD(+)) 3 catalytic subunit alpha [Source:HGNC Symbol%3BAcc:HGNC:5384]	4.89823	2.81388
ENSG00000122042	0.774228	0.110757	1	no	13:-:29764371-29850617	ENSG00000122042	5412	A0A024RDP0,O95164	UBL3	ubiquitin like 3 [Source:HGNC Symbol%3BAcc:HGNC:12504]	18.3167	32.5202
ENSG00000175741	-1.69096758910516	0.110858	1	no	7:-:39854494-39855056	ENSG00000175741	647009	-	RWDD4P2	RWD domain containing 4 pseudogene 2 [Source:HGNC Symbol%3BAcc:HGNC:23754]	3.68042	1.18333
ENSG00000171604	0.772877	0.11087	1	no	5:+:139647299-139683882	ENSG00000171604	51523	D6R9V1,D6RHG9,D6RIR8,A0A1D5RMR5,E7EVI8,D6RCN9,E7EV55,D6RJC1,D6RBE0,D6R966,D6RHC6,Q7LFL8,D6RDY2	CXXC5	CXXC finger protein 5 [Source:HGNC Symbol%3BAcc:HGNC:26943]	25.7502	45.6752
ENSG00000074590	0.903844	0.111026	1	no	12:-:106063345-106138954	ENSG00000074590	9891	F8VZ96,A0A024RBL3,F8VXF0,O60285,F8VSH4	NUAK1	NUAK family kinase 1 [Source:HGNC Symbol%3BAcc:HGNC:14311]	2.12123	4.12014
ENSG00000142669	-0.798479451926019	0.111063	1	no	1:+:26280086-26281522	ENSG00000142669	83442	D3DPK5,Q5T123,Q9H299	SH3BGRL3	SH3 domain binding glutamate rich protein like 3 [Source:HGNC Symbol%3BAcc:HGNC:15568]	73.5559	43.9028
ENSG00000233025	2.38876	0.111154	1	no	7:-:103088664-103089610	ENSG00000233025	1430	-	CRYZP1	crystallin zeta pseudogene 1 [Source:HGNC Symbol%3BAcc:HGNC:2421]	0.21175	1.15118
ENSG00000254609	2.38876	0.111154	1	no	16:-:14727282-14733347	ENSG00000254609	-	-	-	phospholipase A2%2C group X (PLA2G10) pseudogene	0.56486	3.07091
ENSG00000277053	-0.788659934623666	0.111231	1	no	7:-:75185385-75237696	ENSG00000277053	2970	-	GTF2IP1	general transcription factor IIi pseudogene 1 [Source:HGNC Symbol%3BAcc:HGNC:4660]	10.3854	6.24098
ENSG00000204103	0.975025	0.111284	1	no	20:-:40685848-40689236	ENSG00000204103	9935	L8ECC4,Q9Y5Q3	MAFB	MAF bZIP transcription factor B [Source:HGNC Symbol%3BAcc:HGNC:6408]	2.42593	4.95029
ENSG00000173457	-0.780495934008632	0.111565	1	no	11:-:64244479-64246943	ENSG00000173457	26472	A0A024R563,Q96C90,F5H2U0,F5GXC4	PPP1R14B	protein phosphatase 1 regulatory inhibitor subunit 14B [Source:HGNC Symbol%3BAcc:HGNC:9057]	173.715	104.984
ENSG00000165244	-0.849497229433827	0.1116	1	no	9:-:96385941-96418370	ENSG00000165244	195828	Q7RTV3	ZNF367	zinc finger protein 367 [Source:HGNC Symbol%3BAcc:HGNC:18320]	9.20948	5.30581
ENSG00000120254	-0.774202768325517	0.111666	1	no	6:+:150865679-151101887	ENSG00000120254	25902	Q5JYA3,Q4VXV2,H0Y327,A0A087WVM4,Q5JYA8,Q4VXM0,Q6UB35,B7ZM99,Q4VXM1	MTHFD1L	methylenetetrahydrofolate dehydrogenase (NADP+ dependent) 1 like [Source:HGNC Symbol%3BAcc:HGNC:21055]	24.0114	14.5747
ENSG00000179299	1.07482	0.111736	1	no	4:+:40749925-40811184	ENSG00000179299	79730	Q8NE18	NSUN7	NOP2/Sun RNA methyltransferase family member 7 [Source:HGNC Symbol%3BAcc:HGNC:25857]	0.84982	1.85833
ENSG00000155115	-0.839733017507295	0.111837	1	no	6:+:110958706-110967890	ENSG00000155115	112495	Q969F1,Q3SWV5	GTF3C6	general transcription factor IIIC subunit 6 [Source:HGNC Symbol%3BAcc:HGNC:20872]	40.1338	23.2791
ENSG00000131368	-0.843629485023395	0.111985	1	no	3:-:15042460-15065317	ENSG00000131368	64432	P82663,E7EPW2,Q96Q22	MRPS25	mitochondrial ribosomal protein S25 [Source:HGNC Symbol%3BAcc:HGNC:14511]	6.60821	3.82267
ENSG00000188177	0.889595	0.112012	1	no	2:+:112275597-112340063	ENSG00000188177	376940	P61129	ZC3H6	zinc finger CCCH-type containing 6 [Source:HGNC Symbol%3BAcc:HGNC:24762]	1.15556	2.22243
ENSG00000224837	-1.47183733996901	0.112049	1	no	1:-:168055901-168056422	ENSG00000224837	100329108	-	GCSHP5	glycine cleavage system protein H pseudogene 5 [Source:HGNC Symbol%3BAcc:HGNC:44195]	5.89022	2.20448
ENSG00000106025	1.11639	0.11206	1	no	7:-:120787320-120858402	ENSG00000106025	23554	C9JQM0,O95859,H7C0X9,C9JC05,C9IZ82,C9J9U1,A0A024R740	TSPAN12	tetraspanin 12 [Source:HGNC Symbol%3BAcc:HGNC:21641]	1.25239	2.81868
ENSG00000089289	0.780669	0.112157	1	no	X:+:70133447-70166324	ENSG00000089289	3476	P78318	IGBP1	immunoglobulin binding protein 1 [Source:HGNC Symbol%3BAcc:HGNC:5461]	28.1852	50.2651
ENSG00000063660	-0.779685963620428	0.112209	1	no	2:+:240435663-240468076	ENSG00000063660	2817	H7C024,H7C410,H7BZE9,C9J4Y6,A0A024R4D5,H7BZL4,P35052	GPC1	glypican 1 [Source:HGNC Symbol%3BAcc:HGNC:4449]	44.9502	27.1809
ENSG00000106554	-0.800794204825674	0.112211	1	no	7:-:132784870-133082090	ENSG00000106554	54927	F8WAR4,A0A286YEX5,C9JRZ6,Q9NX63,A4D1N4	CHCHD3	coiled-coil-helix-coiled-coil-helix domain containing 3 [Source:HGNC Symbol%3BAcc:HGNC:21906]	17.3148	10.318
ENSG00000272953	1.85442	0.112444	1	no	7:+:5425770-5426401	ENSG00000272953	-	-	-	novel transcript	0.74033	2.77909
ENSG00000276317	1.85442	0.112444	1	no	20:-:62651272-62652186	ENSG00000276317	-	-	-	novel transcript%2C antisense to SLCO4A1	0.76203	2.86057
ENSG00000167721	-0.775440410243112	0.112774	1	no	17:-:2322396-2336657	ENSG00000167721	55720	I3L4T0,L8EAY9,I3L4E8,I3L1Q5,Q2NL82	TSR1	TSR1 ribosome maturation factor [Source:HGNC Symbol%3BAcc:HGNC:25542]	21.0044	12.7386
ENSG00000106327	-1.22936976129079	0.112981	1	no	7:-:100620416-100642779	ENSG00000106327	7036	A7E248,Q9UP52,E7ET36,H7C544	TFR2	transferrin receptor 2 [Source:HGNC Symbol%3BAcc:HGNC:11762]	1.16131	0.51418
ENSG00000100749	-0.786340991218097	0.113011	1	no	14:+:96797304-96954846	ENSG00000100749	7443	A0A7P0TB08,A0A7P0TB37,A0A7P0TA16,A0A7P0T9T1,A0A7P0T9I1,A0A7P0Z462,A0A7P0Z3Z7,A0A7P0TBE4,A0A7P0TB15,A0A7P0Z4A4,Q99986,A0A7P0T8Z5,A0A7P0Z4P9,A0A7P0T9E5,A0A7P0TA07,A0A7P0Z4C8,A0A7P0TAA6,A0A7P0T925,A0A7P0T8N0,A0A7P0TA65,A0A7P0TBB8,A0A7P0TBI6,A0A7P0T9C6,A0A7P0T838,A0A7P0T8M0,H0YJJ9,A0A7P0TAI5,A0A7P0T977,H0YJ50,A0A7P0TAS8,A0A7P0Z445,A0A7P0T814,A0A7P0T9B1,A0A7P0T833,A0A7P0T832,A0A7P0T952,A0A7P0T824,H0YJ…	VRK1	VRK serine/threonine kinase 1 [Source:HGNC Symbol%3BAcc:HGNC:12718]	2.35682	1.41858
ENSG00000110721	0.779935	0.113012	1	no	11:-:68052859-68121444	ENSG00000110721	1119	E9PM06,P35790,H0YD02,A0A024R5E0	CHKA	choline kinase alpha [Source:HGNC Symbol%3BAcc:HGNC:1937]	13.1372	23.4168
ENSG00000234743	-1.06614235679121	0.113028	1	no	10:-:80247219-80247683	ENSG00000234743	642592	-	EIF5AP4	eukaryotic translation initiation factor 5A pseudogene 4 [Source:HGNC Symbol%3BAcc:HGNC:31442]	22.8554	11.3315
ENSG00000131470	-1.13778621113026	0.113038	1	no	17:-:42572310-42577831	ENSG00000131470	29893	K7ERB6,K7ELD8,A0A158RUX1,A0A024R1U1,A0A024R1W9,K7EK12,Q9P2W1,K7EQS1	PSMC3IP	PSMC3 interacting protein [Source:HGNC Symbol%3BAcc:HGNC:17928]	3.13723	1.48006
ENSG00000102900	-0.767710747401173	0.11319	1	no	16:+:56730118-56850286	ENSG00000102900	9688	H3BP95,H3BPA9,H3BVE2,H3BRI8,Q8N1F7,H3BV15,H3BRD9,H3BV11,H3BM93,H3BVG0,H3BNG7,H3BP72,H3BMX0,H3BNN5	NUP93	nucleoporin 93 [Source:HGNC Symbol%3BAcc:HGNC:28958]	14.1098	8.60315
ENSG00000112029	-0.829075383038127	0.113205	1	no	6:-:152970519-152983579	ENSG00000112029	26271	Q9UKT4	FBXO5	F-box protein 5 [Source:HGNC Symbol%3BAcc:HGNC:13584]	10.3486	6.04709
ENSG00000107829	0.812504	0.113505	1	no	10:-:101610664-101695295	ENSG00000107829	6468	A0A5F9UQ55,D3DR78,P57775	FBXW4	F-box and WD repeat domain containing 4 [Source:HGNC Symbol%3BAcc:HGNC:10847]	5.47944	9.98999
ENSG00000168497	1.51162	0.113703	1	no	2:-:191834310-191847088	ENSG00000168497	8436	O95810	CAVIN2	caveolae associated protein 2 [Source:HGNC Symbol%3BAcc:HGNC:10690]	0.3283	0.97174
ENSG00000106123	-0.809637336901899	0.113759	1	no	7:+:142855061-142871094	ENSG00000106123	2051	A0A087WYP8,A0A087WTE3,A0A087WZL4,A0A0G2JNH7,F8WCM8,J3KQU5,A0A0J9YXG1,O15197,A0A0G2JNC5	EPHB6	EPH receptor B6 [Source:HGNC Symbol%3BAcc:HGNC:3396]	9.31384	5.51626
ENSG00000113569	-0.774866524832521	0.113877	1	no	5:-:37288137-37371106	ENSG00000113569	9631	D6RA13,E9PF10,A0A024R071,O75694	NUP155	nucleoporin 155 [Source:HGNC Symbol%3BAcc:HGNC:8063]	30.8588	18.7224
ENSG00000287733	1.3677	0.113885	1	no	7:+:135170816-135172414	ENSG00000287733	-	-	-	novel transcript	1.45997	3.91114
ENSG00000138587	-0.962915834915844	0.113901	1	no	15:-:56421544-56465137	ENSG00000138587	55329	B3KQ70,Q8NEH6	MNS1	meiosis specific nuclear structural 1 [Source:HGNC Symbol%3BAcc:HGNC:29636]	6.52174	3.47327
ENSG00000033867	-0.787361664040647	0.113923	1	no	3:-:27372721-27484420	ENSG00000033867	9497	Q9Y6M7,C9JRP1,A0A0A0MST8,B5M450,H7C3C4,E9PFN4	SLC4A7	solute carrier family 4 member 7 [Source:HGNC Symbol%3BAcc:HGNC:11033]	7.29859	4.38996
ENSG00000084623	-0.768759641519615	0.11403	1	no	1:+:32221077-32245397	ENSG00000084623	8668	A0A7I2V3K6,A0A7I2V3U3,Q5U0F4,A0A7I2V613,A0A7I2YQI6,A0A7I2YQC8,A0A7I2V4C2,A0A7I2V415,A0A7I2V607,A0A7I2V5E4,A0A7I2V4S8,A0A7I2V685,A0A7I2YQF8,A0A7I2YQN1,Q5TFK1,A0A7I2YQT9,A0A7I2V640,A0A7I2YQI2,A0A7I2V3N2,A0A7P0MRT9,A0A7I2YQX4,A0A7I2V391,A0A7I2V5V8,A0A7I2V3T4,Q13347,A0A7I2V2M3,A0A7I2YQU2,A0A7I2YQP9	EIF3I	eukaryotic translation initiation factor 3 subunit I [Source:HGNC Symbol%3BAcc:HGNC:3272]	23.0066	14.0176
ENSG00000075218	-0.775882729996053	0.114045	1	no	22:+:46296870-46330810	ENSG00000075218	51512	A0A024R4V8,Q9NYZ3	GTSE1	G2 and S-phase expressed 1 [Source:HGNC Symbol%3BAcc:HGNC:13698]	22.1504	13.4295
ENSG00000224861	-0.972926200759527	0.114132	1	no	14:-:66012830-66013789	ENSG00000224861	50631	-	YBX1P1	Y-box binding protein 1 pseudogene 1 [Source:HGNC Symbol%3BAcc:HGNC:8015]	16.2229	8.58005
ENSG00000160886	-0.881928375011659	0.114548	1	no	8:+:142700111-142705127	ENSG00000160886	54742	H0YB07,E5RGJ8,Q17RY6	LY6K	lymphocyte antigen 6 family member K [Source:HGNC Symbol%3BAcc:HGNC:24225]	6.24005	3.51514
ENSG00000129151	1.72133	0.114555	1	no	11:+:27040725-27127809	ENSG00000129151	8424	Q1KLS6,E9PKC9,Q1KLT3,O75936	BBOX1	gamma-butyrobetaine hydroxylase 1 [Source:HGNC Symbol%3BAcc:HGNC:964]	0.24414	0.83572
ENSG00000110080	0.79297	0.114693	1	no	11:+:126355640-126440344	ENSG00000110080	6484	Q6IBE6,E9PQZ2,E9PNJ9,E9PMC7,E9PN64,A0A7I2V2H5,A0A7I2V5F3,A0A7P0RGI5,A0A7I2V4F4,E9PPJ6,A0A7I2V4R4,Q11206,A0A7I2V4V4,E9PKJ2	ST3GAL4	ST3 beta-galactoside alpha-2%2C3-sialyltransferase 4 [Source:HGNC Symbol%3BAcc:HGNC:10864]	5.998	10.7883
ENSG00000175634	-0.810976331334865	0.114693	1	no	11:+:67428460-67435401	ENSG00000175634	6199	Q9BRS0,A0A024R5J9,R4GN47,G3V2F1,E9PQF6,E9PIP7,Q9UBS0	RPS6KB2	ribosomal protein S6 kinase B2 [Source:HGNC Symbol%3BAcc:HGNC:10437]	8.14969	4.82229
ENSG00000138778	-0.782454094045314	0.114705	1	no	4:-:103105349-103198445	ENSG00000138778	1062	D6RHK2,A0A5F9ZH24,Q02224,A0A087X0P0	CENPE	centromere protein E [Source:HGNC Symbol%3BAcc:HGNC:1856]	7.54051	4.55092
ENSG00000160193	-0.890576614797324	0.11488	1	no	21:-:42843094-42879568	ENSG00000160193	10785	P57081	WDR4	WD repeat domain 4 [Source:HGNC Symbol%3BAcc:HGNC:12756]	8.69082	4.86644
ENSG00000136718	-0.77659990363095	0.115023	1	no	2:+:130342877-130347967	ENSG00000136718	92856	B9A008,Q96G21,H0Y714,E7ENR5,F8WCN0,B8ZZ47,Q8TCT7	IMP4	IMP U3 small nucleolar ribonucleoprotein 4 [Source:HGNC Symbol%3BAcc:HGNC:30856]	25.0605	15.1863
ENSG00000080546	-1.02111619079749	0.115128	1	no	6:-:108986437-109094819	ENSG00000080546	27244	Q9Y6P5	SESN1	sestrin 1 [Source:HGNC Symbol%3BAcc:HGNC:21595]	2.42774	1.24182
ENSG00000197324	0.820595	0.115221	1	no	14:+:22871740-22881713	ENSG00000197324	26020	H0YHW7,Q66K21,Q5I0F9,Q7Z4F1,O75096,Q6IAK3	LRP10	LDL receptor related protein 10 [Source:HGNC Symbol%3BAcc:HGNC:14553]	52.117	95.553
ENSG00000099250	-0.800059709829212	0.115303	1	no	10:-:33177492-33336262	ENSG00000099250	8829	Q9H2E0,Q5JWQ4,E9PEP6,Q9H2E1,Q5T7F0,Q92832,Q9H2D7,Q9H2D8,H0Y4A0,Q7Z5M2,H0Y7Z2,E7EX60,Q5JWQ2,V9GYL7,O14786,Q71SW6,Q5JWQ6,H0Y4N6,Q9H2D9,Q6X907	NRP1	neuropilin 1 [Source:HGNC Symbol%3BAcc:HGNC:8004]	4.68155	2.79119
ENSG00000185658	0.763269	0.115325	1	no	21:-:39184176-39321559	ENSG00000185658	54014	A5PLN2,H0Y4R9,H0Y500,H0Y5I9,L8E8H4,H0Y4A7,H7BZR9,H0Y463,H7C409,Q9NSI6	BRWD1	bromodomain and WD repeat domain containing 1 [Source:HGNC Symbol%3BAcc:HGNC:12760]	4.27168	7.52674
ENSG00000269416	-0.973810476019138	0.115462	1	no	19:-:23399233-23416075	ENSG00000269416	104472717	-	LINC01224	long intergenic non-protein coding RNA 1224 [Source:HGNC Symbol%3BAcc:HGNC:49676]	3.82046	2.01934
ENSG00000164134	-0.77540152688266	0.115762	1	no	4:+:139301505-139420033	ENSG00000164134	80155	D6RAP7,A0A0B4J1W3,Q9BXJ9	NAA15	N-alpha-acetyltransferase 15%2C NatA auxiliary subunit [Source:HGNC Symbol%3BAcc:HGNC:30782]	8.63873	5.23928
ENSG00000131242	0.768114	0.115782	1	no	17:+:31391675-31538211	ENSG00000131242	84440	K7EL58,Q86YS3,K7EMK3,J3QLM3,L8ECL7,J3QKR9	RAB11FIP4	RAB11 family interacting protein 4 [Source:HGNC Symbol%3BAcc:HGNC:30267]	4.01675	7.10136
ENSG00000115875	-0.762169366001991	0.115931	1	no	2:-:38743599-38751494	ENSG00000115875	6432	H7BZZ6,A0A0B4J1Z1,H7C1N1,C9JAB2,F8WEA1,Q16629	SRSF7	serine and arginine rich splicing factor 7 [Source:HGNC Symbol%3BAcc:HGNC:10789]	36.1554	22.1298
ENSG00000249129	1.34812	0.115934	1	no	5:+:177971316-177972281	ENSG00000249129	285647	-	SUDS3P1	SDS3 homolog%2C SIN3A corepressor complex component pseudogene 1 [Source:HGNC Symbol%3BAcc:HGNC:44000]	1.66065	4.38877
ENSG00000244187	-0.950377781554015	0.116002	1	no	9:+:136791344-136793317	ENSG00000244187	85014	Q96I45	TMEM141	transmembrane protein 141 [Source:HGNC Symbol%3BAcc:HGNC:28211]	11.1696	6.0005
ENSG00000075336	-0.87810666405925	0.116214	1	no	18:+:74148523-74160531	ENSG00000075336	29090	J3QRI1,J3KRJ3,Q9BVV7	TIMM21	translocase of inner mitochondrial membrane 21 [Source:HGNC Symbol%3BAcc:HGNC:25010]	4.84879	2.73866
ENSG00000206567	-1.10173821335209	0.116293	1	no	3:-:10004048-10011209	ENSG00000206567	-	-	-	novel transcript	1.84323	0.89159
ENSG00000169258	-0.884703002185153	0.116295	1	no	5:-:176595802-176610156	ENSG00000169258	114787	Q7Z2K8	GPRIN1	G protein regulated inducer of neurite outgrowth 1 [Source:HGNC Symbol%3BAcc:HGNC:24835]	5.69903	3.2042
ENSG00000271857	-1.51813099224295	0.11639	1	no	6:-:45421079-45422005	ENSG00000271857	-	-	-	novel transcript%2C antisense to RUNX2	2.88419	1.04535
ENSG00000073905	-1.23096831551626	0.116418	1	no	X:+:80929500-80930347	ENSG00000073905	642585	-	VDAC1P1	voltage dependent anion channel 1 pseudogene 1 [Source:HGNC Symbol%3BAcc:HGNC:12671]	6.62106	2.92827
ENSG00000136828	0.895915	0.116478	1	no	9:+:126914774-127223166	ENSG00000136828	9649	H0Y6A2,Q5JS13,Q5JT61	RALGPS1	Ral GEF with PH domain and SH3 binding motif 1 [Source:HGNC Symbol%3BAcc:HGNC:16851]	1.15781	2.23653
ENSG00000176697	1.20113	0.116509	1	no	11:-:27654893-27722058	ENSG00000176697	627	Q304R1,Q6YNR1,E9PMP3,Q6T2C9,Q969N8,A0A0E3SU01,A0A0S2Z3M9,Q96TC2,P23560,A0A0S2Z3E7	BDNF	brain derived neurotrophic factor [Source:HGNC Symbol%3BAcc:HGNC:1033]	0.35407	0.84509
ENSG00000151883	0.784	0.116519	1	no	5:+:50665899-50846519	ENSG00000151883	79668	D6RCA6,D6RC81,Q8N3A8,D6R914,D6RCN2,D6RB30,Q49AI7,D6RFH0,D6RF37,E9PFI7,D6RGZ9,D6RF59,D6RAL6,D6R9T2,F5H3X8	PARP8	poly(ADP-ribose) polymerase family member 8 [Source:HGNC Symbol%3BAcc:HGNC:26124]	3.88319	6.94125
ENSG00000066697	-0.829259686277787	0.116528	1	no	9:+:100427143-100451734	ENSG00000066697	91283	Q96H12,X6RL08,X6R907	MSANTD3	Myb/SANT DNA binding domain containing 3 [Source:HGNC Symbol%3BAcc:HGNC:23370]	11.1571	6.51871
ENSG00000113810	-0.794692172208002	0.116641	1	no	3:+:160399274-160434954	ENSG00000113810	10051	C9J9E4,C9JJ64,E9PD53,C9JVD8,C9J578,Q6P169,C9IYK2,Q6NSG3,C9JWF0,Q58F29,F8WCB7,Q9NTJ3,C9JR83	SMC4	structural maintenance of chromosomes 4 [Source:HGNC Symbol%3BAcc:HGNC:14013]	59.2188	35.4384
ENSG00000132382	-0.760047728346248	0.116876	1	no	17:-:4538897-4555386	ENSG00000132382	10514	Q9BQG0,I3L2H8,I3L1L3,I3L311	MYBBP1A	MYB binding protein 1a [Source:HGNC Symbol%3BAcc:HGNC:7546]	25.1075	15.3903
ENSG00000138162	0.768823	0.117038	1	no	10:+:121989163-122254545	ENSG00000138162	10579	Q4VXL8,B2RWP4,D6RAA5,H0Y9C3,E7EMZ9,H0Y9Y7,Q4VXL4,E9PGB3,H0YA73,A0A0U1RRM9,B7ZMJ9,H0Y911,E9PBC6,O95359,H0Y8P9,H0Y954	TACC2	transforming acidic coiled-coil containing protein 2 [Source:HGNC Symbol%3BAcc:HGNC:11523]	8.9547	15.8391
ENSG00000271714	1.91927	0.117085	1	no	5:+:74865893-74867854	ENSG00000271714	-	-	-	novel transcript%2C antisense to FAM169A	0.20441	0.8026
ENSG00000100216	-0.775034088207031	0.117126	1	no	22:+:38681957-38685421	ENSG00000100216	56993	Q9NS69	TOMM22	translocase of outer mitochondrial membrane 22 [Source:HGNC Symbol%3BAcc:HGNC:18002]	35.9631	21.8168
ENSG00000137168	-0.782604495493714	0.117166	1	no	6:-:36854827-36874803	ENSG00000137168	51645	A0A024RCX8,Q9Y3C6	PPIL1	peptidylprolyl isomerase like 1 [Source:HGNC Symbol%3BAcc:HGNC:9260]	42.1912	25.461
ENSG00000086200	-0.799075595934509	0.117204	1	no	5:+:62403972-62628582	ENSG00000086200	51194	H0Y8M5,D6RJB1,F8WBN4,D6RCN7,D6RCQ2,E7EMB7,Q9UI26,F8WDV0	IPO11	importin 11 [Source:HGNC Symbol%3BAcc:HGNC:20628]	6.82596	4.07248
ENSG00000105928	-0.820897893150297	0.117217	1	no	7:-:24698355-24757940	ENSG00000105928	1687	H7C147,H7BZJ0,H7C0L2,C9JSR4,O60443	GSDME	gasdermin E [Source:HGNC Symbol%3BAcc:HGNC:2810]	4.57891	2.69084
ENSG00000138760	0.759403	0.11744	1	no	4:-:76158737-76234536	ENSG00000138760	950	A0A1W2PS43,L0R538,A0A1W2PRS1,A0A1W2PPX6,A0A1W2PQL5,A0A024RDG6,A0A1W2PPU6,A0A1W2PRF6,A0A1W2PNX7,A0A1W2PSE4,D6RDG0,A0A1W2PQR6,A0A1W2PPX5,A0A1W2PS70,Q14108,A0A1W2PQB7	SCARB2	scavenger receptor class B member 2 [Source:HGNC Symbol%3BAcc:HGNC:1665]	4.32323	7.59719
ENSG00000139579	-0.794536161445201	0.117539	1	no	12:+:56222015-56229854	ENSG00000139579	79035	C9JT95,C9JMP5,Q9BQ15	NABP2	nucleic acid binding protein 2 [Source:HGNC Symbol%3BAcc:HGNC:28412]	24.6896	14.7767
ENSG00000165794	0.890801	0.117629	1	no	14:+:20999255-21001871	ENSG00000165794	29986	Q9NP94	SLC39A2	solute carrier family 39 member 2 [Source:HGNC Symbol%3BAcc:HGNC:17127]	7.85119	15.1124
ENSG00000073282	-0.758110161849076	0.117697	1	no	3:+:189631389-189897276	ENSG00000073282	8626	C9D7D0,C9D7C9,A0A141PNN4,A0A0S2Z4N6,A0A141PNN3,C9JW72,A0A0S2Z4N5,Q9H3D4	TP63	tumor protein p63 [Source:HGNC Symbol%3BAcc:HGNC:15979]	21.6369	13.2807
ENSG00000089006	-0.760667087760184	0.117842	1	no	20:-:17941597-17968980	ENSG00000089006	27131	Q9Y5X3,Q5QPE5,A0A087WUY5,U3KQL0,A0A0S2Z5F1,Q6P5V6,Q5QPE4,U3KQP5	SNX5	sorting nexin 5 [Source:HGNC Symbol%3BAcc:HGNC:14969]	14.9769	9.17653
ENSG00000165916	-0.761022731737841	0.117843	1	no	11:-:47418769-47426473	ENSG00000165916	5702	E9PN50,E9PMD8,E9PM69,P17980,E9PMW0,R4GNH3,E9PLG2,E9PKD5,E9PS45	PSMC3	proteasome 26S subunit%2C ATPase 3 [Source:HGNC Symbol%3BAcc:HGNC:9549]	100.262	61.4166
ENSG00000253366	-1.53723981519065	0.11787	1	no	5:+:70751184-70795914	ENSG00000253366	653080	-	GUSBP16	GUSB pseudogene 16 [Source:HGNC Symbol%3BAcc:HGNC:54498]	3.9687	1.41949
ENSG00000146731	-0.793076768660086	0.117907	1	no	7:+:56051685-56063989	ENSG00000146731	908	P40227,A1JUI8,A0A024RDL1	CCT6A	chaperonin containing TCP1 subunit 6A [Source:HGNC Symbol%3BAcc:HGNC:1620]	127.878	76.6119
ENSG00000123178	-0.938706675063222	0.117968	1	no	13:-:49912702-49936490	ENSG00000123178	57213	Q5W111	SPRYD7	SPRY domain containing 7 [Source:HGNC Symbol%3BAcc:HGNC:14297]	5.21697	2.82541
ENSG00000198959	0.769912	0.117999	1	no	20:-:38127385-38166578	ENSG00000198959	7052	A2A2A0,P21980,Q6DKH2,Q9BXQ0,A2A299	TGM2	transglutaminase 2 [Source:HGNC Symbol%3BAcc:HGNC:11778]	23.1859	41.0422
ENSG00000135723	-0.758530196475399	0.118066	1	no	16:-:67229387-67247481	ENSG00000135723	29109	A0A068F7M9,H3BVE7,J3KT53,J3QR24,J3KTH7,Q9Y613	FHOD1	formin homology 2 domain containing 1 [Source:HGNC Symbol%3BAcc:HGNC:17905]	25.4584	15.6219
ENSG00000140853	0.807549	0.118318	1	no	16:+:56989485-57083531	ENSG00000140853	84166	H0YGV6,H0YFT3,Q86WI3,H0YF88,H0YGM1,H0YGT6,H0YFT1,F5H274,H0YG32,F5GYP0,H0YGE2,H0YFG4	NLRC5	NLR family CARD domain containing 5 [Source:HGNC Symbol%3BAcc:HGNC:29933]	2.07226	3.76515
ENSG00000109466	-0.987885661230861	0.11839	1	no	4:+:165207561-165323156	ENSG00000109466	11275	D6RAP5,D6RGC3,B4DFZ5,D6R9G5,D3DP30,O95198,E9PEX9	KLHL2	kelch like family member 2 [Source:HGNC Symbol%3BAcc:HGNC:6353]	3.50453	1.83437
ENSG00000145736	-0.994569036185935	0.118398	1	no	5:-:71032670-71067689	ENSG00000145736	2966	D6RAW1,R4GMV2,R4GMS9,Q13888,D6RGC9	GTF2H2	general transcription factor IIH subunit 2 [Source:HGNC Symbol%3BAcc:HGNC:4656]	1.54083	0.80279
ENSG00000156510	-0.948892843814808	0.118635	1	no	10:+:69220332-69267552	ENSG00000156510	80201	Q2TB90	HKDC1	hexokinase domain containing 1 [Source:HGNC Symbol%3BAcc:HGNC:23302]	3.89366	2.09389
ENSG00000249007	1.52	0.118651	1	no	1:+:202011370-202015657	ENSG00000249007	-	-	-	novel transcript	0.9481	2.82269
ENSG00000046651	0.821664	0.118697	1	no	X:+:13734743-13777955	ENSG00000046651	8481	Q4G0Q0,L8E7V8,E9KL37,Q4VAK3,Q7Z7F6,O75665,Q6P668,A0A0A0MS89,A6NF31	OFD1	OFD1 centriole and centriolar satellite protein [Source:HGNC Symbol%3BAcc:HGNC:2567]	1.37981	2.53166
ENSG00000100867	1.17726	0.118769	1	no	14:+:23630115-23645639	ENSG00000100867	10202	H0YJG9,C9JZP6,H0YJP4,Q13268	DHRS2	dehydrogenase/reductase 2 [Source:HGNC Symbol%3BAcc:HGNC:18349]	0.39073	0.91729
ENSG00000183520	-0.803288208974882	0.119016	1	no	1:+:38009258-38024820	ENSG00000183520	51118	Q9Y3A2	UTP11	UTP11 small subunit processome component [Source:HGNC Symbol%3BAcc:HGNC:24329]	13.6411	8.11476
ENSG00000232024	-0.958043160160821	0.119102	1	no	8:-:35525176-35525763	ENSG00000232024	653122	-	LSM12P1	LSM12 pseudogene 1 [Source:HGNC Symbol%3BAcc:HGNC:32453]	26.6001	14.2143
ENSG00000030582	0.789865	0.119142	1	no	17:+:44345246-44353106	ENSG00000030582	2896	K7EPL0,K7EQ05,K7EQK6,K7EM89,K7ENI2,K7ELY1,K7EK92,K7EQA7,K7EMR1,K7EJY4,K7EKL3,K7EQI0,K7ERM2,P28799,K7ENN1	GRN	granulin precursor [Source:HGNC Symbol%3BAcc:HGNC:4601]	79.9287	143.455
ENSG00000158828	0.834494	0.119154	1	no	1:+:20633458-20651511	ENSG00000158828	65018	Q9BXM7	PINK1	PTEN induced kinase 1 [Source:HGNC Symbol%3BAcc:HGNC:14581]	3.85862	7.143
ENSG00000241211	-2.41859531869203	0.119232	1	no	3:-:159765387-159768612	ENSG00000241211	100874433	-	IQCJ-SCHIP1-AS1	IQCJ-SCHIP1 readthrough antisense RNA 1 [Source:HGNC Symbol%3BAcc:HGNC:41303]	1.5807	0.30692
ENSG00000276988	-2.41859531869203	0.119232	1	no	7:-:128483907-128484158	ENSG00000276988	-	-	Metazoa_SRP	Metazoan signal recognition particle RNA [Source:RFAM%3BAcc:RF00017]	3.7134	0.72101
ENSG00000149503	-0.756296740529295	0.11931	1	no	11:+:62123998-62153169	ENSG00000149503	3619	E9PM67,Q9NQS7	INCENP	inner centromere protein [Source:HGNC Symbol%3BAcc:HGNC:6058]	46.1766	28.3788
ENSG00000131747	-0.81053635290506	0.119358	1	no	17:-:40388525-40417896	ENSG00000131747	7153	J3QR57,P11388,J3KTB7,A0A4D6UXC9	TOP2A	DNA topoisomerase II alpha [Source:HGNC Symbol%3BAcc:HGNC:11989]	101.73	60.2135
ENSG00000111445	-0.792136515897745	0.119432	1	no	12:+:118013588-118033130	ENSG00000111445	5985	F5H5S0,P40937,E9PEP3,C9JH72,F5H304,Q6LES9,F5H0U6	RFC5	replication factor C subunit 5 [Source:HGNC Symbol%3BAcc:HGNC:9973]	16.2937	9.76796
ENSG00000274487	1.2399	0.119462	1	no	17:-:38195703-38257192	ENSG00000274487	440434	-	NPEPPSP1	NPEPPS pseudogene 1 [Source:HGNC Symbol%3BAcc:HGNC:44259]	1.34633	3.30094
ENSG00000184178	-0.976716207194549	0.119697	1	no	4:-:52872982-53366066	ENSG00000184178	152579	D6RCK6,Q8WU76,A0A087WUD7	SCFD2	sec1 family domain containing 2 [Source:HGNC Symbol%3BAcc:HGNC:30676]	4.48274	2.36463
ENSG00000165949	0.842716	0.119779	1	no	14:+:94104836-94116698	ENSG00000165949	3429	A0A087X174,P40305,A0A087WUJ8,A0A087WV79,A0A087WZR1,A0A348GSI0,A0A5H1ZRT4,A0A087X035,G3V4U3	IFI27	interferon alpha inducible protein 27 [Source:HGNC Symbol%3BAcc:HGNC:5397]	4.1262	7.682
ENSG00000140525	-0.756407657082534	0.11983	1	no	15:+:89243945-89317261	ENSG00000140525	55215	H3BS60,H3BN35,A0A6Q8PH09,B7ZMF2,H3BQE2,H3BMG4,H3BP78,F8W7R3,Q9NVI1,H3BT54,A0A6Q8PGF4	FANCI	FA complementation group I [Source:HGNC Symbol%3BAcc:HGNC:25568]	18.7334	11.5121
ENSG00000123219	-0.802666467287664	0.120025	1	no	5:-:65517766-65563168	ENSG00000123219	64105	D6RBN6,D6RAX0,D6RC76,H0Y9K8,D6RJF0,D6R984,Q9BS16,D6RHD3	CENPK	centromere protein K [Source:HGNC Symbol%3BAcc:HGNC:29479]	10.4861	6.24064
ENSG00000083828	1.07389	0.120057	1	no	19:+:57769655-57819939	ENSG00000083828	54807	M0R166,Q8N6X9,M0R336,M0QZ99,Q9NXT0,A0A494BZW3	ZNF586	zinc finger protein 586 [Source:HGNC Symbol%3BAcc:HGNC:25949]	0.82942	1.81253
ENSG00000105639	1.07389	0.120057	1	no	19:-:17824780-17848071	ENSG00000105639	3718	A0A024R7M7,A0A0S2Z4R7,P52333,A0A0S2Z485	JAK3	Janus kinase 3 [Source:HGNC Symbol%3BAcc:HGNC:6193]	0.66714	1.4579
ENSG00000236801	-1.2327287733807	0.120089	1	no	9:+:70217195-70217668	ENSG00000236801	100270964	-	RPL24P8	RPL24 pseudogene 8 [Source:HGNC Symbol%3BAcc:HGNC:36409]	11.2812	4.9832
ENSG00000122861	0.792482	0.120151	1	no	10:+:73909177-73917496	ENSG00000122861	5328	A0A024QZM9,E7ET40,S4R3G7,P00749,Q9UEJ5	PLAU	plasminogen activator%2C urokinase [Source:HGNC Symbol%3BAcc:HGNC:9052]	10.1542	18.2578
ENSG00000119969	-0.760146599478708	0.120327	1	no	10:+:94501434-94613905	ENSG00000119969	3070	Q76H82,A0A0B4J1V9,Q9NW36,A0A087WSW7,Q6I7N8,F6XU50,Q0VGL2,B1ALG6,Q9NRZ9	HELLS	helicase%2C lymphoid specific [Source:HGNC Symbol%3BAcc:HGNC:4861]	9.64752	5.9133
ENSG00000229589	1.65179	0.12035	1	no	3:-:38451027-38454820	ENSG00000229589	100128640	-	ACVR2B-AS1	ACVR2B antisense RNA 1 [Source:HGNC Symbol%3BAcc:HGNC:44161]	0.26556	0.86625
ENSG00000074800	-0.960243804201083	0.120378	1	no	1:-:8861000-8879190	ENSG00000074800	2023	K7ERS8,A0A2R8YEG5,A0A2R8Y879,K7EM90,A4QMW8,A0A2R8Y6I8,A0A2R8YEM5,A0A024R4F1,P06733,A0A2R8Y798,A0A2R8Y6G6	ENO1	enolase 1 [Source:HGNC Symbol%3BAcc:HGNC:3350]	399.535	213.174
ENSG00000132341	-0.782339145077602	0.120477	1	no	12:+:130872037-130877678	ENSG00000132341	5901	H0YFC6,J3KQE5,F5H018,A0A087X0W0,B4DV51,B5MDF5,P62826	RAN	RAN%2C member RAS oncogene family [Source:HGNC Symbol%3BAcc:HGNC:9846]	96.8603	58.4628
ENSG00000134508	0.868841	0.120494	1	no	18:+:23134564-23260470	ENSG00000134508	91768	A0A024RC20,A0A0G2JLG8,J3QRY5,V9GYB4,Q8TDN4	CABLES1	Cdk5 and Abl enzyme substrate 1 [Source:HGNC Symbol%3BAcc:HGNC:25097]	2.0031	3.79743
ENSG00000177728	0.752275	0.120704	1	no	17:+:75441159-75500452	ENSG00000177728	9772	Q12767,J3QLM7,J3QS17,J3KT63,J3QRT3,J3KS76,J3QLC5,J3QSG7,J3QRT7,J3QQW3,J3KRN3,J3QS24,J3QRY7,J3KTL5,J3KRU7	TMEM94	transmembrane protein 94 [Source:HGNC Symbol%3BAcc:HGNC:28983]	11.6907	20.4428
ENSG00000136052	0.88344	0.120874	1	no	12:-:104801801-104958744	ENSG00000136052	84102	C9JIL4,H7BZT9,C9JKF2,C9JCR2,C9JA64,C9J2P6,C9JYJ7,C9JDQ2,Q96JW4	SLC41A2	solute carrier family 41 member 2 [Source:HGNC Symbol%3BAcc:HGNC:31045]	2.0948	4.01168
ENSG00000197892	0.776782	0.12089	1	no	8:-:29067278-29263124	ENSG00000197892	23303	D3DSU3,H0YBA8,E7ERX9,E5RK06,Q9NQT8,F2Z2F9,A0JLQ2	KIF13B	kinesin family member 13B [Source:HGNC Symbol%3BAcc:HGNC:14405]	3.40431	6.05487
ENSG00000215788	0.902152	0.121252	1	no	1:-:6460786-6466175	ENSG00000215788	8718	A0A0C4DGF3,A5LIN1,A0A3B3ISD9,K7EJY9,Q93038	TNFRSF25	TNF receptor superfamily member 25 [Source:HGNC Symbol%3BAcc:HGNC:11910]	2.55574	4.9583
ENSG00000143228	-0.794158236521702	0.121411	1	no	1:+:163266576-163355764	ENSG00000143228	83540	E9PQC4,E9PKH1,E9PP32,B1AQT3,B1AQT4,Q9BZD4	NUF2	NUF2 component of NDC80 kinetochore complex [Source:HGNC Symbol%3BAcc:HGNC:14621]	14.414	8.62899
ENSG00000205426	-1.25674443929064	0.121489	1	no	12:-:52285913-52291534	ENSG00000205426	3887	Q14533,A0A087X106	KRT81	keratin 81 [Source:HGNC Symbol%3BAcc:HGNC:6458]	2.5295	1.0989
ENSG00000138758	-0.810760180265037	0.121525	1	no	4:+:76949751-77040384	ENSG00000138758	55752	H0Y961,Q9NVA2,D6RER5,D6RDP1,D6RDU5,D6RGI3,H0Y9G8,D6R9Y6	SEPTIN11	septin 11 [Source:HGNC Symbol%3BAcc:HGNC:25589]	4.05577	2.40022
ENSG00000122711	-3.3661278987979	0.121617	1	no	9:+:33218365-33248567	ENSG00000122711	27290	Q5VZE7,V9HWG8,O60575	SPINK4	serine peptidase inhibitor Kazal type 4 [Source:HGNC Symbol%3BAcc:HGNC:16646]	0.92407	0.09303
ENSG00000241597	-3.3661278987979	0.121617	1	no	5:+:98954394-98954972	ENSG00000241597	-	-	-	ribosomal protein S9 (RPS9) pseudogene	1.03898	0.1046
ENSG00000255325	-3.3661278987979	0.121617	1	no	8:-:122485515-122489815	ENSG00000255325	-	-	-	novel transcript	0.95336	0.09598
ENSG00000214289	-3.3661278987979	0.121617	1	no	3:-:134351852-134356561	ENSG00000214289	553117	Q59GN2	RPL39P5	ribosomal protein L39 pseudogene 5 [Source:HGNC Symbol%3BAcc:HGNC:26015]	1.3398	0.13489
ENSG00000271869	-3.3661278987979	0.121617	1	no	8:-:30155830-30156232	ENSG00000271869	118597835	-	DCTN6-DT	DCTN6 divergent transcript [Source:HGNC Symbol%3BAcc:HGNC:55241]	1.49273	0.15029
ENSG00000132603	-0.767655111670501	0.121651	1	no	16:+:69337996-69343106	ENSG00000132603	51388	J3QRR4,J3QRD6,J3QLW7,Q9Y221	NIP7	nucleolar pre-rRNA processing protein NIP7 [Source:HGNC Symbol%3BAcc:HGNC:24328]	15.724	9.58777
ENSG00000168061	-0.885721329119332	0.121936	1	no	11:+:65040901-65044828	ENSG00000168061	29901	A6NKF1,A0A6I8PRW4,H9KVA8,F8WC89	SAC3D1	SAC3 domain containing 1 [Source:HGNC Symbol%3BAcc:HGNC:30179]	12.4101	6.97251
ENSG00000116750	-0.767471918614121	0.122038	1	no	1:-:193012250-193060080	ENSG00000116750	51377	Q5LJB0,H0Y4K0,Q9Y5K5,H0Y6Y4,Q5LJB1,H0Y636,H0Y4E0,Q5LJA9,Q5LJA5	UCHL5	ubiquitin C-terminal hydrolase L5 [Source:HGNC Symbol%3BAcc:HGNC:19678]	11.0482	6.73754
ENSG00000156675	0.768258	0.122162	1	no	8:-:37858618-37899497	ENSG00000156675	80223	Q6WKZ4,E7EX40,Q67C35	RAB11FIP1	RAB11 family interacting protein 1 [Source:HGNC Symbol%3BAcc:HGNC:30265]	4.42046	7.81586
ENSG00000138180	-0.754933856503562	0.122288	1	no	10:+:93496612-93529092	ENSG00000138180	55165	Q53EZ4,H0Y432	CEP55	centrosomal protein 55 [Source:HGNC Symbol%3BAcc:HGNC:1161]	30.9935	19.0658
ENSG00000132170	-0.875101798788312	0.122296	1	no	3:+:12287368-12434356	ENSG00000132170	5468	Q6L9M1,D2KUA6,A0A494C1F9,Q4W4C7,Q86WD1,E9PFV3,Q4W4C6,A0A494C0T3,A0A3P3ZKM0,E9PFX5,E9PFV2,B6ZGS2,A0A494C012,E7EUD1,A0A0S2Z4K5,A0A494C0D9,A0A499FIV4,P37231,E7EU07,Q53EW1	PPARG	peroxisome proliferator activated receptor gamma [Source:HGNC Symbol%3BAcc:HGNC:9236]	1.94705	1.10201
ENSG00000167565	0.879348	0.122348	1	no	19:-:40440844-40444335	ENSG00000167565	29946	Q9UJW9,M0QXL4,M0R352,A0A024R0N2	SERTAD3	SERTA domain containing 3 [Source:HGNC Symbol%3BAcc:HGNC:17931]	6.72752	12.8471
ENSG00000243370	-Inf	0.122425	1	no	17:+:17178414-17178749	ENSG00000243370	106481859	-	RN7SL775P	RNA%2C 7SL%2C cytoplasmic 775%2C pseudogene [Source:HGNC Symbol%3BAcc:HGNC:46791]	1.19359	0
ENSG00000216867	-Inf	0.122425	1	no	2:+:110633947-110634333	ENSG00000216867	727747	-	RPL22P12	ribosomal protein L22 pseudogene 12 [Source:HGNC Symbol%3BAcc:HGNC:36345]	1.0363	0
ENSG00000223086	-Inf	0.122425	1	no	4:-:10115756-10115884	ENSG00000223086	100873421	-	RNA5SP155	RNA%2C 5S ribosomal pseudogene 155 [Source:HGNC Symbol%3BAcc:HGNC:43055]	3.10889	0
ENSG00000255726	-Inf	0.122425	1	no	6:+:31222913-31223093	ENSG00000255726	-	-	-	mitochondrial coiled-coil domain 1 (MCCD1) pseudogene	2.21573	0
ENSG00000172912	-Inf	0.122425	1	no	22:+:40569286-40569895	ENSG00000172912	1343	-	COX6B1P3	cytochrome c oxidase subunit 6B1 pseudogene 3 [Source:HGNC Symbol%3BAcc:HGNC:2283]	1.54249	0
ENSG00000287737	1.32736	0.122457	1	no	17:+:82273748-82279645	ENSG00000287737	-	-	-	novel transcript	0.37542	0.978
ENSG00000277496	1.17195	0.122568	1	no	20:-:62648961-62650767	ENSG00000277496	-	-	-	novel transcript%2C antisense to SLCO4A1	1.59058	3.72038
ENSG00000166126	0.984789	0.122627	1	no	14:+:102922663-102933596	ENSG00000166126	81693	H0YMX8,H0YKJ5,B3KP64,Q9BXJ7	AMN	amnion associated transmembrane protein [Source:HGNC Symbol%3BAcc:HGNC:14604]	1.57402	3.23372
ENSG00000006634	-0.796049635162721	0.122697	1	no	7:+:87876216-87909553	ENSG00000006634	10926	B7Z8C6,B4DXK0,Q9UBU7,F8WF77	DBF4	DBF4 zinc finger [Source:HGNC Symbol%3BAcc:HGNC:17364]	9.92072	5.93129
ENSG00000141030	-0.758445321576658	0.122744	1	no	17:-:17246616-17281273	ENSG00000141030	8533	K7ELN6,J3QS85,C9JLV5,J3QKR0,H7C3P9,J3KTQ1,J3QL22,K7ES36,K7EJF9,Q9UNS2	COPS3	COP9 signalosome subunit 3 [Source:HGNC Symbol%3BAcc:HGNC:2239]	29.7547	18.2592
ENSG00000070423	-0.800274221024446	0.122775	1	no	19:-:647526-663233	ENSG00000070423	55658	A0A024R206,Q9BV68,K7EIY6,U3KQF4	RNF126	ring finger protein 126 [Source:HGNC Symbol%3BAcc:HGNC:21151]	12.5085	7.45659
ENSG00000134013	-0.75818683429865	0.123067	1	no	8:-:23296897-23425328	ENSG00000134013	4017	E5RJL2,R4GMS2,E5RI22,W8QRJ0,E5RHH3,E5RFE2,H0YAP6,H0YAR1,W6I206,Q9Y4K0,E5RFY0	LOXL2	lysyl oxidase like 2 [Source:HGNC Symbol%3BAcc:HGNC:6666]	14.6079	8.96586
ENSG00000259781	-0.777856463046166	0.123148	1	no	15:-:71164770-71165415	ENSG00000259781	645292	-	HMGB1P6	high mobility group box 1 pseudogene 6 [Source:HGNC Symbol%3BAcc:HGNC:4998]	90.1218	54.5648
ENSG00000183048	-0.952277314469497	0.123226	1	no	17:+:81712236-81721016	ENSG00000183048	1468	I3L3N9,A0A0S2Z3I3,A0A0S2Z382,A0A0S2Z3G3,F6RGN5,I3L1E8,Q9UBX3	SLC25A10	solute carrier family 25 member 10 [Source:HGNC Symbol%3BAcc:HGNC:10980]	5.8145	3.11953
ENSG00000273576	1.41523	0.12325	1	no	17:+:39566915-39567559	ENSG00000273576	-	-	-	novel transcript	1.86534	5.16447
ENSG00000136603	0.761453	0.12332	1	no	3:+:170357678-170396835	ENSG00000136603	6498	P12757,H7C4V3,I6QMM9,C9J8R9	SKIL	SKI like proto-oncogene [Source:HGNC Symbol%3BAcc:HGNC:10897]	25.3897	44.6806
ENSG00000165516	0.761794	0.1234	1	no	14:+:49768130-49786385	ENSG00000165516	23588	G3V3U8,G3V2H2,Q9Y2U9	KLHDC2	kelch domain containing 2 [Source:HGNC Symbol%3BAcc:HGNC:20231]	7.37274	12.9776
ENSG00000156127	0.812899	0.123477	1	no	14:+:75522455-75546993	ENSG00000156127	10538	G3V266,Q16520	BATF	basic leucine zipper ATF-like transcription factor [Source:HGNC Symbol%3BAcc:HGNC:958]	22.7606	41.508
ENSG00000103494	-1.03866162036911	0.123534	1	no	16:-:53598153-53703938	ENSG00000103494	23322	I3L2P2,A0A087WX34,H3BPS4,H3BPF5,H3BV03,B7ZKJ9,J3QLR9,A0A7P0TB06,Q68CZ1,H3BS47,I3L1B5	RPGRIP1L	RPGRIP1 like [Source:HGNC Symbol%3BAcc:HGNC:29168]	0.73374	0.37078
ENSG00000139926	-0.746113872817281	0.123575	1	no	14:+:51489100-51730727	ENSG00000139926	122786	H0YJ19,G3V2L4,H0YJC1,Q96NE9,G3V517	FRMD6	FERM domain containing 6 [Source:HGNC Symbol%3BAcc:HGNC:19839]	17.8958	11.0762
ENSG00000268879	1.05172	0.123803	1	no	19:+:46196238-46197323	ENSG00000268879	727703	-	IGFL1P1	IGF like family member 1 pseudogene 1 [Source:HGNC Symbol%3BAcc:HGNC:32956]	13.3682	28.7684
ENSG00000114942	-0.74882619789677	0.124078	1	no	2:+:206159585-206162928	ENSG00000114942	1933	F2Z2G2,F8WF65,C9JZW3,P24534,F8WFC9,A0A024R3W7	EEF1B2	eukaryotic translation elongation factor 1 beta 2 [Source:HGNC Symbol%3BAcc:HGNC:3208]	122.408	75.6194
ENSG00000145103	0.857485	0.124174	1	no	3:-:121987323-122022247	ENSG00000145103	286676	Q86SU0	ILDR1	immunoglobulin like domain containing receptor 1 [Source:HGNC Symbol%3BAcc:HGNC:28741]	4.70901	8.85727
ENSG00000184990	-0.747754982810471	0.124278	1	no	14:+:104753147-104768494	ENSG00000184990	10572	O15304,G3V3U1,G3V439,B4DTY2,H0YJN1	SIVA1	SIVA1 apoptosis inducing factor [Source:HGNC Symbol%3BAcc:HGNC:17712]	24.7351	15.2918
ENSG00000103342	-0.7580817849637	0.124359	1	no	16:-:11868128-11916082	ENSG00000103342	2935	H3BSV8,H3BMT9,H3BR35,P15170	GSPT1	G1 to S phase transition 1 [Source:HGNC Symbol%3BAcc:HGNC:4621]	40.3919	24.793
ENSG00000097046	-0.85757851359591	0.124414	1	no	1:+:91500851-91525764	ENSG00000097046	8317	Q6JSD6,O00311,B1AMW7	CDC7	cell division cycle 7 [Source:HGNC Symbol%3BAcc:HGNC:1745]	7.02028	4.02197
ENSG00000186205	-0.990260996799732	0.124466	1	no	1:+:220786913-220819659	ENSG00000186205	64757	H7BYZ9,H0YDX4,X6RIL1,Q5VT66	MTARC1	mitochondrial amidoxime reducing component 1 [Source:HGNC Symbol%3BAcc:HGNC:26189]	1.38733	0.72497
ENSG00000146373	0.744513	0.124484	1	no	6:+:124962437-125092633	ENSG00000146373	154214	Q8TC41,H0YB95,E5RFY6,H0YKH8,H3BM17	RNF217	ring finger protein 217 [Source:HGNC Symbol%3BAcc:HGNC:21487]	7.98754	13.8923
ENSG00000189343	-0.748568099892904	0.124532	1	no	17:-:19445970-19446852	ENSG00000189343	125208	-	RPS2P46	ribosomal protein S2 pseudogene 46 [Source:HGNC Symbol%3BAcc:HGNC:35839]	124.22	76.7524
ENSG00000167693	-0.793004066112142	0.124577	1	no	17:-:799310-979776	ENSG00000167693	64359	A0A0G2JQK5,Q6DKJ4,I3L4V6,A0A0C4DGI2	NXN	nucleoredoxin [Source:HGNC Symbol%3BAcc:HGNC:18008]	7.63867	4.57658
ENSG00000125885	-0.907633399414654	0.124629	1	no	20:+:5950652-5998977	ENSG00000125885	84515	A0A0S2Z5Q9,A0A0S2Z5R6,Q9UJA3,A0A0S2Z618	MCM8	minichromosome maintenance 8 homologous recombination repair factor [Source:HGNC Symbol%3BAcc:HGNC:16147]	2.43343	1.34659
ENSG00000186834	0.745765	0.12481	1	no	17:+:45148475-45152099	ENSG00000186834	10614	O94992	HEXIM1	HEXIM P-TEFb complex subunit 1 [Source:HGNC Symbol%3BAcc:HGNC:24953]	20.5779	35.8211
ENSG00000100714	-0.75019240950292	0.124946	1	no	14:+:64388031-64463457	ENSG00000100714	4522	V9GZ78,V9GZ32,V9GYY3,V9GY75,A0A494C1T2,F5H2F4,P11586	MTHFD1	methylenetetrahydrofolate dehydrogenase%2C cyclohydrolase and formyltetrahydrofolate synthetase 1 [Source:HGNC Symbol%3BAcc:HGNC:7432]	21.8241	13.4694
ENSG00000239557	-1.68162972452583	0.125139	1	no	3:+:52373652-52374882	ENSG00000239557	140921	-	PPP2R5CP	protein phosphatase 2 regulatory subunit B'gamma pseudogene [Source:HGNC Symbol%3BAcc:HGNC:17835]	1.52035	0.492
ENSG00000131323	-0.772991466631042	0.125151	1	no	14:+:102777449-102911500	ENSG00000131323	7187	A6NHG8,H0YL25,A0A024R6N1,H0YL26,Q13114,H0YMI8	TRAF3	TNF receptor associated factor 3 [Source:HGNC Symbol%3BAcc:HGNC:12033]	7.09533	4.31042
ENSG00000141391	-1.32865319337923	0.125167	1	no	18:+:12407896-12432238	ENSG00000141391	10650	K7EQM5,K7ELB4,K7EPM9,K7EP78,K7ENN4,Q96N28	PRELID3A	PRELI domain containing 3A [Source:HGNC Symbol%3BAcc:HGNC:24639]	1.44152	0.5958
ENSG00000135069	-0.743020801164987	0.125209	1	no	9:+:78297125-78330093	ENSG00000135069	29968	A0A024R280,Q9Y617,A9LS35,A0A024R222	PSAT1	phosphoserine aminotransferase 1 [Source:HGNC Symbol%3BAcc:HGNC:19129]	80.2943	49.8028
ENSG00000212123	1.59229	0.125543	1	no	19:-:5782960-5784746	ENSG00000212123	163154	Q8IZ63,K7EJN8	PRR22	proline rich 22 [Source:HGNC Symbol%3BAcc:HGNC:28354]	0.41145	1.2879
ENSG00000225234	1.59229	0.125543	1	no	2:-:3481242-3482409	ENSG00000225234	100861515	-	TRAPPC12-AS1	TRAPPC12 antisense RNA 1 [Source:HGNC Symbol%3BAcc:HGNC:41046]	0.80975	2.53466
ENSG00000229155	1.8038	0.12562	1	no	3:-:193842560-193844024	ENSG00000229155	105374285	-	LINC02038	long intergenic non-protein coding RNA 2038 [Source:HGNC Symbol%3BAcc:HGNC:52878]	0.4755	1.7234
ENSG00000279692	1.44765	0.125689	1	no	17:-:81395609-81397144	ENSG00000279692	-	-	-	TEC	0.69626	1.97152
ENSG00000173531	1.25446	0.125724	1	no	3:-:49683947-49689501	ENSG00000173531	4485	G3XAK1,H7C0F8,Q13043,P26927,Q49A61	MST1	macrophage stimulating 1 [Source:HGNC Symbol%3BAcc:HGNC:7380]	0.39442	0.97686
ENSG00000174282	0.742102	0.125898	1	no	17:-:7459366-7484263	ENSG00000174282	57659	A2RRQ0,Q9P1Z0	ZBTB4	zinc finger and BTB domain containing 4 [Source:HGNC Symbol%3BAcc:HGNC:23847]	13.9307	24.1885
ENSG00000004864	-0.787397351788256	0.12596	1	no	7:-:96120220-96322147	ENSG00000004864	10165	R4GN64,Q75KX8,Q75M55,Q9UJS0	SLC25A13	solute carrier family 25 member 13 [Source:HGNC Symbol%3BAcc:HGNC:10983]	12.5395	7.54207
ENSG00000196954	0.74747	0.126206	1	no	11:-:104942866-104969366	ENSG00000196954	837	H0YD34,P49662,E9PMT1	CASP4	caspase 4 [Source:HGNC Symbol%3BAcc:HGNC:1505]	9.03585	15.7478
ENSG00000019582	0.996442	0.12639	1	no	5:-:150400041-150412969	ENSG00000019582	972	H0YBZ8,H0YBZ2,E7EQJ3,P04233	CD74	CD74 molecule [Source:HGNC Symbol%3BAcc:HGNC:1697]	0.99356	2.05775
ENSG00000186577	-0.933168491521792	0.126414	1	no	6:-:34246381-34249108	ENSG00000186577	221491	Q86T20,A0A2U3TZT1,G8JLJ3	SMIM29	small integral membrane protein 29 [Source:HGNC Symbol%3BAcc:HGNC:1340]	8.59694	4.67383
ENSG00000264462	2.12573	0.126439	1	no	21:+:8986999-8987178	ENSG00000264462	103504731	-	MIR3648-2	microRNA 3648-2 [Source:HGNC Symbol%3BAcc:HGNC:50843]	1.48536	6.72945
ENSG00000224549	2.12573	0.126439	1	no	9:+:22767175-22768316	ENSG00000224549	-	-	-	novel transcript	0.59813	2.70985
ENSG00000123636	0.751674	0.126442	1	no	2:-:159318979-159616569	ENSG00000123636	29994	Q3B7K5,H7C092,H7BXK5,F6VJC3,Q9UIF8,H7C1I6,Q53TG3,L8EAN3,A0A0A0MR97,C9JCA6	BAZ2B	bromodomain adjacent to zinc finger domain 2B [Source:HGNC Symbol%3BAcc:HGNC:963]	2.5585	4.47201
ENSG00000185201	0.774957	0.126502	1	no	11:+:303655-309397	ENSG00000185201	10581	Q6IBB0,A0A7P0TB81,A0A7P0TA08,R4GNC9,E9PQN9,A0A7P0TAK5,H0YCL2,A0A7P0T9Q3,A0A7P0T953,A0A7P0T856,Q01629	IFITM2	interferon induced transmembrane protein 2 [Source:HGNC Symbol%3BAcc:HGNC:5413]	21.2898	37.818
ENSG00000250742	1.16637	0.126585	1	no	12:+:54126082-54147485	ENSG00000250742	400043	-	LINC02381	long intergenic non-protein coding RNA 2381 [Source:HGNC Symbol%3BAcc:HGNC:53304]	0.65546	1.52721
ENSG00000128487	0.748032	0.126645	1	no	17:+:20008865-20319026	ENSG00000128487	92521	A0A024QYY9,J3QQM0,J3QS22,A0A7I2V5G2,A0A7P0TBP2,A0A7P0TBD3,A0A7I2YQJ3,J3KRN9,A0A7P0Z4I1,A0A7I2V486,A0A7P0TAS3,J3KSG2,A0A7P0T9K0,A0A7I2V562,A0A7I2V451,J3QKL1,A0A7I2V416,Q5M775,A0A7P0T8Y6,A0A7P0TB87,J3KRB9	SPECC1	sperm antigen with calponin homology and coiled-coil domains 1 [Source:HGNC Symbol%3BAcc:HGNC:30615]	7.75746	13.5251
ENSG00000091409	-0.766869651017641	0.126782	1	no	2:+:172427354-172506459	ENSG00000091409	3655	H7BZ97,C9JXX7,P23229	ITGA6	integrin subunit alpha 6 [Source:HGNC Symbol%3BAcc:HGNC:6142]	64.8197	39.5455
ENSG00000213609	-2.04419980391054	0.126786	1	no	10:-:63902451-63903245	ENSG00000213609	87688	-	RPL7AP50	ribosomal protein L7a pseudogene 50 [Source:HGNC Symbol%3BAcc:HGNC:36117]	1.51339	0.38091
ENSG00000240322	3.26323	0.126809	1	no	7:+:143298516-143298814	ENSG00000240322	106481054	-	RN7SL481P	RNA%2C 7SL%2C cytoplasmic 481%2C pseudogene [Source:HGNC Symbol%3BAcc:HGNC:46497]	0.22355	2.22815
ENSG00000258469	3.26323	0.126809	1	no	14:+:55298644-55299231	ENSG00000258469	100307126	P59074	CHMP4BP1	charged multivesicular body protein 4B pseudogene 1 [Source:HGNC Symbol%3BAcc:HGNC:43616]	0.11368	1.13302
ENSG00000162129	-0.79391730548559	0.12696	1	no	11:-:72285495-72434680	ENSG00000162129	81570	A0A2R8Y7E8,A0A140VK11,A0A2U3TZY2,H0YGM0,F5GX99,A0A2R8Y602,F5H392,A0A2R8YDH5,F5H7A5,H0YG50,Q7Z777,F6SS08,A0A2R8Y6R5,Q9H078	CLPB	caseinolytic mitochondrial matrix peptidase chaperone subunit B [Source:HGNC Symbol%3BAcc:HGNC:30664]	3.36142	2.01266
ENSG00000177706	0.753567	0.126985	1	no	7:+:192571-260772	ENSG00000177706	56975	A0A0G2JQD6,Q8IXL6	FAM20C	FAM20C golgi associated secretory pathway kinase [Source:HGNC Symbol%3BAcc:HGNC:22140]	9.46939	16.5733
ENSG00000122643	0.75328	0.127245	1	no	7:-:33014130-33062796	ENSG00000122643	51251	B9A035,X6RM59,F8WDR0,C9K084,Q9H0P0	NT5C3A	5'-nucleotidase%2C cytosolic IIIA [Source:HGNC Symbol%3BAcc:HGNC:17820]	14.7706	25.8464
ENSG00000167900	-0.742045382333501	0.127301	1	no	17:-:78174091-78187233	ENSG00000167900	7083	K7ES52,K7ERJ1,K7ERV3,A0A024R8N6,P04183,K7ENW5,B5BUF9,B5BU32	TK1	thymidine kinase 1 [Source:HGNC Symbol%3BAcc:HGNC:11830]	124.553	77.3067
ENSG00000143479	-1.12908870149705	0.127359	1	no	1:+:206635536-206684419	ENSG00000143479	8444	Q5SY34,A0A3B3ISB2,Q4G0U0,O43781	DYRK3	dual specificity tyrosine phosphorylation regulated kinase 3 [Source:HGNC Symbol%3BAcc:HGNC:3094]	0.68159	0.3235
ENSG00000111328	-0.746255760888516	0.127503	1	no	12:-:123250112-123272334	ENSG00000111328	8099	F5GZF0,O14519	CDK2AP1	cyclin dependent kinase 2 associated protein 1 [Source:HGNC Symbol%3BAcc:HGNC:14002]	15.848	9.80779
ENSG00000128708	-0.741280174067398	0.127533	1	no	2:+:171922448-171983686	ENSG00000128708	8520	F8WEW1,O14929,F8W9G7	HAT1	histone acetyltransferase 1 [Source:HGNC Symbol%3BAcc:HGNC:4821]	17.1973	10.6796
ENSG00000123545	-1.01459609086564	0.127635	1	no	6:-:96889315-96897891	ENSG00000123545	29078	Q9P032	NDUFAF4	NADH:ubiquinone oxidoreductase complex assembly factor 4 [Source:HGNC Symbol%3BAcc:HGNC:21034]	4.30218	2.21058
ENSG00000112742	-0.769388230300388	0.127764	1	no	6:+:80003887-80042527	ENSG00000112742	7272	P33981,D6RIC6,D6RFY1,D6RF82,D6REX1	TTK	TTK protein kinase [Source:HGNC Symbol%3BAcc:HGNC:12401]	12.4661	7.59213
ENSG00000287929	-1.93316849152179	0.127808	1	no	1:+:183252263-183258968	ENSG00000287929	-	-	-	novel transcript%2C antisense to NMNAT2	1.43436	0.3899
ENSG00000111247	-0.764704151377572	0.128028	1	no	12:+:4538798-4560047	ENSG00000111247	10635	F5H031,F5H4V6,H0YFK6,F5H1Y0,F5H710,H0YGT5,Q96B01	RAD51AP1	RAD51 associated protein 1 [Source:HGNC Symbol%3BAcc:HGNC:16956]	23.9185	14.6143
ENSG00000135968	0.745008	0.128062	1	no	2:+:108449191-108509415	ENSG00000135968	9648	H7C010,B8ZZA5,D3DX70,H7BYJ9,B8ZZW2,A0PJA5,Q8IWJ2,U3KQE0,U3KPU4	GCC2	GRIP and coiled-coil domain containing 2 [Source:HGNC Symbol%3BAcc:HGNC:23218]	4.56456	7.94163
ENSG00000142784	0.75527	0.128202	1	no	1:+:27234632-27308636	ENSG00000142784	23038	Q8N5D0,H0YEI6	WDTC1	WD and tetratricopeptide repeats 1 [Source:HGNC Symbol%3BAcc:HGNC:29175]	7.35016	12.8794
ENSG00000112110	-0.751170657778904	0.12831	1	no	6:+:159789812-159798436	ENSG00000112110	29074	Q9H0U6,A8K9D2	MRPL18	mitochondrial ribosomal protein L18 [Source:HGNC Symbol%3BAcc:HGNC:14477]	57.8901	35.7043
ENSG00000117650	-0.753660292423434	0.128427	1	no	1:-:211658657-211675630	ENSG00000117650	4751	P51955,F6U4U2	NEK2	NIMA related kinase 2 [Source:HGNC Symbol%3BAcc:HGNC:7745]	24.1233	14.8526
ENSG00000100522	-0.758489960108845	0.128436	1	no	14:-:52775193-52791668	ENSG00000100522	64841	A0A024R649,G3V5E4,Q96EK6,G3V4W4	GNPNAT1	glucosamine-phosphate N-acetyltransferase 1 [Source:HGNC Symbol%3BAcc:HGNC:19980]	16.8353	10.3308
ENSG00000185507	0.814029	0.128476	1	no	11:-:612553-615983	ENSG00000185507	3665	E9PR03,E9PSE3,M9RSF4,A0A3B3ITQ5,A0A3B3ISS4,B4E1B1,A0A024RCA2,E9PQ11,Q92985,A0A3B3ISC0,E9PIA7	IRF7	interferon regulatory factor 7 [Source:HGNC Symbol%3BAcc:HGNC:6122]	7.1908	13.124
ENSG00000180739	-1.03832323757387	0.12864	1	no	19:-:10512742-10517931	ENSG00000180739	53637	Q9H228,A0A087WXR8,K7EIT5,L8ECK7	S1PR5	sphingosine-1-phosphate receptor 5 [Source:HGNC Symbol%3BAcc:HGNC:14299]	3.50541	1.77179
ENSG00000135045	-0.939566262719942	0.128712	1	no	9:-:74946583-74952912	ENSG00000135045	55071	Q8IXQ3	C9orf40	chromosome 9 open reading frame 40 [Source:HGNC Symbol%3BAcc:HGNC:23433]	6.4254	3.47779
ENSG00000181458	-1.09102066066353	0.128902	1	no	3:+:100492619-100577444	ENSG00000181458	55076	Q9NWC5,C9J9Z5,J3KQ06	TMEM45A	transmembrane protein 45A [Source:HGNC Symbol%3BAcc:HGNC:25480]	1.32458	0.64549
ENSG00000139734	-0.776319256331895	0.128909	1	no	13:-:59665583-60163928	ENSG00000139734	81624	Q9NSV4	DIAPH3	diaphanous related formin 3 [Source:HGNC Symbol%3BAcc:HGNC:15480]	6.72667	4.07705
ENSG00000174125	0.886508	0.129168	1	no	4:-:38790677-38856817	ENSG00000174125	7096	D6RA99,D1CS34,D1CS42,Q5FWG5,Q6FI64,D1CS44,D6RAP2,D1CS35,D1CS43,D6RF68,D1CS38,D6RCE8,Q15399,D1CS36	TLR1	toll like receptor 1 [Source:HGNC Symbol%3BAcc:HGNC:11847]	2.37193	4.55206
ENSG00000215784	-0.977085608051999	0.129235	1	no	1:+:145095974-145112696	ENSG00000215784	728833	Q6L9T8	FAM72D	family with sequence similarity 72 member D [Source:HGNC Symbol%3BAcc:HGNC:33593]	5.21378	2.74955
ENSG00000135763	-0.823939421767033	0.129256	1	no	1:+:229626247-229660200	ENSG00000135763	9816	Q5VYD0,Q14146,Q6PCC8	URB2	URB2 ribosome biogenesis homolog [Source:HGNC Symbol%3BAcc:HGNC:28967]	4.9665	2.91246
ENSG00000072042	-0.745841337105256	0.129405	1	no	14:-:67676800-67695793	ENSG00000072042	51109	B3KQ19,G3V234,G3V3K0,A0A0S2Z575,H0YJ46,G3V2G6,A0A0S2Z583,G3V510,Q8TC12	RDH11	retinol dehydrogenase 11 [Source:HGNC Symbol%3BAcc:HGNC:17964]	15.6952	9.71597
ENSG00000182752	-0.991383105467087	0.129501	1	no	9:+:116153791-116402321	ENSG00000182752	5069	A0A024R842,Q13219,Q5QFB7	PAPPA	pappalysin 1 [Source:HGNC Symbol%3BAcc:HGNC:8602]	1.02123	0.53324
ENSG00000278259	-0.739062570246137	0.129577	1	no	17:-:36495636-36543435	ENSG00000278259	80179	A0A087WYT7,A0A087WU55,Q96H55,L8E979,A0A087WVH0,B4DSL5,A0A087WY49,A0A087WW10,L8EB70,A0A087WVV4,A0A087WZQ9	MYO19	myosin XIX [Source:HGNC Symbol%3BAcc:HGNC:26234]	8.20175	5.10114
ENSG00000166974	-0.812676370821959	0.129583	1	no	18:+:34976928-35143470	ENSG00000166974	10982	K7EL66,K7ERD8,A0A024RC33,M0QX52,Q15555,K7ENB3	MAPRE2	microtubule associated protein RP/EB family member 2 [Source:HGNC Symbol%3BAcc:HGNC:6891]	5.29414	3.12893
ENSG00000108064	-0.741771959776655	0.129599	1	no	10:+:58385345-58399220	ENSG00000108064	7019	E5KSU5,Q00059,L8ECA1,Q3SX57,Q6LES8,Q05D31,H7BYN3	TFAM	transcription factor A%2C mitochondrial [Source:HGNC Symbol%3BAcc:HGNC:11741]	18.2858	11.3517
ENSG00000103415	-0.799644818684402	0.129604	1	no	16:+:4474690-4510347	ENSG00000103415	3163	I3L276,I3L4P8,Q6IBP2,P30519,Q6FHB5,I3L159,I3L1Y2,A0A1B0GXH0,I3L463,I3L1F5,A0A087WT44	HMOX2	heme oxygenase 2 [Source:HGNC Symbol%3BAcc:HGNC:5014]	10.8862	6.49232
ENSG00000111424	-0.745323624401044	0.129652	1	no	12:-:47841537-47943048	ENSG00000111424	7421	T1WSQ6,A0A224A4N4,F1D8P8,Q6SZ90,F8VXQ9,F8VPF8,A0A223ZRY6,A0A5K1VW50,Q6T928,T1WSH6,F8VRJ4,A0A4P8L6U7,P11473,F8VVY8,T1WRW3	VDR	vitamin D receptor [Source:HGNC Symbol%3BAcc:HGNC:12679]	15.2201	9.42527
ENSG00000273604	-0.933168491521792	0.129774	1	no	17:-:38671703-38674957	ENSG00000273604	100170841	A6NHQ4	EPOP	elongin BC and polycomb repressive complex 2 associated protein [Source:HGNC Symbol%3BAcc:HGNC:34493]	4.72303	2.56774
ENSG00000101444	-0.756109527047217	0.130221	1	no	20:-:34280268-34311802	ENSG00000101444	191	P23526,Q1RMG2	AHCY	adenosylhomocysteinase [Source:HGNC Symbol%3BAcc:HGNC:343]	103.369	63.5358
ENSG00000237453	2.3063	0.130233	1	no	1:+:54792885-54794905	ENSG00000237453	-	-	-	novel transcript%2C antisense to TTC22	0.58462	3.00177
ENSG00000125170	0.854423	0.130375	1	no	16:-:57471922-57487327	ENSG00000125170	55715	H3BV67,H3BPY9,H3BTK2,H3BQ19,H3BN90,H3BS85,A0A024R6S2,H3BSK0,H3BTI7,H3BST9,H3BTI4,A0A1B0GX86,H3BVB4,Q8TEW6	DOK4	docking protein 4 [Source:HGNC Symbol%3BAcc:HGNC:19868]	2.73733	5.13778
ENSG00000167272	-0.851152917013895	0.130462	1	no	12:-:120578764-120581402	ENSG00000167272	51367	Q969H6	POP5	POP5 homolog%2C ribonuclease P/MRP subunit [Source:HGNC Symbol%3BAcc:HGNC:17689]	11.0225	6.34306
ENSG00000198848	0.73726	0.130875	1	no	16:-:55802851-55833337	ENSG00000198848	1066	H3BQR4,H3BSU0,P23141,P02795,H3BQV8,A0A140TA63	CES1	carboxylesterase 1 [Source:HGNC Symbol%3BAcc:HGNC:1863]	51.5021	89.1257
ENSG00000231683	-0.929010866048136	0.131045	1	no	6:-:53561289-53617171	ENSG00000231683	-	-	-	novel transcript	3.86588	2.1078
ENSG00000132780	-0.740425831987767	0.131132	1	no	1:+:45583846-45618904	ENSG00000132780	4678	Q9P1N1,E9PKR5,E9PRH9,E9PI86,Q5T626,P49321,E9PQG5,E9PNB5,E9PAU3,H0YDS9,E9PPR5,Q5T624,E9PJQ2,Q6PJY7,E9PPQ8,H0YF33	NASP	nuclear autoantigenic sperm protein [Source:HGNC Symbol%3BAcc:HGNC:7644]	34.7085	21.5668
ENSG00000179295	-0.734642736802777	0.131151	1	no	12:+:112418351-112509918	ENSG00000179295	5781	A0A6C0W5H1,A0A6C0W750,A0A6C0W5F9,A0A6C0W501,A0A6C0W611,A0A6C0W4U5,A0A6C0W5X7,A0A6C0W5U2,A0A6C0W5J5,A0A6C0W521,A0A6C0W4Z4,H0YF12,A0A6C0W8E6,Q06124,A0A0U1RRI0,A0A6C0W5V7,A0A3G1LBG2,A0A6C0W4X6,A0A6C0W4Y0,A0A6C0W763,B3GUD5,Q96I26,A0A6C0W636,A0A6C0W4W9,A0A6C0W5U7,A0A6C0W8I3,A0A6C0W4X1,A0A1W2PPU4,A0A6C0W4U7,A0A6C0W8D9,A0A6C0W5S4,A0A6C0W5K7,A0A6C0W5F8,B3GUD3,A0A6C0W4Z3,A0A6C0W513,A0A6C0W5Z9,B3GUD4	PTPN11	protein tyrosine phosphatase non-receptor type 11 [Source:HGNC Symbol%3BAcc:HGNC:9644]	32.7929	20.4584
ENSG00000242317	1.10865	0.131174	1	no	3:-:55493830-55505261	ENSG00000242317	-	-	-	novel transcript	6.05489	13.5545
ENSG00000237649	-0.731704466724124	0.131215	1	no	6:+:33391823-33409896	ENSG00000237649	3833	A0A140T9E6,A2AB20,A0A024RCS7,Q9BW19,A0A087X1W5	KIFC1	kinesin family member C1 [Source:HGNC Symbol%3BAcc:HGNC:6389]	46.1712	28.8634
ENSG00000117222	-0.758920760718875	0.131309	1	no	1:-:205086142-205122015	ENSG00000117222	5929	Q15291,A0A024R9B5	RBBP5	RB binding protein 5%2C histone lysine methyltransferase complex subunit [Source:HGNC Symbol%3BAcc:HGNC:9888]	13.6748	8.3889
ENSG00000271763	2.61115	0.131699	1	no	15:+:92602910-92620015	ENSG00000271763	-	-	-	novel transcript%2C antisense to FAM174B	0.29974	1.90115
ENSG00000234705	2.61115	0.131699	1	no	9:-:128663134-128684477	ENSG00000234705	100506080	-	HMGA1P4	high mobility group AT-hook 1 pseudogene 4 [Source:HGNC Symbol%3BAcc:HGNC:39093]	0.29974	1.90115
ENSG00000287678	2.61115	0.131699	1	no	6:-:41080624-41101056	ENSG00000287678	-	-	-	novel transcript%2C antisense to NFYA	0.14723	0.93382
ENSG00000232059	2.61115	0.131699	1	no	1:-:244694432-244694720	ENSG00000232059	-	-	-	ribosomal protein L37 (RPL37) pseudogene	0.46257	2.93395
ENSG00000088325	-0.780381196806746	0.131743	1	no	20:+:31739271-31801805	ENSG00000088325	22974	Q643R0,Q9ULW0,Q96FC3	TPX2	TPX2 microtubule nucleation factor [Source:HGNC Symbol%3BAcc:HGNC:1249]	170.505	103.053
ENSG00000228044	-1.34506628327007	0.131906	1	no	1:+:234646289-234683176	ENSG00000228044	-	-	-	novel transcript	1.39652	0.57067
ENSG00000272379	1.86269	0.131927	1	no	6:-:13290018-13290490	ENSG00000272379	-	-	-	novel transcript	0.84788	3.20111
ENSG00000109519	-0.814773790719562	0.132032	1	no	4:-:7058895-7068064	ENSG00000109519	80273	Q9HAV7	GRPEL1	GrpE like 1%2C mitochondrial [Source:HGNC Symbol%3BAcc:HGNC:19696]	7.51655	4.43596
ENSG00000205978	1.18846	0.132267	1	no	14:+:24399003-24419283	ENSG00000205978	57523	Q9P2P1	NYNRIN	NYN domain and retroviral integrase containing [Source:HGNC Symbol%3BAcc:HGNC:20165]	0.31117	0.73621
ENSG00000168056	0.783666	0.13247	1	no	11:-:65538559-65558930	ENSG00000168056	4054	E9PR84,E9PKW1,Q9NS15,E9PRF2,H0YCX6,H0YCQ2,E9PR75,B9EG76,H0YE75,E9PQR0,E9PJR2,Q14767,E9PPT7,H0YC99	LTBP3	latent transforming growth factor beta binding protein 3 [Source:HGNC Symbol%3BAcc:HGNC:6716]	35.4712	63.3905
ENSG00000058085	-0.757399329738232	0.13273	1	no	1:+:183186238-183245127	ENSG00000058085	3918	Q13753	LAMC2	laminin subunit gamma 2 [Source:HGNC Symbol%3BAcc:HGNC:6493]	66.5746	40.8837
ENSG00000135776	-0.865229662865216	0.132756	1	no	1:-:229516582-229558707	ENSG00000135776	23456	Q9NRK6	ABCB10	ATP binding cassette subfamily B member 10 [Source:HGNC Symbol%3BAcc:HGNC:41]	4.9802	2.8381
ENSG00000262903	1.32165	0.132852	1	no	17:-:3655621-3658092	ENSG00000262903	-	-	-	novel transcript%2C antisense to CTNS	1.6825	4.36568
ENSG00000177542	-0.76853140993945	0.132873	1	no	11:-:790475-798281	ENSG00000177542	79751	A0A0D9SFE1,E9PJY0,A0A0D9SG84,A0A0D9SFA8,K4DIB4,K4DIA2,E9PS95,K4DIA8,K4DIB3,K4DIB6,E9PI74,E9PQ36,A0A024RCA6,E9PJH7,K4DIB8,A0A0A6YYN8,A0A0D9SEI9,Q9H936,K4DIB0	SLC25A22	solute carrier family 25 member 22 [Source:HGNC Symbol%3BAcc:HGNC:19954]	10.7499	6.55078
ENSG00000104635	-0.759804406112708	0.133041	1	no	8:+:22367278-22434129	ENSG00000104635	23516	A0A0S2Z534,Q15043,E5RJG5,E5RFT1,E5RJ40,E5RFF5,E5RIP4,E5RGA7,E5RFZ8,A0A0S2Z5C8,A0A0S2Z5Z7,A0A0S2Z5B1	SLC39A14	solute carrier family 39 member 14 [Source:HGNC Symbol%3BAcc:HGNC:20858]	8.10842	4.97111
ENSG00000186951	0.846653	0.13308	1	no	22:+:46150521-46243756	ENSG00000186951	5465	Q07869,B0QYX1,Q86SF0,L8E859,F1D8S4,B0QYX2	PPARA	peroxisome proliferator activated receptor alpha [Source:HGNC Symbol%3BAcc:HGNC:9232]	1.00623	1.87848
ENSG00000197815	1.17931	0.13312	1	no	17:+:17858227-17860041	ENSG00000197815	-	-	-	novel transcript%2C antisense to TOM1L2	1.3626	3.20344
ENSG00000270647	-0.728824892195522	0.133164	1	no	17:+:35713791-35864615	ENSG00000270647	8148	A0A075B7D9,A0A075B7D6,A0A075B7C1,A0A075B7F2,Q92804,Q16514,A0A075B7F4,A0A075B7E4	TAF15	TATA-box binding protein associated factor 15 [Source:HGNC Symbol%3BAcc:HGNC:11547]	34.5966	21.6708
ENSG00000136383	1.0709	0.133254	1	no	15:+:84817356-84873479	ENSG00000136383	57538	Q96L96	ALPK3	alpha kinase 3 [Source:HGNC Symbol%3BAcc:HGNC:17574]	0.38433	0.83815
ENSG00000133710	0.998613	0.133288	1	no	5:+:148025683-148137382	ENSG00000133710	11005	E5RG22,E5RFU9,E7EWP9,Q9NQ38	SPINK5	serine peptidase inhibitor Kazal type 5 [Source:HGNC Symbol%3BAcc:HGNC:15464]	1.24001	2.57205
ENSG00000162496	0.730845	0.133314	1	no	1:-:12567910-12618210	ENSG00000162496	9249	Q5SUY4,Q0QD44,A0A087WTY3,O75911	DHRS3	dehydrogenase/reductase 3 [Source:HGNC Symbol%3BAcc:HGNC:17693]	39.9146	68.7668
ENSG00000126067	-0.732464568889134	0.133427	1	no	1:-:35599541-35641526	ENSG00000126067	5690	B7Z478,P49721,A0A087WVV1	PSMB2	proteasome 20S subunit beta 2 [Source:HGNC Symbol%3BAcc:HGNC:9539]	56.1094	35.0577
ENSG00000241343	-1.1251197992941	0.133693	1	no	X:+:101390824-101396155	ENSG00000241343	6173	P83881,R4GN19,J3KQN4,H7BY91,H0Y5B4	RPL36A	ribosomal protein L36a [Source:HGNC Symbol%3BAcc:HGNC:10359]	1.66892	0.7943
ENSG00000102384	-0.782358200989575	0.133729	1	no	X:+:101098188-101166126	ENSG00000102384	2491	Q5JX02,Q5JX01,Q92674	CENPI	centromere protein I [Source:HGNC Symbol%3BAcc:HGNC:3968]	5.79271	3.49631
ENSG00000086475	-0.731928162339266	0.133767	1	no	10:-:13317428-13348298	ENSG00000086475	22929	P49903,Q5T5U6,Q5T5U7	SEPHS1	selenophosphate synthetase 1 [Source:HGNC Symbol%3BAcc:HGNC:19685]	26.5196	16.5759
ENSG00000186871	-0.793374455771959	0.133895	1	no	X:-:72204657-72239027	ENSG00000186871	54821	B5MDQ0,Q2NKX8	ERCC6L	ERCC excision repair 6 like%2C spindle assembly checkpoint helicase [Source:HGNC Symbol%3BAcc:HGNC:20794]	8.21667	4.92161
ENSG00000068971	1.03512	0.134097	1	no	11:+:64917553-64934475	ENSG00000068971	5526	A0A024R593,E9PNY3,E9PQN5,Q15173	PPP2R5B	protein phosphatase 2 regulatory subunit B'beta [Source:HGNC Symbol%3BAcc:HGNC:9310]	1.37263	2.9201
ENSG00000138035	-0.742017660259726	0.134107	1	no	2:-:55634061-55693863	ENSG00000138035	87178	F8WBI3,H7C3C5,Q8TCS8,H7BXF6	PNPT1	polyribonucleotide nucleotidyltransferase 1 [Source:HGNC Symbol%3BAcc:HGNC:23166]	14.2374	8.83694
ENSG00000095739	0.898516	0.134205	1	no	10:+:28677510-28682932	ENSG00000095739	25805	Q13145	BAMBI	BMP and activin membrane bound inhibitor [Source:HGNC Symbol%3BAcc:HGNC:30251]	4.37483	8.46609
ENSG00000166896	-1.07067201527173	0.134248	1	no	12:+:57906039-57959148	ENSG00000166896	91419	H0YIJ9,Q9Y6H3	ATP23	ATP23 metallopeptidase and ATP synthase assembly factor homolog [Source:HGNC Symbol%3BAcc:HGNC:29452]	2.43095	1.20147
ENSG00000177426	0.731285	0.134379	1	no	18:+:3411608-3459978	ENSG00000177426	7050	F8VXG3,F8VWK5,F8VW34,F8W1J9,F8VZH2,F8VX54,F8VVS9,F8VUY0,J3KS32,F8VYL4,Q15583	TGIF1	TGFB induced factor homeobox 1 [Source:HGNC Symbol%3BAcc:HGNC:11776]	7.55575	13.0214
ENSG00000165914	-0.926742222362359	0.134427	1	no	14:-:90524564-90816479	ENSG00000165914	145567	Q6PIF1,Q86TV6,H0YJP9,H0YIZ4,A0A0C4DGK5,G3V3E4,G3V3H1,H0YJS2,H0YK02	TTC7B	tetratricopeptide repeat domain 7B [Source:HGNC Symbol%3BAcc:HGNC:19858]	0.70399	0.38444
ENSG00000165312	0.730524	0.134483	1	no	10:+:23439075-23442377	ENSG00000165312	220213	Q5VV17	OTUD1	OTU deubiquitinase 1 [Source:HGNC Symbol%3BAcc:HGNC:27346]	19.0021	32.7304
ENSG00000167670	-0.745303062949465	0.134488	1	no	19:+:4402640-4445018	ENSG00000167670	10036	K7EPA1,K7EME9,K7ENC7,D6W625,Q13111,K7EJF1	CHAF1A	chromatin assembly factor 1 subunit A [Source:HGNC Symbol%3BAcc:HGNC:1910]	15.9609	9.88418
ENSG00000188042	-0.973810476019138	0.134561	1	no	2:-:234493041-234497081	ENSG00000188042	10123	A0A024R4C5,P56559	ARL4C	ADP ribosylation factor like GTPase 4C [Source:HGNC Symbol%3BAcc:HGNC:698]	2.97734	1.5737
ENSG00000216775	-0.973810476019138	0.134561	1	no	6:+:52664366-52669155	ENSG00000216775	-	-	-	heterogeneous nuclear ribonucleoprotein A/B (HNRNPAB) pseudogene	3.14876	1.66431
ENSG00000197448	0.733538	0.13468	1	no	7:+:143244093-143270854	ENSG00000197448	373156	Q2NLC8,E9PFN5,Q9Y2Q3,Q6FII1,C9JNT3	GSTK1	glutathione S-transferase kappa 1 [Source:HGNC Symbol%3BAcc:HGNC:16906]	13.1811	22.7514
ENSG00000234171	-0.977307920255365	0.134684	1	no	2:+:3558474-3564842	ENSG00000234171	100506054	-	RNASEH1-AS1	RNASEH1 antisense RNA 1 [Source:HGNC Symbol%3BAcc:HGNC:49289]	2.70297	1.42522
ENSG00000187867	0.943727	0.13471	1	no	19:-:14053363-14062076	ENSG00000187867	342979	A0A590UJ23,A0A590UJ36,A6NDB9,K7EKN5	PALM3	paralemmin 3 [Source:HGNC Symbol%3BAcc:HGNC:33274]	2.58277	5.15724
ENSG00000137574	-0.795240583288465	0.13475	1	no	8:+:55773446-55826445	ENSG00000137574	96764	Q96RS0,E5RJW7	TGS1	trimethylguanosine synthase 1 [Source:HGNC Symbol%3BAcc:HGNC:17843]	7.54564	4.51384
ENSG00000165685	0.866081	0.134773	1	no	12:+:10170542-10191804	ENSG00000165685	120939	F5H230,Q4KMG9	TMEM52B	transmembrane protein 52B [Source:HGNC Symbol%3BAcc:HGNC:26438]	3.25401	6.1571
ENSG00000162139	-0.804175376123242	0.134814	1	no	11:+:74988279-75018893	ENSG00000162139	10825	E9PMZ3,E9PR25,A0A024R5N6,E9PNK1,E9PI40,Q9UQ49	NEU3	neuraminidase 3 [Source:HGNC Symbol%3BAcc:HGNC:7760]	4.39306	2.61172
ENSG00000113240	0.82991	0.134995	1	no	5:-:178602664-178630615	ENSG00000113240	57396	B7ZL31,A0A087WX74,E7EWJ6,E7ES88,Q4G0Z5,B9EG64,Q68D95,Q9HAZ1,Q6P090	CLK4	CDC like kinase 4 [Source:HGNC Symbol%3BAcc:HGNC:13659]	1.84779	3.40975
ENSG00000184584	0.745661	0.135378	1	no	5:-:139475533-139482935	ENSG00000184584	340061	J3QTB1,A0A494C0T1,A0A494C1N5,A0A494C0W5,Q86WV6	STING1	stimulator of interferon response cGAMP interactor 1 [Source:HGNC Symbol%3BAcc:HGNC:27962]	8.28898	14.4281
ENSG00000173145	-0.766026801238821	0.135482	1	no	10:-:94333226-94362959	ENSG00000173145	64318	Q8WTT2	NOC3L	NOC3 like DNA replication regulator [Source:HGNC Symbol%3BAcc:HGNC:24034]	10.6461	6.49881
ENSG00000182325	-0.955769920458924	0.135493	1	no	8:-:144355431-144359376	ENSG00000182325	26233	Q71RB6,Q8N531	FBXL6	F-box and leucine rich repeat protein 6 [Source:HGNC Symbol%3BAcc:HGNC:13603]	3.82233	2.04575
ENSG00000255200	1.24437	0.135693	1	no	11:-:65174117-65176470	ENSG00000255200	440043	-	PGAM1P8	phosphoglycerate mutase 1 pseudogene 8 [Source:HGNC Symbol%3BAcc:HGNC:42455]	0.79505	1.95537
ENSG00000138668	-0.738464419818386	0.135787	1	no	4:-:82352498-82374503	ENSG00000138668	3184	H0YA96,D6RD83,D6RAF8,D6RF44,D6RBP9,H0Y8G5,D6RBQ9,Q14103	HNRNPD	heterogeneous nuclear ribonucleoprotein D [Source:HGNC Symbol%3BAcc:HGNC:5036]	49.7216	30.9376
ENSG00000224411	-0.873283600065173	0.135811	1	no	11:-:27888838-27891033	ENSG00000224411	3324	Q14568	HSP90AA2P	heat shock protein 90 alpha family class A member 2%2C pseudogene [Source:HGNC Symbol%3BAcc:HGNC:5256]	8.85737	5.01951
ENSG00000157617	0.740015	0.135849	1	no	21:-:41885112-41954018	ENSG00000157617	25966	H7BZB0,Q9Y426,Q6P6D1	C2CD2	C2 calcium dependent domain containing 2 [Source:HGNC Symbol%3BAcc:HGNC:1266]	5.04563	8.74829
ENSG00000160753	-0.750138502456117	0.135853	1	no	1:+:155320894-155331114	ENSG00000160753	23623	A0A087WYB2,Q68CX2,A0A087WW20,Q9BVN2,A0A087WZ68,A0A087WVK5,A0A087WX95,A0A087WYU8	RUSC1	RUN and SH3 domain containing 1 [Source:HGNC Symbol%3BAcc:HGNC:17153]	11.0438	6.81622
ENSG00000227214	-1.5654367070213	0.135882	1	no	6:+:28986203-28987484	ENSG00000227214	414761	-	HCG15	HLA complex group 15 [Source:HGNC Symbol%3BAcc:HGNC:18361]	2.00783	0.70425
ENSG00000143162	0.735458	0.136004	1	no	1:-:167529117-167553805	ENSG00000143162	8804	A0A3B3IRL2,O75629	CREG1	cellular repressor of E1A stimulated genes 1 [Source:HGNC Symbol%3BAcc:HGNC:2351]	59.3556	102.588
ENSG00000125462	-0.940188919199564	0.136055	1	no	1:-:156404250-156456763	ENSG00000125462	10485	Q13536	MIR9-1HG	MIR9-1 host gene [Source:HGNC Symbol%3BAcc:HGNC:30780]	1.00199	0.5421
ENSG00000125454	-1.06865284763507	0.136381	1	no	17:-:75272981-75289510	ENSG00000125454	60386	J3KTL0,Q9HC21,J3QL84,J3QS02,J3KS44,J3KRY6,J3KSI7,Q5JPC1,J3KSB1,J3QLV3	SLC25A19	solute carrier family 25 member 19 [Source:HGNC Symbol%3BAcc:HGNC:14409]	2.3987	1.18719
ENSG00000114738	-0.743690692658079	0.136462	1	no	3:+:50611520-50649291	ENSG00000114738	7867	C9JPW3,C9J8E1,Q16644,B5BUJ8,A0A024R2W7,H7C0G6	MAPKAPK3	MAPK activated protein kinase 3 [Source:HGNC Symbol%3BAcc:HGNC:6888]	16.8682	10.4577
ENSG00000173674	-0.744031151666358	0.136557	1	no	X:-:20124525-20141838	ENSG00000173674	1964	L8E8T0,X6RAC9,P47813	EIF1AX	eukaryotic translation initiation factor 1A X-linked [Source:HGNC Symbol%3BAcc:HGNC:3250]	14.8099	9.17944
ENSG00000151882	1.33985	0.136567	1	no	5:-:43376645-43412391	ENSG00000151882	56477	A0N0Q3,D6RC73,Q9NRJ3	CCL28	C-C motif chemokine ligand 28 [Source:HGNC Symbol%3BAcc:HGNC:17700]	0.2955	0.77648
ENSG00000123737	-0.760103782548912	0.136637	1	no	4:+:121801318-121817021	ENSG00000123737	5393	A5PLM5,D6RA17,D6RIY6,H0Y9L5,D6RAP4,Q06265,D6R905	EXOSC9	exosome component 9 [Source:HGNC Symbol%3BAcc:HGNC:9137]	10.6151	6.50657
ENSG00000165609	-0.732426743154487	0.136678	1	no	10:-:12165330-12196144	ENSG00000165609	11164	H0YEY4,Q9UKK9,A6NFX8,A6NJU6,C9JYY9,A6NCQ0	NUDT5	nudix hydrolase 5 [Source:HGNC Symbol%3BAcc:HGNC:8052]	17.0469	10.6514
ENSG00000087087	-0.720498779628466	0.136963	1	no	7:+:100875103-100888664	ENSG00000087087	51593	Q9BXP5,A0A0A0MSP6,A0A087X0F4,H7C1K0,C9JUL9,A0A286YEP7,H7C0U8,H7C3A1	SRRT	serrate%2C RNA effector molecule [Source:HGNC Symbol%3BAcc:HGNC:24101]	30.4349	19.1744
ENSG00000230798	1.55382	0.13704	1	no	1:-:63320884-63324441	ENSG00000230798	100996301	-	FOXD3-AS1	FOXD3 antisense RNA 1 [Source:HGNC Symbol%3BAcc:HGNC:40241]	0.60865	1.85506
ENSG00000213492	1.55382	0.13704	1	no	4:-:117574512-117576174	ENSG00000213492	90859	-	NT5C3AP1	NT5C3A pseudogene 1 [Source:HGNC Symbol%3BAcc:HGNC:18530]	0.44212	1.34751
ENSG00000270629	0.823076	0.137242	1	no	1:-:148531385-148679742	ENSG00000270629	25832	A0A087WUR2,A0A075B757,A0A087WTQ0,A0A087WV19,A0A087WVE3,A0A087WTW4,A0A087WYI5,A0A087WZJ2,A0A087WVU4,A0A075B7F7,Q5TI25	NBPF14	NBPF member 14 [Source:HGNC Symbol%3BAcc:HGNC:25232]	1.24369	2.28414
ENSG00000258048	Inf	0.137262	1	no	12:+:79690144-79778451	ENSG00000258048	-	-	-	novel transcript	0	1.19761
ENSG00000241159	Inf	0.137262	1	no	2:+:70965584-70965867	ENSG00000241159	106480964	-	RN7SL160P	RNA%2C 7SL%2C cytoplasmic 160%2C pseudogene [Source:HGNC Symbol%3BAcc:HGNC:46176]	0	1.4928
ENSG00000225907	Inf	0.137262	1	no	7:+:30167804-30168004	ENSG00000225907	100271119	-	RPS27P16	ribosomal protein S27 pseudogene 16 [Source:HGNC Symbol%3BAcc:HGNC:36560]	0	2.10923
ENSG00000267592	Inf	0.137262	1	no	17:-:35596904-35597128	ENSG00000267592	-	-	-	transmembrane protein 160 (TMEM160) pseudogene	0	1.88425
ENSG00000232608	Inf	0.137262	1	no	21:+:39216624-39217506	ENSG00000232608	100862727	-	TIMM9P2	TIMM9 pseudogene 2 [Source:HGNC Symbol%3BAcc:HGNC:39929]	0	1.59382
ENSG00000269807	Inf	0.137262	1	no	19:-:4347244-4354057	ENSG00000269807	-	-	-	novel transcript%2C antisense to MPND	0	1.18755
ENSG00000251739	Inf	0.137262	1	no	4:+:183705931-183706031	ENSG00000251739	106481513	-	RNU6-1053P	RNA%2C U6 small nuclear 1053%2C pseudogene [Source:HGNC Symbol%3BAcc:HGNC:48016]	0	4.19758
ENSG00000013288	0.937653	0.13744	1	no	4:+:6575189-6623362	ENSG00000013288	23324	E9PCD7,Q4VC00,Q9Y2E5,Q05BN7,H0YA68	MAN2B2	mannosidase alpha class 2B member 2 [Source:HGNC Symbol%3BAcc:HGNC:29623]	0.81257	1.61571
ENSG00000119801	0.744743	0.13747	1	no	2:+:30146941-30160533	ENSG00000119801	51646	P62699	YPEL5	yippee like 5 [Source:HGNC Symbol%3BAcc:HGNC:18329]	10.9611	19.0671
ENSG00000146223	-0.724500640831486	0.137534	1	no	6:+:42879616-42889925	ENSG00000146223	285855	R4GMU7,A0A024RD36,Q6DKI1,A0A1W2PQ76	RPL7L1	ribosomal protein L7 like 1 [Source:HGNC Symbol%3BAcc:HGNC:21370]	32.1498	20.1987
ENSG00000163428	-0.719253517460259	0.137561	1	no	3:-:120324509-120349354	ENSG00000163428	116064	Q96CX6	LRRC58	leucine rich repeat containing 58 [Source:HGNC Symbol%3BAcc:HGNC:26968]	19.3483	12.2002
ENSG00000204389	-0.73050700041448	0.137597	1	no	6:+:31815543-31817946	ENSG00000204389	3303	A8K5I0,V9GZ37,P0DMV8	HSPA1A	heat shock protein family A (Hsp70) member 1A [Source:HGNC Symbol%3BAcc:HGNC:5232]	128.372	80.3168
ENSG00000127585	0.831278	0.137671	1	no	16:-:692498-705808	ENSG00000127585	146330	Q8N4J3,Q8N461	FBXL16	F-box and leucine rich repeat protein 16 [Source:HGNC Symbol%3BAcc:HGNC:14150]	3.50377	6.47167
ENSG00000023171	0.938847	0.137686	1	no	11:+:123358428-123627774	ENSG00000023171	57476	A0A0J9YXZ1,A0A0J9YXF6,A0A024R3M2,A0A1B0GUD6,J3KNL5,A0A1B0GWG7,A0A1B0GVV0,A0A1W2PQ30,A0A0J9YY71,Q3KR37,A0A2R8Y5X2,E9PRD6	GRAMD1B	GRAM domain containing 1B [Source:HGNC Symbol%3BAcc:HGNC:29214]	0.47859	0.95241
ENSG00000123213	-0.728390858428197	0.137746	1	no	5:+:65722205-65871725	ENSG00000123213	57486	H0YAF7,Q9BYT8,E9PCB6,D6R9Y0,H0YAK4	NLN	neurolysin [Source:HGNC Symbol%3BAcc:HGNC:16058]	8.2001	5.13798
ENSG00000272405	-0.727774146537241	0.13777	1	no	1:-:156641666-156644887	ENSG00000272405	-	-	-	novel transcript%2C antisense to BCAN	28.338	17.7635
ENSG00000183186	1.38876	0.137813	1	no	19:-:405445-409147	ENSG00000183186	126567	Q8TF44	C2CD4C	C2 calcium dependent domain containing 4C [Source:HGNC Symbol%3BAcc:HGNC:29417]	0.36667	0.99671
ENSG00000089195	-0.814738506218407	0.137813	1	no	20:-:5937228-5950558	ENSG00000089195	51605	Q9UJA5	TRMT6	tRNA methyltransferase 6 [Source:HGNC Symbol%3BAcc:HGNC:20900]	7.29723	4.30664
ENSG00000151552	-0.798075176586824	0.137916	1	no	4:-:17460261-17512206	ENSG00000151552	5860	D6RHJ7,H0Y8F7,D6RGG7,B7Z415,P09417	QDPR	quinoid dihydropteridine reductase [Source:HGNC Symbol%3BAcc:HGNC:9752]	10.3985	6.20822
ENSG00000108771	0.803797	0.137968	1	no	17:-:42101404-42112714	ENSG00000108771	79132	C9JG98,K7EMZ5,C9JE76,K7EPP0,Q96C10	DHX58	DExH-box helicase 58 [Source:HGNC Symbol%3BAcc:HGNC:29517]	4.52716	8.20416
ENSG00000135334	-0.752701933953048	0.137984	1	no	6:-:87674860-87702233	ENSG00000135334	55122	Q53H80	AKIRIN2	akirin 2 [Source:HGNC Symbol%3BAcc:HGNC:21407]	24.015	14.7958
ENSG00000164776	1.45587	0.13819	1	no	7:-:56080283-56092996	ENSG00000164776	5260	C9J2Q6,Q16816,F8WD25,F6VCX5,Q6NSZ4,C9JME8	PHKG1	phosphorylase kinase catalytic subunit gamma 1 [Source:HGNC Symbol%3BAcc:HGNC:8930]	0.3388	0.96483
ENSG00000161888	-0.796399911771902	0.138257	1	no	19:-:11131520-11155808	ENSG00000161888	147841	K7EJV2,Q8NBT2,K7EJH0,K7ERQ7,K7ESQ2,A0A0A0MSN0,K7EMX1	SPC24	SPC24 component of NDC80 kinetochore complex [Source:HGNC Symbol%3BAcc:HGNC:26913]	11.2069	6.69864
ENSG00000073756	1.26847	0.138293	1	no	1:-:186671791-186680922	ENSG00000073756	5743	Q6ZYK7,D9MWI3,A0A7P0T828,Q9NNY7,P35354	PTGS2	prostaglandin-endoperoxide synthase 2 [Source:HGNC Symbol%3BAcc:HGNC:9605]	0.30471	0.76203
ENSG00000100644	-0.739679871913954	0.138315	1	no	14:+:61695513-61748259	ENSG00000100644	3091	A8MYV6,D0VY79,Q16665	HIF1A	hypoxia inducible factor 1 subunit alpha [Source:HGNC Symbol%3BAcc:HGNC:4910]	76.7292	47.7019
ENSG00000161249	-0.728321499756955	0.138352	1	no	19:-:35497220-35513658	ENSG00000161249	93099	S4R3L7,E7EMS7,R4GMQ0,C9J186,M0R0W2,M0R3F8,M0R0A5,M0R1M0,E9PAQ7,H7BZ95,M0R265,A3EZ84,C9IYI1,S4R427,C9JCN1,M0QZU6,C9J3V3,Q6E0U4,S4R2X7	DMKN	dermokine [Source:HGNC Symbol%3BAcc:HGNC:25063]	11.673	7.31435
ENSG00000114779	-0.798294196639686	0.138512	1	no	3:-:51968510-51983409	ENSG00000114779	84836	F8W9U3,B4DQI4,V9HW87,Q96IU4	ABHD14B	abhydrolase domain containing 14B [Source:HGNC Symbol%3BAcc:HGNC:28235]	9.85385	5.88215
ENSG00000214544	-0.976237213413678	0.138564	1	no	7:-:73242751-73280119	ENSG00000214544	401375	-	GTF2IRD2P1	GTF2I repeat domain containing 2 pseudogene 1 [Source:HGNC Symbol%3BAcc:HGNC:33127]	3.22081	1.69953
ENSG00000224307	1.9413	0.138719	1	no	9:+:129282458-129312665	ENSG00000224307	-	-	-	novel transcript	0.28085	1.11969
ENSG00000039068	0.751281	0.13875	1	no	16:+:68737292-68835537	ENSG00000039068	999	J3QKP1,B3GN61,D3XNU5,A5D8W4,A0A0U2ZQU7,A0A140HMB1,H3BNC6,A0A0E3XJU3,H3BVI7,A0A6C0N5X1,P12830,Q9UM11,A0A3G2JNR5	CDH1	cadherin 1 [Source:HGNC Symbol%3BAcc:HGNC:1748]	48.1617	84.1592
ENSG00000148362	-0.813108290579496	0.138868	1	no	9:+:136992422-136993984	ENSG00000148362	286257	Q9BUH6	PAXX	PAXX non-homologous end joining factor [Source:HGNC Symbol%3BAcc:HGNC:27849]	20.1553	11.9086
ENSG00000138642	0.727924	0.139047	1	no	4:+:88378739-88443097	ENSG00000138642	55008	D6RCT4,H0Y9U0,A0A0B4J1R3,Q8IVU3	HERC6	HECT and RLD domain containing E3 ubiquitin protein ligase family member 6 [Source:HGNC Symbol%3BAcc:HGNC:26072]	8.91756	15.3325
ENSG00000111788	-0.883045012095955	0.139147	1	no	12:+:9277235-9313241	ENSG00000111788	-	-	-	DEAD/H (Asp-Glu-Ala-Asp/His) box polypeptide like pseudogene	5.58774	3.14524
ENSG00000141759	-0.758177737545352	0.139167	1	no	18:-:79970813-80033949	ENSG00000141759	10907	O14835,K7EPA6,P83876,K7EMX5,K7ES07,K7ESL1,K7EJU2	TXNL4A	thioredoxin like 4A [Source:HGNC Symbol%3BAcc:HGNC:30551]	9.17353	5.63045
ENSG00000133313	0.726501	0.139352	1	no	18:+:74495816-74523454	ENSG00000133313	55748	J3QQN6,L8EAZ5,J3QKQ0,J3QL02,J3KRJ8,A0A087WYZ1,J3QR27,J3QRH4,J3QRD0,A0A024R382,J3KSS4,J3KRD5,A0A087WVS2,J3QLU1,J3QRP4,Q96KP4,J3QRA8,J3QKT2,J3KSV5	CNDP2	carnosine dipeptidase 2 [Source:HGNC Symbol%3BAcc:HGNC:24437]	15.3901	26.4351
ENSG00000123131	-0.741764048464372	0.139401	1	no	X:+:23664262-23686397	ENSG00000123131	10549	V9HW63,A6NG45,Q13162,A6NJJ0,H7C3T4	PRDX4	peroxiredoxin 4 [Source:HGNC Symbol%3BAcc:HGNC:17169]	33.1864	20.6019
ENSG00000100092	-0.89162204603212	0.139538	1	no	22:+:37634654-37656117	ENSG00000100092	23616	A0A2R8Y5V0,Q3ZTT7,A0A2X0SFX7,Q9Y3L3,F8WEQ3,A0A3B3IU28	SH3BP1	SH3 domain binding protein 1 [Source:HGNC Symbol%3BAcc:HGNC:10824]	3.43091	1.91975
ENSG00000010292	-0.759869695186654	0.139558	1	no	12:+:6493356-6531955	ENSG00000010292	9918	F5H431,A0PJ76,E7EN77,F5GZK7,Q15021	NCAPD2	non-SMC condensin I complex subunit D2 [Source:HGNC Symbol%3BAcc:HGNC:24305]	88.5775	54.3026
ENSG00000125166	-0.726436722322671	0.139586	1	no	16:-:58707131-58734342	ENSG00000125166	2806	H3BRE7,A0A024R6W0,P00505	GOT2	glutamic-oxaloacetic transaminase 2 [Source:HGNC Symbol%3BAcc:HGNC:4433]	81.3463	51.0387
ENSG00000134375	-0.736252976201167	0.139707	1	no	1:+:201955503-201970664	ENSG00000134375	10440	A0A024R9A5,Q99595,A0PJ74	TIMM17A	translocase of inner mitochondrial membrane 17A [Source:HGNC Symbol%3BAcc:HGNC:17315]	19.3046	12.03
ENSG00000148814	0.983347	0.139861	1	no	10:+:132332154-132381508	ENSG00000148814	80313	Q9C0I9	LRRC27	leucine rich repeat containing 27 [Source:HGNC Symbol%3BAcc:HGNC:29346]	0.48242	0.99011
ENSG00000087301	0.985404	0.140029	1	no	14:-:52430596-52552522	ENSG00000087301	57544	Q9P2K2,B7ZME4,H0YJI6,G3V2S5	TXNDC16	thioredoxin domain containing 16 [Source:HGNC Symbol%3BAcc:HGNC:19965]	1.15803	2.38012
ENSG00000205208	-0.82458767836787	0.140111	1	no	4:-:158666675-158672255	ENSG00000205208	201725	D6RFF4,Q504U0	C4orf46	chromosome 4 open reading frame 46 [Source:HGNC Symbol%3BAcc:HGNC:27320]	6.83143	4.0043
[truncated: 14,002 more rows]
