# Supplementary material for: Zinc finger protein ZC3H18 is abnormally expressed in esophageal cancer tissues and facilitates the proliferation of esophageal cancer cells
Source: Front Immunol. 2025 Feb 25;16:1556509. doi: 10.3389/fimmu.2025.1556509 (PMC11894379; doi:10.3389/fimmu.2025.1556509)
Supplement: Supplementary file 1 [file DataSheet1.zip › Results of eukaryotic transcriptome sequencing/genes/E109si4_vs_E109siNC/deg.down.anno.xlsx]

## Sheet: Sheet1
ID	logFC	Pvalue	adj.Pvalue	regulation	pos_info	ensembl	entrez	uniprot	symbol	description	E109siNC|E109siNC	E109si4|E109si4
ENSG00000205420	-3.89664261549668	9.40746e-11	6.09063e-07	down	12:-:52487176-52493257	ENSG00000205420	3853	A0A0S2Z427,A0A0S2Z428,P02538	KRT6A	keratin 6A [Source:HGNC Symbol%3BAcc:HGNC:6443]	17.5213	1.22124
ENSG00000130600	-2.87123777166669	2.92809e-08	0.000108327	down	11:-:1995176-2001470	ENSG00000130600	283120	-	H19	H19 imprinted maternally expressed transcript [Source:HGNC Symbol%3BAcc:HGNC:4713]	94.1591	13.359
ENSG00000128510	-2.87589368617004	1.36822e-07	0.000393697	down	7:+:130293134-130324180	ENSG00000128510	51200	A4D1M3,C9J7D6,B7Z5J4,C9J3P4,C9J6N7,Q9UI42	CPA4	carboxypeptidase A4 [Source:HGNC Symbol%3BAcc:HGNC:15740]	18.0698	2.55542
ENSG00000281181	-3.15376763103519	1.91907e-07	0.000451802	down	21:-:8437629-8438551	ENSG00000281181	-	-	-	novel transcript%2C similar to YY1 associated myogenesis RNA 1 YAM1	38.8157	4.52762
ENSG00000069482	-3.33668412090542	1.45442e-06	0.00258104	down	11:+:68683779-68691175	ENSG00000069482	51083	Q8N6F7,P22466	GAL	galanin and GMAP prepropeptide [Source:HGNC Symbol%3BAcc:HGNC:4114]	14.9621	1.53742
ENSG00000113389	-2.87982245099094	2.24925e-06	0.0034264	down	5:+:32689070-32791724	ENSG00000113389	4883	H0Y9B9,D6RDL8,Q60I31,C9JK69,P17342	NPR3	natriuretic peptide receptor 3 [Source:HGNC Symbol%3BAcc:HGNC:7945]	3.14145	0.44306
ENSG00000041982	-3.30809577742648	2.60498e-06	0.00374784	down	9:-:115019575-115118257	ENSG00000041982	3371	F5H7V9,E9PC84,P24821,A7MBN2,A9YUB8,A0A0U1RR80,Q4LE33,A0A024R884,H0YGZ3,J3QSU6,F5H5D6	TNC	tenascin C [Source:HGNC Symbol%3BAcc:HGNC:5318]	1.85843	0.19478
ENSG00000175592	-2.8947604299187	4.86567e-06	0.00653111	down	11:-:65892049-65900573	ENSG00000175592	8061	E9PKL5,E9PQT6,A0A0S2Z595,E9PPX2,P15407	FOSL1	FOS like 1%2C AP-1 transcription factor subunit [Source:HGNC Symbol%3BAcc:HGNC:13718]	13.5666	1.89366
ENSG00000196754	-2.28399677116102	6.1062e-06	0.00718783	down	1:-:153561108-153567890	ENSG00000196754	6273	P29034,Q5RHS7,R4GN49	S100A2	S100 calcium binding protein A2 [Source:HGNC Symbol%3BAcc:HGNC:10492]	141.335	30.1258
ENSG00000186847	-4.80106495551445	1.5879e-05	0.0137073	down	17:-:41582279-41586895	ENSG00000186847	3861	A0A024R1X6,P02533	KRT14	keratin 14 [Source:HGNC Symbol%3BAcc:HGNC:6416]	2.16382	0.08057
ENSG00000144354	-2.23065695368471	1.69098e-05	0.0141263	down	2:+:173354820-173368997	ENSG00000144354	83879	D3DPD9,F8WBA7,Q9BWT1	CDCA7	cell division cycle associated 7 [Source:HGNC Symbol%3BAcc:HGNC:14628]	23.0393	5.09584
ENSG00000176788	-2.26553083469634	1.77514e-05	0.0141269	down	5:+:17065598-17276843	ENSG00000176788	10409	U3KQP0,P80723	BASP1	brain abundant membrane attached signal protein 1 [Source:HGNC Symbol%3BAcc:HGNC:957]	33.8567	7.30958
ENSG00000172062	-2.27505831806682	3.22651e-05	0.022583	down	5:+:70925030-70953942	ENSG00000172062	6606	E7EQZ4,A0A3G6V6Q6,H0YBZ9,A0A3G6V4Y6,A0A3G6V5W2,I2E4S7,I2E4S9,I2E4T2,B4DP61,A0A0G2JRX5,I4BZJ7,A0A0G2JRY6,A0A3G6V713,I2E4T1,A0A411D760,A0A0G2JQN8,I3QJX9,I6T6Y4,I2E4T3,A0A3G6V344,A0A3G6V3P1,I3QJX8,A0A3G6V326,Q16637	SMN1	survival of motor neuron 1%2C telomeric [Source:HGNC Symbol%3BAcc:HGNC:11117]	16.2301	3.48098
ENSG00000172137	-2.39285979786403	5.17852e-05	0.0335271	down	16:+:71358713-71390436	ENSG00000172137	794	A6NER6,H3BMN5,H3BN14,P22676	CALB2	calbindin 2 [Source:HGNC Symbol%3BAcc:HGNC:1435]	18.1937	3.59616
ENSG00000137801	-2.18178933965576	5.47736e-05	0.0345969	down	15:+:39581079-39599466	ENSG00000137801	7057	A0A024R9Q1,A0A0B6XK25,A8MZG1,P07996,A0PJG0	THBS1	thrombospondin 1 [Source:HGNC Symbol%3BAcc:HGNC:11785]	93.0434	21.2884
ENSG00000178695	-2.46506974849153	8.46676e-05	0.0447477	down	13:-:76880175-76886405	ENSG00000178695	115207	A0A140VJM4,Q96CX2	KCTD12	potassium channel tetramerization domain containing 12 [Source:HGNC Symbol%3BAcc:HGNC:14678]	3.72234	0.69984
ENSG00000163710	-3.5654367070213	0.00011017	0.0538316	down	3:-:142815922-142889206	ENSG00000163710	26577	H7C520,Q9UKZ9,A0A3B3ITE8,H7C5D5,L8E804,C9JYX9	PCOLCE2	procollagen C-endopeptidase enhancer 2 [Source:HGNC Symbol%3BAcc:HGNC:8739]	1.75948	0.15428
ENSG00000154734	-3.1030934929641	0.000127835	0.0591169	down	21:-:26835755-26845409	ENSG00000154734	9510	E5RI60,A0A7I2V400,A0A7I2V5J1,Q9UHI8,Q8NE26,A0A7I2YQL5	ADAMTS1	ADAM metallopeptidase with thrombospondin type 1 motif 1 [Source:HGNC Symbol%3BAcc:HGNC:217]	1.2356	0.14928
ENSG00000096060	-2.06911906028767	0.000188743	0.0751981	down	6:-:35573585-35728583	ENSG00000096060	2289	L0R859,L8EC85,Q2TA84,Q13451	FKBP5	FKBP prolyl isomerase 5 [Source:HGNC Symbol%3BAcc:HGNC:3721]	3.89299	0.96307
ENSG00000103044	-2.76324349007948	0.000270098	0.0971491	down	16:+:69105653-69118719	ENSG00000103044	3038	C0KZD9,Q96RV2,H3BRH5,O00219	HAS3	hyaluronan synthase 3 [Source:HGNC Symbol%3BAcc:HGNC:4820]	2.05665	0.31447
ENSG00000166250	-2.60607869151865	0.000322932	0.107413	down	11:-:123069872-123195248	ENSG00000166250	79827	Q9H6B4	CLMP	CXADR like membrane protein [Source:HGNC Symbol%3BAcc:HGNC:24039]	2.45847	0.41918
ENSG00000186081	-1.83973196129161	0.000341269	0.110993	down	12:-:52514575-52520530	ENSG00000186081	3852	H0YI76,F8W0C6,Q9UEK9,H0YIN9,F8VU69,F8VV57,P13647	KRT5	keratin 5 [Source:HGNC Symbol%3BAcc:HGNC:6442]	124.804	36.1955
ENSG00000119326	-1.87130323593693	0.000458692	0.12637	down	9:-:108942569-109013522	ENSG00000119326	8727	Q5JTQ6,Q9UBT7,Q5JTQ9	CTNNAL1	catenin alpha like 1 [Source:HGNC Symbol%3BAcc:HGNC:2512]	16.6033	4.71105
ENSG00000057149	-3.00355781941319	0.000525767	0.138937	down	18:-:63655197-63661893	ENSG00000057149	6317	P29508	SERPINB3	serpin family B member 3 [Source:HGNC Symbol%3BAcc:HGNC:10569]	3.8374	0.49673
ENSG00000087494	-2.50105747888401	0.000673329	0.168726	down	12:-:27958084-27972733	ENSG00000087494	5744	P12272,F5H485,Q15252,A0A024RB29,F5GZD9,Q53XY9	PTHLH	parathyroid hormone like hormone [Source:HGNC Symbol%3BAcc:HGNC:9607]	3.29789	0.60476
ENSG00000275895	-2.3181934217342	0.000677588	0.168726	down	21:-:6484623-6499261	ENSG00000275895	102724594	P0DN76,A0A1B0GW87	U2AF1L5	U2 small nuclear RNA auxiliary factor 1 like 5 [Source:HGNC Symbol%3BAcc:HGNC:51830]	1.33454	0.2778
ENSG00000134775	-1.81008700737925	0.000847506	0.195963	down	18:+:36297714-36780055	ENSG00000134775	80206	K7EKZ0,K7ER94,Q8IVF7,Q2V2M9,A0A0A0MTS9,K7EP24	FHOD3	formin homology 2 domain containing 3 [Source:HGNC Symbol%3BAcc:HGNC:26178]	5.49667	1.62724
ENSG00000159166	-1.63221452572817	0.00102765	0.221775	down	1:-:201380833-201399915	ENSG00000159166	3898	A0A0J9YVY2,A0A0J9YW63,Q6IPJ9,A0A0J9YYF6,O00515,E9PDI4	LAD1	ladinin 1 [Source:HGNC Symbol%3BAcc:HGNC:6472]	39.7645	13.3165
ENSG00000127946	-1.63126270006624	0.00127271	0.257495	down	7:-:75533298-75738962	ENSG00000127946	3092	Q8TDA4,A4VCI6,C9JMG5,O00291	HIP1	huntingtin interacting protein 1 [Source:HGNC Symbol%3BAcc:HGNC:4913]	9.74814	3.26666
ENSG00000232445	-2.91502114481153	0.00129955	0.260887	down	7:+:101308270-101314800	ENSG00000232445	101927746	-	EMSLR	E2F1 mRNA stabilizing lncRNA [Source:HGNC Symbol%3BAcc:HGNC:54408]	1.12903	0.15539
ENSG00000092853	-1.65847406851542	0.00147789	0.279364	down	1:-:35720218-35769978	ENSG00000092853	63967	Q05D30,Q1RMC5,Q9HAW4,E7ESG2	CLSPN	claspin [Source:HGNC Symbol%3BAcc:HGNC:19715]	6.20255	2.03968
ENSG00000239672	-1.67074140838309	0.00154726	0.28418	down	17:+:51153559-51162428	ENSG00000239672	4830	P15531,E5RHP0,C9K028,E7ERL0	NME1	NME/NM23 nucleoside diphosphate kinase 1 [Source:HGNC Symbol%3BAcc:HGNC:7849]	15.5017	5.05448
ENSG00000135919	-1.56686128526051	0.00158525	0.289108	down	2:-:223975045-224039318	ENSG00000135919	5270	A0A024R451,C9K031,A0A024R498,C9JN98,C9JRK5,P07093	SERPINE2	serpin family E member 2 [Source:HGNC Symbol%3BAcc:HGNC:8951]	14.4921	5.07808
ENSG00000204856	-2.35607423413397	0.00178383	0.306483	down	12:+:110468415-110490385	ENSG00000204856	29902	F8VXY8,Q8WUB2	FAM216A	family with sequence similarity 216 member A [Source:HGNC Symbol%3BAcc:HGNC:30180]	3.53749	0.71728
ENSG00000065328	-1.60484262543628	0.00202329	0.328793	down	10:+:13161558-13211110	ENSG00000065328	55388	Q5T670,C9J600,Q7L590	MCM10	minichromosome maintenance 10 replication initiation factor [Source:HGNC Symbol%3BAcc:HGNC:18043]	11.0259	3.76312
ENSG00000100297	-1.51728706414583	0.00208262	0.33033	down	22:+:35400134-35425431	ENSG00000100297	4174	B1AHB1,F8WFD7,B1AHB2,B1AHA9,P33992,B1AHB0	MCM5	minichromosome maintenance complex component 5 [Source:HGNC Symbol%3BAcc:HGNC:6948]	31.4341	11.3997
ENSG00000157168	-1.75259624587997	0.00214018	0.333951	down	8:+:31639222-32855666	ENSG00000157168	3084	B7Z168,A6MW55,Q96IB3,A0A494C1B5,A0A5F9ZHA5,A0A494C0L9,B5BU95,E5RHQ1,A0A494C0K4,A0A494C0T5,B0FYA9,A0A494C043,A0A494C054,Q6ICV5,E5RIG8,H0YDC2,A5YAK8,A0A494C114,A0A494C1G2,F6RJN6,A0A494C0Q4,Q7RTV8,H0YBA3,Q86WJ0,Q7RTW4,B9EK51,E5RHP6,Q7RTW3,A6MW56,E3SFN0,Q6PK61,A0A494BZT4,H0YCP0,A5YAK7,A0A087X0X9,A6MW54,E3SFM9,A0A494C1F5,B0FWZ3,A0A024QY88,Q7RTW5,A5YAK6,Q02297,B0FYA8,A0A494C1F8,B0FYA7	NRG1	neuregulin 1 [Source:HGNC Symbol%3BAcc:HGNC:7997]	1.40567	0.43305
ENSG00000175832	-1.88425889104085	0.00257559	0.381143	down	17:-:43527844-43579620	ENSG00000175832	2118	B7Z5F4,D3DX44,P43268,K7EMW0	ETV4	ETS variant transcription factor 4 [Source:HGNC Symbol%3BAcc:HGNC:3493]	5.51464	1.55074
ENSG00000157470	-2.01365840938216	0.00273503	0.401925	down	15:+:59372693-59523555	ENSG00000157470	145773	H0YMX7,H0YN94,H0YKQ6,H0YKW2,H0YMF2,H0YKL6,H0YLQ5,Q8TBF8,H0YN47	FAM81A	family with sequence similarity 81 member A [Source:HGNC Symbol%3BAcc:HGNC:28379]	2.57958	0.66316
ENSG00000166396	-2.23802307305021	0.00288454	0.415005	down	18:+:63752935-63805376	ENSG00000166396	8710	C9JM00,O75635,C9JA68,A0A1B0GX82	SERPINB7	serpin family B member 7 [Source:HGNC Symbol%3BAcc:HGNC:13902]	3.54864	0.78089
ENSG00000129194	-1.54304268961652	0.00307608	0.435308	down	17:-:7588178-7590094	ENSG00000129194	6665	O60248	SOX15	SRY-box transcription factor 15 [Source:HGNC Symbol%3BAcc:HGNC:11196]	38.6447	13.7667
ENSG00000094804	-1.46840072487757	0.00317709	0.444741	down	17:+:40287879-40304657	ENSG00000094804	990	J3KTI7,J3QR52,A0A024R1S2,J3QLN7,Q99741	CDC6	cell division cycle 6 [Source:HGNC Symbol%3BAcc:HGNC:1744]	20.2751	7.60627
ENSG00000127824	-1.44459731751249	0.00339699	0.464435	down	2:-:219249710-219277902	ENSG00000127824	7277	P68366,C9JJQ8,C9JDS9,C9JEV8,C9JQ00,C9JDL2	TUBA4A	tubulin alpha 4a [Source:HGNC Symbol%3BAcc:HGNC:12407]	69.8236	26.6303
ENSG00000158050	-2.39498276147008	0.00342538	0.464435	down	2:-:96143169-96145440	ENSG00000158050	1844	Q05923	DUSP2	dual specificity phosphatase 2 [Source:HGNC Symbol%3BAcc:HGNC:3068]	3.49972	0.69074
ENSG00000167601	-1.45118581929374	0.00381553	0.501578	down	19:+:41219223-41261766	ENSG00000167601	558	P30530,M0R0W6	AXL	AXL receptor tyrosine kinase [Source:HGNC Symbol%3BAcc:HGNC:905]	17.6802	6.71241
ENSG00000242265	-1.4667653599919	0.00398782	0.518957	down	7:+:94656325-94669695	ENSG00000242265	23089	A0A087WYS2,Q86TG7,A0A087WX23,A0A087WUL4,B4DSP0,A0A087WXK2,A0A087WZG9	PEG10	paternally expressed 10 [Source:HGNC Symbol%3BAcc:HGNC:14005]	10.7522	4.03828
ENSG00000149948	-1.64709277972708	0.0040885	0.524158	down	12:+:65824460-65966291	ENSG00000149948	8091	P52926,Q1M183,F5H2A4,H0YFY4,F5H6H0,F5H2U8	HMGA2	high mobility group AT-hook 2 [Source:HGNC Symbol%3BAcc:HGNC:5009]	1.8673	0.61891
ENSG00000197565	-2.11820038535431	0.00419411	0.532426	down	X:-:108155607-108439497	ENSG00000197565	1288	B2RTX6,B7ZMM7,A0A087WZY5,A8MXH5,Q9UEH6,F5H851,Q14031,F5H3Q5,Q6NSE8	COL4A6	collagen type IV alpha 6 chain [Source:HGNC Symbol%3BAcc:HGNC:2208]	1.03697	0.24795
ENSG00000104738	-1.41301428642873	0.00425254	0.536436	down	8:+:47960185-47978160	ENSG00000104738	4173	A0A024R7U6,A0A3B3ISC1,A0A3B3IRR8,A0A3B3IU45,A0A3B3IT92,A0A3B3ITP6,A0A3B3IS88,E5RG31,E5RHP5,A0A3B3IS57,E5RFR3,A4FS09,P33991,E5RG53	MCM4	minichromosome maintenance complex component 4 [Source:HGNC Symbol%3BAcc:HGNC:6947]	41.2186	16.0685
ENSG00000100304	-1.40133180001688	0.00430541	0.53724	down	22:-:43166622-43187134	ENSG00000100304	23170	V9GY16,Q14166,A0A024R4U3	TTLL12	tubulin tyrosine ligase like 12 [Source:HGNC Symbol%3BAcc:HGNC:28974]	40.0353	15.7341
ENSG00000122641	-1.55234670758086	0.00431501	0.53724	down	7:-:41667168-41705834	ENSG00000122641	3624	A4D1W7,P08476	INHBA	inhibin subunit beta A [Source:HGNC Symbol%3BAcc:HGNC:6066]	4.64758	1.645
ENSG00000196611	-2.97381047601914	0.00435924	0.54015	down	11:-:102789401-102798160	ENSG00000196611	4312	Q96DZ4,L8EC95,P03956,A5GZ69	MMP1	matrix metallopeptidase 1 [Source:HGNC Symbol%3BAcc:HGNC:7155]	1.1718	0.15484
ENSG00000116771	-2.38206944266692	0.00445627	0.549544	down	1:-:15571699-15585051	ENSG00000116771	79814	A0A024QZ74,Q9BSE5	AGMAT	agmatinase [Source:HGNC Symbol%3BAcc:HGNC:18407]	1.96528	0.39137
ENSG00000103187	-1.38920348527758	0.00464067	0.55859	down	16:-:84565596-84618078	ENSG00000103187	23406	H3BT58,A0A087WWC7,Q14019	COTL1	coactosin like F-actin binding protein 1 [Source:HGNC Symbol%3BAcc:HGNC:18304]	28.6604	11.3588
ENSG00000152377	-1.41718781122343	0.00465905	0.55859	down	5:-:136975298-137598379	ENSG00000152377	6695	A0A0A0MQX7,D3DQB3,D6RB21,D6RAM7,L8ECB3,Q08629	SPOCK1	SPARC (osteonectin)%2C cwcv and kazal like domains proteoglycan 1 [Source:HGNC Symbol%3BAcc:HGNC:11251]	14.7266	5.72438
ENSG00000276043	-1.38620257736873	0.00477369	0.563202	down	19:+:4903080-4962154	ENSG00000276043	29128	Q96T88,A0A087WWG9,A0A087WTW0,A0A087WVR3,L8ECE3	UHRF1	ubiquitin like with PHD and ring finger domains 1 [Source:HGNC Symbol%3BAcc:HGNC:12556]	43.4825	17.269
ENSG00000171793	-1.40896125924565	0.0048464	0.567906	down	1:+:40979688-41012565	ENSG00000171793	1503	B4E1E0,A0A3B3ITB8,P17812,A0A3B3IRI2,A0A3B3IRQ8,A0A3B3ITH9,A0A3B3ISY3,A0A3B3ITF6	CTPS1	CTP synthase 1 [Source:HGNC Symbol%3BAcc:HGNC:2519]	8.34018	3.26045
ENSG00000123505	-1.38753583783519	0.00493865	0.568427	down	6:+:110874770-110898879	ENSG00000123505	262	B4DZ60,A0A5F9ZHD5,F6R5I9,Q5VXN5,P17707	AMD1	adenosylmethionine decarboxylase 1 [Source:HGNC Symbol%3BAcc:HGNC:457]	12.3544	4.90201
ENSG00000172379	-2.12908870149705	0.00524366	0.595715	down	15:+:80404350-80597933	ENSG00000172379	9915	X5D8U0,A0A087WVE9,X5DQN9,X5D7T2,X5D9H9,X5DP31,Q86TN1,X5DP87,X5DRE4,Q9HBZ2,X5DP40,H0YKW1	ARNT2	aryl hydrocarbon receptor nuclear translocator 2 [Source:HGNC Symbol%3BAcc:HGNC:16876]	1.08853	0.25832
ENSG00000101361	-1.35796603077625	0.00579762	0.631375	down	20:+:2652593-2658393	ENSG00000101361	10528	Q5JXT2,O00567,A0PJ92,Q9BSN3,A0A494C128,H0YDU4,H0Y653	NOP56	NOP56 ribonucleoprotein [Source:HGNC Symbol%3BAcc:HGNC:15911]	27.3711	11.0853
ENSG00000071539	-1.35470249086923	0.00582688	0.631375	down	5:+:892884-919357	ENSG00000071539	9319	H0YAL2,Q15645	TRIP13	thyroid hormone receptor interactor 13 [Source:HGNC Symbol%3BAcc:HGNC:12307]	44.3259	17.9925
ENSG00000206073	-2.42502158785147	0.00589065	0.632988	down	18:-:63637259-63644256	ENSG00000206073	6318	C9JZ65,H0Y5H9,P48594,Q9BYF7,Q86W03,Q86W05	SERPINB4	serpin family B member 4 [Source:HGNC Symbol%3BAcc:HGNC:10570]	2.54343	0.49165
ENSG00000116649	-1.40912845489134	0.00597921	0.637217	down	1:-:11054584-11060020	ENSG00000116649	6723	K7EQ47,K7EL89,K7ESL0,K7EKM4,P19623	SRM	spermidine synthase [Source:HGNC Symbol%3BAcc:HGNC:11296]	33.95	13.2706
ENSG00000117407	-2.05283872218441	0.00606678	0.637597	down	1:+:43933320-43937240	ENSG00000117407	9048	E9PN22,D3DPX9,E9PIK2,E9PLG3,Q5T4W7	ARTN	artemin [Source:HGNC Symbol%3BAcc:HGNC:727]	3.37099	0.8434
ENSG00000119698	-2.08601997960516	0.00607031	0.637597	down	14:+:94146128-94279734	ENSG00000119698	57718	G3V431,G3V422,Q6NUP7,G3V516	PPP4R4	protein phosphatase 4 regulatory subunit 4 [Source:HGNC Symbol%3BAcc:HGNC:23788]	1.69354	0.41408
ENSG00000250479	-1.46242155965666	0.00625412	0.637597	down	22:-:23765834-23767972	ENSG00000250479	400916	E5RGN4,B5MBW9,Q8WYQ3,E5RH03	CHCHD10	coiled-coil-helix-coiled-coil-helix domain containing 10 [Source:HGNC Symbol%3BAcc:HGNC:15559]	47.7437	17.9856
ENSG00000186603	-1.59233193408436	0.00625475	0.637597	down	1:+:45326895-45328710	ENSG00000186603	84842	Q96IR7	HPDL	4-hydroxyphenylpyruvate dioxygenase like [Source:HGNC Symbol%3BAcc:HGNC:28242]	13.9498	4.80252
ENSG00000099901	-1.3395515254901	0.0062703	0.637597	down	22:+:20115938-20127355	ENSG00000099901	5902	B3KUP2,C9JDM3,F6WQW2,C9JGV6,P43487,C9JXG8,C9JJ34,D3DX26,C9JIC6,A0A140VK94,F8WCY3	RANBP1	RAN binding protein 1 [Source:HGNC Symbol%3BAcc:HGNC:9847]	40.0758	16.4391
ENSG00000113356	-1.73169672181244	0.00629128	0.637597	down	5:+:90471748-90514557	ENSG00000113356	10622	O15318,A0A7I2R591,L8E8B4,D6RIT0,D6RJH6,D6R9U7,D6REQ0,A0A024RAM1	POLR3G	RNA polymerase III subunit G [Source:HGNC Symbol%3BAcc:HGNC:30075]	4.28554	1.33954
ENSG00000165490	-1.50041226642205	0.00629388	0.637597	down	11:+:82899975-82958277	ENSG00000165490	220042	E9PQP9,E9PM93,B4DS54,E9PLJ5,E9PN94,E9PMA7,Q8IXT1	DDIAS	DNA damage induced apoptosis suppressor [Source:HGNC Symbol%3BAcc:HGNC:26351]	6.58522	2.41625
ENSG00000162302	-1.33716978726715	0.00636107	0.637597	down	11:+:64359148-64372215	ENSG00000162302	8986	E9PJN1,A0A0A6YYC0,E9PKU3,A0PJF8,O75676	RPS6KA4	ribosomal protein S6 kinase A4 [Source:HGNC Symbol%3BAcc:HGNC:10433]	49.7929	20.4588
ENSG00000110881	-2.30053955717032	0.00637505	0.637597	down	12:+:50057548-50083611	ENSG00000110881	41	F8VSK4,H7C1W9,P78348,H0YHD6	ASIC1	acid sensing ion channel subunit 1 [Source:HGNC Symbol%3BAcc:HGNC:100]	1.00058	0.21084
ENSG00000178726	-1.40648563641404	0.00650879	0.640905	down	20:-:23045633-23049672	ENSG00000178726	7056	P07204	THBD	thrombomodulin [Source:HGNC Symbol%3BAcc:HGNC:11784]	14.394	5.63675
ENSG00000198435	-1.47781872893111	0.00674817	0.654522	down	9:-:137299631-137302271	ENSG00000198435	441478	Q7Z6K4	NRARP	NOTCH regulated ankyrin repeat protein [Source:HGNC Symbol%3BAcc:HGNC:33843]	13.844	5.15984
ENSG00000115758	-1.33782150865283	0.0069348	0.661657	down	2:-:10439968-10448327	ENSG00000115758	4953	L8EA08,C9JG30,P11926	ODC1	ornithine decarboxylase 1 [Source:HGNC Symbol%3BAcc:HGNC:8109]	38.6774	15.8845
ENSG00000076003	-1.3214541602815	0.00704399	0.661657	down	2:-:135839626-135876443	ENSG00000076003	4175	Q4ZG57,Q53T61,Q14566	MCM6	minichromosome maintenance complex component 6 [Source:HGNC Symbol%3BAcc:HGNC:6949]	37.9063	15.7455
ENSG00000148459	-1.63884485802903	0.0073268	0.672014	down	10:+:26697701-26746798	ENSG00000148459	23590	H0YEE6,Q5T2R2	PDSS1	decaprenyl diphosphate synthase subunit 1 [Source:HGNC Symbol%3BAcc:HGNC:17759]	10.4472	3.48257
ENSG00000175793	-1.32021834333278	0.00739118	0.673977	down	1:+:26863149-26864456	ENSG00000175793	2810	Q9Y3B8,P31947	SFN	stratifin [Source:HGNC Symbol%3BAcc:HGNC:10773]	212.175	88.2083
ENSG00000093009	-1.35897744571584	0.0079245	0.696155	down	22:+:19479457-19520612	ENSG00000093009	8318	C9J911,A0A5F9ZH29,H7BZ91,C9K087,A0A5K1VW85,A0A5F9ZI22,O75419	CDC45	cell division cycle 45 [Source:HGNC Symbol%3BAcc:HGNC:1739]	21.4574	8.68412
ENSG00000134668	-1.88326358569548	0.00795722	0.696155	down	1:-:31790422-31816051	ENSG00000134668	90853	E9PPM7,E9PMX0,E9PQH7,E9PKC3,Q96I05,H0YF46,Q05C62,Q6ZMY3	SPOCD1	SPOC domain containing 1 [Source:HGNC Symbol%3BAcc:HGNC:26338]	1.5189	0.42742
ENSG00000225760	-2.37677514299741	0.00818291	0.71002	down	13:+:110965704-110990579	ENSG00000225760	104355135	-	LINC00431	long intergenic non-protein coding RNA 431 [Source:HGNC Symbol%3BAcc:HGNC:42766]	3.82271	0.76407
ENSG00000251322	-1.91380316665486	0.00825266	0.712397	down	22:+:50674415-50733298	ENSG00000251322	85358	F8TCV1,Q3S3B4,Q9BYB0,A0A669KBA8,Q6P5A2,A0A0U1RR93,A0A0U1RQS4,A0A669K9V7,A0A590UJL3,F8TCV2,A0A590UJY5,F8TCV3	SHANK3	SH3 and multiple ankyrin repeat domains 3 [Source:HGNC Symbol%3BAcc:HGNC:14294]	1.08781	0.2997
ENSG00000167114	-1.38099853203438	0.00873419	0.738838	down	9:+:128340527-128361470	ENSG00000167114	10999	A0A024R8D2,Q6P1M0	SLC27A4	solute carrier family 27 member 4 [Source:HGNC Symbol%3BAcc:HGNC:10998]	14.6351	5.83331
ENSG00000114646	-2.29856461498526	0.00879187	0.738838	down	3:-:47562238-47580792	ENSG00000114646	10675	A0A087WUT8,O95196	CSPG5	chondroitin sulfate proteoglycan 5 [Source:HGNC Symbol%3BAcc:HGNC:2467]	1.11734	0.23577
ENSG00000168268	-1.33463849503105	0.00920657	0.761733	down	3:-:52524385-52535054	ENSG00000168268	64943	C9J036,F8WEY1,Q9H857,H7C4G8,H7C519	NT5DC2	5'-nucleotidase domain containing 2 [Source:HGNC Symbol%3BAcc:HGNC:25717]	12.9393	5.32579
ENSG00000100979	-1.35811421516594	0.00928818	0.766038	down	20:-:45898621-45912155	ENSG00000100979	5360	B3KUE5,P55058	PLTP	phospholipid transfer protein [Source:HGNC Symbol%3BAcc:HGNC:9093]	20.0708	8.12778
ENSG00000204394	-1.2806532191549	0.00933372	0.767172	down	6:-:31777518-31795752	ENSG00000204394	7407	H0Y426,A2ABF4,A0A140T936,A0A140T954,A0A0G2JJT9,A0A140T904,P26640	VARS1	valyl-tRNA synthetase 1 [Source:HGNC Symbol%3BAcc:HGNC:12651]	47.5846	20.3326
ENSG00000188092	-1.5709476906864	0.00948978	0.770398	down	1:+:147928393-147993592	ENSG00000188092	51463	X5D7G6,A0A087WW82,U3KPV2,X5D2I6,X5D329,X5DNN3,P0CG08,A0A087WW78	GPR89B	G protein-coupled receptor 89B [Source:HGNC Symbol%3BAcc:HGNC:13840]	3.92279	1.37067
ENSG00000170425	-1.59756545973735	0.0096882	0.782628	down	17:+:15945130-15975746	ENSG00000170425	136	Q2L7J7,A0MCH9,P29275	ADORA2B	adenosine A2b receptor [Source:HGNC Symbol%3BAcc:HGNC:264]	8.00494	2.74589
ENSG00000145220	-1.54015729857295	0.00971558	0.782628	down	4:-:4267701-4290154	ENSG00000145220	55646	Q9NX58,D6RDJ1	LYAR	Ly1 antibody reactive [Source:HGNC Symbol%3BAcc:HGNC:26021]	9.57361	3.4173
ENSG00000174791	-1.35788390470299	0.00994543	0.792482	down	11:-:66330241-66336840	ENSG00000174791	9610	A0A0S2Z4U0,H0YCG8,Q13671,A0A0S2Z4T5,A0A0S2Z4T3,E9PMB8,E9PNR2	RIN1	Ras and Rab interactor 1 [Source:HGNC Symbol%3BAcc:HGNC:18749]	8.6768	3.51428
ENSG00000062822	-1.30196800189244	0.0101737	0.800817	down	19:+:50384204-50418018	ENSG00000062822	5424	M0R2J2,M0QXE6,M0QXQ2,A0A2R8Y7K6,M0QZR8,A0A087WYJ2,A0A024R4F4,M0R2B7,A0A2R8Y705,P28340	POLD1	DNA polymerase delta 1%2C catalytic subunit [Source:HGNC Symbol%3BAcc:HGNC:9175]	14.3734	6.0516
ENSG00000131187	-2.28366573860592	0.0104483	0.813774	down	5:-:177402141-177409564	ENSG00000131187	2161	A0A0R7FJH5,A0A346D5N4,Q1JR85,P00748	F12	coagulation factor XII [Source:HGNC Symbol%3BAcc:HGNC:3530]	1.6492	0.35161
ENSG00000224877	-1.60026927881343	0.0106013	0.820794	down	17:+:81239305-81241310	ENSG00000224877	284184	A1L188,I3L4C8	NDUFAF8	NADH:ubiquinone oxidoreductase complex assembly factor 8 [Source:HGNC Symbol%3BAcc:HGNC:33551]	13.0787	4.47793
ENSG00000198074	-1.24950112351563	0.0108026	0.823402	down	7:+:134527567-134541412	ENSG00000198074	57016	O60218	AKR1B10	aldo-keto reductase family 1 member B10 [Source:HGNC Symbol%3BAcc:HGNC:382]	80.036	34.9453
ENSG00000231298	-2.46469173328149	0.0108145	0.823402	down	10:-:4650158-4678185	ENSG00000231298	100216001	-	MANCR	mitotically associated long non coding RNA [Source:HGNC Symbol%3BAcc:HGNC:44678]	1.2518	0.23541
ENSG00000073111	-1.24022647734103	0.0115823	0.856992	down	3:+:127598410-127622436	ENSG00000073111	4171	Q9BWF4,F8WDM3,H7C4N9,C9J013,H0Y8E6,C9JZ21,P33993,P49736	MCM2	minichromosome maintenance complex component 2 [Source:HGNC Symbol%3BAcc:HGNC:6944]	55.1883	24.2517
ENSG00000244405	-2.17709407440788	0.0116431	0.858051	down	3:-:186046314-186110318	ENSG00000244405	2119	P41161,C9JMF0,C9J0Z2,C9J5A5,C9JR66,H7C1D2	ETV5	ETS variant transcription factor 5 [Source:HGNC Symbol%3BAcc:HGNC:3494]	0.86837	0.19933
ENSG00000184992	-1.26097315274582	0.0118355	0.863394	down	12:+:124993645-125031231	ENSG00000184992	140707	A0A5F9ZHY7,Q8WY22	BRI3BP	BRI3 binding protein [Source:HGNC Symbol%3BAcc:HGNC:14251]	12.2654	5.31289
ENSG00000198805	-1.28483850255688	0.0120424	0.868698	down	14:+:20468954-20477089	ENSG00000198805	4860	G3V2H3,P01298,P00491,G3V5M2,G3V393	PNP	purine nucleoside phosphorylase [Source:HGNC Symbol%3BAcc:HGNC:7892]	14.9237	6.35831
ENSG00000085999	-1.34650770332861	0.0125383	0.899457	down	1:+:46246461-46278480	ENSG00000085999	8438	A0A087WTB0,A0A087WV39,A0A590UJ71,V9GYD3,Q92698,A0A087X124,A0A087WWG5,V9GYX6,A0A087WVW5,A0A590UJJ7,A0A590UJQ8,A0A087WW72,P46100,L8E913,A0A590UJ90	RAD54L	RAD54 like [Source:HGNC Symbol%3BAcc:HGNC:9826]	9.27713	3.78717
ENSG00000163170	-1.65208544891181	0.0127744	0.907923	down	2:-:74135400-74147912	ENSG00000163170	388962	Q8N338,Q53S33	BOLA3	bolA family member 3 [Source:HGNC Symbol%3BAcc:HGNC:24415]	4.41692	1.45892
ENSG00000108179	-1.21817836786955	0.0128316	0.907923	down	10:+:79347469-79355334	ENSG00000108179	10105	P30405,H0Y548,A0A024QZS4,R4GN99	PPIF	peptidylprolyl isomerase F [Source:HGNC Symbol%3BAcc:HGNC:9259]	54.6291	24.3757
ENSG00000049541	-1.27177077394632	0.0129101	0.910991	down	7:-:74231499-74254458	ENSG00000049541	5982	H7C5P1,A0A087WVY3,H7C5Q7,F8WDC9,H7C596,Q75MT5,H7C5P4,F8WC37,H7C5G4,H7C5A0,P35250,B5BUD2,H7C5S7	RFC2	replication factor C subunit 2 [Source:HGNC Symbol%3BAcc:HGNC:9970]	27.8429	11.9706
ENSG00000228649	-1.3780412203414	0.013406	0.926227	down	7:+:22854126-22872945	ENSG00000228649	109729180	-	SNHG26	small nucleolar RNA host gene 26 [Source:HGNC Symbol%3BAcc:HGNC:53131]	5.11231	2.04186
ENSG00000171208	-1.21046359048076	0.0134279	0.926227	down	16:-:47077703-47143945	ENSG00000171208	81831	Q32NC3,H3BSR0,Q8NC67,H3BM37,H3BTE1	NETO2	neuropilin and tolloid like 2 [Source:HGNC Symbol%3BAcc:HGNC:14644]	19.2093	8.61722
ENSG00000281398	-1.27325832402062	0.0134677	0.926227	down	5:+:139274102-139284899	ENSG00000281398	724102	-	SNHG4	small nucleolar RNA host gene 4 [Source:HGNC Symbol%3BAcc:HGNC:32964]	12.6533	5.43446
ENSG00000117399	-1.21044481993136	0.0134936	0.926227	down	1:+:43358981-43363203	ENSG00000117399	991	Q12834	CDC20	cell division cycle 20 [Source:HGNC Symbol%3BAcc:HGNC:1723]	118.367	53.0998
ENSG00000167553	-1.24518470298861	0.0136764	0.926227	down	12:+:49188736-49274600	ENSG00000167553	84790	Q9BQE3,Q8N532,F8VRK1,H0YHV2,A0A1W2PQM2,F8VS66,F5H5D3	TUBA1C	tubulin alpha 1c [Source:HGNC Symbol%3BAcc:HGNC:20768]	103.398	45.281
ENSG00000122591	-1.33529850702125	0.0137258	0.926227	down	7:-:22889371-23014130	ENSG00000122591	84668	A0A0S2Z6M9,A0A7P0T8Q9,A0A7P0T943,H7C0W7,A0A7P0Z4L0,A0A7P0TAP6,B8ZZA2,A0A7P0TBJ9,Q9BYI3,A0A7P0T8K2	FAM126A	family with sequence similarity 126 member A [Source:HGNC Symbol%3BAcc:HGNC:24587]	1.9543	0.80402
ENSG00000162073	-1.40543085949359	0.0137332	0.926227	down	16:+:2969270-2973484	ENSG00000162073	124222	I3L1A2,Q8N4S7,I3L265	PAQR4	progestin and adipoQ receptor family member 4 [Source:HGNC Symbol%3BAcc:HGNC:26386]	9.08786	3.56144
ENSG00000273568	-3.05418389248316	0.0137926	0.926227	down	12:+:131934642-131934928	ENSG00000273568	-	-	-	novel transcript%2C sense intronic to PUS1	6.75399	0.84411
ENSG00000143942	-1.78116539807674	0.0140641	0.932834	down	2:+:53767804-53775196	ENSG00000143942	494143	Q8WUX2	CHAC2	ChaC glutathione specific gamma-glutamylcyclotransferase 2 [Source:HGNC Symbol%3BAcc:HGNC:32363]	7.19986	2.17461
ENSG00000138031	-1.23246644134236	0.0143124	0.93598	down	2:-:24819169-24920237	ENSG00000138031	109	C9JYB5,U3KQR1,A0A0A0MSC1,U3KQ91,H7C1A6,B7ZLX9,C9JLX3,C9J969,O60266	ADCY3	adenylate cyclase 3 [Source:HGNC Symbol%3BAcc:HGNC:234]	11.6786	5.15967
ENSG00000188677	-1.46385393125975	0.014498	0.943354	down	22:+:43999211-44172939	ENSG00000188677	29780	Q9HBI1,A0A087WZB5,B0QYP8	PARVB	parvin beta [Source:HGNC Symbol%3BAcc:HGNC:14653]	2.83948	1.0686
ENSG00000277161	-1.51813099224295	0.0145454	0.944069	down	17:+:36534987-36539310	ENSG00000277161	284098	A0A024R0Y1,Q7Z7B1,A0A087WWS9	PIGW	phosphatidylinositol glycan anchor biosynthesis class W [Source:HGNC Symbol%3BAcc:HGNC:23213]	6.25456	2.26691
ENSG00000159199	-1.2277960220509	0.0147864	0.951336	down	17:+:48892765-48895871	ENSG00000159199	516	E7EQ97,I3L0Y5,E7EPU7,P05496,D6R9H7	ATP5MC1	ATP synthase membrane subunit c locus 1 [Source:HGNC Symbol%3BAcc:HGNC:841]	28.3212	12.5531
ENSG00000085840	-1.25285376428487	0.0148358	0.951336	down	1:-:52372829-52404423	ENSG00000085840	4998	Q13415,Q9Y619	ORC1	origin recognition complex subunit 1 [Source:HGNC Symbol%3BAcc:HGNC:8487]	18.354	7.99514
ENSG00000116120	-1.20186423244601	0.0150625	0.958411	down	2:-:222566899-222656092	ENSG00000116120	10056	Q9BR63,Q9NSD9	FARSB	phenylalanyl-tRNA synthetase subunit beta [Source:HGNC Symbol%3BAcc:HGNC:17800]	15.1458	6.83496
ENSG00000104524	-1.40937678866265	0.015111	0.959139	down	8:-:143603210-143609773	ENSG00000104524	65263	F8WEI0,B5MD87,Q53H96,A0A087WTU2,A0A0A0MQS1	PYCR3	pyrroline-5-carboxylate reductase 3 [Source:HGNC Symbol%3BAcc:HGNC:25846]	6.16423	2.4091
ENSG00000166851	-1.18394062312172	0.0153829	0.96927	down	16:+:23677656-23690367	ENSG00000166851	5347	I3L387,I3L309,I3L2H5,D3DWF3,P53350	PLK1	polo like kinase 1 [Source:HGNC Symbol%3BAcc:HGNC:9077]	42.7728	19.5437
ENSG00000131153	-1.69422976130546	0.0155302	0.972399	down	16:-:85676198-85690073	ENSG00000131153	51659	M0QXS3,Q9Y248,M0R043	GINS2	GINS complex subunit 2 [Source:HGNC Symbol%3BAcc:HGNC:24575]	3.3431	1.07245
ENSG00000196923	-1.22869075010449	0.0155452	0.972399	down	5:-:177483394-177497606	ENSG00000196923	9260	H7BYK4,D6RAN1,D6RH06,H0Y8W6,D6RF83,Q9NR12	PDLIM7	PDZ and LIM domain 7 [Source:HGNC Symbol%3BAcc:HGNC:22958]	14.985	6.63784
ENSG00000147955	-1.18937355896547	0.0157151	0.978305	down	9:-:34634722-34637844	ENSG00000147955	10280	B4DR71,Q99720,A0A7P0Z4C2,Q5T1J1,A0A7P0T9D5,A0A7P0TA12	SIGMAR1	sigma non-opioid intracellular receptor 1 [Source:HGNC Symbol%3BAcc:HGNC:8157]	36.0853	16.4261
ENSG00000166508	-1.18659983300466	0.0161165	0.990508	down	7:-:100092728-100101940	ENSG00000166508	4176	B2RBA6,H0YH42,B3KUD7,A0A0S2Z441,Q9H4N9,A0A0S2Z4A5,B4DDF5,P33993,C6EMX8,C9J8M6	MCM7	minichromosome maintenance complex component 7 [Source:HGNC Symbol%3BAcc:HGNC:6950]	68.4566	31.2215
ENSG00000143476	-1.19512424680748	0.016296	0.99556	down	1:+:212035553-212107400	ENSG00000143476	51514	F5GZ90,Q9NZJ0	DTL	denticleless E3 ubiquitin protein ligase homolog [Source:HGNC Symbol%3BAcc:HGNC:30288]	18.1529	8.23036
ENSG00000070814	-1.18156962717931	0.0164053	0.99556	down	5:+:150357629-150400308	ENSG00000070814	6949	E7ETY2,H0Y8Y7,A0A3B3IS06,H0YAB7,A0A2R8Y4M7,Q13428,H0YA99,A0A2R8Y857,A0A6I8PRA0	TCOF1	treacle ribosome biogenesis factor 1 [Source:HGNC Symbol%3BAcc:HGNC:11654]	25.2196	11.5423
ENSG00000272269	-4.28366573860592	0.0165378	0.997595	down	6:+:17706257-17707344	ENSG00000272269	105374952	-	NUP153-AS1	NUP153 antisense RNA 1 [Source:HGNC Symbol%3BAcc:HGNC:55217]	1.04439	0.05567
ENSG00000166197	-1.17677593536798	0.0166153	0.997595	down	10:+:102152176-102163871	ENSG00000166197	9221	A0A0A0MRM9,S4R341,Q96J17,S4R349,Q14978,S4R402,S4R3C2	NOLC1	nucleolar and coiled-body phosphoprotein 1 [Source:HGNC Symbol%3BAcc:HGNC:15608]	68.306	31.3657
ENSG00000271361	-1.98627982798135	0.0166799	0.997595	down	6:-:3023142-3023772	ENSG00000271361	401233	-	HTATSF1P2	HIV-1 Tat specific factor 1 pseudogene 2 [Source:HGNC Symbol%3BAcc:HGNC:38586]	8.79211	2.30359
ENSG00000115355	-1.24911442839403	0.0168002	0.999714	down	2:-:55287842-55419895	ENSG00000115355	55704	A0A2R8Y4Z5,A0A2R8YCJ0,A0A2R8Y802,A0A2R8Y4X4,Q3V6T2,A0A2R8YGU1,A0A087WXD9,A0A2U3TZV9,A0A2R8YCU9,A0A2R8Y6B2,A0A2R8Y7B1,A0A2R8Y562,A0A2R8Y846,A0A2R8Y885,A0A2R8YD81,H0Y470,A0A2R8YCW0,A0A2R8Y5R4,A0A2R8YG52,H0Y7K3,A0A2R8YFV1,Q6PAV0,A0A2R8Y5D7,A0A2R8Y820,A0A2R8Y7D9,H7C2C6,H0Y7U8,A0A2R8YFK8,A0A2R8YG73,A0A2R8Y4W8,Q6DCA5,A0A2R8Y7D4,A0A2R8Y4C6,A0A2R8Y7L3,A0A2R8YDS8,A0A2R8YD99,Q86YH1	CCDC88A	coiled-coil domain containing 88A [Source:HGNC Symbol%3BAcc:HGNC:25523]	1.42182	0.62096
ENSG00000136982	-1.44657773121791	0.0168221	0.999714	down	8:-:119833976-119855894	ENSG00000136982	79075	Q9BVC3	DSCC1	DNA replication and sister chromatid cohesion 1 [Source:HGNC Symbol%3BAcc:HGNC:24453]	7.92849	3.01973
ENSG00000123416	-1.27129357676645	0.0169894	0.999714	down	12:-:49127782-49131397	ENSG00000123416	10376	F8VWV9,F8VU66,F8VX09,F8VRK0,F8VVB9,P68363	TUBA1B	tubulin alpha 1b [Source:HGNC Symbol%3BAcc:HGNC:18809]	229.362	98.6428
ENSG00000128050	-1.17479997654004	0.0170511	0.999714	down	4:+:56435741-56464578	ENSG00000128050	10606	D6RF62,P22234,E9PBS1	PAICS	phosphoribosylaminoimidazole carboxylase and phosphoribosylaminoimidazolesuccinocarboxamide synthase [Source:HGNC Symbol%3BAcc:HGNC:8587]	38.6765	17.7843
ENSG00000107130	-1.21458142667044	0.0170627	0.999714	down	9:+:130172404-130237303	ENSG00000107130	23413	P62166	NCS1	neuronal calcium sensor 1 [Source:HGNC Symbol%3BAcc:HGNC:3953]	11.6012	5.18939
ENSG00000171056	-1.96173764371856	0.0172272	1	down	8:-:10723768-10730511	ENSG00000171056	83595	Q9BT81	SOX7	SRY-box transcription factor 7 [Source:HGNC Symbol%3BAcc:HGNC:18196]	1.76719	0.47096
ENSG00000175792	-1.16306373839587	0.0172399	1	down	3:-:128064778-128153914	ENSG00000175792	8607	E7ETR0,B5BUB1,H7C4G5,H7C4I3,Q9Y265,J3QLR1	RUVBL1	RuvB like AAA ATPase 1 [Source:HGNC Symbol%3BAcc:HGNC:10474]	22.6083	10.4808
ENSG00000076248	-1.18711502452763	0.0173271	1	down	12:+:109097597-109110992	ENSG00000076248	7374	E5KTA6,A0A126LB28,Q68DM5,E5KTA5,Q6FHS8,B4DRT6,P13051,F5GYA2	UNG	uracil DNA glycosylase [Source:HGNC Symbol%3BAcc:HGNC:12572]	33.263	15.1651
ENSG00000004660	-1.29298795989047	0.0173426	1	down	17:-:3860315-3894891	ENSG00000004660	84254	J3KPJ3,Q8N5S9	CAMKK1	calcium/calmodulin dependent protein kinase kinase 1 [Source:HGNC Symbol%3BAcc:HGNC:1469]	4.71207	1.99629
ENSG00000131462	-1.18452109230795	0.0177509	1	down	17:+:42609641-42615238	ENSG00000131462	7283	P23258,K7EKE5,A0A7P0T9G6,K7EIS0	TUBG1	tubulin gamma 1 [Source:HGNC Symbol%3BAcc:HGNC:12417]	19.0488	8.70027
ENSG00000104356	-1.2986501663264	0.0177618	1	down	8:+:98117293-98159835	ENSG00000104356	10940	Q8NE79,Q99575,Q8WXC3,E5RK39,Q96F88	POP1	POP1 homolog%2C ribonuclease P/MRP subunit [Source:HGNC Symbol%3BAcc:HGNC:30129]	6.82587	2.88049
ENSG00000130826	-1.15691554067705	0.0177978	1	down	X:+:154762742-154777689	ENSG00000130826	1736	H7BZF2,H7C0M1,C9IYT0,O60832,H7C2Q2,H7C2Q9	DKC1	dyskerin pseudouridine synthase 1 [Source:HGNC Symbol%3BAcc:HGNC:2890]	38.5971	17.9692
ENSG00000261373	-1.76938823030039	0.0180405	1	down	16:+:89711856-89718165	ENSG00000261373	100128881	-	VPS9D1-AS1	VPS9D1 antisense RNA 1 [Source:HGNC Symbol%3BAcc:HGNC:48915]	4.65181	1.41653
ENSG00000111665	-1.19764775981074	0.0181244	1	down	12:-:6844793-6851292	ENSG00000111665	83461	F8WDL1,F5GX58,J3KMY0,Q99618	CDCA3	cell division cycle associated 3 [Source:HGNC Symbol%3BAcc:HGNC:14624]	13.6861	6.1943
ENSG00000171488	-1.39918991951944	0.0184535	1	down	1:+:89633072-89769903	ENSG00000171488	84230	E9PHY6,Q4G0W7,Q8TDW0	LRRC8C	leucine rich repeat containing 8 VRAC subunit C [Source:HGNC Symbol%3BAcc:HGNC:25075]	1.82439	0.71806
ENSG00000110328	-1.32548591430055	0.0185611	1	down	11:-:11270877-11622005	ENSG00000110328	374378	Q58A54,Q6P9A2	GALNT18	polypeptide N-acetylgalactosaminyltransferase 18 [Source:HGNC Symbol%3BAcc:HGNC:30488]	7.74223	3.20698
ENSG00000166589	-1.89664261549668	0.0187205	1	down	16:-:66908122-66918917	ENSG00000166589	1014	I3L418,H3BSG2,H3BSV3,A0A0B4J288,O75309,J3QLA1	CDH16	cadherin 16 [Source:HGNC Symbol%3BAcc:HGNC:1755]	1.69478	0.47251
ENSG00000006606	-2.07067201527173	0.0190315	1	down	7:-:75769533-75789896	ENSG00000006606	10344	Q9Y258	CCL26	C-C motif chemokine ligand 26 [Source:HGNC Symbol%3BAcc:HGNC:10625]	6.27528	1.55074
ENSG00000170423	-1.95109039951905	0.0190728	1	down	12:-:52837804-52849092	ENSG00000170423	196374	H0YI54,Q8N1N4	KRT78	keratin 78 [Source:HGNC Symbol%3BAcc:HGNC:28926]	1.66078	0.44588
ENSG00000123685	-2.55877297674029	0.0193854	1	down	1:-:212686417-212699840	ENSG00000123685	55509	Q9NR55	BATF3	basic leucine zipper ATF-like transcription factor 3 [Source:HGNC Symbol%3BAcc:HGNC:28915]	0.93666	0.16503
ENSG00000151929	-1.13849761554777	0.0196106	1	down	10:+:119651380-119677819	ENSG00000151929	9531	C9JFK9,O95817	BAG3	BAG cochaperone 3 [Source:HGNC Symbol%3BAcc:HGNC:939]	67.6227	31.8868
ENSG00000172115	-1.1379198907056	0.0196682	1	down	7:-:25118656-25125260	ENSG00000172115	54205	G4XXL9,C9JFR7,P99999	CYCS	cytochrome c%2C somatic [Source:HGNC Symbol%3BAcc:HGNC:19986]	31.6373	14.9243
ENSG00000189057	-1.17096560585656	0.0205435	1	down	11:+:59107185-59127412	ENSG00000189057	374393	E9PS27,Q6SJ93	FAM111B	FAM111 trypsin like peptidase B [Source:HGNC Symbol%3BAcc:HGNC:24200]	17.6398	8.1328
ENSG00000164182	-1.32835885592215	0.0205688	1	down	5:+:60945177-61154531	ENSG00000164182	91942	A0A7I2V4Z7,A0A0S2Z5U1,D6RA56,A0A0S2Z5T4,A0A0S2Z5U2,A0A7I2V3X5,A0A7I2YQX2,H0YA50,Q8N183	NDUFAF2	NADH:ubiquinone oxidoreductase complex assembly factor 2 [Source:HGNC Symbol%3BAcc:HGNC:28086]	3.64571	1.50712
ENSG00000087586	-1.12809053835425	0.0207227	1	down	20:-:56369389-56392337	ENSG00000087586	6790	Q5QPD4,Q5QPD1,A3KFJ1,A3KFJ2,Q5QPD2,A3KFJ0,O14965	AURKA	aurora kinase A [Source:HGNC Symbol%3BAcc:HGNC:11393]	59.9699	28.483
ENSG00000262343	-4.19620289735559	0.020917	1	down	17:-:79848058-79850110	ENSG00000262343	-	-	-	novel transcript	3.3008	0.18693
ENSG00000154127	-1.26275409026419	0.0212227	1	down	11:+:122655722-122814473	ENSG00000154127	84959	Q8TF42	UBASH3B	ubiquitin associated and SH3 domain containing B [Source:HGNC Symbol%3BAcc:HGNC:29884]	3.63883	1.57426
ENSG00000197728	-1.12388429777054	0.0212311	1	down	12:+:56041351-56044697	ENSG00000197728	6231	A0A024RB14,P62854,Q75MH1	RPS26	ribosomal protein S26 [Source:HGNC Symbol%3BAcc:HGNC:10414]	95.0037	45.2542
ENSG00000255874	-1.511076234709	0.0213237	1	down	13:-:110863987-110870251	ENSG00000255874	283487	-	PRECSIT	p53 regulated carcinoma associated Stat3 activating long intergenic non-protein coding transcript [Source:HGNC Symbol%3BAcc:HGNC:27492]	2.17647	0.79271
ENSG00000188229	-1.15353508394921	0.0218216	1	down	9:+:137241287-137243707	ENSG00000188229	10383	P68371	TUBB4B	tubulin beta 4B class IVb [Source:HGNC Symbol%3BAcc:HGNC:20771]	215.355	100.496
ENSG00000184220	-1.25839765896293	0.0222128	1	down	3:+:99817837-100181732	ENSG00000184220	84319	H7C515,C9J384,C9IY68,F8WC72,Q9BQ75	CMSS1	cms1 ribosomal small subunit homolog [Source:HGNC Symbol%3BAcc:HGNC:28666]	4.39611	1.90763
ENSG00000261236	-1.15321972680484	0.0227243	1	down	8:-:144262045-144291438	ENSG00000261236	23246	Q6DKJ9,B4DEN9,A8K3R2,A0A075B729,Q14137,Q4G0D9,B2RDN4	BOP1	BOP1 ribosomal biogenesis factor [Source:HGNC Symbol%3BAcc:HGNC:15519]	17.2628	8.05748
ENSG00000104369	-1.56119971413483	0.0227419	1	down	8:-:74234700-74321540	ENSG00000104369	56704	E5RHU9,Q9HDC5,Q86VR1,Q4KMX3	JPH1	junctophilin 1 [Source:HGNC Symbol%3BAcc:HGNC:14201]	2.4756	0.87087
ENSG00000139684	-1.14061057139227	0.0230122	1	down	13:-:46771256-46797420	ENSG00000139684	2098	X6RA14,A0A140VJJ2,H7BZT7,P10768,U3KQT1	ESD	esterase D [Source:HGNC Symbol%3BAcc:HGNC:3465]	21.2254	9.99401
ENSG00000112208	-1.14160432210852	0.0233771	1	down	6:+:57172326-57189833	ENSG00000112208	9532	O95816	BAG2	BAG cochaperone 2 [Source:HGNC Symbol%3BAcc:HGNC:938]	10.6829	5.0266
ENSG00000175602	-1.17516919748339	0.0235263	1	down	11:+:65890673-65891635	ENSG00000175602	11007	Q15834	CCDC85B	coiled-coil domain containing 85B [Source:HGNC Symbol%3BAcc:HGNC:24926]	51.9876	23.899
ENSG00000132646	-1.10263759312119	0.0238629	1	down	20:-:5114953-5126626	ENSG00000132646	5111	Q6FHF5,Q7Z6A2,P12004,Q7Z6A1,Q7Z6A0,Q7Z6A3,Q6FI35	PCNA	proliferating cell nuclear antigen [Source:HGNC Symbol%3BAcc:HGNC:8729]	150.738	72.868
ENSG00000130038	-1.33104543964245	0.0239497	1	down	12:-:3606633-3764819	ENSG00000130038	84766	H7BXT2,H0YFI5,Q9BSW2	CRACR2A	calcium release activated channel regulator 2A [Source:HGNC Symbol%3BAcc:HGNC:28657]	1.74261	0.71905
ENSG00000075131	-1.38502221055037	0.0240794	1	down	15:-:66336191-66386746	ENSG00000075131	54962	H3BU04,H3BQ83,H3BVG9,Q9BVW5,H3BTH1	TIPIN	TIMELESS interacting protein [Source:HGNC Symbol%3BAcc:HGNC:30750]	6.56454	2.60923
ENSG00000161981	-1.21814545023626	0.0242088	1	down	16:+:53828-57669	ENSG00000161981	79622	B8ZZ06,Q9BV90,Q4TT61,H7BYR9	SNRNP25	small nuclear ribonucleoprotein U11/U12 subunit 25 [Source:HGNC Symbol%3BAcc:HGNC:14161]	15.801	7.05062
ENSG00000079215	-1.16637868197319	0.024231	1	down	5:+:36596588-36688334	ENSG00000079215	6507	E7EUV6,A0A7P0TA03,A0A7P0TB50,A0A7P0T8T4,A0A7P0T9A4,A0A7P0TAF5,A0A7P0T807,A0A087X0U3,A0A7P0T8R2,A0A7P0Z4F7,A0A7P0T911,A0A7P0T8Q1,A0A7P0TAW2,A0A7P0T9Z4,A0A7P0T9P1,A0A024R050,A0A7P0T7Q9,A0A087WT87,A0A7P0TAG7,A0A7P0Z4R4,A0A7P0T800,A0A7P0T8P5,Q7Z5T0,E7EUS7,A0A7P0T8H5,Q8N169,P43003	SLC1A3	solute carrier family 1 member 3 [Source:HGNC Symbol%3BAcc:HGNC:10941]	2.41204	1.11561
ENSG00000155846	-1.43778888392534	0.0242871	1	down	5:+:149730298-149855022	ENSG00000155846	133522	Q8TAL0,B7ZM40,H0Y713,Q86YN6	PPARGC1B	PPARG coactivator 1 beta [Source:HGNC Symbol%3BAcc:HGNC:30022]	1.1772	0.4511
ENSG00000086570	-1.09770775399106	0.0243258	1	down	5:-:151504092-151591331	ENSG00000086570	2196	H0YBK2,Q6PIA2,Q9NYQ8,L8E7M5	FAT2	FAT atypical cadherin 2 [Source:HGNC Symbol%3BAcc:HGNC:3596]	12.6031	6.11332
ENSG00000130204	-1.11277467365324	0.0249705	1	down	19:+:44890569-44903689	ENSG00000130204	10452	O96008,K7EKG4,K7EJ57,K7EKG6	TOMM40	translocase of outer mitochondrial membrane 40 [Source:HGNC Symbol%3BAcc:HGNC:18001]	24.5702	11.7942
ENSG00000179241	-1.35607423413398	0.0250685	1	down	11:+:35943981-36232136	ENSG00000179241	143458	E9PR86,Q86YD5	LDLRAD3	low density lipoprotein receptor class A domain containing 3 [Source:HGNC Symbol%3BAcc:HGNC:27046]	4.17849	1.6945
ENSG00000231982	-2.47631081654832	0.0251546	1	down	3:+:186826549-186827337	ENSG00000231982	-	-	-	MCF.2 cell line derived transforming sequence-like 2 (MCF2L2) pseudogene	6.88667	1.28471
ENSG00000168078	-1.17476572669329	0.0252001	1	down	8:-:27809624-27838082	ENSG00000168078	55872	Q96KB5,E5RIE1,E5RFX4	PBK	PDZ binding kinase [Source:HGNC Symbol%3BAcc:HGNC:18282]	20.7868	9.55846
ENSG00000108561	-1.09059270939499	0.0252601	1	down	17:-:5432777-5448830	ENSG00000108561	708	I3L3Q7,I3L3B0,A0A0G2JLC0,Q07021	C1QBP	complement C1q binding protein [Source:HGNC Symbol%3BAcc:HGNC:1243]	81.4117	39.685
ENSG00000236698	-1.56008630868433	0.0253007	1	down	1:-:16685621-16686055	ENSG00000236698	280661	-	EIF1AXP1	EIF1AX pseudogene 1 [Source:HGNC Symbol%3BAcc:HGNC:19900]	24.1243	8.49304
ENSG00000235162	-1.51813099224295	0.0253695	1	down	12:+:105235290-105396097	ENSG00000235162	387882	F8VXK5,I7HHH9,F8VQD4,Q8TAD7,F8W1S6	C12orf75	chromosome 12 open reading frame 75 [Source:HGNC Symbol%3BAcc:HGNC:35164]	4.34356	1.57429
ENSG00000117877	-1.85612745575796	0.0255533	1	down	19:+:45406644-45410737	ENSG00000117877	10849	K7EMH2,O15446,K7EQC8	POLR1G	RNA polymerase I subunit G [Source:HGNC Symbol%3BAcc:HGNC:24219]	1.65169	0.47361
ENSG00000115541	-1.12456022786245	0.0256476	1	down	2:+:197500140-197503449	ENSG00000115541	3336	B8ZZ54,B8ZZL8,A0A024R3X7,P61604	HSPE1	heat shock protein family E (Hsp10) member 1 [Source:HGNC Symbol%3BAcc:HGNC:5269]	38.1688	18.1729
ENSG00000163584	-1.13101872859545	0.0258059	1	down	3:-:170864875-170870208	ENSG00000163584	200916	Q6P5R6,H0Y8C2,Q5JWX6,F8WDK8,C9JYQ9	RPL22L1	ribosomal protein L22 like 1 [Source:HGNC Symbol%3BAcc:HGNC:27610]	31.0253	14.7057
ENSG00000164086	-1.25334680445919	0.0258617	1	down	3:-:52048919-52056571	ENSG00000164086	1849	Q16829,H7C4Z0	DUSP7	dual specificity phosphatase 7 [Source:HGNC Symbol%3BAcc:HGNC:3073]	4.85775	2.11534
ENSG00000109511	-1.81635482653904	0.0266077	1	down	4:+:168092537-168187736	ENSG00000109511	11199	Q9UJ72	ANXA10	annexin A10 [Source:HGNC Symbol%3BAcc:HGNC:534]	3.02169	0.89066
ENSG00000144681	-1.19620289735559	0.0266381	1	down	3:+:36380503-36548007	ENSG00000144681	6769	Q8WUK8,E9PEA7,C9J3Z9,F8WB25,Q99469	STAC	SH3 and cysteine rich domain [Source:HGNC Symbol%3BAcc:HGNC:11353]	8.39262	3.80229
ENSG00000238266	-1.13852236671917	0.0268859	1	down	10:+:6779549-6879450	ENSG00000238266	100507127	-	LINC00707	long intergenic non-protein coding RNA 707 [Source:HGNC Symbol%3BAcc:HGNC:44691]	5.49929	2.5931
ENSG00000072571	-1.09079585660325	0.026967	1	down	5:+:163460203-163491941	ENSG00000072571	3161	Q6PIR6,Q05D84,E5RIH2,Q6PG44,B9UCQ3,O75330,Q6NSC0,E5RI30,Q05DM0	HMMR	hyaluronan mediated motility receptor [Source:HGNC Symbol%3BAcc:HGNC:5012]	25.5669	12.4611
ENSG00000196950	-1.10050724481249	0.027015	1	down	2:+:195575977-195737702	ENSG00000196950	57181	C9J0F5,E7ENT5,E7EV45,F2Z341,Q05C42,Q9ULF5,A0A024R3W5	SLC39A10	solute carrier family 39 member 10 [Source:HGNC Symbol%3BAcc:HGNC:20861]	12.1178	5.8665
ENSG00000119705	-1.12893967045091	0.0270154	1	down	14:+:77708071-77761104	ENSG00000119705	81892	H0YJ07,H0YJI1,G3V4X6,G3V2S9,H0YJ40,A0A087WUN7,H0YJU7,H0YJW7,Q9GZT3	SLIRP	SRA stem-loop interacting RNA binding protein [Source:HGNC Symbol%3BAcc:HGNC:20495]	22.3566	10.6121
ENSG00000121753	-1.53180592914002	0.0273355	1	down	1:-:31727117-31764893	ENSG00000121753	576	A2A3C2,A2A3C1,A2A3C4,A2A3C6,A2A3C3,O60241,E9PND1	ADGRB2	adhesion G protein-coupled receptor B2 [Source:HGNC Symbol%3BAcc:HGNC:944]	1.37026	0.49195
ENSG00000157193	-1.07689139357331	0.0278635	1	down	1:-:53242364-53328469	ENSG00000157193	7804	A0A590UK45,A0A590UJH5,Q14114,A0A590UJT0,E9PP15,H0YEV6,A0A590UJ30,A0A590UK97,H0YEA5,E9PKG2,A0A590UJJ8,H0YCA4,D3DQ39,A0A590UJF9,A0A590UKB1,A0A590UJQ4,A0A590UJ57,A0A590UJ98,A0A590UJ39,A0A590UJV3,A0A590UK84,A0A590UK53,A0A590UJJ9,A0A590UKB5	LRP8	LDL receptor related protein 8 [Source:HGNC Symbol%3BAcc:HGNC:6700]	6.18862	3.0455
ENSG00000170515	-1.06972268639567	0.0281025	1	down	12:+:56104537-56113910	ENSG00000170515	5036	Q6PIN5,A0A024RB85,F8VR77,Q9UQ80,F8W0A3,F8VZ69,Q05D08	PA2G4	proliferation-associated 2G4 [Source:HGNC Symbol%3BAcc:HGNC:8550]	47.2743	23.3802
ENSG00000172009	-1.07953925302595	0.0285674	1	down	19:+:2785503-2815807	ENSG00000172009	7064	Q9BW75,K7EL32,K7EKB6,K7EMU4,K7EL02,Q96CV8,K7EIK4,K7EP46,P52888	THOP1	thimet oligopeptidase 1 [Source:HGNC Symbol%3BAcc:HGNC:11793]	13.4745	6.61882
ENSG00000144381	-1.16427295345681	0.0287438	1	down	2:-:197486584-197516737	ENSG00000144381	3329	A0A7I2V5K3,A0A0S2Z415,Q53SE2,A0A7I2V5M1,C9J0S9,A0A7I2V2X6,E7EXB4,C9JCQ4,B9VP19,A0A0S2Z477,F8WBB1,E7ESH4,A0A7I2YQK6,B3GQS7,B9VPB4,Q53QD5,A0A7I2YQ71,A0A024R3X4,B9VP24,A0A7I2V369,P10809,C9JL19,C9JL25,A0A7I2V599	HSPD1	heat shock protein family D (Hsp60) member 1 [Source:HGNC Symbol%3BAcc:HGNC:5261]	106.881	49.5063
ENSG00000131188	-1.57257877626532	0.0293172	1	down	5:+:177446445-177456286	ENSG00000131188	80758	A0A024R7R8,D6RFJ4,Q8TB68	PRR7	proline rich 7%2C synaptic [Source:HGNC Symbol%3BAcc:HGNC:28130]	5.1475	1.79657
ENSG00000171084	-1.41859531869203	0.0298038	1	down	3:+:125916620-125930024	ENSG00000171084	100125556	Q05BU3	FAM86JP	family with sequence similarity 86 member J%2C pseudogene [Source:HGNC Symbol%3BAcc:HGNC:44097]	5.38657	2.09177
ENSG00000168243	-1.20968612671921	0.029926	1	down	1:-:235547685-235650754	ENSG00000168243	2786	B1APZ0,P50150	GNG4	G protein subunit gamma 4 [Source:HGNC Symbol%3BAcc:HGNC:4407]	5.53364	2.48371
ENSG00000228232	-1.28899699302744	0.0303204	1	down	X:-:39787132-39788136	ENSG00000228232	2616	-	GAPDHP1	glyceraldehyde-3-phosphate dehydrogenase pseudogene 1 [Source:HGNC Symbol%3BAcc:HGNC:4159]	20.2851	8.61772
ENSG00000148835	-1.3661278987979	0.0304289	1	down	10:+:103367976-103389065	ENSG00000148835	6877	Q15542	TAF5	TATA-box binding protein associated factor 5 [Source:HGNC Symbol%3BAcc:HGNC:11539]	4.79928	1.93273
ENSG00000168496	-1.05333081566266	0.0307099	1	down	11:+:61792911-61797238	ENSG00000168496	2237	I3L3E9,Q6FHX6,B4DWZ4,P39748,F5H1Y3	FEN1	flap structure-specific endonuclease 1 [Source:HGNC Symbol%3BAcc:HGNC:3650]	67.4798	33.7544
ENSG00000186193	-1.09967597367701	0.0308046	1	down	9:-:137062127-137070557	ENSG00000186193	89958	Q86UD0	SAPCD2	suppressor APC domain containing 2 [Source:HGNC Symbol%3BAcc:HGNC:28055]	15.7026	7.60637
ENSG00000173638	-1.18688513596154	0.0309672	1	down	21:-:45493572-45573365	ENSG00000173638	6573	D3DSM6,H0Y4T2,A2VCN1,C9J8K6,P41440,C9JKP4,E9PIL5,H3BTQ3	SLC19A1	solute carrier family 19 member 1 [Source:HGNC Symbol%3BAcc:HGNC:10937]	2.75456	1.25605
ENSG00000127564	-1.07775529757145	0.0310026	1	down	16:-:2968024-2980479	ENSG00000127564	9088	A6NHV6,Q99640,I3L136,Q0IJ49,B4DZM6,I3L4Y0,I3L1H7,I3L4K3,I3L2S4,I3L3P0	PKMYT1	protein kinase%2C membrane associated tyrosine/threonine 1 [Source:HGNC Symbol%3BAcc:HGNC:29650]	15.5479	7.64674
ENSG00000272695	-1.62406443699201	0.0310721	1	down	13:+:113864112-113866834	ENSG00000272695	100506394	-	GAS6-DT	GAS6 divergent transcript [Source:HGNC Symbol%3BAcc:HGNC:43694]	3.75961	1.26617
ENSG00000129235	-1.09300400971409	0.0310935	1	down	17:+:6640985-6644541	ENSG00000129235	84817	L8E9G3,Q9BRA2,I3L2R6,I3L3M7,I3L0K2	TXNDC17	thioredoxin domain containing 17 [Source:HGNC Symbol%3BAcc:HGNC:28218]	17.7391	8.6327
ENSG00000232233	-2.32548591430055	0.0312671	1	down	3:-:186810880-186825521	ENSG00000232233	102724699	-	LINC02043	long intergenic non-protein coding RNA 2043 [Source:HGNC Symbol%3BAcc:HGNC:52883]	1.27699	0.26448
ENSG00000275989	-3.00355781941319	0.0312678	1	down	13:-:110945478-110971603	ENSG00000275989	-	-	-	sperm acrosome associated 7 (SPACA7) pseudogene	2.1796	0.28214
ENSG00000162062	-1.35994932386877	0.0312702	1	down	16:+:2460086-2464963	ENSG00000162062	80178	H3BU38,Q7L2K0,H3BND0,H3BTF6,H3BPH1	TEDC2	tubulin epsilon and delta complex 2 [Source:HGNC Symbol%3BAcc:HGNC:25849]	5.4684	2.21165
ENSG00000101220	-1.11683950033293	0.0314839	1	down	20:-:3753508-3767781	ENSG00000101220	54976	H7BYU9,Q9GZN8	C20orf27	chromosome 20 open reading frame 27 [Source:HGNC Symbol%3BAcc:HGNC:15873]	26.7882	12.8228
ENSG00000134824	-1.22826410658788	0.0322869	1	down	11:+:61792980-61867354	ENSG00000134824	9415	F5H622,F5GZ92,F5GZU2,O95864,L8E950,E5RGZ5,E5RHL3,E5RGD8	FADS2	fatty acid desaturase 2 [Source:HGNC Symbol%3BAcc:HGNC:3575]	2.30552	1.02157
ENSG00000142227	-2.38884797529798	0.0327499	1	down	19:+:48321509-48330553	ENSG00000142227	2014	M0QZ66,M0QXS0,Q6IBD3,M0R122,M0R1L9,A0A024QZF8,M0QXN1,P54852	EMP3	epithelial membrane protein 3 [Source:HGNC Symbol%3BAcc:HGNC:3335]	1.30025	0.25772
ENSG00000172927	-1.14448786081143	0.0327902	1	down	11:+:69294151-69367726	ENSG00000172927	26579	A0A024R5F1,F5H0B3,Q96EZ4	MYEOV	myeloma overexpressed [Source:HGNC Symbol%3BAcc:HGNC:7563]	9.77555	4.59047
ENSG00000122547	-1.19976951237578	0.0328828	1	down	7:+:36153254-36301538	ENSG00000122547	80820	H7C4A5,Q7L9B9	EEPD1	endonuclease/exonuclease/phosphatase family domain containing 1 [Source:HGNC Symbol%3BAcc:HGNC:22223]	5.71473	2.58268
ENSG00000092470	-1.13196678662735	0.0329242	1	down	15:+:43826980-43868412	ENSG00000092470	79968	A0A0C4DFX7,C9JE56,Q9H967	WDR76	WD repeat domain 76 [Source:HGNC Symbol%3BAcc:HGNC:25773]	9.77722	4.63127
ENSG00000276851	-Inf	0.0329464	1	down	17:+:50094065-50094647	ENSG00000276851	-	-	-	novel transcript	1.1465	0
ENSG00000109814	-1.06253992690442	0.0330884	1	down	4:-:39498755-39528311	ENSG00000109814	7358	E7ETF4,E7EV97,E7ER95,O60701,L8E902,E7ER83,D6RHF4,E9PBD2	UGDH	UDP-glucose 6-dehydrogenase [Source:HGNC Symbol%3BAcc:HGNC:12525]	95.969	47.6997
ENSG00000065534	-1.16331101579821	0.0334439	1	down	3:-:123610049-123884332	ENSG00000065534	4638	Q06S79,Q15746,Q3B765,Q05B97,Q05D81,F8WBL7,Q05B98,D6R9C2	MYLK	myosin light chain kinase [Source:HGNC Symbol%3BAcc:HGNC:7590]	1.43832	0.66666
ENSG00000176890	-1.15804190236199	0.0337705	1	down	18:+:657653-673578	ENSG00000176890	7298	Q53Y97,P04818	TYMS	thymidylate synthetase [Source:HGNC Symbol%3BAcc:HGNC:12441]	13.3903	6.22912
ENSG00000260177	-4.00355781941319	0.0338535	1	down	16:-:87780134-87806476	ENSG00000260177	-	-	-	novel transcript	1.2378	0.08011
ENSG00000133627	-1.34125323015887	0.0339341	1	down	7:+:152759749-152855378	ENSG00000133627	57180	Q9P1U1	ACTR3B	actin related protein 3B [Source:HGNC Symbol%3BAcc:HGNC:17256]	2.55204	1.04561
ENSG00000135624	-1.04197443229652	0.0341456	1	down	2:+:73233420-73253021	ENSG00000135624	10574	A0A0D9SG95,Q99832,F8WAM2,B7Z1C9,F8WBP8,Q6IBT3	CCT7	chaperonin containing TCP1 subunit 7 [Source:HGNC Symbol%3BAcc:HGNC:1622]	81.9926	41.3381
ENSG00000167325	-1.03297850254526	0.0342861	1	down	11:+:4094707-4138932	ENSG00000167325	6240	E9PRY9,H0YCY7,E9PJ62,E9PL69,E9PP77,P23921	RRM1	ribonucleotide reductase catalytic subunit M1 [Source:HGNC Symbol%3BAcc:HGNC:10451]	53.3877	27.0847
ENSG00000070961	-1.15983050769062	0.0343346	1	down	12:-:89588049-89709300	ENSG00000070961	490	F8W1V5,Q58F24,E7ERY9,A0A0U1RQU3,A0A024RBC7,Q3L582,H0YHH6,P20020,A1X4P7	ATP2B1	ATPase plasma membrane Ca2+ transporting 1 [Source:HGNC Symbol%3BAcc:HGNC:814]	3.30688	1.53644
ENSG00000169035	-1.58226132966266	0.0344271	1	down	19:-:50976468-50984099	ENSG00000169035	5650	P49862,X2J4X7,A0A024R4H6,Q6DTY1,A0A2H4GDB2,M0QYU8,A0A2H4GDB6,X2J289	KLK7	kallikrein related peptidase 7 [Source:HGNC Symbol%3BAcc:HGNC:6368]	3.14001	1.08859
ENSG00000137440	-1.21678377477804	0.0348015	1	down	4:-:15935577-15938740	ENSG00000137440	9982	Q14512	FGFBP1	fibroblast growth factor binding protein 1 [Source:HGNC Symbol%3BAcc:HGNC:19695]	17.4648	7.80039
ENSG00000132507	-1.10580787766114	0.0349861	1	down	17:+:7306999-7312463	ENSG00000132507	1984	I3L397,P63241,I3L504,Q8WXQ9	EIF5A	eukaryotic translation initiation factor 5A [Source:HGNC Symbol%3BAcc:HGNC:3300]	264.875	127.762
ENSG00000168685	-1.0343448104432	0.0350668	1	down	5:+:35852695-35879603	ENSG00000168685	3575	F6IQ79,D6RDM4,D6RG28,H0YA41,D6RCR9,B8YG18,P16871,F6IQ80	IL7R	interleukin 7 receptor [Source:HGNC Symbol%3BAcc:HGNC:6024]	18.1426	9.19543
ENSG00000111716	-1.06608960260743	0.0353162	1	down	12:-:21635342-21757857	ENSG00000111716	3945	A0A5F9ZHM4,C9J7H8,A8MW50,Q5U077,F5H793,P07195	LDHB	lactate dehydrogenase B [Source:HGNC Symbol%3BAcc:HGNC:6541]	21.1302	10.4766
ENSG00000101868	-1.10062523737335	0.0357093	1	down	X:+:24693873-24996986	ENSG00000101868	5422	A0A7I2V2V3,A6NMQ1,A0A5F9ZHW2,L8ECG9,P09884	POLA1	DNA polymerase alpha 1%2C catalytic subunit [Source:HGNC Symbol%3BAcc:HGNC:9173]	2.82464	1.36736
ENSG00000167994	-1.47913686062708	0.0358342	1	down	11:-:61897301-61920269	ENSG00000167994	5866	E9PK89,Q8TBN0,H0YD19	RAB3IL1	RAB3A interacting protein like 1 [Source:HGNC Symbol%3BAcc:HGNC:9780]	3.05823	1.1388
ENSG00000185238	-1.07541188003918	0.0360218	1	down	11:+:20387558-20509338	ENSG00000185238	10196	Q8WUV3,E9PLF6,O60678,E9PRB4	PRMT3	protein arginine methyltransferase 3 [Source:HGNC Symbol%3BAcc:HGNC:30163]	9.91098	4.88232
ENSG00000012048	-1.02458401617122	0.0362207	1	down	17:-:43044295-43170245	ENSG00000012048	672	A0A024R1Y1,A0A6B7FU98,A0A6B7FUC3,A0A068BCB8,Q3YB51,G3XAC3,A0A6B7FU28,Q7KYU6,A0A6B7FVK7,A0A7G8KP81,A0A2R8Y7V5,Q5YLB2,A0A6B7FUE8,A0A494C182,A0A6B7FW63,A0A6B7FVL7,A0A6B7FX59,A0A024R1V0,K7EPC7,A0A386IPW3,C6YB47,K4K7V3,A0A140HIE9,A0A6B7FUA0,K4JXS7,E7EUM2,A0A345G166,K7EJW3,A0A068BFV4,Q3YB50,A0A3G1CIL4,K4JUB1,A0A024R1V8,A0A6B7FWY8,Q3YB52,Q6P671,A0A6B7FX64,A0A0N9E014,A0A068BI32,A0A345G165,A0A386IPY7,A0A6…	BRCA1	BRCA1 DNA repair associated [Source:HGNC Symbol%3BAcc:HGNC:1100]	12.9071	6.58627
ENSG00000182481	-1.03651500453966	0.0366366	1	down	17:+:68035636-68047364	ENSG00000182481	3838	J3QLL0,A0A7I2V487,A0A7I2V351,Q7Z726,J3QL07,A0A7I2V3Z3,J3KS65,P52292,A0A7I2YQE1	KPNA2	karyopherin subunit alpha 2 [Source:HGNC Symbol%3BAcc:HGNC:6395]	47.9188	24.2507
ENSG00000108439	-1.08959170672455	0.0368971	1	down	17:+:47941506-47949308	ENSG00000108439	55163	J3QQV6,A0A286YFA1,J3QQZ9,A0A286YF38,A0A286YF16,Q9NVS9,A0A286YFL3	PNPO	pyridoxamine 5'-phosphate oxidase [Source:HGNC Symbol%3BAcc:HGNC:30260]	8.67171	4.23005
ENSG00000213585	-1.03769002370706	0.0368987	1	down	5:-:133971871-134004975	ENSG00000213585	7416	P21796,L8ECA2,C9JI87	VDAC1	voltage dependent anion channel 1 [Source:HGNC Symbol%3BAcc:HGNC:12669]	121.187	61.2802
ENSG00000100526	-1.08719227543688	0.0370147	1	down	14:+:54396849-54420218	ENSG00000100526	1033	F8WD24,A0A087WW25,G3V1K6,A0A087WWK3,A0A0S2KP18,F5H232,G3V2J7,Q16667,Q00526,H7C0S3	CDKN3	cyclin dependent kinase inhibitor 3 [Source:HGNC Symbol%3BAcc:HGNC:1791]	25.0472	12.2384
ENSG00000166106	-1.46117510743087	0.0370517	1	down	11:+:130448645-130476645	ENSG00000166106	170689	Q8TE58	ADAMTS15	ADAM metallopeptidase with thrombospondin type 1 motif 15 [Source:HGNC Symbol%3BAcc:HGNC:16305]	1.65823	0.62521
ENSG00000130816	-1.02247550783672	0.0371433	1	down	19:-:10133342-10231286	ENSG00000130816	1786	A0A7I2V5F6,K7ENW7,I6L9H2,K7ERQ1,A0A7I2V5F1,K7EKC3,K7ER10,A0A7I2V3F8,K7EJL0,A0A7I2YQQ0,A0A7I2V490,K7ELB1,K7EP77,K7ENQ6,K7EMU8,A0A7I2V5D0,A0A024R7E3,A0A7I2V311,K7EIZ6,P26358,A0A7I2V2G5,A0A7I2YQA8	DNMT1	DNA methyltransferase 1 [Source:HGNC Symbol%3BAcc:HGNC:2976]	17.9327	9.16412
ENSG00000197785	-1.08372816809717	0.0371844	1	down	1:+:1512162-1534685	ENSG00000197785	55210	Q5SV16,Q9NVI7,H0Y2W2	ATAD3A	ATPase family AAA domain containing 3A [Source:HGNC Symbol%3BAcc:HGNC:25567]	14.0518	6.8824
ENSG00000181649	-1.21857071038404	0.0373769	1	down	11:-:2928273-2929420	ENSG00000181649	7262	Q53GA4	PHLDA2	pleckstrin homology like domain family A member 2 [Source:HGNC Symbol%3BAcc:HGNC:12385]	23.6124	10.5331
ENSG00000175183	-1.68162972452583	0.037615	1	down	12:-:76858709-76879023	ENSG00000175183	1466	A0A024RBB5,F8VQR7,F8VW96,Q16527	CSRP2	cysteine and glycine rich protein 2 [Source:HGNC Symbol%3BAcc:HGNC:2470]	0.96109	0.31102
ENSG00000147804	-1.28510340194452	0.0377851	1	down	8:-:144409742-144416844	ENSG00000147804	55630	A0A0S2Z5G2,Q6P5W5,E9PQ16,A0A0S2Z5G8	SLC39A4	solute carrier family 39 member 4 [Source:HGNC Symbol%3BAcc:HGNC:17129]	3.36755	1.4345
ENSG00000214706	-1.02817094833144	0.0382409	1	down	3:-:50287732-50292918	ENSG00000214706	7866	F8WEI6,A0A0R4J2F6,H7C444,H7C2Z4,Q12894	IFRD2	interferon related developmental regulator 2 [Source:HGNC Symbol%3BAcc:HGNC:5457]	23.4683	11.9457
ENSG00000149485	-1.00956616880918	0.0382507	1	down	11:-:61799627-61829318	ENSG00000149485	3992	I3ZNN6,F5H1Q7,C9J425,H0YB97,F5H5X5,I3ZNE2,F5H3U5,I3ZNS6,I3ZNS3,I3ZNL9,F5H8G5,A0A0A0MR51,F5H3P6,I3ZNT3,F5H2R9,F5H852,I3ZNE3,F5GYH4,I3ZNH3,F5GWE3,H7C2V0,F5H0Y2,C9JJB3,O60427,F5H2H3,I3ZNL2,I3ZNS1	FADS1	fatty acid desaturase 1 [Source:HGNC Symbol%3BAcc:HGNC:3574]	20.4419	10.5403
ENSG00000149328	-1.10030747013327	0.038281	1	down	11:+:134331874-134378341	ENSG00000149328	89944	Q8IW92	GLB1L2	galactosidase beta 1 like 2 [Source:HGNC Symbol%3BAcc:HGNC:25129]	5.34362	2.58733
ENSG00000129521	-1.08608597210527	0.0385365	1	down	14:-:33924227-34462774	ENSG00000129521	112399	F8VR39,F8W1G2,Q3T1B0,G3V3M1,A6XP73,Q9H6Z9	EGLN3	egl-9 family hypoxia inducible factor 3 [Source:HGNC Symbol%3BAcc:HGNC:14661]	5.83715	2.85428
ENSG00000103942	-1.1497673243653	0.0385569	1	down	15:-:82836946-82986153	ENSG00000103942	9455	Q9NSB8,H0YNR9	HOMER2	homer scaffold protein 2 [Source:HGNC Symbol%3BAcc:HGNC:17513]	1.94811	0.91147
ENSG00000171314	-1.06782490210825	0.0386566	1	down	10:+:97426191-97433444	ENSG00000171314	5223	P18669,Q6FHK8,Q6P6D7,Q0D2Q6,Q6FHU2	PGAM1	phosphoglycerate mutase 1 [Source:HGNC Symbol%3BAcc:HGNC:8888]	239.786	118.746
ENSG00000198176	-1.01119923050267	0.0387274	1	down	13:+:113584721-113641473	ENSG00000198176	7027	Q14186,F5H452,A0A024RDY4,Q5JSB5,Q5JSB6	TFDP1	transcription factor Dp-1 [Source:HGNC Symbol%3BAcc:HGNC:11749]	67.591	34.812
ENSG00000165689	-1.04187475096429	0.0387833	1	down	9:-:136401922-136410614	ENSG00000165689	10807	H7C331,A0A0A0MRP9,B5MDD7,Q96C92	ENTR1	endosome associated trafficking regulator 1 [Source:HGNC Symbol%3BAcc:HGNC:10667]	21.1302	10.6539
ENSG00000116299	-1.47183733996901	0.039039	1	down	1:+:109113679-109206781	ENSG00000116299	57535	H0YDD2,E9PLY8,E9PS21,E9PIF6,E9PMS2,Q6UXG2,E9PLQ2,E9PB18	ELAPOR1	endosome-lysosome associated apoptosis and autophagy regulator 1 [Source:HGNC Symbol%3BAcc:HGNC:29618]	1.00327	0.37549
ENSG00000128266	-1.85916791007801	0.0391243	1	down	22:+:23070519-23125032	ENSG00000128266	2781	Q8IY73,Q8N652,P19086	GNAZ	G protein subunit alpha z [Source:HGNC Symbol%3BAcc:HGNC:4395]	1.03616	0.29648
ENSG00000203727	-1.20054183307992	0.0391676	1	down	6:+:147508690-147737547	ENSG00000203727	389432	H3BS43,Q5TGI4	SAMD5	sterile alpha motif domain containing 5 [Source:HGNC Symbol%3BAcc:HGNC:21180]	3.39456	1.53329
ENSG00000145107	-1.4809323742887	0.0392204	1	down	3:-:196319342-196338503	ENSG00000145107	116211	Q05DG1,Q96DZ7,H7C405,C9JCD5,B7ZW46	TM4SF19	transmembrane 4 L six family member 19 [Source:HGNC Symbol%3BAcc:HGNC:25167]	4.71655	1.75412
ENSG00000275464	-1.18406233448337	0.0393965	1	down	21:-:5130871-5154658	ENSG00000275464	-	-	-	novel protein%2C similar to PWP2 periodic tryptophan protein homolog (yeast) PWP2	3.12671	1.42853
ENSG00000255135	-1.57471452060932	0.0394516	1	down	11:-:76435559-76444687	ENSG00000255135	-	-	-	novel transcript	6.58285	2.29413
ENSG00000100558	-1.06669216435918	0.0395583	1	down	14:-:67386984-67412167	ENSG00000100558	26499	G3V337,H0YJ64,H0YIZ5,Q9NYT0,H0YJD0	PLEK2	pleckstrin 2 [Source:HGNC Symbol%3BAcc:HGNC:19238]	30.8432	15.286
ENSG00000053372	-1.06830998333579	0.0395923	1	down	1:+:19251805-19260128	ENSG00000053372	51154	Q9UKD2	MRTO4	MRT4 homolog%2C ribosome maturation factor [Source:HGNC Symbol%3BAcc:HGNC:18477]	18.6193	9.21746
ENSG00000164163	-1.00533174618468	0.039676	1	down	4:+:145098288-145129524	ENSG00000164163	6059	H0Y990,D6R9I9,D6RGF4,P61221	ABCE1	ATP binding cassette subfamily E member 1 [Source:HGNC Symbol%3BAcc:HGNC:69]	19.5693	10.12
ENSG00000116062	-1.00302146831678	0.0396944	1	down	2:+:47695530-47810063	ENSG00000116062	2956	A0A494C0M1,A0A087WYT6,C9JH55,P52701,C9J8Y8,Q3SWU9,A0A087WWJ1,C9J7Y7,F8WAX8,F8W7G9	MSH6	mutS homolog 6 [Source:HGNC Symbol%3BAcc:HGNC:7329]	12.3066	6.3744
ENSG00000186283	-1.01300836373179	0.0397809	1	down	1:+:179082070-179098023	ENSG00000186283	64222	A0A024R943,Q5W0C6,F2Z3J4,Q5W0C9,Q9H497	TOR3A	torsin family 3 member A [Source:HGNC Symbol%3BAcc:HGNC:11997]	30.1656	15.517
ENSG00000175550	-1.0048114285066	0.0401018	1	down	11:+:65919274-65921563	ENSG00000175550	10589	E9PMW2,E9PNC7,E9PQX9,Q14919,C9JCC6	DRAP1	DR1 associated protein 1 [Source:HGNC Symbol%3BAcc:HGNC:3019]	67.0353	34.679
ENSG00000056277	-1.15930331454406	0.0403949	1	down	X:-:130202707-130268899	ENSG00000056277	55609	Q9UJJ2,Q8ND82	ZNF280C	zinc finger protein 280C [Source:HGNC Symbol%3BAcc:HGNC:25955]	5.5629	2.58557
ENSG00000228314	-1.89664261549668	0.0405555	1	down	21:-:13843133-13848364	ENSG00000228314	54055	-	CYP4F29P	cytochrome P450 family 4 subfamily F member 29%2C pseudogene [Source:HGNC Symbol%3BAcc:HGNC:2647]	2.02431	0.56438
ENSG00000164338	-1.08299228690759	0.0410228	1	down	5:+:73565443-73583380	ENSG00000164338	84135	D6RF65,Q8TED0,H0Y8P4,A0A1Y8EI88	UTP15	UTP15 small subunit processome component [Source:HGNC Symbol%3BAcc:HGNC:25758]	6.21484	3.04549
ENSG00000176619	-1.00821725423558	0.0410814	1	down	19:-:2427638-2456959	ENSG00000176619	84823	A0A0A7M1X5,Q03252	LMNB2	lamin B2 [Source:HGNC Symbol%3BAcc:HGNC:6638]	59.5562	30.7372
ENSG00000165732	-1.00420988497949	0.0411553	1	down	10:+:68956170-68985068	ENSG00000165732	9188	Q3SWU7,Q9NR30,Q9NY93	DDX21	DExD-box helicase 21 [Source:HGNC Symbol%3BAcc:HGNC:2744]	59.4891	30.788
ENSG00000178921	-1.00218621889071	0.0412272	1	down	17:+:8247618-8270491	ENSG00000178921	5198	J3QSG0,Q6P4B4,B4DJ26,J3QL39,O15067,J3KT98,H0YGH1,J3QSH6,J3KTL4,A8K8N7,Q9BR56,J3KTQ5	PFAS	phosphoribosylformylglycinamidine synthase [Source:HGNC Symbol%3BAcc:HGNC:8863]	16.2894	8.44224
ENSG00000197299	-1.07755840085697	0.0417186	1	down	15:+:90717346-90816166	ENSG00000197299	641	H0YLV8,A0A7P0TBM9,H0YNU5,B7ZKN7,A0A3B3IT82,Q3B7X0,P54132	BLM	BLM RecQ like helicase [Source:HGNC Symbol%3BAcc:HGNC:1058]	5.04958	2.48381
ENSG00000133119	-1.00993673197589	0.0424362	1	down	13:+:33818069-33966558	ENSG00000133119	5983	P40938,A0A024RDQ8,A0A087X270	RFC3	replication factor C subunit 3 [Source:HGNC Symbol%3BAcc:HGNC:9971]	27.831	14.3466
ENSG00000124207	-1.01934123525132	0.0432927	1	down	20:+:49046246-49096960	ENSG00000124207	1434	P55060	CSE1L	chromosome segregation 1 like [Source:HGNC Symbol%3BAcc:HGNC:2431]	121.246	62.0952
ENSG00000232956	-1.12085777243994	0.0432974	1	down	7:-:44983023-44986961	ENSG00000232956	285958	-	SNHG15	small nucleolar RNA host gene 15 [Source:HGNC Symbol%3BAcc:HGNC:27797]	7.27974	3.47492
ENSG00000228532	-3.89664261549668	0.0433288	1	down	X:-:115718942-115719229	ENSG00000228532	728825	-	SUMO2P21	SUMO2 pseudogene 21 [Source:HGNC Symbol%3BAcc:HGNC:55054]	3.01714	0.2103
ENSG00000170379	-1.30582738853008	0.0434314	1	down	7:+:143620952-143730410	ENSG00000170379	285966	Q8N1I1,A6NFQ2	TCAF2	TRPM8 channel associated factor 2 [Source:HGNC Symbol%3BAcc:HGNC:26878]	2.13767	0.89761
ENSG00000274026	-2.65563451599288	0.0437737	1	down	9:-:67717411-67719178	ENSG00000274026	100131997	A0A158RFU5,Q08E93	FAM27E3	family with sequence similarity 27 member E3 [Source:HGNC Symbol%3BAcc:HGNC:28655]	0.92311	0.15208
ENSG00000011426	-1.02931162020939	0.0438245	1	down	7:+:36389821-36453791	ENSG00000011426	54443	H7C1K5,H7C3R2,H7C1C2,H7C167,A0A024RA49,H7C3S1,C9J0G4,H7C0Y6,C9JJT6,Q9NQW6	ANLN	anillin actin binding protein [Source:HGNC Symbol%3BAcc:HGNC:14082]	89.612	45.5778
ENSG00000118894	-1.33526693509314	0.043844	1	down	16:-:5084284-5097795	ENSG00000118894	196483	K7ES84,K7EIJ3,K7EQE4,Q96G04	EEF2KMT	eukaryotic elongation factor 2 lysine methyltransferase [Source:HGNC Symbol%3BAcc:HGNC:32221]	3.94438	1.6228
ENSG00000152256	-1.0608510444607	0.0442379	1	down	2:+:172555373-172608669	ENSG00000152256	5163	C9IYB4,O15530,C9JKT3,Q53R49,F8WC75,Q15118,F8WEJ6	PDK1	pyruvate dehydrogenase kinase 1 [Source:HGNC Symbol%3BAcc:HGNC:8809]	2.74659	1.36674
ENSG00000117411	-1.00452509738498	0.0443025	1	down	1:+:43978943-43991170	ENSG00000117411	8704	A0A7I2V6C7,A0A7I2V436,A0A7I2V4G6,A0A7I2V2X4,O60909	B4GALT2	beta-1%2C4-galactosyltransferase 2 [Source:HGNC Symbol%3BAcc:HGNC:925]	13.6687	7.07257
ENSG00000197641	-1.15242120532767	0.0443506	1	down	18:+:63586989-63604639	ENSG00000197641	5275	C9JL93,F8WE70,B7ZKV6,A0A0A0MQW3,Q9UIV8,H7BZS9	SERPINB13	serpin family B member 13 [Source:HGNC Symbol%3BAcc:HGNC:8944]	5.26297	2.45787
ENSG00000279673	-1.45696712956455	0.0446426	1	down	3:+:171460612-171462256	ENSG00000279673	-	-	-	TEC	5.16039	1.95134
ENSG00000198467	-1.06136035506872	0.0448552	1	down	9:-:35681992-35690056	ENSG00000198467	7169	A7XZE4,D3DRP0,A0A2R8Y6A3,U3KQK2,Q5TCU3,P07951	TPM2	tropomyosin 2 [Source:HGNC Symbol%3BAcc:HGNC:12011]	12.4317	6.18399
ENSG00000101911	-1.02073545713008	0.0449644	1	down	X:+:12791355-12824222	ENSG00000101911	5634	P11908,H7C540,D3YTJ7,A6NMS2	PRPS2	phosphoribosyl pyrophosphate synthetase 2 [Source:HGNC Symbol%3BAcc:HGNC:9465]	20.9879	10.7383
ENSG00000255959	-Inf	0.0449816	1	down	11:-:60835996-60842965	ENSG00000255959	-	-	-	novel transcript%2C antisense to CCDC86	1.20074	0
ENSG00000035499	-1.04377678820867	0.0450481	1	down	5:-:60596912-60700190	ENSG00000035499	55789	A0A2X0SFC1,D6RIB0,Q8WUY9,D6RDV9	DEPDC1B	DEP domain containing 1B [Source:HGNC Symbol%3BAcc:HGNC:24902]	11.9773	6.03105
ENSG00000168453	-1.09502406298822	0.0451278	1	down	8:-:22114419-22133384	ENSG00000168453	55806	A0A0A0WDA6,E5RK80,A0A0A0WDV7,A0A0A0WEW9,O43593,A0A0A0WJ87	HR	HR lysine demethylase and nuclear receptor corepressor [Source:HGNC Symbol%3BAcc:HGNC:5172]	3.92789	1.90882
ENSG00000139343	-1.00494037346331	0.0451837	1	down	12:+:95858928-95903828	ENSG00000139343	6636	A0A0B4J254,F8W0W6,P62306	SNRPF	small nuclear ribonucleoprotein polypeptide F [Source:HGNC Symbol%3BAcc:HGNC:11162]	22.9321	11.8622
ENSG00000126890	-1.01424010216911	0.0453389	1	down	X:-:154651972-154653579	ENSG00000126890	30848	A4FUI5,O75638	CTAG2	cancer/testis antigen 2 [Source:HGNC Symbol%3BAcc:HGNC:2492]	61.5908	31.6549
ENSG00000163053	-1.21806233131932	0.0453935	1	down	2:-:230034982-230068993	ENSG00000163053	151473	C9JME4,Q7RTX9,Q6ZWE5,Q05BQ4,E7EMG7,C9JIV1	SLC16A14	solute carrier family 16 member 14 [Source:HGNC Symbol%3BAcc:HGNC:26417]	3.60498	1.60868
ENSG00000197275	-1.59475227384586	0.0454861	1	down	8:-:94371960-94475115	ENSG00000197275	25788	E5RHN9,Q9Y620,E5RJF7,E5RI14	RAD54B	RAD54 homolog B [Source:HGNC Symbol%3BAcc:HGNC:17228]	1.09329	0.37576
ENSG00000131650	-1.50495560349521	0.0456491	1	down	16:+:2964216-2968383	ENSG00000131650	79412	Q8NCW0	KREMEN2	kringle containing transmembrane protein 2 [Source:HGNC Symbol%3BAcc:HGNC:18797]	3.11088	1.13786
ENSG00000128578	-1.07295512231711	0.0457091	1	down	7:+:129434432-129488399	ENSG00000128578	57464	Q9ULQ0	STRIP2	striatin interacting protein 2 [Source:HGNC Symbol%3BAcc:HGNC:22209]	5.99376	2.95766
ENSG00000164045	-1.12405311159975	0.0460565	1	down	3:-:48157146-48188417	ENSG00000164045	993	A0A024R2R6,P30304,C9JFR5,D8KXX0,C9JH94	CDC25A	cell division cycle 25A [Source:HGNC Symbol%3BAcc:HGNC:1725]	6.28904	2.99538
ENSG00000070785	-1.18179983222861	0.0464267	1	down	1:-:44850522-44986722	ENSG00000070785	8891	A0A0D9SEN0,H0Y580,Q9NR50,Q9HA31	EIF2B3	eukaryotic translation initiation factor 2B subunit gamma [Source:HGNC Symbol%3BAcc:HGNC:3259]	5.85914	2.68113
ENSG00000167600	-1.02318662616212	0.0464898	1	down	19:+:41193210-41207539	ENSG00000167600	29785	M0R2G8,M0R152,M0QYI2,M0R057,M0QY51,Q96SQ9	CYP2S1	cytochrome P450 family 2 subfamily S member 1 [Source:HGNC Symbol%3BAcc:HGNC:15654]	19.1432	9.77793
ENSG00000169991	-1.01117100352306	0.0471647	1	down	1:-:18904280-18956676	ENSG00000169991	126917	J3KNZ4,H0Y4W3,Q5TF58	IFFO2	intermediate filament family orphan 2 [Source:HGNC Symbol%3BAcc:HGNC:27006]	9.24895	4.76366
ENSG00000154920	-1.16854655445272	0.0471985	1	down	17:+:50373220-50381483	ENSG00000154920	146956	D6RIT8,H0Y9Z4,F8W714,Q96AY2	EME1	essential meiotic structure-specific endonuclease 1 [Source:HGNC Symbol%3BAcc:HGNC:24965]	6.29046	2.90507
ENSG00000137843	-1.00517973643718	0.0477095	1	down	15:+:40217428-40277487	ENSG00000137843	56924	H0YL47,H0YK38,Q9NQU5,H0YK74,H0YK91,H0YL16,H0YMS4,A0A024R9Q4,H0YLZ9,H0YKB6,H0YM99,H0YL02	PAK6	p21 (RAC1) activated kinase 6 [Source:HGNC Symbol%3BAcc:HGNC:16061]	8.88288	4.59416
ENSG00000213866	-1.16818852118599	0.0478127	1	down	9:-:35971344-35972318	ENSG00000213866	158373	-	YBX1P10	Y-box binding protein 1 pseudogene 10 [Source:HGNC Symbol%3BAcc:HGNC:42432]	20.9779	9.69041
ENSG00000167695	-1.11374073716361	0.0478623	1	down	17:+:732412-742968	ENSG00000167695	79850	I3L374,I3L183,I3L336,I3L0N4,Q8TBR7	TLCD3A	TLC domain containing 3A [Source:HGNC Symbol%3BAcc:HGNC:29646]	9.55223	4.58223
ENSG00000102048	-1.50432519271792	0.0480345	1	down	X:-:15235288-15270467	ENSG00000102048	140462	A0A024RBZ4,A0A024RBW2,R4GN94,Q7Z4A2,A0A024RBW7,Q96DX5	ASB9	ankyrin repeat and SOCS box containing 9 [Source:HGNC Symbol%3BAcc:HGNC:17184]	2.98603	1.09267
ENSG00000147536	-1.20734345496079	0.048202	1	down	8:+:41529218-41545030	ENSG00000147536	84296	Q9BRT9,E5RH56,E5RFF9	GINS4	GINS complex subunit 4 [Source:HGNC Symbol%3BAcc:HGNC:28226]	3.19051	1.43435
ENSG00000138442	-1.00355781941319	0.0485091	1	down	2:-:202874261-203014798	ENSG00000138442	55759	Q53T99,Q9GZL7	WDR12	WD repeat domain 12 [Source:HGNC Symbol%3BAcc:HGNC:14098]	6.39953	3.31351
ENSG00000166788	-1.09217983281236	0.048668	1	down	11:-:18069935-18106087	ENSG00000166788	113174	E9PRZ1,Q96ER3,H0YDM3,E9PMD2,J3KND1,H0YCN7,E9PL53,H0YEK5	SAAL1	serum amyloid A like 1 [Source:HGNC Symbol%3BAcc:HGNC:25158]	9.33074	4.54337
ENSG00000095303	-1.05384997394425	0.0487816	1	down	9:+:122370530-122395703	ENSG00000095303	5742	X6RJD6,A0A087X296,P23219,A0A2R8YDM0,A0A2R8Y6S0	PTGS1	prostaglandin-endoperoxide synthase 1 [Source:HGNC Symbol%3BAcc:HGNC:9604]	6.24036	3.1204
ENSG00000079462	-1.1287193006396	0.0488162	1	down	19:-:42297033-42303546	ENSG00000079462	5050	M0R323,M0QXS6,Q15102,A0A024R0L6,M0R389,M0R1K3,M0QZT2	PAFAH1B3	platelet activating factor acetylhydrolase 1b catalytic subunit 3 [Source:HGNC Symbol%3BAcc:HGNC:8576]	16.7221	7.93876
ENSG00000182057	-1.19620289735559	0.0490868	1	down	22:+:42269703-42279534	ENSG00000182057	388906	-	OGFRP1	opioid growth factor receptor pseudogene 1 [Source:HGNC Symbol%3BAcc:HGNC:50511]	2.98118	1.35063
ENSG00000275835	-1.04169294829996	0.0495377	1	down	15:-:22983192-23039572	ENSG00000275835	114791	A0A0G2JRG1,A0A087X1Z1,A0A087WVL9,A0A0G2JSA7,A0A0G2JQK7,A0A0G2JS51,A0A0G2JQI0,A0A0G2JR45,A0A0G2JPW5,A0A0G2JQW0,A0A0G2JQX1,A0A0G2JQK2,Q96RT8,A0A087X006,A0A087WVZ8	TUBGCP5	tubulin gamma complex associated protein 5 [Source:HGNC Symbol%3BAcc:HGNC:18600]	6.02787	3.03965
ENSG00000108590	-1.46179300809314	0.0496784	1	down	17:-:6643311-6651634	ENSG00000108590	51003	I3L2J1,I3L0P8,Q9Y3C7	MED31	mediator complex subunit 31 [Source:HGNC Symbol%3BAcc:HGNC:24260]	3.58474	1.351
