# Supplementary material for: Zinc finger protein ZC3H18 is abnormally expressed in esophageal cancer tissues and facilitates the proliferation of esophageal cancer cells
Source: Front Immunol. 2025 Feb 25;16:1556509. doi: 10.3389/fimmu.2025.1556509 (PMC11894379; doi:10.3389/fimmu.2025.1556509)
Supplement: Supplementary file 1 [file DataSheet1.zip › Results of eukaryotic transcriptome sequencing/genes/E109si4_vs_E109siNC/deg.up_down.anno.xlsx]

## Sheet: Sheet1
ID	logFC	Pvalue	adj.Pvalue	regulation	pos_info	ensembl	entrez	uniprot	symbol	description	E109siNC|E109siNC	E109si4|E109si4
ENSG00000094755	4.56114	1.82296e-15	4.72091e-11	up	5:+:170763350-170814047	ENSG00000094755	2568	E5RHF6,E5RK74,E5RG98,E5RI57,E7EWG0,E5RGF7,E5RHU0,O00591	GABRP	gamma-aminobutyric acid type A receptor subunit pi [Source:HGNC Symbol%3BAcc:HGNC:4089]	1.25843	30.8396
ENSG00000169550	4.97136	8.703e-13	9.82064e-09	up	11:-:26559032-26572263	ENSG00000169550	143662	A0A0A0MT67,A0A0A0MTD6,A0A3B3IU37,Q8N387	MUC15	mucin 15%2C cell surface associated [Source:HGNC Symbol%3BAcc:HGNC:14956]	0.31678	10.3165
ENSG00000163554	4.67367	1.13766e-12	9.82064e-09	up	1:-:158610704-158686715	ENSG00000163554	6708	D3DVD8,L8E8Z3,O60686,P02549	SPTA1	spectrin alpha%2C erythrocytic 1 [Source:HGNC Symbol%3BAcc:HGNC:11272]	0.16532	4.38
ENSG00000205420	-3.89664261549668	9.40746e-11	6.09063e-07	down	12:-:52487176-52493257	ENSG00000205420	3853	A0A0S2Z427,A0A0S2Z428,P02538	KRT6A	keratin 6A [Source:HGNC Symbol%3BAcc:HGNC:6443]	17.5213	1.22124
ENSG00000064787	3.20784	1.85676e-09	9.61688e-06	up	20:-:53936777-54070594	ENSG00000064787	8537	Q05CL3,H0Y542,A0AVG7,H7C1E7,G3XAF7,O75363	BCAS1	brain enriched myelin associated protein 1 [Source:HGNC Symbol%3BAcc:HGNC:974]	1.71471	16.4471
ENSG00000213626	3.24313	1.31942e-08	5.69485e-05	up	2:+:30231534-30323730	ENSG00000213626	81606	Q7LC25,B5MBX5,Q86T20,Q53QV2,B5MC28,B5MCP4,B5MCM2,F8WC18	LBH	LBH regulator of WNT signaling pathway [Source:HGNC Symbol%3BAcc:HGNC:29532]	1.35688	13.3371
ENSG00000130600	-2.87123777166669	2.92809e-08	0.000108327	down	11:-:1995176-2001470	ENSG00000130600	283120	-	H19	H19 imprinted maternally expressed transcript [Source:HGNC Symbol%3BAcc:HGNC:4713]	94.1591	13.359
ENSG00000218416	3.34643	8.30796e-08	0.000268939	up	2:-:240449315-240456714	ENSG00000218416	-	-	-	novel transcript%2C antisense to GPC1	1.01243	10.6902
ENSG00000128510	-2.87589368617004	1.36822e-07	0.000393697	down	7:+:130293134-130324180	ENSG00000128510	51200	A4D1M3,C9J7D6,B7Z5J4,C9J3P4,C9J6N7,Q9UI42	CPA4	carboxypeptidase A4 [Source:HGNC Symbol%3BAcc:HGNC:15740]	18.0698	2.55542
ENSG00000174827	3.36511	1.8369e-07	0.000451802	up	1:-:145670852-145708148	ENSG00000174827	5174	A0A024R4E8,A0A0C4DG67,Q5T2W1	PDZK1	PDZ domain containing 1 [Source:HGNC Symbol%3BAcc:HGNC:8821]	1.10504	11.82
ENSG00000281181	-3.15376763103519	1.91907e-07	0.000451802	down	21:-:8437629-8438551	ENSG00000281181	-	-	-	novel transcript%2C similar to YY1 associated myogenesis RNA 1 YAM1	38.8157	4.52762
ENSG00000174514	3.43743	2.58037e-07	0.000556866	up	1:+:205568885-205602918	ENSG00000174514	148808	B7Z8X0,F5H391,A0A087WWW5,A0A087WYZ8,A0A087X0S2,Q8N468,A0A087WUK7	MFSD4A	major facilitator superfamily domain containing 4A [Source:HGNC Symbol%3BAcc:HGNC:25433]	0.3925	4.41424
ENSG00000081052	2.45638	1.37575e-06	0.00258104	up	2:-:227002714-227164453	ENSG00000081052	1286	J3KNM7,A0A2R8Y548,P53420	COL4A4	collagen type IV alpha 4 chain [Source:HGNC Symbol%3BAcc:HGNC:2206]	3.65308	20.8135
ENSG00000069482	-3.33668412090542	1.45442e-06	0.00258104	down	11:+:68683779-68691175	ENSG00000069482	51083	Q8N6F7,P22466	GAL	galanin and GMAP prepropeptide [Source:HGNC Symbol%3BAcc:HGNC:4114]	14.9621	1.53742
ENSG00000153404	2.56955	1.49499e-06	0.00258104	up	5:+:92151-189972	ENSG00000153404	153478	Q96HN1,A0A2X0SFW5,A0A1B0GW72,Q96PX9	PLEKHG4B	pleckstrin homology and RhoGEF domain containing G4B [Source:HGNC Symbol%3BAcc:HGNC:29399]	0.98473	6.06835
ENSG00000257335	4.21319	1.76002e-06	0.0028487	up	7:+:141907813-142106747	ENSG00000257335	8972	A0A024R7A5,Q8TE24,E7EW87,Q8TE25,A0A0J9YX77,E7ER45,E9PEQ5,O43451,A0A0J9YVZ3	MGAM	maltase-glucoamylase [Source:HGNC Symbol%3BAcc:HGNC:7043]	0.04966	0.95626
ENSG00000113389	-2.87982245099094	2.24925e-06	0.0034264	down	5:+:32689070-32791724	ENSG00000113389	4883	H0Y9B9,D6RDL8,Q60I31,C9JK69,P17342	NPR3	natriuretic peptide receptor 3 [Source:HGNC Symbol%3BAcc:HGNC:7945]	3.14145	0.44306
ENSG00000041982	-3.30809577742648	2.60498e-06	0.00374784	down	9:-:115019575-115118257	ENSG00000041982	3371	F5H7V9,E9PC84,P24821,A7MBN2,A9YUB8,A0A0U1RR80,Q4LE33,A0A024R884,H0YGZ3,J3QSU6,F5H5D6	TNC	tenascin C [Source:HGNC Symbol%3BAcc:HGNC:5318]	1.85843	0.19478
ENSG00000175592	-2.8947604299187	4.86567e-06	0.00653111	down	11:-:65892049-65900573	ENSG00000175592	8061	E9PKL5,E9PQT6,A0A0S2Z595,E9PPX2,P15407	FOSL1	FOS like 1%2C AP-1 transcription factor subunit [Source:HGNC Symbol%3BAcc:HGNC:13718]	13.5666	1.89366
ENSG00000179776	2.3239	5.04392e-06	0.00653111	up	16:+:66366622-66404784	ENSG00000179776	1003	H3BR11,I3L1J2,B4DTR2,H3BQ82,H3BPG1,P33151,Q4VAI4,H3BR64	CDH5	cadherin 5 [Source:HGNC Symbol%3BAcc:HGNC:1764]	4.79322	24.9134
ENSG00000170390	3.81197	5.9167e-06	0.00718783	up	4:+:150078445-150257438	ENSG00000170390	166614	G5E9L9,A0A0U1RRD0,A0A0U1RR70,Q8N568	DCLK2	doublecortin like kinase 2 [Source:HGNC Symbol%3BAcc:HGNC:19002]	0.1665	2.42754
ENSG00000196754	-2.28399677116102	6.1062e-06	0.00718783	down	1:-:153561108-153567890	ENSG00000196754	6273	P29034,Q5RHS7,R4GN49	S100A2	S100 calcium binding protein A2 [Source:HGNC Symbol%3BAcc:HGNC:10492]	141.335	30.1258
ENSG00000172403	2.609	6.45607e-06	0.00726925	up	4:+:118850688-119061247	ENSG00000172403	171024	H0Y9Y3,B9EG60,Q9UMS6,B4E258	SYNPO2	synaptopodin 2 [Source:HGNC Symbol%3BAcc:HGNC:17732]	0.32856	2.08086
ENSG00000224259	3.36451	8.67186e-06	0.0093573	up	1:+:159958035-159984750	ENSG00000224259	100505633	-	LINC01133	long intergenic non-protein coding RNA 1133 [Source:HGNC Symbol%3BAcc:HGNC:49447]	0.36366	3.88829
ENSG00000106541	2.39712	9.48379e-06	0.00982407	up	7:-:16791811-16833433	ENSG00000106541	10551	Q4JM46,Q4JM47,C9J3E2,H7C3Z9,B5MC07,O95994	AGR2	anterior gradient 2%2C protein disulphide isomerase family member [Source:HGNC Symbol%3BAcc:HGNC:328]	4.15944	22.7448
ENSG00000125999	2.22717	1.06531e-05	0.0106109	up	20:+:33273480-33309871	ENSG00000125999	92747	A2A2R0,Q8TDL5	BPIFB1	BPI fold containing family B member 1 [Source:HGNC Symbol%3BAcc:HGNC:16108]	20.5734	99.9977
ENSG00000165092	2.31396	1.24182e-05	0.0119109	up	9:-:72900671-73080442	ENSG00000165092	216	Q5SYQ8,V9HW83,Q5SYQ7,P00352,Q5SYQ9	ALDH1A1	aldehyde dehydrogenase 1 family member A1 [Source:HGNC Symbol%3BAcc:HGNC:402]	5.20138	26.8491
ENSG00000073910	2.78635	1.3259e-05	0.0119593	up	13:+:31846713-32299125	ENSG00000073910	10129	L8EB55,A0A286YFA9,A0A2R8Y5V8,H0YE00,A0A2R8Y7Y8,A0A2R8YCY2,A0A024RDQ1,Q5TBA9,B1ALA1	FRY	FRY microtubule binding protein [Source:HGNC Symbol%3BAcc:HGNC:20367]	0.18437	1.3204
ENSG00000105523	4.30205	1.33923e-05	0.0119593	up	19:-:48599961-48615076	ENSG00000105523	54854	M0QZ37,Q2M2I3	FAM83E	family with sequence similarity 83 member E [Source:HGNC Symbol%3BAcc:HGNC:25972]	0.08098	1.65831
ENSG00000186847	-4.80106495551445	1.5879e-05	0.0137073	down	17:-:41582279-41586895	ENSG00000186847	3861	A0A024R1X6,P02533	KRT14	keratin 14 [Source:HGNC Symbol%3BAcc:HGNC:6416]	2.16382	0.08057
ENSG00000144354	-2.23065695368471	1.69098e-05	0.0141263	down	2:+:173354820-173368997	ENSG00000144354	83879	D3DPD9,F8WBA7,Q9BWT1	CDCA7	cell division cycle associated 7 [Source:HGNC Symbol%3BAcc:HGNC:14628]	23.0393	5.09584
ENSG00000176788	-2.26553083469634	1.77514e-05	0.0141269	down	5:+:17065598-17276843	ENSG00000176788	10409	U3KQP0,P80723	BASP1	brain abundant membrane attached signal protein 1 [Source:HGNC Symbol%3BAcc:HGNC:957]	33.8567	7.30958
ENSG00000163131	2.21592	1.80016e-05	0.0141269	up	1:-:150730079-150765957	ENSG00000163131	1520	A0A7P0TB77,U3KQE7,A0A7P0T8A1,A0A7P0TAQ0,A0A7P0T844,A0A7P0T8U1,A0A7P0T904,U3KPS4,P25774,A0A7P0T8H4,A0A7P0T7Z6	CTSS	cathepsin S [Source:HGNC Symbol%3BAcc:HGNC:2545]	3.00824	14.5082
ENSG00000078114	2.25948	2.17273e-05	0.0160764	up	10:-:20779973-21293011	ENSG00000078114	10529	A0A0U1RRK0,O76041,Q2TBD1,Q5JUU8,A0A6Q8PF21,A0A0U1RRI4,A0A0U1RQY0,B0YJ47	NEBL	nebulette [Source:HGNC Symbol%3BAcc:HGNC:16932]	0.78813	3.91752
ENSG00000235269	2.63979	3.15869e-05	0.022583	up	14:-:53685139-53850882	ENSG00000235269	105370503	-	LINC02331	long intergenic non-protein coding RNA 2331 [Source:HGNC Symbol%3BAcc:HGNC:53251]	1.6479	10.6618
ENSG00000172062	-2.27505831806682	3.22651e-05	0.022583	down	5:+:70925030-70953942	ENSG00000172062	6606	E7EQZ4,A0A3G6V6Q6,H0YBZ9,A0A3G6V4Y6,A0A3G6V5W2,I2E4S7,I2E4S9,I2E4T2,B4DP61,A0A0G2JRX5,I4BZJ7,A0A0G2JRY6,A0A3G6V713,I2E4T1,A0A411D760,A0A0G2JQN8,I3QJX9,I6T6Y4,I2E4T3,A0A3G6V344,A0A3G6V3P1,I3QJX8,A0A3G6V326,Q16637	SMN1	survival of motor neuron 1%2C telomeric [Source:HGNC Symbol%3BAcc:HGNC:11117]	16.2301	3.48098
ENSG00000164938	2.16283	3.53538e-05	0.0240936	up	8:-:94925972-94949378	ENSG00000164938	94241	Q96A56,A0A024R9C8	TP53INP1	tumor protein p53 inducible nuclear protein 1 [Source:HGNC Symbol%3BAcc:HGNC:18022]	3.09154	14.3712
ENSG00000258676	4.97372	3.97149e-05	0.0263717	up	15:+:92580741-92600545	ENSG00000258676	-	-	-	novel transcript	0.02986	0.97402
ENSG00000172137	-2.39285979786403	5.17852e-05	0.0335271	down	16:+:71358713-71390436	ENSG00000172137	794	A6NER6,H3BMN5,H3BN14,P22676	CALB2	calbindin 2 [Source:HGNC Symbol%3BAcc:HGNC:1435]	18.1937	3.59616
ENSG00000137801	-2.18178933965576	5.47736e-05	0.0345969	down	15:+:39581079-39599466	ENSG00000137801	7057	A0A024R9Q1,A0A0B6XK25,A8MZG1,P07996,A0PJG0	THBS1	thrombospondin 1 [Source:HGNC Symbol%3BAcc:HGNC:11785]	93.0434	21.2884
ENSG00000169031	2.6409	5.89129e-05	0.0354806	up	2:+:227164624-227314792	ENSG00000169031	1285	A0A024R456,A0A2R8Y2F0,Q548X1,Q01955,A0A2R8Y6E5,H7BXM4	COL4A3	collagen type IV alpha 3 chain [Source:HGNC Symbol%3BAcc:HGNC:2204]	0.26118	1.69113
ENSG00000103056	2.60305	6.3445e-05	0.0373417	up	16:-:68358327-68448508	ENSG00000103056	55512	D6Q0F1,H3BTM0,C8CHW6,H3BS51,I3L228,Q9NY59	SMPD3	sphingomyelin phosphodiesterase 3 [Source:HGNC Symbol%3BAcc:HGNC:14240]	0.4881	3.07855
ENSG00000107099	1.99371	6.79715e-05	0.0387135	up	9:+:214854-465259	ENSG00000107099	81704	F8WC95,E2J6M6,E9PDJ4,Q86XD0,C9J613,E9PHZ4,A2A370,A2A369,C9J7A3,E2J6M5,D3DRH1,A0A2X0SFD1,Q8NF50	DOCK8	dedicator of cytokinesis 8 [Source:HGNC Symbol%3BAcc:HGNC:19191]	3.17841	13.1406
ENSG00000151117	2.61115	6.87656e-05	0.0387135	up	11:+:18693122-18704785	ENSG00000151117	144110	Q8N2M4	TMEM86A	transmembrane protein 86A [Source:HGNC Symbol%3BAcc:HGNC:26890]	0.77191	4.89602
ENSG00000137501	2.05625	7.60588e-05	0.0412877	up	11:-:85694224-85811159	ENSG00000137501	54843	E9PPL3,E9PIB5,E9PRW5,E9PQL8,E9PS39,A0A0U1RQP0,A0A0U1RRJ3,A0A024R5N9,E9PS29,A0A0U1RR07,E9PK22,A0A0U1RQH1,A0A1Y8EH08,Q9HCH5	SYTL2	synaptotagmin like 2 [Source:HGNC Symbol%3BAcc:HGNC:15585]	1.69211	7.30568
ENSG00000134321	2.19952	7.65266e-05	0.0412877	up	2:+:6865557-6898239	ENSG00000134321	91543	C9J674,A0A7P0Z4E2,Q8WXG1,A0A7P0T918,A0A7P0TA11	RSAD2	radical S-adenosyl methionine domain containing 2 [Source:HGNC Symbol%3BAcc:HGNC:30908]	1.66542	7.94121
ENSG00000178695	-2.46506974849153	8.46676e-05	0.0447477	down	13:-:76880175-76886405	ENSG00000178695	115207	A0A140VJM4,Q96CX2	KCTD12	potassium channel tetramerization domain containing 12 [Source:HGNC Symbol%3BAcc:HGNC:14678]	3.72234	0.69984
ENSG00000168140	2.05318	8.72559e-05	0.0451933	up	16:+:4371848-4383538	ENSG00000168140	114990	Q6EMK4	VASN	vasorin [Source:HGNC Symbol%3BAcc:HGNC:18517]	6.19515	26.6908
ENSG00000224769	1.94529	9.71817e-05	0.0493473	up	3:+:195614947-195620233	ENSG00000224769	651714	-	MUC20P1	mucin 20%2C cell surface associated pseudogene 1 [Source:HGNC Symbol%3BAcc:HGNC:51921]	32.6249	130.431
ENSG00000163710	-3.5654367070213	0.00011017	0.0538316	down	3:-:142815922-142889206	ENSG00000163710	26577	H7C520,Q9UKZ9,A0A3B3ITE8,H7C5D5,L8E804,C9JYX9	PCOLCE2	procollagen C-endopeptidase enhancer 2 [Source:HGNC Symbol%3BAcc:HGNC:8739]	1.75948	0.15428
ENSG00000233013	3.66887	0.000119921	0.0575109	up	9:+:138217068-138253217	ENSG00000233013	100132403	P0CG42	FAM157B	family with sequence similarity 157 member B [Source:HGNC Symbol%3BAcc:HGNC:34080]	0.22571	2.98005
ENSG00000228544	4.10758	0.000123875	0.058327	up	9:-:136803927-136808848	ENSG00000228544	100131193	-	CCDC183-AS1	CCDC183 antisense RNA 1 [Source:HGNC Symbol%3BAcc:HGNC:44105]	0.11206	2.0053
ENSG00000154734	-3.1030934929641	0.000127835	0.0591169	down	21:-:26835755-26845409	ENSG00000154734	9510	E5RI60,A0A7I2V400,A0A7I2V5J1,Q9UHI8,Q8NE26,A0A7I2YQL5	ADAMTS1	ADAM metallopeptidase with thrombospondin type 1 motif 1 [Source:HGNC Symbol%3BAcc:HGNC:217]	1.2356	0.14928
ENSG00000232316	2.84644	0.000143667	0.0646345	up	6:-:113428540-113433555	ENSG00000232316	105377957	-	LINC02518	long intergenic non-protein coding RNA 2518 [Source:HGNC Symbol%3BAcc:HGNC:53509]	2.2551	16.8373
ENSG00000011201	2.82446	0.000144758	0.0646345	up	X:-:8528874-8732137	ENSG00000011201	3730	A0A1B0RPQ5,P23352	ANOS1	anosmin 1 [Source:HGNC Symbol%3BAcc:HGNC:6211]	0.24539	1.80447
ENSG00000109436	2.3707	0.000150717	0.0661544	up	4:-:140620782-140756385	ENSG00000109436	23158	Q6ZT07	TBC1D9	TBC1 domain family member 9 [Source:HGNC Symbol%3BAcc:HGNC:21710]	0.7654	4.10944
ENSG00000162654	1.89794	0.000165519	0.0681589	up	1:-:89181144-89198942	ENSG00000162654	115361	Q96PP9,D3DT27	GBP4	guanylate binding protein 4 [Source:HGNC Symbol%3BAcc:HGNC:20480]	5.24629	20.2968
ENSG00000169583	2.25126	0.000167439	0.0681589	up	9:-:136994608-136996568	ENSG00000169583	9022	Q6FGP1,O95833	CLIC3	chloride intracellular channel 3 [Source:HGNC Symbol%3BAcc:HGNC:2064]	6.0702	30.0013
ENSG00000134258	2.24268	0.000168004	0.0681589	up	1:-:117143587-117210960	ENSG00000134258	79679	A0A087X1M4,Q5T2L0,Q7Z7D3	VTCN1	V-set domain containing T cell activation inhibitor 1 [Source:HGNC Symbol%3BAcc:HGNC:28873]	1.98735	9.76405
ENSG00000012124	1.89044	0.000168443	0.0681589	up	19:+:35319261-35347361	ENSG00000012124	933	M0R0R6,Q9UQB1,M0R1M2,A0A087WZQ4,Q9UQB2,Q0EAF5,M0R2R8,O60926,M0QZ01,M0QZP5,O95700,M0R3H1,M0R2M0,M0QY05,P20273,M0QZR7,M0QY14,M0QYP4	CD22	CD22 molecule [Source:HGNC Symbol%3BAcc:HGNC:1643]	5.60534	21.5736
ENSG00000096060	-2.06911906028767	0.000188743	0.0751981	down	6:-:35573585-35728583	ENSG00000096060	2289	L0R859,L8EC85,Q2TA84,Q13451	FKBP5	FKBP prolyl isomerase 5 [Source:HGNC Symbol%3BAcc:HGNC:3721]	3.89299	0.96307
ENSG00000182179	1.93726	0.00020297	0.0792438	up	3:-:49805209-49813953	ENSG00000182179	7318	P41226	UBA7	ubiquitin like modifier activating enzyme 7 [Source:HGNC Symbol%3BAcc:HGNC:12471]	4.05454	16.1196
ENSG00000125775	2.50177	0.000205017	0.0792438	up	20:-:1309909-1329139	ENSG00000125775	27111	Q9H190	SDCBP2	syndecan binding protein 2 [Source:HGNC Symbol%3BAcc:HGNC:15756]	1.17816	6.92715
ENSG00000107742	2.74935	0.000208321	0.0793366	up	10:-:72059034-72089032	ENSG00000107742	9806	F5H283,Q92563,L8E8K3,A0A024QZQ5	SPOCK2	SPARC (osteonectin)%2C cwcv and kazal like domains proteoglycan 2 [Source:HGNC Symbol%3BAcc:HGNC:13564]	0.2815	1.96499
ENSG00000078804	2.04719	0.000219628	0.0822389	up	20:+:34704339-34713439	ENSG00000078804	58476	Q5JX65,Q5JX66,Q8IXH6	TP53INP2	tumor protein p53 inducible nuclear protein 2 [Source:HGNC Symbol%3BAcc:HGNC:16104]	2.41518	10.3623
ENSG00000138131	1.83234	0.00022936	0.0836582	up	10:-:98247690-98268194	ENSG00000138131	84171	Q96JB6	LOXL4	lysyl oxidase like 4 [Source:HGNC Symbol%3BAcc:HGNC:17171]	17.2074	63.6127
ENSG00000103044	-2.76324349007948	0.000270098	0.0971491	down	16:+:69105653-69118719	ENSG00000103044	3038	C0KZD9,Q96RV2,H3BRH5,O00219	HAS3	hyaluronan synthase 3 [Source:HGNC Symbol%3BAcc:HGNC:4820]	2.05665	0.31447
ENSG00000176945	2.08111	0.000274888	0.0973647	up	3:+:195720884-195741123	ENSG00000176945	200958	A0A0G2JRI9,A0A0G2JM47,A0A0G2JSE2,I0CMJ9,A0A0G2JQA7,A0A0G2JSA8,A0A0G2JR84,Q8N307,H7C102,A0A0G2JRT2,C9JJE7,I0CMK3,E9PH32,A0A6M4C886,I0EZ59,I0EZ60,A0A0G2JN31,A0A0G2JRM4,A0A0G2JQF3,A0A0G2JNX3,A0A0G2JR26	MUC20	mucin 20%2C cell surface associated [Source:HGNC Symbol%3BAcc:HGNC:23282]	46.9365	206.171
ENSG00000181652	2.12573	0.000278217	0.0973647	up	7:-:151012209-151024499	ENSG00000181652	285973	Q674R7	ATG9B	autophagy related 9B [Source:HGNC Symbol%3BAcc:HGNC:21899]	1.0877	4.92784
ENSG00000232406	2.9355	0.000304758	0.105	up	20:-:36147334-36155760	ENSG00000232406	-	-	-	novel transcript%2C antisense to EPB41L1	0.26793	2.12785
ENSG00000177694	2.00927	0.000308144	0.105	up	3:+:174438573-175810548	ENSG00000177694	254827	Q6H9J7,C9JQ86,Q58DX5	NAALADL2	N-acetylated alpha-linked acidic dipeptidase like 2 [Source:HGNC Symbol%3BAcc:HGNC:23219]	0.72535	3.03138
ENSG00000166250	-2.60607869151865	0.000322932	0.107413	down	11:-:123069872-123195248	ENSG00000166250	79827	Q9H6B4	CLMP	CXADR like membrane protein [Source:HGNC Symbol%3BAcc:HGNC:24039]	2.45847	0.41918
ENSG00000172331	1.86804	0.000323521	0.107413	up	7:+:134646811-134679816	ENSG00000172331	669	A0A024R782,C9JH23,P07738	BPGM	bisphosphoglycerate mutase [Source:HGNC Symbol%3BAcc:HGNC:1093]	7.66081	29.0302
ENSG00000186081	-1.83973196129161	0.000341269	0.110993	down	12:-:52514575-52520530	ENSG00000186081	3852	H0YI76,F8W0C6,Q9UEK9,H0YIN9,F8VU69,F8VV57,P13647	KRT5	keratin 5 [Source:HGNC Symbol%3BAcc:HGNC:6442]	124.804	36.1955
ENSG00000100100	1.93504	0.000345823	0.110993	up	22:-:31281594-31292534	ENSG00000100100	113791	Q96FE7,C9JMK5	PIK3IP1	phosphoinositide-3-kinase interacting protein 1 [Source:HGNC Symbol%3BAcc:HGNC:24942]	3.32098	13.1829
ENSG00000105929	2.55554	0.000347161	0.110993	up	7:-:138706294-138799560	ENSG00000105929	50617	A0A024R791,Q9HBG4,A0A2R8Y6X9,A0A2R8YE46,A0A2R8Y7G6,A0A2R8YGN5	ATP6V0A4	ATPase H+ transporting V0 subunit a4 [Source:HGNC Symbol%3BAcc:HGNC:866]	0.55107	3.3631
ENSG00000168874	2.28423	0.000354579	0.111982	up	2:+:85751344-85791383	ENSG00000168874	84913	D6W5L8,Q96SQ7	ATOH8	atonal bHLH transcription factor 8 [Source:HGNC Symbol%3BAcc:HGNC:24126]	0.4458	2.25425
ENSG00000197506	2.30053	0.00036488	0.113847	up	9:-:84275457-84340758	ENSG00000197506	64078	Q9HAS3	SLC28A3	solute carrier family 28 member 3 [Source:HGNC Symbol%3BAcc:HGNC:16484]	0.76754	3.9253
ENSG00000143344	3.10148	0.000375538	0.115777	up	1:+:183636085-183928532	ENSG00000143344	23179	Q9NZL6,B7Z2W5	RGL1	ral guanine nucleotide dissociation stimulator like 1 [Source:HGNC Symbol%3BAcc:HGNC:30281]	0.15117	1.34691
ENSG00000244620	5.26323	0.000388712	0.118429	up	14:+:105890084-105896577	ENSG00000244620	-	-	-	novel transcript	0.13782	5.49457
ENSG00000168477	2.28748	0.000399259	0.120228	up	6:-:32041153-32115334	ENSG00000168477	7148	A0A140TA52,A0A140TA41,A0A140T956,A0A3B3ISX9,A0A140T923,P22105,A0A140T9C0,Q6IPK3,A0A140TA33,A0A140T8Z8,A0A140T8Y3,A0A1B0GX77,A0A087WWA5,C9J7W4,A0A140T902,A0A087X0I0,A0A140T9L7	TNXB	tenascin XB [Source:HGNC Symbol%3BAcc:HGNC:11976]	0.24789	1.2563
ENSG00000071967	1.77504	0.000414283	0.120775	up	2:+:171522247-171558129	ENSG00000071967	79901	C9JML1,Q53TN4	CYBRD1	cytochrome b reductase 1 [Source:HGNC Symbol%3BAcc:HGNC:20797]	6.38429	22.6826
ENSG00000198910	1.7692	0.000422334	0.120775	up	X:-:153861514-153886173	ENSG00000198910	3897	Q7Z2J8,Q7Z2F9,Q7Z2J0,E9PHJ4,Q7Z2H2,Q7Z2J9,E7EMY4,H3BLW5,Q86SE4,Q7Z2J6,Q7Z2I3,E7EPI4,H0Y5C3,P32004,Q7Z3Z9,E7EVM4	L1CAM	L1 cell adhesion molecule [Source:HGNC Symbol%3BAcc:HGNC:6470]	14.0689	49.7835
ENSG00000104081	1.75963	0.000422669	0.120775	up	15:-:40087890-40108892	ENSG00000104081	90427	H0YK50,H0YNT3,Q96LC9	BMF	Bcl2 modifying factor [Source:HGNC Symbol%3BAcc:HGNC:24132]	7.3259	25.7516
ENSG00000150893	2.17364	0.000424394	0.120775	up	13:+:38687077-38887131	ENSG00000150893	341640	Q5SZK8	FREM2	FRAS1 related extracellular matrix 2 [Source:HGNC Symbol%3BAcc:HGNC:25396]	0.31624	1.4811
ENSG00000204618	2.01517	0.00043357	0.122038	up	6:-:30070266-30075849	ENSG00000204618	80352	Q9H2S5,A0A140T8Y9,Q2L6J4,Q96QB5,A0A140T901	RNF39	ring finger protein 39 [Source:HGNC Symbol%3BAcc:HGNC:18064]	3.76136	15.7838
ENSG00000091986	1.78754	0.000438258	0.122038	up	3:-:112596797-112649530	ENSG00000091986	151887	H7C5K4,C9J8I6,Q76M96	CCDC80	coiled-coil domain containing 80 [Source:HGNC Symbol%3BAcc:HGNC:30649]	9.92798	35.5799
ENSG00000119326	-1.87130323593693	0.000458692	0.12637	down	9:-:108942569-109013522	ENSG00000119326	8727	Q5JTQ6,Q9UBT7,Q5JTQ9	CTNNAL1	catenin alpha like 1 [Source:HGNC Symbol%3BAcc:HGNC:2512]	16.6033	4.71105
ENSG00000139055	1.86439	0.000518958	0.138937	up	12:-:14914039-14938537	ENSG00000139055	121506	F5GYS6,Q96DN0	ERP27	endoplasmic reticulum protein 27 [Source:HGNC Symbol%3BAcc:HGNC:26495]	7.26457	27.4592
ENSG00000156414	2.43851	0.000525	0.138937	up	14:+:103928456-104052667	ENSG00000156414	122402	Q8NDG6,H0YJJ2,A0A0C4DFS5	TDRD9	tudor domain containing 9 [Source:HGNC Symbol%3BAcc:HGNC:20122]	0.46299	2.60543
ENSG00000057149	-3.00355781941319	0.000525767	0.138937	down	18:-:63655197-63661893	ENSG00000057149	6317	P29508	SERPINB3	serpin family B member 3 [Source:HGNC Symbol%3BAcc:HGNC:10569]	3.8374	0.49673
ENSG00000172478	1.80102	0.000602313	0.157556	up	2:-:240886048-240896889	ENSG00000172478	79919	C9JP86,C9JEK0,Q08AI8	MAB21L4	mab-21 like 4 [Source:HGNC Symbol%3BAcc:HGNC:26216]	6.26938	22.6791
ENSG00000181634	1.99237	0.000626846	0.162334	up	9:-:114784652-114806039	ENSG00000181634	9966	O95150,X6R8I9,D9N2U0	TNFSF15	TNF superfamily member 15 [Source:HGNC Symbol%3BAcc:HGNC:11931]	0.95303	3.93654
ENSG00000230533	2.87419	0.000635463	0.162936	up	6:+:137657998-137763984	ENSG00000230533	-	-	-	novel transcript	0.36956	2.81283
ENSG00000133985	1.80854	0.000668857	0.168726	up	14:+:70641916-70675366	ENSG00000133985	23508	Q92623	TTC9	tetratricopeptide repeat domain 9 [Source:HGNC Symbol%3BAcc:HGNC:20267]	2.99171	10.8789
ENSG00000087494	-2.50105747888401	0.000673329	0.168726	down	12:-:27958084-27972733	ENSG00000087494	5744	P12272,F5H485,Q15252,A0A024RB29,F5GZD9,Q53XY9	PTHLH	parathyroid hormone like hormone [Source:HGNC Symbol%3BAcc:HGNC:9607]	3.29789	0.60476
ENSG00000275895	-2.3181934217342	0.000677588	0.168726	down	21:-:6484623-6499261	ENSG00000275895	102724594	P0DN76,A0A1B0GW87	U2AF1L5	U2 small nuclear RNA auxiliary factor 1 like 5 [Source:HGNC Symbol%3BAcc:HGNC:51830]	1.33454	0.2778
ENSG00000272512	2.32736	0.000699354	0.172487	up	1:-:995966-998051	ENSG00000272512	-	-	-	novel transcript	1.40988	7.34562
ENSG00000127129	1.91669	0.000778292	0.189	up	1:-:41478775-41484683	ENSG00000127129	1907	P20800	EDN2	endothelin 2 [Source:HGNC Symbol%3BAcc:HGNC:3177]	5.22894	20.4944
ENSG00000196352	1.68353	0.000780902	0.189	up	1:+:207321532-207386804	ENSG00000196352	1604	B1AP15,H3BLV0,A0A2R8Y4B4,A0A2R8YEC5,A0A2R8YDY3,A0A7G9ZDP2,B1AP13,A0A172WBW8,D3DT85,D3DT86,A0A223PIC2,H7BY55,A0A2H4ZEU7,P08174	CD55	CD55 molecule (Cromer blood group) [Source:HGNC Symbol%3BAcc:HGNC:2665]	6.06591	20.227
ENSG00000187017	2.46431	0.000797851	0.190534	up	1:+:6424776-6461367	ENSG00000187017	83715	A0A0J9YWQ8,Q5JYL1,A0A1B0GUS9,B1AK53,A0A2R8Y7L7,H0Y7L4,K7EMB7,A0A2R8Y6D3,A0A0J9YY76,A0A1B0GUN9,A0A2R8YG57,A0A0A0MSQ4,A0A0J9YW00	ESPN	espin [Source:HGNC Symbol%3BAcc:HGNC:13281]	0.29805	1.70753
ENSG00000106415	1.72158	0.000801953	0.190534	up	7:+:7968796-8094272	ENSG00000106415	113263	C1KEQ1,C1KEQ3,H7C0B2,H7C2L5,H7C0Q2,C1KEQ7,C1KEQ4,Q86VQ1	GLCCI1	glucocorticoid induced 1 [Source:HGNC Symbol%3BAcc:HGNC:18713]	3.33089	11.4038
ENSG00000228589	2.23264	0.000811425	0.191032	up	1:-:28095742-28096422	ENSG00000228589	653566	-	SPCS2P4	signal peptidase complex subunit 2 pseudogene 4 [Source:HGNC Symbol%3BAcc:HGNC:45237]	5.10388	24.9019
ENSG00000145911	2.08277	0.000843876	0.195963	up	5:+:178113532-178126081	ENSG00000145911	23138	O15049	N4BP3	NEDD4 binding protein 3 [Source:HGNC Symbol%3BAcc:HGNC:29852]	0.83761	3.68349
ENSG00000134775	-1.81008700737925	0.000847506	0.195963	down	18:+:36297714-36780055	ENSG00000134775	80206	K7EKZ0,K7ER94,Q8IVF7,Q2V2M9,A0A0A0MTS9,K7EP24	FHOD3	formin homology 2 domain containing 3 [Source:HGNC Symbol%3BAcc:HGNC:26178]	5.49667	1.62724
ENSG00000111859	1.65354	0.000882513	0.200478	up	6:-:11183298-11382348	ENSG00000111859	4739	D6RBQ2,A0A024QZV9,A0A087WUD2,D6RGD7,D6RDV1,D6REP7,Q14511	NEDD9	neural precursor cell expressed%2C developmentally down-regulated 9 [Source:HGNC Symbol%3BAcc:HGNC:7733]	4.14249	13.5291
ENSG00000133321	1.67755	0.000916757	0.206446	up	11:+:63536808-63546462	ENSG00000133321	5920	A6NG31,Q9UL19	PLAAT4	phospholipase A and acyltransferase 4 [Source:HGNC Symbol%3BAcc:HGNC:9869]	103.552	343.87
ENSG00000279041	2.2	0.00094902	0.211869	up	8:+:30552345-30553766	ENSG00000279041	-	-	-	TEC	2.49127	11.883
ENSG00000186832	1.92824	0.000975905	0.215792	up	17:-:41609778-41615899	ENSG00000186832	3868	P08779,K7ENW6,K7ENV3	KRT16	keratin 16 [Source:HGNC Symbol%3BAcc:HGNC:6423]	2.99531	11.8343
ENSG00000160951	3.50424	0.000983259	0.215792	up	19:-:14472466-14475354	ENSG00000160951	5731	P34995,Q05C32	PTGER1	prostaglandin E receptor 1 [Source:HGNC Symbol%3BAcc:HGNC:9593]	0.23652	2.78608
ENSG00000148735	1.91828	0.00102473	0.221775	up	10:+:113751262-113783429	ENSG00000148735	79949	A0A494C1H5,Q5SXH7,A0A0C4DFS9,H7BZQ2,A0A494C040	PLEKHS1	pleckstrin homology domain containing S1 [Source:HGNC Symbol%3BAcc:HGNC:26285]	1.33826	5.251
ENSG00000159166	-1.63221452572817	0.00102765	0.221775	down	1:-:201380833-201399915	ENSG00000159166	3898	A0A0J9YVY2,A0A0J9YW63,Q6IPJ9,A0A0J9YYF6,O00515,E9PDI4	LAD1	ladinin 1 [Source:HGNC Symbol%3BAcc:HGNC:6472]	39.7645	13.3165
ENSG00000133135	2.55636	0.00105968	0.226797	up	X:+:106693794-106797016	ENSG00000133135	79589	Q8TEB7,Q5JSK4	RNF128	ring finger protein 128 [Source:HGNC Symbol%3BAcc:HGNC:21153]	0.44978	2.74652
ENSG00000174080	1.79524	0.00111501	0.236685	up	11:-:66563464-66568879	ENSG00000174080	8722	A0A7I2V2K3,H0YE42,A0A7I2V5B9,A0A7I2V5Q1,A0A7I2V3V9,A0A7I2V3L9,A0A7I2YQ73,A0A7I2V5F8,A0A7I2V313,A0A7I2V4A8,A0A7I2V3M3,A0A024R5G9,A0A7I2V3X1,A0A7I2V3E7,Q6FHS1,H0YD65,A0A7I2YQB3,A0A7I2V4V5,A0A7I2V411,A0A7I2YQH8,Q9UBX1,A0A7I2YQW3	CTSF	cathepsin F [Source:HGNC Symbol%3BAcc:HGNC:2531]	2.65855	9.57866
ENSG00000211891	1.70617	0.0011952	0.247616	up	14:-:105597691-105601728	ENSG00000211891	3497	A0A286YES5,P01854	IGHE	immunoglobulin heavy constant epsilon [Source:HGNC Symbol%3BAcc:HGNC:5522]	10.5756	35.8225
ENSG00000185499	1.59646	0.0012262	0.252023	up	1:-:155185824-155192916	ENSG00000185499	4582	A6ZIE3,A5YRV2,A6ZID6,B1AVQ7,B6ECB5,A5YRU1,Q7Z546,B6ECA3,B6ECA9,A5YRU6,Q7Z545,B6ECA4,A0A087X0L2,Q7Z538,A5YRU5,A5YRU0,P15941,Q7Z541,B6ECB2,A0A0C4DGW3,A5YRU3,A6ZIE9,A5YRU4,Q7Z539,A0A087WVJ0,Q7Z536,A6ZID8,A6ZID5,A0A0A0MRB3,A5YRU8,A0A087WZZ6,A5YRU9,A6ZIE7,A0A087WWM2,A5YRU2,A6ZIE5,B6ECA2,Q7Z551,A0A087WZI8,A0A087X2A4,B6ECB3,B6EC89,A6ZIE8,A6ZIF1,A0A0A0MSH4,A5YRV0,A6ZID4,A0A087X061,A0A087WTR1,Q7Z549,B6ECB…	MUC1	mucin 1%2C cell surface associated [Source:HGNC Symbol%3BAcc:HGNC:7508]	12.3848	38.8788
ENSG00000196814	2.17029	0.00125681	0.25628	up	9:+:126326829-126507041	ENSG00000196814	89853	Q9H7P6,F8W922	MVB12B	multivesicular body subunit 12B [Source:HGNC Symbol%3BAcc:HGNC:23368]	0.43129	2.01526
ENSG00000127946	-1.63126270006624	0.00127271	0.257495	down	7:-:75533298-75738962	ENSG00000127946	3092	Q8TDA4,A4VCI6,C9JMG5,O00291	HIP1	huntingtin interacting protein 1 [Source:HGNC Symbol%3BAcc:HGNC:4913]	9.74814	3.26666
ENSG00000232445	-2.91502114481153	0.00129955	0.260887	down	7:+:101308270-101314800	ENSG00000232445	101927746	-	EMSLR	E2F1 mRNA stabilizing lncRNA [Source:HGNC Symbol%3BAcc:HGNC:54408]	1.12903	0.15539
ENSG00000069493	1.92274	0.00137435	0.271084	up	12:+:9664969-9699553	ENSG00000069493	29121	H0YGG6,W8JD10,F5H0P0,A0A024RAP1,H0YH49,W8T7N2,A0A0C4DGG4,F5H5U4,W8JE22,W8SBA0,A0A0C4DG81,W8SND9,W8JXM2,V9HVU7,F8WF99,W8S9T2,W8JNK3,Q9UHP7,W8SJH0	CLEC2D	C-type lectin domain family 2 member D [Source:HGNC Symbol%3BAcc:HGNC:14351]	0.92261	3.63129
ENSG00000244242	2.84819	0.00138008	0.271084	up	11:-:1732406-1750595	ENSG00000244242	402778	H0Y3H0,A0A0G2JR53,A6NMD0	IFITM10	interferon induced transmembrane protein 10 [Source:HGNC Symbol%3BAcc:HGNC:40022]	0.16738	1.25124
ENSG00000114796	1.5822	0.00138175	0.271084	up	3:+:183635610-183684519	ENSG00000114796	54800	C9J3M5,C9JCK3,C9J2N4,C9JMQ9,C9JN72,C9JXR5,C9JQ67,Q6TFL4,C9J0A6	KLHL24	kelch like family member 24 [Source:HGNC Symbol%3BAcc:HGNC:25947]	5.83412	18.1345
ENSG00000274180	1.8228	0.00141187	0.27491	up	17:-:21238870-21253410	ENSG00000274180	256302	Q8N6N6	NATD1	N-acetyltransferase domain containing 1 [Source:HGNC Symbol%3BAcc:HGNC:30770]	1.7893	6.57115
ENSG00000147041	2.06877	0.00145844	0.279364	up	X:+:38006553-38128819	ENSG00000147041	94122	Q8TDW5	SYTL5	synaptotagmin like 5 [Source:HGNC Symbol%3BAcc:HGNC:15589]	0.85978	3.74448
ENSG00000203697	1.63232	0.00147513	0.279364	up	1:-:223538007-223665723	ENSG00000203697	388743	B1B154,H0YEQ4,A6NHC0,A3QK36,H0YEJ4,H0YDN4	CAPN8	calpain 8 [Source:HGNC Symbol%3BAcc:HGNC:1485]	4.4957	14.4682
ENSG00000130707	1.59832	0.00147579	0.279364	up	9:+:130444961-130501274	ENSG00000130707	445	Q5T6L6,A0A0S2Z3D8,Q5T6L4,A0A0S2Z3B6,A0A0S2Z3F1,P00966,Q5T6L5	ASS1	argininosuccinate synthase 1 [Source:HGNC Symbol%3BAcc:HGNC:758]	10.7194	33.6941
ENSG00000092853	-1.65847406851542	0.00147789	0.279364	down	1:-:35720218-35769978	ENSG00000092853	63967	Q05D30,Q1RMC5,Q9HAW4,E7ESG2	CLSPN	claspin [Source:HGNC Symbol%3BAcc:HGNC:19715]	6.20255	2.03968
ENSG00000181143	1.66107	0.00151751	0.283691	up	19:-:8848844-8981342	ENSG00000181143	94025	Q8WXI7,M0R2Y5,M0R2S7,M0QZZ9,A0A3Q8B178,A0A3S6HTB9	MUC16	mucin 16%2C cell surface associated [Source:HGNC Symbol%3BAcc:HGNC:15582]	4.90138	16.0913
ENSG00000189058	1.6403	0.00152349	0.283691	up	3:-:195568705-195584033	ENSG00000189058	347	C9JX71,C9JF17,P05090,F8WBT9	APOD	apolipoprotein D [Source:HGNC Symbol%3BAcc:HGNC:612]	10.413	33.6972
ENSG00000111885	1.56624	0.00153364	0.283691	up	6:-:119177205-119349761	ENSG00000111885	4121	P33908	MAN1A1	mannosidase alpha class 1A member 1 [Source:HGNC Symbol%3BAcc:HGNC:6821]	10.2433	31.4895
ENSG00000239672	-1.67074140838309	0.00154726	0.28418	down	17:+:51153559-51162428	ENSG00000239672	4830	P15531,E5RHP0,C9K028,E7ERL0	NME1	NME/NM23 nucleoside diphosphate kinase 1 [Source:HGNC Symbol%3BAcc:HGNC:7849]	15.5017	5.05448
ENSG00000135919	-1.56686128526051	0.00158525	0.289108	down	2:-:223975045-224039318	ENSG00000135919	5270	A0A024R451,C9K031,A0A024R498,C9JN98,C9JRK5,P07093	SERPINE2	serpin family E member 2 [Source:HGNC Symbol%3BAcc:HGNC:8951]	14.4921	5.07808
ENSG00000105289	1.55641	0.00160029	0.28981	up	19:+:3708362-3750813	ENSG00000105289	27134	O95049,K7ESC0,K7EJ86,Q2VPE5	TJP3	tight junction protein 3 [Source:HGNC Symbol%3BAcc:HGNC:11829]	15.4625	47.2114
ENSG00000265735	Inf	0.00168737	0.298226	up	9:+:9442060-9442380	ENSG00000265735	6031	-	RN7SL5P	RNA%2C 7SL%2C cytoplasmic 5%2C pseudogene [Source:HGNC Symbol%3BAcc:HGNC:10040]	0	4.90558
ENSG00000177791	Inf	0.00168737	0.298226	up	10:-:73631612-73641474	ENSG00000177791	58529	Q9NP98	MYOZ1	myozenin 1 [Source:HGNC Symbol%3BAcc:HGNC:13752]	0	1.2113
ENSG00000261696	2.06994	0.00169283	0.298226	up	9:-:21394888-21396346	ENSG00000261696	-	-	-	novel transcript	2.65716	11.5817
ENSG00000071073	1.82522	0.00173971	0.30305	up	2:-:98619106-98731132	ENSG00000071073	11320	U3KPT4,Q9UM21	MGAT4A	alpha-1%2C3-mannosyl-glycoprotein 4-beta-N-acetylglucosaminyltransferase A [Source:HGNC Symbol%3BAcc:HGNC:7047]	0.81158	2.98551
ENSG00000251584	2.37148	0.00174362	0.30305	up	4:+:174522617-174541047	ENSG00000251584	-	-	-	novel transcript	1.22164	6.56254
ENSG00000204856	-2.35607423413397	0.00178383	0.306483	down	12:+:110468415-110490385	ENSG00000204856	29902	F8VXY8,Q8WUB2	FAM216A	family with sequence similarity 216 member A [Source:HGNC Symbol%3BAcc:HGNC:30180]	3.53749	0.71728
ENSG00000261068	1.74081	0.00178704	0.306483	up	6:-:42092233-42094259	ENSG00000261068	-	-	-	novel transcript	5.21012	18.0769
ENSG00000233816	2.1506	0.00181313	0.308381	up	9:-:21367424-21368962	ENSG00000233816	3447	A0A087WWS6,P01562	IFNA13	interferon alpha 13 [Source:HGNC Symbol%3BAcc:HGNC:5419]	1.99785	9.20873
ENSG00000198125	1.79248	0.00182192	0.308381	up	22:-:35606764-35637951	ENSG00000198125	4151	Q8WVH6,U6FIU7,P02144,U6FIV2,U6FJG6,F2Z2F1,F2Z337,U6FM64,A0A024R1G3,A0A1K0FU49,B0QYF8,B0QYF7	MB	myoglobin [Source:HGNC Symbol%3BAcc:HGNC:6915]	4.00547	14.4041
ENSG00000157110	1.54832	0.00187827	0.315855	up	8:+:30384511-30572256	ENSG00000157110	11030	E5RJ31,E5RFP4,Q569H2,H0YC46,B4E3T4,H0YBU9,Q93062,E5RJD7	RBPMS	RNA binding protein%2C mRNA processing factor [Source:HGNC Symbol%3BAcc:HGNC:19097]	4.43404	13.4627
ENSG00000148346	1.53921	0.0019065	0.317297	up	9:+:128149071-128153453	ENSG00000148346	3934	X6R8F3,P80188	LCN2	lipocalin 2 [Source:HGNC Symbol%3BAcc:HGNC:6526]	62.4856	188.526
ENSG00000132274	1.52839	0.00192123	0.317297	up	11:+:5689697-5737089	ENSG00000132274	10346	C9JWC5,C9JIU5,Q8IYM9,D3DQT1,Q4A1P5,D3DQT0,H7BZD3,H7C376,H7C2K0,H7C262,A0A348GSH8,C9J060	TRIM22	tripartite motif containing 22 [Source:HGNC Symbol%3BAcc:HGNC:16379]	11.0652	33.1356
ENSG00000163283	1.65555	0.00195508	0.320448	up	2:+:232378724-232382889	ENSG00000163283	250	P05187	ALPP	alkaline phosphatase%2C placental [Source:HGNC Symbol%3BAcc:HGNC:439]	91.9096	300.588
ENSG00000065328	-1.60484262543628	0.00202329	0.328793	down	10:+:13161558-13211110	ENSG00000065328	55388	Q5T670,C9J600,Q7L590	MCM10	minichromosome maintenance 10 replication initiation factor [Source:HGNC Symbol%3BAcc:HGNC:18043]	11.0259	3.76312
ENSG00000170477	1.59342	0.00203139	0.328793	up	12:-:52806549-52814116	ENSG00000170477	3851	F8VZR6,F8VX05,Q6PIN2,P19013	KRT4	keratin 4 [Source:HGNC Symbol%3BAcc:HGNC:6441]	67.3756	211.062
ENSG00000163286	1.56335	0.00206756	0.33033	up	2:+:232406844-232410714	ENSG00000163286	251	P10696	ALPG	alkaline phosphatase%2C germ cell [Source:HGNC Symbol%3BAcc:HGNC:441]	11.0508	33.9038
ENSG00000100297	-1.51728706414583	0.00208262	0.33033	down	22:+:35400134-35425431	ENSG00000100297	4174	B1AHB1,F8WFD7,B1AHB2,B1AHA9,P33992,B1AHB0	MCM5	minichromosome maintenance complex component 5 [Source:HGNC Symbol%3BAcc:HGNC:6948]	31.4341	11.3997
ENSG00000250596	3.50424	0.00209191	0.33033	up	4:-:174523701-174540344	ENSG00000250596	-	-	-	Zinc finger protein pseudogene	0.12076	1.42249
ENSG00000157168	-1.75259624587997	0.00214018	0.333951	down	8:+:31639222-32855666	ENSG00000157168	3084	B7Z168,A6MW55,Q96IB3,A0A494C1B5,A0A5F9ZHA5,A0A494C0L9,B5BU95,E5RHQ1,A0A494C0K4,A0A494C0T5,B0FYA9,A0A494C043,A0A494C054,Q6ICV5,E5RIG8,H0YDC2,A5YAK8,A0A494C114,A0A494C1G2,F6RJN6,A0A494C0Q4,Q7RTV8,H0YBA3,Q86WJ0,Q7RTW4,B9EK51,E5RHP6,Q7RTW3,A6MW56,E3SFN0,Q6PK61,A0A494BZT4,H0YCP0,A5YAK7,A0A087X0X9,A6MW54,E3SFM9,A0A494C1F5,B0FWZ3,A0A024QY88,Q7RTW5,A5YAK6,Q02297,B0FYA8,A0A494C1F8,B0FYA7	NRG1	neuregulin 1 [Source:HGNC Symbol%3BAcc:HGNC:7997]	1.40567	0.43305
ENSG00000073605	1.63387	0.00214063	0.333951	up	17:-:39904595-39919854	ENSG00000073605	55876	B2CM71,B2CM73,J3QLF0,B2CM72,Q8TAX9	GSDMB	gasdermin B [Source:HGNC Symbol%3BAcc:HGNC:23690]	2.64875	8.53347
ENSG00000181444	2.10148	0.00217709	0.337605	up	7:-:149764182-149773588	ENSG00000181444	168544	C9JAX3,Q7Z7K2	ZNF467	zinc finger protein 467 [Source:HGNC Symbol%3BAcc:HGNC:23154]	1.12852	5.02756
ENSG00000272398	1.5991	0.00219848	0.338894	up	6:-:106969831-106975627	ENSG00000272398	100133941	A0A087WW33,A0A087WU87,A0A087WU21,P25063	CD24	CD24 molecule [Source:HGNC Symbol%3BAcc:HGNC:1645]	70.7921	222.639
ENSG00000080031	1.67116	0.00223298	0.342174	up	19:-:55181247-55209506	ENSG00000080031	5794	Q9HD43	PTPRH	protein tyrosine phosphatase receptor type H [Source:HGNC Symbol%3BAcc:HGNC:9672]	2.84594	9.40885
ENSG00000064042	1.56697	0.0023515	0.356121	up	4:+:41359607-41700044	ENSG00000064042	22998	H0Y8P3,D6RGH8,G5EA03,E7EPK0,D6RJ93,D6R8Y0,D6RD46,E9PDJ9,Q6NVB9,Q9UPQ0	LIMCH1	LIM and calponin homology domains 1 [Source:HGNC Symbol%3BAcc:HGNC:29191]	17.7226	54.5097
ENSG00000269855	Inf	0.00250382	0.372652	up	19:+:58395656-58397079	ENSG00000269855	646862	M0QZC1	RNF225	ring finger protein 225 [Source:HGNC Symbol%3BAcc:HGNC:51249]	0	1.02076
ENSG00000175832	-1.88425889104085	0.00257559	0.381143	down	17:-:43527844-43579620	ENSG00000175832	2118	B7Z5F4,D3DX44,P43268,K7EMW0	ETV4	ETS variant transcription factor 4 [Source:HGNC Symbol%3BAcc:HGNC:3493]	5.51464	1.55074
ENSG00000157470	-2.01365840938216	0.00273503	0.401925	down	15:+:59372693-59523555	ENSG00000157470	145773	H0YMX7,H0YN94,H0YKQ6,H0YKW2,H0YMF2,H0YKL6,H0YLQ5,Q8TBF8,H0YN47	FAM81A	family with sequence similarity 81 member A [Source:HGNC Symbol%3BAcc:HGNC:28379]	2.57958	0.66316
ENSG00000066923	1.62132	0.00274706	0.401925	up	7:+:100177563-100221488	ENSG00000066923	10734	D6W5U7,Q9UJ98,B2RU25,C9JTG4,C9J3T3,H7C0H6,C9JYW5,H0Y4S6	STAG3	stromal antigen 3 [Source:HGNC Symbol%3BAcc:HGNC:11356]	1.54555	4.93617
ENSG00000166387	1.53825	0.00277721	0.404053	up	11:+:7513298-7657127	ENSG00000166387	8495	E9PJA0,E9PIK8,E9PMH3,H0YDJ2,E9PP16,H0YET1,E9PK17,E9PI79,A0A3B3IS15,H0YDM0,Q8ND30,E9PMN3	PPFIBP2	PPFIA binding protein 2 [Source:HGNC Symbol%3BAcc:HGNC:9250]	2.35308	7.09477
ENSG00000070526	1.88679	0.00279798	0.4048	up	17:-:76624761-76643786	ENSG00000070526	55808	K7EMB6,G3XAD9,Q8TBJ6,K7EJC9,K7EJA8,K7ELU9,Q9NSC7	ST6GALNAC1	ST6 N-acetylgalactosaminide alpha-2%2C6-sialyltransferase 1 [Source:HGNC Symbol%3BAcc:HGNC:23614]	1.49586	5.74263
ENSG00000166396	-2.23802307305021	0.00288454	0.415005	down	18:+:63752935-63805376	ENSG00000166396	8710	C9JM00,O75635,C9JA68,A0A1B0GX82	SERPINB7	serpin family B member 7 [Source:HGNC Symbol%3BAcc:HGNC:13902]	3.54864	0.78089
ENSG00000250645	Inf	0.0030639	0.435308	up	5:+:418703-419109	ENSG00000250645	-	-	-	family with sequence similarity 136%2C member A (FAM136A) pseudogene	0	3.4226
ENSG00000129194	-1.54304268961652	0.00307608	0.435308	down	17:-:7588178-7590094	ENSG00000129194	6665	O60248	SOX15	SRY-box transcription factor 15 [Source:HGNC Symbol%3BAcc:HGNC:11196]	38.6447	13.7667
ENSG00000168961	1.49769	0.00311576	0.438526	up	17:+:27629798-27649560	ENSG00000168961	3965	J3QS92,J3QKK6,O00182,K7EPS0,J3KSA0,A0A024QZ02,J3KS82,A0A024QZ55	LGALS9	galectin 9 [Source:HGNC Symbol%3BAcc:HGNC:6570]	4.97156	14.5742
ENSG00000094804	-1.46840072487757	0.00317709	0.444741	down	17:+:40287879-40304657	ENSG00000094804	990	J3KTI7,J3QR52,A0A024R1S2,J3QLN7,Q99741	CDC6	cell division cycle 6 [Source:HGNC Symbol%3BAcc:HGNC:1744]	20.2751	7.60627
ENSG00000090238	1.49285	0.00333776	0.464435	up	16:-:30092314-30096915	ENSG00000090238	83719	A0A0B4J290,P61236,H3BRF0,A0A024R624,H3BNP5,H3BME7,H3BUE2	YPEL3	yippee like 3 [Source:HGNC Symbol%3BAcc:HGNC:18327]	8.42607	24.6182
ENSG00000002726	1.44341	0.00339388	0.464435	up	7:+:150824627-150861504	ENSG00000002726	26	C9J0G8,C9J2J4,P19801	AOC1	amine oxidase copper containing 1 [Source:HGNC Symbol%3BAcc:HGNC:80]	23.7811	67.1399
ENSG00000127824	-1.44459731751249	0.00339699	0.464435	down	2:-:219249710-219277902	ENSG00000127824	7277	P68366,C9JJQ8,C9JDS9,C9JEV8,C9JQ00,C9JDL2	TUBA4A	tubulin alpha 4a [Source:HGNC Symbol%3BAcc:HGNC:12407]	69.8236	26.6303
ENSG00000275882	1.89126	0.00341566	0.464435	up	X:-:154639978-154648275	ENSG00000275882	246210	-	IKBKGP1	inhibitor of nuclear factor kappa B kinase subunit gamma pseudogene 1 [Source:HGNC Symbol%3BAcc:HGNC:24455]	4.23598	16.3125
ENSG00000158050	-2.39498276147008	0.00342538	0.464435	down	2:-:96143169-96145440	ENSG00000158050	1844	Q05923	DUSP2	dual specificity phosphatase 2 [Source:HGNC Symbol%3BAcc:HGNC:3068]	3.49972	0.69074
ENSG00000279283	2.97372	0.00344584	0.464776	up	12:+:131896500-131898239	ENSG00000279283	-	-	-	novel transcript	0.2689	2.19287
ENSG00000126821	1.42877	0.00380952	0.501578	up	14:-:63684216-63728065	ENSG00000126821	81537	Q9BX95	SGPP1	sphingosine-1-phosphate phosphatase 1 [Source:HGNC Symbol%3BAcc:HGNC:17720]	14.7267	41.1574
ENSG00000253686	1.55525	0.00381252	0.501578	up	5:-:173707614-173746279	ENSG00000253686	101928136	-	LINC01484	long intergenic non-protein coding RNA 1484 [Source:HGNC Symbol%3BAcc:HGNC:51136]	2.69143	8.21108
ENSG00000167601	-1.45118581929374	0.00381553	0.501578	down	19:+:41219223-41261766	ENSG00000167601	558	P30530,M0R0W6	AXL	AXL receptor tyrosine kinase [Source:HGNC Symbol%3BAcc:HGNC:905]	17.6802	6.71241
ENSG00000137486	1.51977	0.00394244	0.515643	up	11:-:75260122-75351705	ENSG00000137486	408	H0YET9,H0YD81,E9PM35,H0YDS1,H0YEQ2,P49407	ARRB1	arrestin beta 1 [Source:HGNC Symbol%3BAcc:HGNC:711]	1.77784	5.2921
ENSG00000242265	-1.4667653599919	0.00398782	0.518957	down	7:+:94656325-94669695	ENSG00000242265	23089	A0A087WYS2,Q86TG7,A0A087WX23,A0A087WUL4,B4DSP0,A0A087WXK2,A0A087WZG9	PEG10	paternally expressed 10 [Source:HGNC Symbol%3BAcc:HGNC:14005]	10.7522	4.03828
ENSG00000142552	4.66178	0.00407575	0.524158	up	19:+:49528003-49546962	ENSG00000142552	57333	M0QZH0,Q96D15,M0QZU3,M0QYB8	RCN3	reticulocalbin 3 [Source:HGNC Symbol%3BAcc:HGNC:21145]	0.03925	1.03135
ENSG00000172005	1.98702	0.00408498	0.524158	up	2:+:95025677-95053992	ENSG00000172005	4118	Q969V6,A0A024RE11,A0A024RE19,P01732,P21145,P58753	MAL	mal%2C T cell differentiation protein [Source:HGNC Symbol%3BAcc:HGNC:6817]	2.20811	9.08685
ENSG00000149948	-1.64709277972708	0.0040885	0.524158	down	12:+:65824460-65966291	ENSG00000149948	8091	P52926,Q1M183,F5H2A4,H0YFY4,F5H6H0,F5H2U8	HMGA2	high mobility group AT-hook 2 [Source:HGNC Symbol%3BAcc:HGNC:5009]	1.8673	0.61891
ENSG00000167608	1.41428	0.00415727	0.530348	up	19:-:54160108-54173250	ENSG00000167608	147798	A0A0G2JMP8,A0A0G2JPL6,A0A087WT65,A0A087WVI4,A0A0G2JNC6,A0A024R4Q7,A0A087WXY6,C9JFU4,A0A0G2JMM6,Q7Z404,A0A0G2JP95	TMC4	transmembrane channel like 4 [Source:HGNC Symbol%3BAcc:HGNC:22998]	16.3065	45.1172
ENSG00000197565	-2.11820038535431	0.00419411	0.532426	down	X:-:108155607-108439497	ENSG00000197565	1288	B2RTX6,B7ZMM7,A0A087WZY5,A8MXH5,Q9UEH6,F5H851,Q14031,F5H3Q5,Q6NSE8	COL4A6	collagen type IV alpha 6 chain [Source:HGNC Symbol%3BAcc:HGNC:2208]	1.03697	0.24795
ENSG00000104738	-1.41301428642873	0.00425254	0.536436	down	8:+:47960185-47978160	ENSG00000104738	4173	A0A024R7U6,A0A3B3ISC1,A0A3B3IRR8,A0A3B3IU45,A0A3B3IT92,A0A3B3ITP6,A0A3B3IS88,E5RG31,E5RHP5,A0A3B3IS57,E5RFR3,A4FS09,P33991,E5RG53	MCM4	minichromosome maintenance complex component 4 [Source:HGNC Symbol%3BAcc:HGNC:6947]	41.2186	16.0685
ENSG00000111335	1.40949	0.00426712	0.536436	up	12:+:112978395-113011723	ENSG00000111335	4939	A0A7P0TAV1,Q7Z6D0,F8W1C5,A0A7P0TAE6,A0A7P0T9B5,A0A7P0T8H9,A0A087X0V5,P29728,F8VPI5	OAS2	2'-5'-oligoadenylate synthetase 2 [Source:HGNC Symbol%3BAcc:HGNC:8087]	8.9078	24.5646
ENSG00000100304	-1.40133180001688	0.00430541	0.53724	down	22:-:43166622-43187134	ENSG00000100304	23170	V9GY16,Q14166,A0A024R4U3	TTLL12	tubulin tyrosine ligase like 12 [Source:HGNC Symbol%3BAcc:HGNC:28974]	40.0353	15.7341
ENSG00000122641	-1.55234670758086	0.00431501	0.53724	down	7:-:41667168-41705834	ENSG00000122641	3624	A4D1W7,P08476	INHBA	inhibin subunit beta A [Source:HGNC Symbol%3BAcc:HGNC:6066]	4.64758	1.645
ENSG00000196611	-2.97381047601914	0.00435924	0.54015	down	11:-:102789401-102798160	ENSG00000196611	4312	Q96DZ4,L8EC95,P03956,A5GZ69	MMP1	matrix metallopeptidase 1 [Source:HGNC Symbol%3BAcc:HGNC:7155]	1.1718	0.15484
ENSG00000116771	-2.38206944266692	0.00445627	0.549544	down	1:-:15571699-15585051	ENSG00000116771	79814	A0A024QZ74,Q9BSE5	AGMAT	agmatinase [Source:HGNC Symbol%3BAcc:HGNC:18407]	1.96528	0.39137
ENSG00000162645	1.40426	0.00461105	0.55859	up	1:-:89106132-89150456	ENSG00000162645	2634	Q8TCE5,A0A348GSI7,P32456	GBP2	guanylate binding protein 2 [Source:HGNC Symbol%3BAcc:HGNC:4183]	5.99655	16.4766
ENSG00000249131	Inf	0.00463268	0.55859	up	5:-:139740951-139747406	ENSG00000249131	101929696	-	PSD2-AS1	PSD2 antisense RNA 1 [Source:HGNC Symbol%3BAcc:HGNC:52765]	0	1.01425
ENSG00000103187	-1.38920348527758	0.00464067	0.55859	down	16:-:84565596-84618078	ENSG00000103187	23406	H3BT58,A0A087WWC7,Q14019	COTL1	coactosin like F-actin binding protein 1 [Source:HGNC Symbol%3BAcc:HGNC:18304]	28.6604	11.3588
ENSG00000152377	-1.41718781122343	0.00465905	0.55859	down	5:-:136975298-137598379	ENSG00000152377	6695	A0A0A0MQX7,D3DQB3,D6RB21,D6RAM7,L8ECB3,Q08629	SPOCK1	SPARC (osteonectin)%2C cwcv and kazal like domains proteoglycan 1 [Source:HGNC Symbol%3BAcc:HGNC:11251]	14.7266	5.72438
ENSG00000135407	1.99958	0.00476688	0.563202	up	12:-:57797376-57818704	ENSG00000135407	10677	F8VVU1,F8VNY0,O75366	AVIL	advillin [Source:HGNC Symbol%3BAcc:HGNC:14188]	0.48806	2.02604
ENSG00000276043	-1.38620257736873	0.00477369	0.563202	down	19:+:4903080-4962154	ENSG00000276043	29128	Q96T88,A0A087WWG9,A0A087WTW0,A0A087WVR3,L8ECE3	UHRF1	ubiquitin like with PHD and ring finger domains 1 [Source:HGNC Symbol%3BAcc:HGNC:12556]	43.4825	17.269
ENSG00000110446	1.84155	0.00477948	0.563202	up	11:-:60937060-60952653	ENSG00000110446	51296	F5H251,F5H1C8,H0YG40,F5GZ36,A0A7P0Z4G8,Q05CH4,A0A7P0TAX8,A0A7P0T8H0,A0A7P0T8B5,H0YFC1,Q8IY34	SLC15A3	solute carrier family 15 member 3 [Source:HGNC Symbol%3BAcc:HGNC:18068]	0.63484	2.36194
ENSG00000035862	1.39037	0.00478451	0.563202	up	17:-:78852977-78925387	ENSG00000035862	7077	K7EIX4,P16035,A0A024R8V7,B4DFW2	TIMP2	TIMP metallopeptidase inhibitor 2 [Source:HGNC Symbol%3BAcc:HGNC:11821]	17.7159	48.2112
ENSG00000171793	-1.40896125924565	0.0048464	0.567906	down	1:+:40979688-41012565	ENSG00000171793	1503	B4E1E0,A0A3B3ITB8,P17812,A0A3B3IRI2,A0A3B3IRQ8,A0A3B3ITH9,A0A3B3ISY3,A0A3B3ITF6	CTPS1	CTP synthase 1 [Source:HGNC Symbol%3BAcc:HGNC:2519]	8.34018	3.26045
ENSG00000168398	1.44899	0.0048956	0.568427	up	14:+:96204679-96244166	ENSG00000168398	624	L8EC45,A0A075E6Y0,P30411	BDKRB2	bradykinin receptor B2 [Source:HGNC Symbol%3BAcc:HGNC:1030]	3.35915	9.52053
ENSG00000105695	1.5423	0.00493335	0.568427	up	19:+:35292125-35313807	ENSG00000105695	4099	M0R3I4,M0R3B9,M0QZU4,P20916	MAG	myelin associated glycoprotein [Source:HGNC Symbol%3BAcc:HGNC:6783]	4.22274	12.7678
ENSG00000123505	-1.38753583783519	0.00493865	0.568427	down	6:+:110874770-110898879	ENSG00000123505	262	B4DZ60,A0A5F9ZHD5,F6R5I9,Q5VXN5,P17707	AMD1	adenosylmethionine decarboxylase 1 [Source:HGNC Symbol%3BAcc:HGNC:457]	12.3544	4.90201
ENSG00000179862	1.43749	0.00509702	0.58406	up	1:-:40861054-40862363	ENSG00000179862	163732	Q96RK1	CITED4	Cbp/p300 interacting transactivator with Glu/Asp rich carboxy-terminal domain 4 [Source:HGNC Symbol%3BAcc:HGNC:18696]	18.3176	51.5035
ENSG00000172379	-2.12908870149705	0.00524366	0.595715	down	15:+:80404350-80597933	ENSG00000172379	9915	X5D8U0,A0A087WVE9,X5DQN9,X5D7T2,X5D9H9,X5DP31,Q86TN1,X5DP87,X5DRE4,Q9HBZ2,X5DP40,H0YKW1	ARNT2	aryl hydrocarbon receptor nuclear translocator 2 [Source:HGNC Symbol%3BAcc:HGNC:16876]	1.08853	0.25832
ENSG00000175155	1.63837	0.00524474	0.595715	up	17:+:59331655-59401729	ENSG00000175155	388403	A0A5F9ZH55,Q96QA6	YPEL2	yippee like 2 [Source:HGNC Symbol%3BAcc:HGNC:18326]	0.92184	2.97918
ENSG00000168952	2.05822	0.00531384	0.600928	up	14:-:24809656-25050297	ENSG00000168952	29091	Q8NFX7,F8VZZ2	STXBP6	syntaxin binding protein 6 [Source:HGNC Symbol%3BAcc:HGNC:19666]	0.29	1.2538
ENSG00000077942	1.40141	0.00546771	0.612976	up	22:+:45502238-45601135	ENSG00000077942	2192	B1AHM9,B1AHM7,H7C1M6,B1AHM5,A0A0U1RRA4,B1AHM6,B1AHM8,B1AHL2,B1AHN3,P23142	FBLN1	fibulin 1 [Source:HGNC Symbol%3BAcc:HGNC:3600]	22.9104	62.8264
ENSG00000120235	2.45587	0.00556463	0.621152	up	9:-:21349835-21351378	ENSG00000120235	3443	A0A0A0MQU8,P05013	IFNA6	interferon alpha 6 [Source:HGNC Symbol%3BAcc:HGNC:5427]	0.60607	3.4519
ENSG00000226777	1.6403	0.00579077	0.631375	up	14:+:105917979-105932642	ENSG00000226777	9834	Q05C13,Q05DB7,Q9NZY2	FAM30A	family with sequence similarity 30 member A [Source:HGNC Symbol%3BAcc:HGNC:19955]	0.75741	2.45104
ENSG00000101361	-1.35796603077625	0.00579762	0.631375	down	20:+:2652593-2658393	ENSG00000101361	10528	Q5JXT2,O00567,A0PJ92,Q9BSN3,A0A494C128,H0YDU4,H0Y653	NOP56	NOP56 ribonucleoprotein [Source:HGNC Symbol%3BAcc:HGNC:15911]	27.3711	11.0853
ENSG00000136514	1.42038	0.00580808	0.631375	up	3:+:187368385-187372076	ENSG00000136514	64108	Q96DX8	RTP4	receptor transporter protein 4 [Source:HGNC Symbol%3BAcc:HGNC:23992]	15.4078	42.8112
ENSG00000121039	1.35261	0.0058189	0.631375	up	8:+:73294602-73325281	ENSG00000121039	157506	A0A024R7X6,E5RHJ9,Q8IZV5,E5RK48	RDH10	retinol dehydrogenase 10 [Source:HGNC Symbol%3BAcc:HGNC:19975]	14.6948	38.9566
ENSG00000071539	-1.35470249086923	0.00582688	0.631375	down	5:+:892884-919357	ENSG00000071539	9319	H0YAL2,Q15645	TRIP13	thyroid hormone receptor interactor 13 [Source:HGNC Symbol%3BAcc:HGNC:12307]	44.3259	17.9925
ENSG00000196074	1.74721	0.00588647	0.632988	up	20:-:59863564-59933655	ENSG00000196074	10388	A2A2M9,Q8IWA1,A2A341,A6QL60,A2A340,Q9BX26	SYCP2	synaptonemal complex protein 2 [Source:HGNC Symbol%3BAcc:HGNC:11490]	0.80644	2.81045
ENSG00000206073	-2.42502158785147	0.00589065	0.632988	down	18:-:63637259-63644256	ENSG00000206073	6318	C9JZ65,H0Y5H9,P48594,Q9BYF7,Q86W03,Q86W05	SERPINB4	serpin family B member 4 [Source:HGNC Symbol%3BAcc:HGNC:10570]	2.54343	0.49165
ENSG00000250722	1.93129	0.00591938	0.633447	up	5:-:42799880-42887392	ENSG00000250722	6414	R4GMT5,A0A182DWH7,A0A182DWH8,P49908	SELENOP	selenoprotein P [Source:HGNC Symbol%3BAcc:HGNC:10751]	0.55883	2.21257
ENSG00000116649	-1.40912845489134	0.00597921	0.637217	down	1:-:11054584-11060020	ENSG00000116649	6723	K7EQ47,K7EL89,K7ESL0,K7EKM4,P19623	SRM	spermidine synthase [Source:HGNC Symbol%3BAcc:HGNC:11296]	33.95	13.2706
ENSG00000117407	-2.05283872218441	0.00606678	0.637597	down	1:+:43933320-43937240	ENSG00000117407	9048	E9PN22,D3DPX9,E9PIK2,E9PLG3,Q5T4W7	ARTN	artemin [Source:HGNC Symbol%3BAcc:HGNC:727]	3.37099	0.8434
ENSG00000119698	-2.08601997960516	0.00607031	0.637597	down	14:+:94146128-94279734	ENSG00000119698	57718	G3V431,G3V422,Q6NUP7,G3V516	PPP4R4	protein phosphatase 4 regulatory subunit 4 [Source:HGNC Symbol%3BAcc:HGNC:23788]	1.69354	0.41408
ENSG00000239521	1.39857	0.00610763	0.637597	up	7:-:100200653-100272218	ENSG00000239521	352954	Q8NAP1	CASTOR3	CASTOR family member 3 [Source:HGNC Symbol%3BAcc:HGNC:29954]	5.37755	14.7176
ENSG00000163346	1.34406	0.00622093	0.637597	up	1:-:154944076-154956123	ENSG00000163346	57326	Q96AQ6,Q5T173,F2Z2Z8	PBXIP1	PBX homeobox interacting protein 1 [Source:HGNC Symbol%3BAcc:HGNC:21199]	15.1699	39.9783
ENSG00000250479	-1.46242155965666	0.00625412	0.637597	down	22:-:23765834-23767972	ENSG00000250479	400916	E5RGN4,B5MBW9,Q8WYQ3,E5RH03	CHCHD10	coiled-coil-helix-coiled-coil-helix domain containing 10 [Source:HGNC Symbol%3BAcc:HGNC:15559]	47.7437	17.9856
ENSG00000186603	-1.59233193408436	0.00625475	0.637597	down	1:+:45326895-45328710	ENSG00000186603	84842	Q96IR7	HPDL	4-hydroxyphenylpyruvate dioxygenase like [Source:HGNC Symbol%3BAcc:HGNC:28242]	13.9498	4.80252
ENSG00000099901	-1.3395515254901	0.0062703	0.637597	down	22:+:20115938-20127355	ENSG00000099901	5902	B3KUP2,C9JDM3,F6WQW2,C9JGV6,P43487,C9JXG8,C9JJ34,D3DX26,C9JIC6,A0A140VK94,F8WCY3	RANBP1	RAN binding protein 1 [Source:HGNC Symbol%3BAcc:HGNC:9847]	40.0758	16.4391
ENSG00000113356	-1.73169672181244	0.00629128	0.637597	down	5:+:90471748-90514557	ENSG00000113356	10622	O15318,A0A7I2R591,L8E8B4,D6RIT0,D6RJH6,D6R9U7,D6REQ0,A0A024RAM1	POLR3G	RNA polymerase III subunit G [Source:HGNC Symbol%3BAcc:HGNC:30075]	4.28554	1.33954
ENSG00000165490	-1.50041226642205	0.00629388	0.637597	down	11:+:82899975-82958277	ENSG00000165490	220042	E9PQP9,E9PM93,B4DS54,E9PLJ5,E9PN94,E9PMA7,Q8IXT1	DDIAS	DNA damage induced apoptosis suppressor [Source:HGNC Symbol%3BAcc:HGNC:26351]	6.58522	2.41625
ENSG00000188613	1.67273	0.00631667	0.637597	up	10:+:119029714-119033730	ENSG00000188613	340719	Q5T9H5,Q8WY41	NANOS1	nanos C2HC-type zinc finger 1 [Source:HGNC Symbol%3BAcc:HGNC:23044]	1.58076	5.23179
ENSG00000162302	-1.33716978726715	0.00636107	0.637597	down	11:+:64359148-64372215	ENSG00000162302	8986	E9PJN1,A0A0A6YYC0,E9PKU3,A0PJF8,O75676	RPS6KA4	ribosomal protein S6 kinase A4 [Source:HGNC Symbol%3BAcc:HGNC:10433]	49.7929	20.4588
ENSG00000273301	2.09556	0.00636267	0.637597	up	2:+:225698514-225703654	ENSG00000273301	-	-	-	novel transcript	0.37705	1.67287
ENSG00000111961	1.33796	0.00636399	0.637597	up	6:+:148272304-148552048	ENSG00000111961	23328	Q6P4R9,O94885,A0A1B0GVF9,A0A1B0GWB9,A0A087WW74,A0A1B0GVI0,L8EAS6	SASH1	SAM and SH3 domain containing 1 [Source:HGNC Symbol%3BAcc:HGNC:19182]	6.14674	16.1307
ENSG00000110881	-2.30053955717032	0.00637505	0.637597	down	12:+:50057548-50083611	ENSG00000110881	41	F8VSK4,H7C1W9,P78348,H0YHD6	ASIC1	acid sensing ion channel subunit 1 [Source:HGNC Symbol%3BAcc:HGNC:100]	1.00058	0.21084
ENSG00000224389	1.97783	0.00639913	0.637597	up	6:+:32014795-32035418	ENSG00000224389	721	Q6U2E0,A0A3B3ISA6,A0A0G2JL54,A0A3B3ISD7,R9QA77,Q6U2E7,F5GXS0,Q9UMV1,Q6U2H4,Q6U2M2,A0A140TA29,Q6U2L6,Q9UNU2,P0C0L5	C4B	complement C4B (Chido blood group) [Source:HGNC Symbol%3BAcc:HGNC:1324]	0.36337	1.48585
ENSG00000172243	1.77703	0.00640133	0.637597	up	12:-:10116777-10130258	ENSG00000172243	64581	A0A2Z5YRT6,A0A2Z5YRU4,Q68D78,A0A0S2Z5Q1,A0A024RAN9,Q9BXN2	CLEC7A	C-type lectin domain containing 7A [Source:HGNC Symbol%3BAcc:HGNC:14558]	1.08477	3.8594
ENSG00000253771	1.61115	0.00646569	0.640905	up	13:-:24924677-24968487	ENSG00000253771	646405	Q5T6R2	TPTE2P1	transmembrane phosphoinositide 3-phosphatase and tensin homolog 2 pseudogene 1 [Source:HGNC Symbol%3BAcc:HGNC:35196]	2.0458	6.48798
ENSG00000160111	2.10497	0.00650754	0.640905	up	19:-:16892951-17026815	ENSG00000160111	27151	F8W7D1,M0R3G7,M0QXH3,Q6NVW5,A0A494C0S9,M0R0Z5,Q8IZJ3	CPAMD8	C3 and PZP like alpha-2-macroglobulin domain containing 8 [Source:HGNC Symbol%3BAcc:HGNC:23228]	0.18358	0.81981
ENSG00000178726	-1.40648563641404	0.00650879	0.640905	down	20:-:23045633-23049672	ENSG00000178726	7056	P07204	THBD	thrombomodulin [Source:HGNC Symbol%3BAcc:HGNC:11784]	14.394	5.63675
ENSG00000137393	1.33733	0.0066293	0.650299	up	6:+:18387350-18468870	ENSG00000137393	255488	Q7Z419	RNF144B	ring finger protein 144B [Source:HGNC Symbol%3BAcc:HGNC:21578]	9.96608	26.1422
ENSG00000163644	1.64778	0.00666718	0.651547	up	4:-:88257620-88284769	ENSG00000163644	152926	V9GYZ5,V9GYI6,Q8N3J5,V9GYS8,A0A0A0MQZ4,V9GY69	PPM1K	protein phosphatase%2C Mg2+/Mn2+ dependent 1K [Source:HGNC Symbol%3BAcc:HGNC:25415]	0.58782	1.91213
ENSG00000280099	2.59039	0.00669671	0.651972	up	1:-:85152487-85154203	ENSG00000280099	-	-	-	TEC	0.38929	2.43389
ENSG00000198435	-1.47781872893111	0.00674817	0.654522	down	9:-:137299631-137302271	ENSG00000198435	441478	Q7Z6K4	NRARP	NOTCH regulated ankyrin repeat protein [Source:HGNC Symbol%3BAcc:HGNC:33843]	13.844	5.15984
ENSG00000160183	2.48562	0.00683693	0.657618	up	21:-:42371887-42396091	ENSG00000160183	64699	Q9NRS4,P57727,A0A140C6K1,A0A140C6K2,A0A140C6K0,A0A140C6K7,A0A140C6K3,A0A140C6K8,A0A140C6K6,B7WPR2,A0A140C6K5,A0A140C6K4	TMPRSS3	transmembrane serine protease 3 [Source:HGNC Symbol%3BAcc:HGNC:11877]	0.16343	0.95019
ENSG00000205221	2.44321	0.00685628	0.657618	up	2:+:36696690-36814792	ENSG00000205221	5212	Q6UXI7,B5MD45,C9J6F5,H7C587	VIT	vitrin [Source:HGNC Symbol%3BAcc:HGNC:12697]	0.23421	1.32231
ENSG00000115758	-1.33782150865283	0.0069348	0.661657	down	2:-:10439968-10448327	ENSG00000115758	4953	L8EA08,C9JG30,P11926	ODC1	ornithine decarboxylase 1 [Source:HGNC Symbol%3BAcc:HGNC:8109]	38.6774	15.8845
ENSG00000137673	1.3874	0.0069715	0.661657	up	11:-:102520508-102530750	ENSG00000137673	4316	P09237,A5GZ72	MMP7	matrix metallopeptidase 7 [Source:HGNC Symbol%3BAcc:HGNC:7174]	10.199	27.6981
ENSG00000076003	-1.3214541602815	0.00704399	0.661657	down	2:-:135839626-135876443	ENSG00000076003	4175	Q4ZG57,Q53T61,Q14566	MCM6	minichromosome maintenance complex component 6 [Source:HGNC Symbol%3BAcc:HGNC:6949]	37.9063	15.7455
ENSG00000226393	Inf	0.00710278	0.661657	up	9:+:21321300-21321827	ENSG00000226393	3463	-	IFNA20P	interferon alpha 20%2C pseudogene [Source:HGNC Symbol%3BAcc:HGNC:5444]	0	2.17943
ENSG00000168386	1.75525	0.00717806	0.665501	up	3:-:99828811-100114513	ENSG00000168386	11259	C9JYJ6,Q4L180,H7C4M0	FILIP1L	filamin A interacting protein 1 like [Source:HGNC Symbol%3BAcc:HGNC:24589]	0.6284	2.20221
ENSG00000256043	1.50764	0.00719543	0.665501	up	4:-:155921580-155953912	ENSG00000256043	1519	A0A7P0T996,A0A7I2V4S1,A0A7P0Z4C4,A0A7P0T8T8,A0A7P0Z4L5,A0A7P0T898,A0A7P0Z4I5,A0A7P0Z4D8,A0A7I2V4E3,P43234,P43235	CTSO	cathepsin O [Source:HGNC Symbol%3BAcc:HGNC:2542]	1.37773	4.06678
ENSG00000171124	1.38319	0.00726078	0.669155	up	19:-:5842888-5851474	ENSG00000171124	2525	A8K737,Q9P1W6,A0A7M1IM08,B5B9M4,K7ENT3,A0A7M1IMC7,A0A7G4RBH2,K7ES24,K7EQ20,A0A7M1IM91,A0A7M1ILZ8,A0A7G4RBJ2,A0A7S6PT87,A0A7G4RBK5,A0A7M1IM18,A0A7G4RBI3,A0A7M1IM40,B3W6H0,A0A7M1IM29,B3GVC1,A0A7G4RBK1,A0A7M1IME8,A0A7M1IMC0,A0A7G4RBI5,P21217	FUT3	fucosyltransferase 3 (Lewis blood group) [Source:HGNC Symbol%3BAcc:HGNC:4014]	7.43875	20.1429
ENSG00000148459	-1.63884485802903	0.0073268	0.672014	down	10:+:26697701-26746798	ENSG00000148459	23590	H0YEE6,Q5T2R2	PDSS1	decaprenyl diphosphate synthase subunit 1 [Source:HGNC Symbol%3BAcc:HGNC:17759]	10.4472	3.48257
ENSG00000076716	2.38876	0.0073437	0.672014	up	X:-:133300103-133415489	ENSG00000076716	2239	Q86SV6,O75487	GPC4	glypican 4 [Source:HGNC Symbol%3BAcc:HGNC:4452]	0.1887	1.02591
ENSG00000175793	-1.32021834333278	0.00739118	0.673977	down	1:+:26863149-26864456	ENSG00000175793	2810	Q9Y3B8,P31947	SFN	stratifin [Source:HGNC Symbol%3BAcc:HGNC:10773]	212.175	88.2083
ENSG00000139946	1.61115	0.00743989	0.676038	up	14:+:56117814-56301524	ENSG00000139946	57161	Q9HAT8,H0YNF4,H0YK56	PELI2	pellino E3 ubiquitin protein ligase family member 2 [Source:HGNC Symbol%3BAcc:HGNC:8828]	1.13544	3.60091
ENSG00000163406	1.40602	0.00749539	0.6787	up	3:+:121894401-121944188	ENSG00000163406	6565	A0PJB0,C9IZ38,Q86UE9,Q16348	SLC15A2	solute carrier family 15 member 2 [Source:HGNC Symbol%3BAcc:HGNC:10921]	3.09409	8.51191
ENSG00000243649	1.86269	0.00769891	0.691447	up	6:+:31945650-31952084	ENSG00000243649	629	C9JRT3,H7C526,W8VT81,A0A0G2JH38,F8WBL9,P00751,H7C5H1	CFB	complement factor B [Source:HGNC Symbol%3BAcc:HGNC:1037]	0.67816	2.56035
ENSG00000253671	2.20979	0.00769893	0.691447	up	8:+:17808361-17822183	ENSG00000253671	-	-	-	novel transcript	0.32089	1.54102
ENSG00000165507	1.40673	0.00771626	0.691447	up	10:-:44970981-44978809	ENSG00000165507	11067	X6RKE0,Q9NTK1	DEPP1	DEPP1 autophagy regulator [Source:HGNC Symbol%3BAcc:HGNC:23355]	5.96837	16.4272
ENSG00000129595	1.97829	0.00776362	0.691681	up	5:-:112142441-112419313	ENSG00000129595	64097	D3DT02,Q8NEH8,Q9HCS5	EPB41L4A	erythrocyte membrane protein band 4.1 like 4A [Source:HGNC Symbol%3BAcc:HGNC:13278]	0.27273	1.11556
ENSG00000021762	1.60525	0.00779901	0.691681	up	11:-:3087107-3166739	ENSG00000021762	114879	E9PPQ2,Q9H0X9,E9PRA9,E9PLN3,E9PQB4,E9PIJ6,H0YCD7,E9PNH0,E9PJE6	OSBPL5	oxysterol binding protein like 5 [Source:HGNC Symbol%3BAcc:HGNC:16392]	0.93916	2.96626
ENSG00000144452	1.36465	0.00786116	0.694814	up	2:-:214931542-215138626	ENSG00000144452	26154	E9PBK1,Q86UK0	ABCA12	ATP binding cassette subfamily A member 12 [Source:HGNC Symbol%3BAcc:HGNC:14637]	2.5168	6.72805
ENSG00000093009	-1.35897744571584	0.0079245	0.696155	down	22:+:19479457-19520612	ENSG00000093009	8318	C9J911,A0A5F9ZH29,H7BZ91,C9K087,A0A5K1VW85,A0A5F9ZI22,O75419	CDC45	cell division cycle 45 [Source:HGNC Symbol%3BAcc:HGNC:1739]	21.4574	8.68412
ENSG00000107738	1.35694	0.00794986	0.696155	up	10:-:71747556-71773520	ENSG00000107738	64115	Q9H7M9	VSIR	V-set immunoregulatory receptor [Source:HGNC Symbol%3BAcc:HGNC:30085]	4.95504	13.1755
ENSG00000134668	-1.88326358569548	0.00795722	0.696155	down	1:-:31790422-31816051	ENSG00000134668	90853	E9PPM7,E9PMX0,E9PQH7,E9PKC3,Q96I05,H0YF46,Q05C62,Q6ZMY3	SPOCD1	SPOC domain containing 1 [Source:HGNC Symbol%3BAcc:HGNC:26338]	1.5189	0.42742
ENSG00000145287	1.35677	0.00798386	0.696155	up	4:-:83090048-83137075	ENSG00000145287	51316	X2BQ60,Q9NZF1,Q9UHV8,D6RA24	PLAC8	placenta associated 8 [Source:HGNC Symbol%3BAcc:HGNC:19254]	6.70707	17.8321
ENSG00000225760	-2.37677514299741	0.00818291	0.71002	down	13:+:110965704-110990579	ENSG00000225760	104355135	-	LINC00431	long intergenic non-protein coding RNA 431 [Source:HGNC Symbol%3BAcc:HGNC:42766]	3.82271	0.76407
ENSG00000221986	2.02619	0.00819771	0.71002	up	1:-:109292365-109307011	ENSG00000221986	343263	A2RUH7	MYBPHL	myosin binding protein H like [Source:HGNC Symbol%3BAcc:HGNC:30434]	1.13999	4.82042
ENSG00000251322	-1.91380316665486	0.00825266	0.712397	down	22:+:50674415-50733298	ENSG00000251322	85358	F8TCV1,Q3S3B4,Q9BYB0,A0A669KBA8,Q6P5A2,A0A0U1RR93,A0A0U1RQS4,A0A669K9V7,A0A590UJL3,F8TCV2,A0A590UJY5,F8TCV3	SHANK3	SH3 and multiple ankyrin repeat domains 3 [Source:HGNC Symbol%3BAcc:HGNC:14294]	1.08781	0.2997
ENSG00000110195	1.45446	0.00831487	0.715383	up	11:+:72189558-72196323	ENSG00000110195	2348	A0A650DFB4,A0A650DF38,A0A650DF42,A0A650DF41,P15328,A0A024R5H1,A0A650DF39	FOLR1	folate receptor alpha [Source:HGNC Symbol%3BAcc:HGNC:3791]	7.76544	22.0924
ENSG00000100647	1.29021	0.00843983	0.72134	up	14:+:69611596-69715144	ENSG00000100647	9766	Q92537	SUSD6	sushi domain containing 6 [Source:HGNC Symbol%3BAcc:HGNC:19956]	14.4066	36.5758
ENSG00000012822	1.30236	0.00856315	0.729474	up	12:-:53708517-53727745	ENSG00000012822	57658	F8VZI3,L8ECJ1,F8VQE3,F8VRQ9,H3BRW8,F8VUB3,F8W0X2,F8VPN1,A0A024RAZ1,F8VXS2,Q9P1Z2,F8VWP8	CALCOCO1	calcium binding and coiled-coil domain 1 [Source:HGNC Symbol%3BAcc:HGNC:29306]	4.86773	12.4629
ENSG00000012779	1.5233	0.00864888	0.734361	up	10:+:45374176-45446119	ENSG00000012779	240	A0A087X109,P09917,I0CLG0	ALOX5	arachidonate 5-lipoxygenase [Source:HGNC Symbol%3BAcc:HGNC:435]	2.38335	7.11193
ENSG00000167114	-1.38099853203438	0.00873419	0.738838	down	9:+:128340527-128361470	ENSG00000167114	10999	A0A024R8D2,Q6P1M0	SLC27A4	solute carrier family 27 member 4 [Source:HGNC Symbol%3BAcc:HGNC:10998]	14.6351	5.83331
ENSG00000114646	-2.29856461498526	0.00879187	0.738838	down	3:-:47562238-47580792	ENSG00000114646	10675	A0A087WUT8,O95196	CSPG5	chondroitin sulfate proteoglycan 5 [Source:HGNC Symbol%3BAcc:HGNC:2467]	1.11734	0.23577
ENSG00000133401	1.60476	0.00884205	0.738838	up	5:+:31639131-32110932	ENSG00000133401	23037	O15018,D6RF66,L8E9S3	PDZD2	PDZ domain containing 2 [Source:HGNC Symbol%3BAcc:HGNC:18486]	0.40721	1.28571
ENSG00000212743	2.72436	0.00902885	0.751833	up	10:+:6350316-6352762	ENSG00000212743	399716	-	LINC02656	long intergenic non-protein coding RNA 2656 [Source:HGNC Symbol%3BAcc:HGNC:54142]	0.19121	1.31179
ENSG00000136155	1.4855	0.00915853	0.760187	up	13:+:77535674-77645263	ENSG00000136155	8796	F2Z2X8,O95171	SCEL	sciellin [Source:HGNC Symbol%3BAcc:HGNC:10573]	2.36845	6.88469
ENSG00000168268	-1.33463849503105	0.00920657	0.761733	down	3:-:52524385-52535054	ENSG00000168268	64943	C9J036,F8WEY1,Q9H857,H7C4G8,H7C519	NT5DC2	5'-nucleotidase domain containing 2 [Source:HGNC Symbol%3BAcc:HGNC:25717]	12.9393	5.32579
ENSG00000100979	-1.35811421516594	0.00928818	0.766038	down	20:-:45898621-45912155	ENSG00000100979	5360	B3KUE5,P55058	PLTP	phospholipid transfer protein [Source:HGNC Symbol%3BAcc:HGNC:9093]	20.0708	8.12778
ENSG00000204394	-1.2806532191549	0.00933372	0.767172	down	6:-:31777518-31795752	ENSG00000204394	7407	H0Y426,A2ABF4,A0A140T936,A0A140T954,A0A0G2JJT9,A0A140T904,P26640	VARS1	valyl-tRNA synthetase 1 [Source:HGNC Symbol%3BAcc:HGNC:12651]	47.5846	20.3326
ENSG00000134326	1.47365	0.0093763	0.767172	up	2:-:6840570-6866635	ENSG00000134326	129607	Q5EBM0,I1Z9C7	CMPK2	cytidine/uridine monophosphate kinase 2 [Source:HGNC Symbol%3BAcc:HGNC:27015]	2.34477	6.76011
ENSG00000072858	1.33927	0.00939079	0.767172	up	3:+:113532555-113629575	ENSG00000072858	54847	Q9NXL6	SIDT1	SID1 transmembrane family member 1 [Source:HGNC Symbol%3BAcc:HGNC:25967]	2.96577	7.79005
ENSG00000132530	1.3616	0.00945433	0.769934	up	17:+:6755447-6775647	ENSG00000132530	54739	C9J7Z8,I3L3Q2,I3L2B3,Q6GPH4,I3L509,I3L3D9,I3L534,I3L3B3	XAF1	XIAP associated factor 1 [Source:HGNC Symbol%3BAcc:HGNC:30932]	2.88988	7.70912
ENSG00000188092	-1.5709476906864	0.00948978	0.770398	down	1:+:147928393-147993592	ENSG00000188092	51463	X5D7G6,A0A087WW82,U3KPV2,X5D2I6,X5D329,X5DNN3,P0CG08,A0A087WW78	GPR89B	G protein-coupled receptor 89B [Source:HGNC Symbol%3BAcc:HGNC:13840]	3.92279	1.37067
ENSG00000170425	-1.59756545973735	0.0096882	0.782628	down	17:+:15945130-15975746	ENSG00000170425	136	Q2L7J7,A0MCH9,P29275	ADORA2B	adenosine A2b receptor [Source:HGNC Symbol%3BAcc:HGNC:264]	8.00494	2.74589
ENSG00000145220	-1.54015729857295	0.00971558	0.782628	down	4:-:4267701-4290154	ENSG00000145220	55646	Q9NX58,D6RDJ1	LYAR	Ly1 antibody reactive [Source:HGNC Symbol%3BAcc:HGNC:26021]	9.57361	3.4173
ENSG00000111799	1.31766	0.00981363	0.786822	up	6:-:75084326-75206267	ENSG00000111799	1303	D6RGG3,H0Y991,B9EJB8,H0Y5N9,H0Y4P7,Q99715	COL12A1	collagen type XII alpha 1 chain [Source:HGNC Symbol%3BAcc:HGNC:2188]	11.1532	28.8599
ENSG00000174791	-1.35788390470299	0.00994543	0.792482	down	11:-:66330241-66336840	ENSG00000174791	9610	A0A0S2Z4U0,H0YCG8,Q13671,A0A0S2Z4T5,A0A0S2Z4T3,E9PMB8,E9PNR2	RIN1	Ras and Rab interactor 1 [Source:HGNC Symbol%3BAcc:HGNC:18749]	8.6768	3.51428
ENSG00000142973	2.24674	0.0100252	0.792885	up	1:+:46757838-46819413	ENSG00000142973	1580	Q8IZB0,E9PML0,Q8WWV1,F5H1Q8,F5H5Q6,E9PL36,P13584	CYP4B1	cytochrome P450 family 4 subfamily B member 1 [Source:HGNC Symbol%3BAcc:HGNC:2644]	0.30856	1.52024
ENSG00000062822	-1.30196800189244	0.0101737	0.800817	down	19:+:50384204-50418018	ENSG00000062822	5424	M0R2J2,M0QXE6,M0QXQ2,A0A2R8Y7K6,M0QZR8,A0A087WYJ2,A0A024R4F4,M0R2B7,A0A2R8Y705,P28340	POLD1	DNA polymerase delta 1%2C catalytic subunit [Source:HGNC Symbol%3BAcc:HGNC:9175]	14.3734	6.0516
ENSG00000276168	1.49072	0.0104443	0.813774	up	14:+:49586580-49586878	ENSG00000276168	6029	-	RN7SL1	RNA component of signal recognition particle 7SL1 [Source:HGNC Symbol%3BAcc:HGNC:10038]	29.5085	86.0875
ENSG00000131187	-2.28366573860592	0.0104483	0.813774	down	5:-:177402141-177409564	ENSG00000131187	2161	A0A0R7FJH5,A0A346D5N4,Q1JR85,P00748	F12	coagulation factor XII [Source:HGNC Symbol%3BAcc:HGNC:3530]	1.6492	0.35161
ENSG00000224877	-1.60026927881343	0.0106013	0.820794	down	17:+:81239305-81241310	ENSG00000224877	284184	A1L188,I3L4C8	NDUFAF8	NADH:ubiquinone oxidoreductase complex assembly factor 8 [Source:HGNC Symbol%3BAcc:HGNC:33551]	13.0787	4.47793
ENSG00000116039	2.33218	0.0106177	0.820794	up	2:+:70935900-70965431	ENSG00000116039	525	C9JL73,V5NR16,C9JZ02,A0A097NUG1,P15313,C9JNS9	ATP6V1B1	ATPase H+ transporting V1 subunit B1 [Source:HGNC Symbol%3BAcc:HGNC:853]	0.32716	1.71023
ENSG00000227218	1.62653	0.0106535	0.821109	up	9:+:127934503-127940952	ENSG00000227218	-	-	-	novel transcript	2.12194	6.80156
ENSG00000233006	1.51261	0.0107012	0.822342	up	5:-:132311285-132370170	ENSG00000233006	553103	-	MIR3936HG	MIR3936 host gene [Source:HGNC Symbol%3BAcc:HGNC:40538]	1.68092	4.97883
ENSG00000198074	-1.24950112351563	0.0108026	0.823402	down	7:+:134527567-134541412	ENSG00000198074	57016	O60218	AKR1B10	aldo-keto reductase family 1 member B10 [Source:HGNC Symbol%3BAcc:HGNC:382]	80.036	34.9453
ENSG00000231298	-2.46469173328149	0.0108145	0.823402	down	10:-:4650158-4678185	ENSG00000231298	100216001	-	MANCR	mitotically associated long non coding RNA [Source:HGNC Symbol%3BAcc:HGNC:44678]	1.2518	0.23541
ENSG00000183486	1.25764	0.0108403	0.823402	up	21:+:41361999-41409393	ENSG00000183486	4600	A0A7P0Z4E8,C9JEL4,C9J9T4,Q75MY8,Q75MY7,C9JS04,C9JZQ9,P20592	MX2	MX dynamin like GTPase 2 [Source:HGNC Symbol%3BAcc:HGNC:7533]	3.24062	8.04374
ENSG00000157514	1.24505	0.0109152	0.823402	up	X:-:107713221-107777342	ENSG00000157514	1831	Q5JRJ0,D6RDZ9,D6RDZ7,D6R9J1,Q99576,D6RAX8,D6RD37,D6RCK9,D6RD92,D6R8Z7,Q5JRJ2,D6RBL1,E7EWD5	TSC22D3	TSC22 domain family member 3 [Source:HGNC Symbol%3BAcc:HGNC:3051]	15.5813	38.3392
ENSG00000133121	1.24488	0.0109245	0.823402	up	13:-:33103137-33350630	ENSG00000133121	90627	B2R789,A0A024RDV4,H3BRG5,Q9Y3M8,H3BUW7	STARD13	StAR related lipid transfer domain containing 13 [Source:HGNC Symbol%3BAcc:HGNC:19164]	9.51686	23.4143
ENSG00000085117	1.24557	0.0109376	0.823402	up	11:+:44564427-44620358	ENSG00000085117	3732	E9PJB7,H0YD57,E9PJK9,E9PJC7,E9PM43,E9PJ59,E9PJ45,P27701,E9PP61	CD82	CD82 molecule [Source:HGNC Symbol%3BAcc:HGNC:6210]	22.0101	54.1772
ENSG00000253878	Inf	0.0110558	0.825104	up	8:+:94950037-94951396	ENSG00000253878	-	-	-	novel transcript	0	1.4522
ENSG00000164463	1.43049	0.0114275	0.850398	up	5:+:173056352-173139284	ENSG00000164463	153222	E5RI19,Q8IUR6	CREBRF	CREB3 regulatory factor [Source:HGNC Symbol%3BAcc:HGNC:24050]	0.86173	2.41121
ENSG00000137959	1.24524	0.0115614	0.856992	up	1:+:78619902-78646145	ENSG00000137959	10964	B4E019,A0A7P0Z4K2,A0A7P0T9R5,C9JPJ0,H7C1K6,Q53G44	IFI44L	interferon induced protein 44 like [Source:HGNC Symbol%3BAcc:HGNC:17817]	10.599	26.0832
ENSG00000073111	-1.24022647734103	0.0115823	0.856992	down	3:+:127598410-127622436	ENSG00000073111	4171	Q9BWF4,F8WDM3,H7C4N9,C9J013,H0Y8E6,C9JZ21,P33993,P49736	MCM2	minichromosome maintenance complex component 2 [Source:HGNC Symbol%3BAcc:HGNC:6944]	55.1883	24.2517
ENSG00000244405	-2.17709407440788	0.0116431	0.858051	down	3:-:186046314-186110318	ENSG00000244405	2119	P41161,C9JMF0,C9J0Z2,C9J5A5,C9JR66,H7C1D2	ETV5	ETS variant transcription factor 5 [Source:HGNC Symbol%3BAcc:HGNC:3494]	0.86837	0.19933
ENSG00000127084	1.24196	0.0116987	0.858051	up	9:+:92947523-93036236	ENSG00000127084	89846	A0A024R252,A0A2X0U4Q9,Q5JSP0	FGD3	FYVE%2C RhoGEF and PH domain containing 3 [Source:HGNC Symbol%3BAcc:HGNC:16027]	20.6222	50.634
ENSG00000197353	4.32736	0.0117292	0.858051	up	8:-:142750150-142752532	ENSG00000197353	137797	F1T0L0,Q6UXB3	LYPD2	LY6/PLAUR domain containing 2 [Source:HGNC Symbol%3BAcc:HGNC:25215]	0.11291	2.35304
ENSG00000184992	-1.26097315274582	0.0118355	0.863394	down	12:+:124993645-125031231	ENSG00000184992	140707	A0A5F9ZHY7,Q8WY22	BRI3BP	BRI3 binding protein [Source:HGNC Symbol%3BAcc:HGNC:14251]	12.2654	5.31289
ENSG00000253428	3.26323	0.0119067	0.863718	up	5:+:173689459-173705849	ENSG00000253428	105377736	-	LINC01942	long intergenic non-protein coding RNA 1942 [Source:HGNC Symbol%3BAcc:HGNC:52766]	0.39088	3.896
ENSG00000198805	-1.28483850255688	0.0120424	0.868698	down	14:+:20468954-20477089	ENSG00000198805	4860	G3V2H3,P01298,P00491,G3V5M2,G3V393	PNP	purine nucleoside phosphorylase [Source:HGNC Symbol%3BAcc:HGNC:7892]	14.9237	6.35831
ENSG00000170381	1.26379	0.012223	0.879272	up	7:-:83363238-83649139	ENSG00000170381	9723	A0A2R8YCX5,O15041,F8WCZ5	SEMA3E	semaphorin 3E [Source:HGNC Symbol%3BAcc:HGNC:10727]	3.68615	9.18869
ENSG00000085999	-1.34650770332861	0.0125383	0.899457	down	1:+:46246461-46278480	ENSG00000085999	8438	A0A087WTB0,A0A087WV39,A0A590UJ71,V9GYD3,Q92698,A0A087X124,A0A087WWG5,V9GYX6,A0A087WVW5,A0A590UJJ7,A0A590UJQ8,A0A087WW72,P46100,L8E913,A0A590UJ90	RAD54L	RAD54 like [Source:HGNC Symbol%3BAcc:HGNC:9826]	9.27713	3.78717
ENSG00000114841	1.69401	0.0126494	0.904503	up	3:+:52316319-52400492	ENSG00000114841	25981	H7C563,H7C506,Q9P2D7	DNAH1	dynein axonemal heavy chain 1 [Source:HGNC Symbol%3BAcc:HGNC:2940]	0.27945	0.93862
ENSG00000111962	1.56353	0.0126785	0.904503	up	6:+:148747030-149076990	ENSG00000111962	10090	Q9Y2C2	UST	uronyl 2-sulfotransferase [Source:HGNC Symbol%3BAcc:HGNC:17223]	1.21004	3.7129
ENSG00000163170	-1.65208544891181	0.0127744	0.907923	down	2:-:74135400-74147912	ENSG00000163170	388962	Q8N338,Q53S33	BOLA3	bolA family member 3 [Source:HGNC Symbol%3BAcc:HGNC:24415]	4.41692	1.45892
ENSG00000204616	1.28474	0.0128248	0.907923	up	6:-:30102897-30113090	ENSG00000204616	11074	Q9BZY9,A0A140T9J6,A0A0G2JJX2,C4B4E3,Q2L6J1	TRIM31	tripartite motif containing 31 [Source:HGNC Symbol%3BAcc:HGNC:16289]	6.55306	16.5741
ENSG00000108179	-1.21817836786955	0.0128316	0.907923	down	10:+:79347469-79355334	ENSG00000108179	10105	P30405,H0Y548,A0A024QZS4,R4GN99	PPIF	peptidylprolyl isomerase F [Source:HGNC Symbol%3BAcc:HGNC:9259]	54.6291	24.3757
ENSG00000049541	-1.27177077394632	0.0129101	0.910991	down	7:-:74231499-74254458	ENSG00000049541	5982	H7C5P1,A0A087WVY3,H7C5Q7,F8WDC9,H7C596,Q75MT5,H7C5P4,F8WC37,H7C5G4,H7C5A0,P35250,B5BUD2,H7C5S7	RFC2	replication factor C subunit 2 [Source:HGNC Symbol%3BAcc:HGNC:9970]	27.8429	11.9706
ENSG00000005001	1.21688	0.0129821	0.913577	up	16:-:2852730-2858170	ENSG00000005001	64063	I3L147,I3L116,Q9GZN4	PRSS22	serine protease 22 [Source:HGNC Symbol%3BAcc:HGNC:14368]	25.8785	62.4451
ENSG00000271503	2.12573	0.013074	0.917553	up	17:-:35871491-35880793	ENSG00000271503	6352	A0A494C1Q1,A0A075B7C5,D0EI67,P13501	CCL5	C-C motif chemokine ligand 5 [Source:HGNC Symbol%3BAcc:HGNC:10632]	0.80263	3.63633
ENSG00000173559	1.21536	0.013173	0.922004	up	2:+:191678068-191741097	ENSG00000173559	64859	Q96AH0,F8WAF5,H7C0W4	NABP1	nucleic acid binding protein 1 [Source:HGNC Symbol%3BAcc:HGNC:26232]	3.38694	8.16409
ENSG00000228649	-1.3780412203414	0.013406	0.926227	down	7:+:22854126-22872945	ENSG00000228649	109729180	-	SNHG26	small nucleolar RNA host gene 26 [Source:HGNC Symbol%3BAcc:HGNC:53131]	5.11231	2.04186
ENSG00000171208	-1.21046359048076	0.0134279	0.926227	down	16:-:47077703-47143945	ENSG00000171208	81831	Q32NC3,H3BSR0,Q8NC67,H3BM37,H3BTE1	NETO2	neuropilin and tolloid like 2 [Source:HGNC Symbol%3BAcc:HGNC:14644]	19.2093	8.61722
ENSG00000281398	-1.27325832402062	0.0134677	0.926227	down	5:+:139274102-139284899	ENSG00000281398	724102	-	SNHG4	small nucleolar RNA host gene 4 [Source:HGNC Symbol%3BAcc:HGNC:32964]	12.6533	5.43446
ENSG00000117399	-1.21044481993136	0.0134936	0.926227	down	1:+:43358981-43363203	ENSG00000117399	991	Q12834	CDC20	cell division cycle 20 [Source:HGNC Symbol%3BAcc:HGNC:1723]	118.367	53.0998
ENSG00000000971	1.23831	0.0134945	0.926227	up	1:+:196652043-196747504	ENSG00000000971	3075	A0A0D9SG88,Q5TFM2,U5TZG9,P08603	CFH	complement factor H [Source:HGNC Symbol%3BAcc:HGNC:4883]	4.31369	10.5647
ENSG00000127838	1.20882	0.0135458	0.926227	up	2:+:218270392-218346793	ENSG00000127838	25953	Q8N490,A0A024R415,L8EAT5	PNKD	PNKD metallo-beta-lactamase domain containing [Source:HGNC Symbol%3BAcc:HGNC:9153]	18.8764	45.2953
ENSG00000167553	-1.24518470298861	0.0136764	0.926227	down	12:+:49188736-49274600	ENSG00000167553	84790	Q9BQE3,Q8N532,F8VRK1,H0YHV2,A0A1W2PQM2,F8VS66,F5H5D3	TUBA1C	tubulin alpha 1c [Source:HGNC Symbol%3BAcc:HGNC:20768]	103.398	45.281
ENSG00000114854	3.21883	0.0137037	0.926227	up	3:-:52451100-52454041	ENSG00000114854	7134	Q6FH91,C9JDI3,P63316,P19429	TNNC1	troponin C1%2C slow skeletal and cardiac type [Source:HGNC Symbol%3BAcc:HGNC:11943]	0.17574	1.69858
ENSG00000122591	-1.33529850702125	0.0137258	0.926227	down	7:-:22889371-23014130	ENSG00000122591	84668	A0A0S2Z6M9,A0A7P0T8Q9,A0A7P0T943,H7C0W7,A0A7P0Z4L0,A0A7P0TAP6,B8ZZA2,A0A7P0TBJ9,Q9BYI3,A0A7P0T8K2	FAM126A	family with sequence similarity 126 member A [Source:HGNC Symbol%3BAcc:HGNC:24587]	1.9543	0.80402
ENSG00000162073	-1.40543085949359	0.0137332	0.926227	down	16:+:2969270-2973484	ENSG00000162073	124222	I3L1A2,Q8N4S7,I3L265	PAQR4	progestin and adipoQ receptor family member 4 [Source:HGNC Symbol%3BAcc:HGNC:26386]	9.08786	3.56144
ENSG00000273568	-3.05418389248316	0.0137926	0.926227	down	12:+:131934642-131934928	ENSG00000273568	-	-	-	novel transcript%2C sense intronic to PUS1	6.75399	0.84411
ENSG00000228643	Inf	0.0138771	0.926227	up	2:+:286419-301515	ENSG00000228643	-	-	-	novel transcript	0	1.05102
ENSG00000143942	-1.78116539807674	0.0140641	0.932834	down	2:+:53767804-53775196	ENSG00000143942	494143	Q8WUX2	CHAC2	ChaC glutathione specific gamma-glutamylcyclotransferase 2 [Source:HGNC Symbol%3BAcc:HGNC:32363]	7.19986	2.17461
ENSG00000183018	1.35109	0.0140914	0.932834	up	17:+:4498881-4539035	ENSG00000183018	124976	Q8IVW8,I3L4N9	SPNS2	sphingolipid transporter 2 [Source:HGNC Symbol%3BAcc:HGNC:26992]	3.18761	8.44159
ENSG00000223573	1.30398	0.0141436	0.932834	up	19:-:5558167-5578349	ENSG00000223573	257000	A0A1B0GVN0,A0A1B0GTR7,A0A2R8Y7D0	TINCR	TINCR ubiquitin domain containing [Source:HGNC Symbol%3BAcc:HGNC:14607]	3.87857	9.94148
ENSG00000124766	1.22338	0.0141591	0.932834	up	6:+:21593751-21598619	ENSG00000124766	6659	Q06945	SOX4	SRY-box transcription factor 4 [Source:HGNC Symbol%3BAcc:HGNC:11200]	33.1666	80.3927
ENSG00000188379	1.76985	0.0141922	0.932834	up	9:-:21384255-21385398	ENSG00000188379	3440	P01563	IFNA2	interferon alpha 2 [Source:HGNC Symbol%3BAcc:HGNC:5423]	2.51239	8.89417
ENSG00000274276	2.38876	0.0142285	0.93285	up	21:-:6444869-6468040	ENSG00000274276	875	P0DN79	CBSL	cystathionine beta-synthase like [Source:HGNC Symbol%3BAcc:HGNC:51829]	0.16694	0.90757
ENSG00000138031	-1.23246644134236	0.0143124	0.93598	down	2:-:24819169-24920237	ENSG00000138031	109	C9JYB5,U3KQR1,A0A0A0MSC1,U3KQ91,H7C1A6,B7ZLX9,C9JLX3,C9J969,O60266	ADCY3	adenylate cyclase 3 [Source:HGNC Symbol%3BAcc:HGNC:234]	11.6786	5.15967
ENSG00000136457	1.94885	0.0144499	0.942593	up	17:-:50464496-50468906	ENSG00000136457	1101	H0YA03,O15335	CHAD	chondroadherin [Source:HGNC Symbol%3BAcc:HGNC:1909]	0.99763	3.99827
ENSG00000188677	-1.46385393125975	0.014498	0.943354	down	22:+:43999211-44172939	ENSG00000188677	29780	Q9HBI1,A0A087WZB5,B0QYP8	PARVB	parvin beta [Source:HGNC Symbol%3BAcc:HGNC:14653]	2.83948	1.0686
ENSG00000277161	-1.51813099224295	0.0145454	0.944069	down	17:+:36534987-36539310	ENSG00000277161	284098	A0A024R0Y1,Q7Z7B1,A0A087WWS9	PIGW	phosphatidylinositol glycan anchor biosynthesis class W [Source:HGNC Symbol%3BAcc:HGNC:23213]	6.25456	2.26691
ENSG00000076513	1.20516	0.0147257	0.951336	up	12:+:109999186-110039763	ENSG00000076513	88455	F8W150,H0YIN8,S4R3U2,S4R3D2,Q8IZ07	ANKRD13A	ankyrin repeat domain 13A [Source:HGNC Symbol%3BAcc:HGNC:21268]	18.4427	44.1425
ENSG00000159199	-1.2277960220509	0.0147864	0.951336	down	17:+:48892765-48895871	ENSG00000159199	516	E7EQ97,I3L0Y5,E7EPU7,P05496,D6R9H7	ATP5MC1	ATP synthase membrane subunit c locus 1 [Source:HGNC Symbol%3BAcc:HGNC:841]	28.3212	12.5531
ENSG00000155465	1.63387	0.0147935	0.951336	up	14:-:22773222-22829820	ENSG00000155465	9056	G3V4U1,A0A0S2Z4W9,D6RFE5,G3V2L0,G3V4Z6,Q9UM01,G3V2H8,G3V5A1,A0A0S2Z502,G3V5W2,G3V2K0,G3V362,H0YJ95,A0A0S2Z4V9,G3V273	SLC7A7	solute carrier family 7 member 7 [Source:HGNC Symbol%3BAcc:HGNC:11065]	0.8207	2.64404
ENSG00000085840	-1.25285376428487	0.0148358	0.951336	down	1:-:52372829-52404423	ENSG00000085840	4998	Q13415,Q9Y619	ORC1	origin recognition complex subunit 1 [Source:HGNC Symbol%3BAcc:HGNC:8487]	18.354	7.99514
ENSG00000180573	1.37127	0.0149324	0.954503	up	6:+:26124145-26139116	ENSG00000180573	8334	Q93077	H2AC6	H2A clustered histone 6 [Source:HGNC Symbol%3BAcc:HGNC:4733]	6.65206	17.8645
ENSG00000075651	1.18891	0.0149642	0.954503	up	3:-:171600404-171810950	ENSG00000075651	5337	F8WBV7,Q13393,Q8WYW5,C9IY79,H7C0L3	PLD1	phospholipase D1 [Source:HGNC Symbol%3BAcc:HGNC:9067]	6.71011	15.8807
ENSG00000116120	-1.20186423244601	0.0150625	0.958411	down	2:-:222566899-222656092	ENSG00000116120	10056	Q9BR63,Q9NSD9	FARSB	phenylalanyl-tRNA synthetase subunit beta [Source:HGNC Symbol%3BAcc:HGNC:17800]	15.1458	6.83496
ENSG00000104524	-1.40937678866265	0.015111	0.959139	down	8:-:143603210-143609773	ENSG00000104524	65263	F8WEI0,B5MD87,Q53H96,A0A087WTU2,A0A0A0MQS1	PYCR3	pyrroline-5-carboxylate reductase 3 [Source:HGNC Symbol%3BAcc:HGNC:25846]	6.16423	2.4091
ENSG00000175318	1.49185	0.0153536	0.96927	up	15:-:72159806-72197787	ENSG00000175318	196996	Q8IUY3,H3BTA1,H3BUI8,H3BTY3,H3BTF7	GRAMD2A	GRAM domain containing 2A [Source:HGNC Symbol%3BAcc:HGNC:27287]	1.32611	3.8718
ENSG00000166851	-1.18394062312172	0.0153829	0.96927	down	16:+:23677656-23690367	ENSG00000166851	5347	I3L387,I3L309,I3L2H5,D3DWF3,P53350	PLK1	polo like kinase 1 [Source:HGNC Symbol%3BAcc:HGNC:9077]	42.7728	19.5437
ENSG00000120658	1.54428	0.0154357	0.970241	up	13:-:43213518-43786908	ENSG00000120658	55068	A0A0S2Z5N4,A0A024RDT8,Q8TC92	ENOX1	ecto-NOX disulfide-thiol exchanger 1 [Source:HGNC Symbol%3BAcc:HGNC:25474]	1.76749	5.35145
ENSG00000131153	-1.69422976130546	0.0155302	0.972399	down	16:-:85676198-85690073	ENSG00000131153	51659	M0QXS3,Q9Y248,M0R043	GINS2	GINS complex subunit 2 [Source:HGNC Symbol%3BAcc:HGNC:24575]	3.3431	1.07245
ENSG00000196923	-1.22869075010449	0.0155452	0.972399	down	5:-:177483394-177497606	ENSG00000196923	9260	H7BYK4,D6RAN1,D6RH06,H0Y8W6,D6RF83,Q9NR12	PDLIM7	PDZ and LIM domain 7 [Source:HGNC Symbol%3BAcc:HGNC:22958]	14.985	6.63784
ENSG00000172037	1.1864	0.0156922	0.978305	up	3:-:49121114-49133118	ENSG00000172037	3913	F5H520,P11047,P55268	LAMB2	laminin subunit beta 2 [Source:HGNC Symbol%3BAcc:HGNC:6487]	16.8636	39.8415
ENSG00000147955	-1.18937355896547	0.0157151	0.978305	down	9:-:34634722-34637844	ENSG00000147955	10280	B4DR71,Q99720,A0A7P0Z4C2,Q5T1J1,A0A7P0T9D5,A0A7P0TA12	SIGMAR1	sigma non-opioid intracellular receptor 1 [Source:HGNC Symbol%3BAcc:HGNC:8157]	36.0853	16.4261
ENSG00000273769	3.17303	0.0157904	0.980634	up	X:+:153880672-153888990	ENSG00000273769	100996465	Q71F78	LCA10	lung carcinoma-associated 10 [Source:NCBI gene (formerly Entrezgene)%3BAcc:100996465]	0.14405	1.34879
ENSG00000162407	1.24016	0.0159586	0.988552	up	1:-:56494761-56645301	ENSG00000162407	8613	O14495	PLPP3	phospholipid phosphatase 3 [Source:HGNC Symbol%3BAcc:HGNC:9229]	4.57695	11.2238
ENSG00000244300	1.22816	0.0159943	0.988552	up	3:+:128489212-128502970	ENSG00000244300	101927167	-	GATA2-AS1	GATA2 antisense RNA 1 [Source:HGNC Symbol%3BAcc:HGNC:51108]	9.31865	22.6624
ENSG00000146674	1.60099	0.0161102	0.990508	up	7:-:45912245-45921874	ENSG00000146674	3486	A6XND0,B3KWK7,H0Y485,A6XND1,C9JMX4,H0Y5K2,P17936	IGFBP3	insulin like growth factor binding protein 3 [Source:HGNC Symbol%3BAcc:HGNC:5472]	226.374	712.876
ENSG00000166508	-1.18659983300466	0.0161165	0.990508	down	7:-:100092728-100101940	ENSG00000166508	4176	B2RBA6,H0YH42,B3KUD7,A0A0S2Z441,Q9H4N9,A0A0S2Z4A5,B4DDF5,P33993,C6EMX8,C9J8M6	MCM7	minichromosome maintenance complex component 7 [Source:HGNC Symbol%3BAcc:HGNC:6950]	68.4566	31.2215
ENSG00000243566	1.35151	0.0161406	0.990508	up	7:+:76510525-76516522	ENSG00000243566	105375355	A0A0J9YVS6,Q9BT76	UPK3B	uroplakin 3B [Source:HGNC Symbol%3BAcc:HGNC:21444]	4.43175	11.7398
ENSG00000143476	-1.19512424680748	0.016296	0.99556	down	1:+:212035553-212107400	ENSG00000143476	51514	F5GZ90,Q9NZJ0	DTL	denticleless E3 ubiquitin protein ligase homolog [Source:HGNC Symbol%3BAcc:HGNC:30288]	18.1529	8.23036
ENSG00000168016	1.1753	0.0163668	0.99556	up	3:-:36826819-36945057	ENSG00000168016	9881	A0A2R8Y8A3,O15050,A0A2R8YEM9,A0A2R8Y890,A0A096LPF5,L8EAQ6,A0A2R8Y7N6	TRANK1	tetratricopeptide repeat and ankyrin repeat containing 1 [Source:HGNC Symbol%3BAcc:HGNC:29011]	5.07341	11.8944
ENSG00000070814	-1.18156962717931	0.0164053	0.99556	down	5:+:150357629-150400308	ENSG00000070814	6949	E7ETY2,H0Y8Y7,A0A3B3IS06,H0YAB7,A0A2R8Y4M7,Q13428,H0YA99,A0A2R8Y857,A0A6I8PRA0	TCOF1	treacle ribosome biogenesis factor 1 [Source:HGNC Symbol%3BAcc:HGNC:11654]	25.2196	11.5423
ENSG00000182158	1.17209	0.0164152	0.99556	up	7:-:137874979-138002086	ENSG00000182158	64764	C9JPH0,H7C1W8,A0A087WU77,A2RRN1,A0A087WUP1,Q70SY1,Q86VD4	CREB3L2	cAMP responsive element binding protein 3 like 2 [Source:HGNC Symbol%3BAcc:HGNC:23720]	8.27262	19.3517
ENSG00000272269	-4.28366573860592	0.0165378	0.997595	down	6:+:17706257-17707344	ENSG00000272269	105374952	-	NUP153-AS1	NUP153 antisense RNA 1 [Source:HGNC Symbol%3BAcc:HGNC:55217]	1.04439	0.05567
ENSG00000126882	1.46602	0.016545	0.997595	up	9:-:131258076-131276510	ENSG00000126882	286336	Q8N2W3,Q5JUQ2,Q5JUQ1,Q5JUQ0	FAM78A	family with sequence similarity 78 member A [Source:HGNC Symbol%3BAcc:HGNC:25465]	1.26046	3.61483
ENSG00000166197	-1.17677593536798	0.0166153	0.997595	down	10:+:102152176-102163871	ENSG00000166197	9221	A0A0A0MRM9,S4R341,Q96J17,S4R349,Q14978,S4R402,S4R3C2	NOLC1	nucleolar and coiled-body phosphoprotein 1 [Source:HGNC Symbol%3BAcc:HGNC:15608]	68.306	31.3657
ENSG00000078814	1.58946	0.0166283	0.997595	up	20:+:34955810-35002437	ENSG00000078814	57644	Q5JW47,A0A6E1W127,Q5JW49,Q5JW48,Q5JW45,Q5JW46,A7E2Y1	MYH7B	myosin heavy chain 7B [Source:HGNC Symbol%3BAcc:HGNC:15906]	0.54303	1.69644
ENSG00000269887	2.6451	0.0166719	0.997595	up	1:+:164680085-164680799	ENSG00000269887	-	-	-	novel transcript%2C sense intronic to PBX1	0.56091	3.64238
ENSG00000271361	-1.98627982798135	0.0166799	0.997595	down	6:-:3023142-3023772	ENSG00000271361	401233	-	HTATSF1P2	HIV-1 Tat specific factor 1 pseudogene 2 [Source:HGNC Symbol%3BAcc:HGNC:38586]	8.79211	2.30359
ENSG00000115355	-1.24911442839403	0.0168002	0.999714	down	2:-:55287842-55419895	ENSG00000115355	55704	A0A2R8Y4Z5,A0A2R8YCJ0,A0A2R8Y802,A0A2R8Y4X4,Q3V6T2,A0A2R8YGU1,A0A087WXD9,A0A2U3TZV9,A0A2R8YCU9,A0A2R8Y6B2,A0A2R8Y7B1,A0A2R8Y562,A0A2R8Y846,A0A2R8Y885,A0A2R8YD81,H0Y470,A0A2R8YCW0,A0A2R8Y5R4,A0A2R8YG52,H0Y7K3,A0A2R8YFV1,Q6PAV0,A0A2R8Y5D7,A0A2R8Y820,A0A2R8Y7D9,H7C2C6,H0Y7U8,A0A2R8YFK8,A0A2R8YG73,A0A2R8Y4W8,Q6DCA5,A0A2R8Y7D4,A0A2R8Y4C6,A0A2R8Y7L3,A0A2R8YDS8,A0A2R8YD99,Q86YH1	CCDC88A	coiled-coil domain containing 88A [Source:HGNC Symbol%3BAcc:HGNC:25523]	1.42182	0.62096
ENSG00000136982	-1.44657773121791	0.0168221	0.999714	down	8:-:119833976-119855894	ENSG00000136982	79075	Q9BVC3	DSCC1	DNA replication and sister chromatid cohesion 1 [Source:HGNC Symbol%3BAcc:HGNC:24453]	7.92849	3.01973
ENSG00000226148	4.19611	0.0169848	0.999714	up	1:+:202796030-202797094	ENSG00000226148	100420877	-	SLC25A39P1	solute carrier family 25 member 39 pseudogene 1 [Source:HGNC Symbol%3BAcc:HGNC:43859]	0.06276	1.19424
ENSG00000228115	4.19611	0.0169848	0.999714	up	9:+:487774-495610	ENSG00000228115	-	-	-	novel transcript	0.16586	3.156
ENSG00000123416	-1.27129357676645	0.0169894	0.999714	down	12:-:49127782-49131397	ENSG00000123416	10376	F8VWV9,F8VU66,F8VX09,F8VRK0,F8VVB9,P68363	TUBA1B	tubulin alpha 1b [Source:HGNC Symbol%3BAcc:HGNC:18809]	229.362	98.6428
ENSG00000128050	-1.17479997654004	0.0170511	0.999714	down	4:+:56435741-56464578	ENSG00000128050	10606	D6RF62,P22234,E9PBS1	PAICS	phosphoribosylaminoimidazole carboxylase and phosphoribosylaminoimidazolesuccinocarboxamide synthase [Source:HGNC Symbol%3BAcc:HGNC:8587]	38.6765	17.7843
ENSG00000079308	1.16922	0.0170625	0.999714	up	2:-:217799588-218033982	ENSG00000079308	7145	A0A087WWW7,H7C3Z4,Q0VG55,C9J8K5,E7EMG1,A0A494C067,H0Y4U1,E7ERH1,E9PF55,Q0VG54,C9JFT7,A0A3B3IRK7,C9JI43,Q6PJM3,Q86VB0,C9JZT0,E9PGF5,A0A2R8Y4T1,Q9HBL0,B2RU35,A1L0S7	TNS1	tensin 1 [Source:HGNC Symbol%3BAcc:HGNC:11973]	3.56766	8.32905
ENSG00000107130	-1.21458142667044	0.0170627	0.999714	down	9:+:130172404-130237303	ENSG00000107130	23413	P62166	NCS1	neuronal calcium sensor 1 [Source:HGNC Symbol%3BAcc:HGNC:3953]	11.6012	5.18939
ENSG00000154319	2.16637	0.0171895	1	up	8:-:11421476-11475908	ENSG00000154319	83648	A0A3B3IU03,L8ECM2,Q96KS9,Q86Y02,E9PIY0	FAM167A	family with sequence similarity 167 member A [Source:HGNC Symbol%3BAcc:HGNC:15549]	0.18534	0.86367
ENSG00000171056	-1.96173764371856	0.0172272	1	down	8:-:10723768-10730511	ENSG00000171056	83595	Q9BT81	SOX7	SRY-box transcription factor 7 [Source:HGNC Symbol%3BAcc:HGNC:18196]	1.76719	0.47096
ENSG00000175792	-1.16306373839587	0.0172399	1	down	3:-:128064778-128153914	ENSG00000175792	8607	E7ETR0,B5BUB1,H7C4G5,H7C4I3,Q9Y265,J3QLR1	RUVBL1	RuvB like AAA ATPase 1 [Source:HGNC Symbol%3BAcc:HGNC:10474]	22.6083	10.4808
ENSG00000116990	1.50682	0.0172982	1	up	1:-:39895426-39902256	ENSG00000116990	4610	P12524,E9PQS5	MYCL	MYCL proto-oncogene%2C bHLH transcription factor [Source:HGNC Symbol%3BAcc:HGNC:7555]	1.13536	3.34944
ENSG00000076248	-1.18711502452763	0.0173271	1	down	12:+:109097597-109110992	ENSG00000076248	7374	E5KTA6,A0A126LB28,Q68DM5,E5KTA5,Q6FHS8,B4DRT6,P13051,F5GYA2	UNG	uracil DNA glycosylase [Source:HGNC Symbol%3BAcc:HGNC:12572]	33.263	15.1651
ENSG00000004660	-1.29298795989047	0.0173426	1	down	17:-:3860315-3894891	ENSG00000004660	84254	J3KPJ3,Q8N5S9	CAMKK1	calcium/calmodulin dependent protein kinase kinase 1 [Source:HGNC Symbol%3BAcc:HGNC:1469]	4.71207	1.99629
ENSG00000197536	1.3046	0.0175044	1	up	5:+:132410636-132488702	ENSG00000197536	441108	Q8N8D9	IRF1-AS1	IRF1 antisense RNA 1 [Source:HGNC Symbol%3BAcc:HGNC:33838]	1.3742	3.52383
ENSG00000214872	1.51923	0.0177003	1	up	11:+:57542641-57550274	ENSG00000214872	219537	A0A499FJS4,A8MU46	SMTNL1	smoothelin like 1 [Source:HGNC Symbol%3BAcc:HGNC:32394]	3.28329	9.76975
ENSG00000233539	1.71069	0.0177309	1	up	7:-:46673785-46759851	ENSG00000233539	-	-	-	novel transcript	1.05375	3.58052
ENSG00000182585	2.12573	0.0177388	1	up	4:+:74308470-74316789	ENSG00000182585	255324	Q6UW88,H3BM13,A0PK19	EPGN	epithelial mitogen [Source:HGNC Symbol%3BAcc:HGNC:17470]	0.30392	1.3769
ENSG00000131462	-1.18452109230795	0.0177509	1	down	17:+:42609641-42615238	ENSG00000131462	7283	P23258,K7EKE5,A0A7P0T9G6,K7EIS0	TUBG1	tubulin gamma 1 [Source:HGNC Symbol%3BAcc:HGNC:12417]	19.0488	8.70027
ENSG00000104356	-1.2986501663264	0.0177618	1	down	8:+:98117293-98159835	ENSG00000104356	10940	Q8NE79,Q99575,Q8WXC3,E5RK39,Q96F88	POP1	POP1 homolog%2C ribonuclease P/MRP subunit [Source:HGNC Symbol%3BAcc:HGNC:30129]	6.82587	2.88049
ENSG00000020181	1.66774	0.0177845	1	up	8:+:37784191-37844896	ENSG00000020181	25960	Q96PE1,H7C1L1	ADGRA2	adhesion G protein-coupled receptor A2 [Source:HGNC Symbol%3BAcc:HGNC:17849]	0.47178	1.55602
ENSG00000234745	1.20857	0.0177973	1	up	6:-:31353872-31357188	ENSG00000234745	3106	A0A291HH06,A0A142J2H2,C6K6J5,A0A1L5LC24,A0A2K4N8H4,A0A1C3PHL8,A0A5H2UZ63,A0A5H2UZ28,A0A3S6RFS3,A0A678ZX84,A0A4P2SSG8,A0A3S6RFI9,A0A679A0N2,A0A386NE45,A0A1K1TA07,A0A0U2XA78,A0A291NGM1,E5FQ93,A0A090KFR2,S6EYQ3,A0A1D0BZT1,C5J407,A0A3S6RIH7,C6K6H8,Q9TPW6,A0A2I8B3E2,A0A173ADE1,C5IUS6,S6FC68,A0A5Q5AD11,A0A7D8ZZI8,A0A7D9FXV8,A0A6B9VTZ7,A0A4P2SRY1,A0A4P2SRN4,A0A6B7IIA8,A0A142J2H0,A0A286RSS2,A0A218N9R7,A0…	HLA-B	major histocompatibility complex%2C class I%2C B [Source:HGNC Symbol%3BAcc:HGNC:4932]	75.5403	181.233
ENSG00000130826	-1.15691554067705	0.0177978	1	down	X:+:154762742-154777689	ENSG00000130826	1736	H7BZF2,H7C0M1,C9IYT0,O60832,H7C2Q2,H7C2Q9	DKC1	dyskerin pseudouridine synthase 1 [Source:HGNC Symbol%3BAcc:HGNC:2890]	38.5971	17.9692
ENSG00000261373	-1.76938823030039	0.0180405	1	down	16:+:89711856-89718165	ENSG00000261373	100128881	-	VPS9D1-AS1	VPS9D1 antisense RNA 1 [Source:HGNC Symbol%3BAcc:HGNC:48915]	4.65181	1.41653
ENSG00000111665	-1.19764775981074	0.0181244	1	down	12:-:6844793-6851292	ENSG00000111665	83461	F8WDL1,F5GX58,J3KMY0,Q99618	CDCA3	cell division cycle associated 3 [Source:HGNC Symbol%3BAcc:HGNC:14624]	13.6861	6.1943
ENSG00000088899	1.5706	0.0181371	1	up	20:-:3162617-3173549	ENSG00000088899	9762	O60299	LZTS3	leucine zipper tumor suppressor family member 3 [Source:HGNC Symbol%3BAcc:HGNC:30139]	0.83676	2.58013
ENSG00000124256	2.0892	0.0182246	1	up	20:-:57603846-57620576	ENSG00000124256	81030	Q9H171,H0Y6D1,A2RRL9,Q9NZI8	ZBP1	Z-DNA binding protein 1 [Source:HGNC Symbol%3BAcc:HGNC:16176]	0.19786	0.87402
ENSG00000171488	-1.39918991951944	0.0184535	1	down	1:+:89633072-89769903	ENSG00000171488	84230	E9PHY6,Q4G0W7,Q8TDW0	LRRC8C	leucine rich repeat containing 8 VRAC subunit C [Source:HGNC Symbol%3BAcc:HGNC:25075]	1.82439	0.71806
ENSG00000177409	1.15849	0.0184755	1	up	7:-:93130056-93148385	ENSG00000177409	219285	A0A0B4J1Y6,Q8IVG5	SAMD9L	sterile alpha motif domain containing 9 like [Source:HGNC Symbol%3BAcc:HGNC:1349]	7.24503	16.7888
ENSG00000110328	-1.32548591430055	0.0185611	1	down	11:-:11270877-11622005	ENSG00000110328	374378	Q58A54,Q6P9A2	GALNT18	polypeptide N-acetylgalactosaminyltransferase 18 [Source:HGNC Symbol%3BAcc:HGNC:30488]	7.74223	3.20698
ENSG00000135116	1.32045	0.018614	1	up	12:-:116856144-116881441	ENSG00000135116	8739	O00198,K7EJY7	HRK	harakiri%2C BCL2 interacting protein [Source:HGNC Symbol%3BAcc:HGNC:5185]	1.68737	4.37469
ENSG00000166589	-1.89664261549668	0.0187205	1	down	16:-:66908122-66918917	ENSG00000166589	1014	I3L418,H3BSG2,H3BSV3,A0A0B4J288,O75309,J3QLA1	CDH16	cadherin 16 [Source:HGNC Symbol%3BAcc:HGNC:1755]	1.69478	0.47251
ENSG00000006606	-2.07067201527173	0.0190315	1	down	7:-:75769533-75789896	ENSG00000006606	10344	Q9Y258	CCL26	C-C motif chemokine ligand 26 [Source:HGNC Symbol%3BAcc:HGNC:10625]	6.27528	1.55074
ENSG00000170423	-1.95109039951905	0.0190728	1	down	12:-:52837804-52849092	ENSG00000170423	196374	H0YI54,Q8N1N4	KRT78	keratin 78 [Source:HGNC Symbol%3BAcc:HGNC:28926]	1.66078	0.44588
ENSG00000161905	1.48606	0.0190915	1	up	17:-:4630919-4642294	ENSG00000161905	246	D3DTK1,P16050	ALOX15	arachidonate 15-lipoxygenase [Source:HGNC Symbol%3BAcc:HGNC:433]	1.69718	4.93533
ENSG00000079385	1.52335	0.0192879	1	up	19:-:42507304-42561234	ENSG00000079385	634	M0R2K4,M0R109,A0A7I2V3A7,P13688,Q3KRG8	CEACAM1	CEA cell adhesion molecule 1 [Source:HGNC Symbol%3BAcc:HGNC:1814]	0.90702	2.70664
ENSG00000047457	1.14399	0.0193558	1	up	3:-:149162410-149221829	ENSG00000047457	1356	E9PFZ2,Q6NSB2,H7C5N5,D6RE86,A5PL27,P00450,H7C5R1	CP	ceruloplasmin [Source:HGNC Symbol%3BAcc:HGNC:2295]	8.90334	20.4253
ENSG00000123685	-2.55877297674029	0.0193854	1	down	1:-:212686417-212699840	ENSG00000123685	55509	Q9NR55	BATF3	basic leucine zipper ATF-like transcription factor 3 [Source:HGNC Symbol%3BAcc:HGNC:28915]	0.93666	0.16503
ENSG00000153292	1.16444	0.0194041	1	up	6:-:46997708-47042350	ENSG00000153292	266977	H7C570,A0A0C4DH10,H7C4N3,Q5T601	ADGRF1	adhesion G protein-coupled receptor F1 [Source:HGNC Symbol%3BAcc:HGNC:18990]	13.4568	31.3121
ENSG00000183484	1.2346	0.0196048	1	up	14:-:105049395-105065445	ENSG00000183484	29933	F8VRH8,A0A0G2JL29,B2LM89,Q9UNW8	GPR132	G protein-coupled receptor 132 [Source:HGNC Symbol%3BAcc:HGNC:17482]	4.35089	10.6285
ENSG00000151929	-1.13849761554777	0.0196106	1	down	10:+:119651380-119677819	ENSG00000151929	9531	C9JFK9,O95817	BAG3	BAG cochaperone 3 [Source:HGNC Symbol%3BAcc:HGNC:939]	67.6227	31.8868
ENSG00000172115	-1.1379198907056	0.0196682	1	down	7:-:25118656-25125260	ENSG00000172115	54205	G4XXL9,C9JFR7,P99999	CYCS	cytochrome c%2C somatic [Source:HGNC Symbol%3BAcc:HGNC:19986]	31.6373	14.9243
ENSG00000111801	1.15683	0.0197169	1	up	6:+:26440472-26453415	ENSG00000111801	10384	C9JQT8,C9J3Q8,C9JNZ3,C9JUV8,C9J877,A0A024R042,C9JVU4,A0A089GIA6,O00478,C9JZT5	BTN3A3	butyrophilin subfamily 3 member A3 [Source:HGNC Symbol%3BAcc:HGNC:1140]	7.37167	17.0627
ENSG00000183784	1.95064	0.0198847	1	up	9:-:212824-215893	ENSG00000183784	157983	Q5T8R8	DOCK8-AS1	DOCK8 antisense RNA 1 [Source:HGNC Symbol%3BAcc:HGNC:26436]	0.45722	1.83471
ENSG00000121858	1.18335	0.0201802	1	up	3:-:172505508-172523475	ENSG00000121858	8743	Q6JSD9,Q6IBA9,H7C246,P50591	TNFSF10	TNF superfamily member 10 [Source:HGNC Symbol%3BAcc:HGNC:11925]	66.4527	156.667
ENSG00000279897	4.12573	0.0205135	1	up	2:-:32557273-32574818	ENSG00000279897	103752586	-	BIRC6-AS2	BIRC6 antisense RNA 2 [Source:HGNC Symbol%3BAcc:HGNC:50490]	0.0627	1.13631
ENSG00000189057	-1.17096560585656	0.0205435	1	down	11:+:59107185-59127412	ENSG00000189057	374393	E9PS27,Q6SJ93	FAM111B	FAM111 trypsin like peptidase B [Source:HGNC Symbol%3BAcc:HGNC:24200]	17.6398	8.1328
ENSG00000164182	-1.32835885592215	0.0205688	1	down	5:+:60945177-61154531	ENSG00000164182	91942	A0A7I2V4Z7,A0A0S2Z5U1,D6RA56,A0A0S2Z5T4,A0A0S2Z5U2,A0A7I2V3X5,A0A7I2YQX2,H0YA50,Q8N183	NDUFAF2	NADH:ubiquinone oxidoreductase complex assembly factor 2 [Source:HGNC Symbol%3BAcc:HGNC:28086]	3.64571	1.50712
ENSG00000106560	1.98213	0.0205756	1	up	7:+:150685697-150693641	ENSG00000106560	26157	A0A090N8H4,C9JND7,Q9UG22	GIMAP2	GTPase%2C IMAP family member 2 [Source:HGNC Symbol%3BAcc:HGNC:21789]	0.60562	2.48383
ENSG00000135048	1.13962	0.0206899	1	up	9:-:71683366-71816690	ENSG00000135048	23670	H3BLX9,F5H6B2,F5GZC1,H3BLY0,B4E1B9,Q9UHN6	CEMIP2	cell migration inducing hyaluronidase 2 [Source:HGNC Symbol%3BAcc:HGNC:11869]	14.482	33.123
ENSG00000087586	-1.12809053835425	0.0207227	1	down	20:-:56369389-56392337	ENSG00000087586	6790	Q5QPD4,Q5QPD1,A3KFJ1,A3KFJ2,Q5QPD2,A3KFJ0,O14965	AURKA	aurora kinase A [Source:HGNC Symbol%3BAcc:HGNC:11393]	59.9699	28.483
ENSG00000262343	-4.19620289735559	0.020917	1	down	17:-:79848058-79850110	ENSG00000262343	-	-	-	novel transcript	3.3008	0.18693
ENSG00000099860	1.23396	0.0210017	1	up	19:+:2476122-2478259	ENSG00000099860	4616	Q6IX74,K7EPQ8,O75293,K7EM97	GADD45B	growth arrest and DNA damage inducible beta [Source:HGNC Symbol%3BAcc:HGNC:4096]	7.78459	19.008
ENSG00000154127	-1.26275409026419	0.0212227	1	down	11:+:122655722-122814473	ENSG00000154127	84959	Q8TF42	UBASH3B	ubiquitin associated and SH3 domain containing B [Source:HGNC Symbol%3BAcc:HGNC:29884]	3.63883	1.57426
ENSG00000197728	-1.12388429777054	0.0212311	1	down	12:+:56041351-56044697	ENSG00000197728	6231	A0A024RB14,P62854,Q75MH1	RPS26	ribosomal protein S26 [Source:HGNC Symbol%3BAcc:HGNC:10414]	95.0037	45.2542
ENSG00000255874	-1.511076234709	0.0213237	1	down	13:-:110863987-110870251	ENSG00000255874	283487	-	PRECSIT	p53 regulated carcinoma associated Stat3 activating long intergenic non-protein coding transcript [Source:HGNC Symbol%3BAcc:HGNC:27492]	2.17647	0.79271
ENSG00000273151	1.21367	0.0214949	1	up	7:-:879790-886547	ENSG00000273151	-	-	-	novel transcript%2C antisense to GET4	2.76939	6.66772
ENSG00000102057	1.67827	0.0216604	1	up	X:-:48961378-48971844	ENSG00000102057	3750	H7C3V4,Q9NSA2	KCND1	potassium voltage-gated channel subfamily D member 1 [Source:HGNC Symbol%3BAcc:HGNC:6237]	0.46158	1.53355
ENSG00000204060	1.25036	0.0217148	1	up	1:+:41361922-41383590	ENSG00000204060	100132074	A0A1X9RU27,A8MYZ6	FOXO6	forkhead box O6 [Source:HGNC Symbol%3BAcc:HGNC:24814]	5.99285	14.8003
ENSG00000077157	1.12316	0.0217619	1	up	1:+:202348699-202592706	ENSG00000077157	4660	A0A024R9B2,A0A024R965,A0A024R998,Q6GQY8,A0A0U1RQI8,E1CKY7,O60237,A0A0S2Z473,A0A0S2Z4Q8,H7C4R6,A0A0U1RQP2	PPP1R12B	protein phosphatase 1 regulatory subunit 12B [Source:HGNC Symbol%3BAcc:HGNC:7619]	2.86159	6.47074
ENSG00000134369	1.11915	0.0217858	1	up	1:+:201622885-201826969	ENSG00000134369	89796	H7BZD9,Q8NEY1,A0A0A0MRJ3,H0Y6F6,H0YA94,A4FUT7	NAV1	neuron navigator 1 [Source:HGNC Symbol%3BAcc:HGNC:15989]	3.92956	8.86101
ENSG00000188229	-1.15353508394921	0.0218216	1	down	9:+:137241287-137243707	ENSG00000188229	10383	P68371	TUBB4B	tubulin beta 4B class IVb [Source:HGNC Symbol%3BAcc:HGNC:20771]	215.355	100.496
ENSG00000114626	1.18139	0.021847	1	up	3:+:127672935-127680926	ENSG00000114626	80325	F2Z3F5,H7C4W8,Q969K4,L8E906	ABTB1	ankyrin repeat and BTB domain containing 1 [Source:HGNC Symbol%3BAcc:HGNC:18275]	3.92034	9.2299
ENSG00000270210	Inf	0.022158	1	up	2:+:28425945-28426719	ENSG00000270210	-	-	-	novel transcript	0	1.09408
ENSG00000143850	1.13514	0.0221675	1	up	1:-:204218853-204377665	ENSG00000143850	22874	A0A5F9ZH45,A0A1B0GW03,A0A1B0GUN5,A5XEJ5,A5XEJ7,A5XEJ3,Q5VTI5,A5XEJ4,A5XEJ6,Q96FR0,Q9Y2H5,A5XEJ2,A5XEJ8	PLEKHA6	pleckstrin homology domain containing A6 [Source:HGNC Symbol%3BAcc:HGNC:17053]	16.4888	37.596
ENSG00000184220	-1.25839765896293	0.0222128	1	down	3:+:99817837-100181732	ENSG00000184220	84319	H7C515,C9J384,C9IY68,F8WC72,Q9BQ75	CMSS1	cms1 ribosomal small subunit homolog [Source:HGNC Symbol%3BAcc:HGNC:28666]	4.39611	1.90763
ENSG00000154274	2.03262	0.022303	1	up	4:+:37453925-37623495	ENSG00000154274	55286	D6RFF1,Q8IY42	C4orf19	chromosome 4 open reading frame 19 [Source:HGNC Symbol%3BAcc:HGNC:25618]	0.23925	1.01619
ENSG00000134317	1.14341	0.0223145	1	up	2:+:9951693-10002277	ENSG00000134317	29841	F8WFB0,B7Z1S6,Q9NZI5,C9JYY8	GRHL1	grainyhead like transcription factor 1 [Source:HGNC Symbol%3BAcc:HGNC:17923]	4.49699	10.3125
ENSG00000238164	1.89895	0.0224872	1	up	1:-:2549920-2557031	ENSG00000238164	115110	-	TNFRSF14-AS1	TNFRSF14 antisense RNA 1 [Source:HGNC Symbol%3BAcc:HGNC:26966]	0.23961	0.92767
ENSG00000111348	1.11373	0.0226868	1	up	12:-:14942031-14961728	ENSG00000111348	397	F5H2R5,F5H3P3,H0YGX7,A0A024RAS5,F5H6Q0,P52566	ARHGDIB	Rho GDP dissociation inhibitor beta [Source:HGNC Symbol%3BAcc:HGNC:679]	31.6203	71.035
ENSG00000261236	-1.15321972680484	0.0227243	1	down	8:-:144262045-144291438	ENSG00000261236	23246	Q6DKJ9,B4DEN9,A8K3R2,A0A075B729,Q14137,Q4G0D9,B2RDN4	BOP1	BOP1 ribosomal biogenesis factor [Source:HGNC Symbol%3BAcc:HGNC:15519]	17.2628	8.05748
ENSG00000104369	-1.56119971413483	0.0227419	1	down	8:-:74234700-74321540	ENSG00000104369	56704	E5RHU9,Q9HDC5,Q86VR1,Q4KMX3	JPH1	junctophilin 1 [Source:HGNC Symbol%3BAcc:HGNC:14201]	2.4756	0.87087
ENSG00000137507	1.64286	0.022844	1	up	11:-:76657524-76670747	ENSG00000137507	2615	A0A024R5J7,C9JYU3,Q14392	LRRC32	leucine rich repeat containing 32 [Source:HGNC Symbol%3BAcc:HGNC:4161]	0.67456	2.18681
ENSG00000139684	-1.14061057139227	0.0230122	1	down	13:-:46771256-46797420	ENSG00000139684	2098	X6RA14,A0A140VJJ2,H7BZT7,P10768,U3KQT1	ESD	esterase D [Source:HGNC Symbol%3BAcc:HGNC:3465]	21.2254	9.99401
ENSG00000112208	-1.14160432210852	0.0233771	1	down	6:+:57172326-57189833	ENSG00000112208	9532	O95816	BAG2	BAG cochaperone 2 [Source:HGNC Symbol%3BAcc:HGNC:938]	10.6829	5.0266
ENSG00000215244	1.92481	0.023476	1	up	10:+:6271169-6353827	ENSG00000215244	399715	-	LINC02649	long intergenic non-protein coding RNA 2649 [Source:HGNC Symbol%3BAcc:HGNC:54134]	0.2529	0.99681
ENSG00000175602	-1.17516919748339	0.0235263	1	down	11:+:65890673-65891635	ENSG00000175602	11007	Q15834	CCDC85B	coiled-coil domain containing 85B [Source:HGNC Symbol%3BAcc:HGNC:24926]	51.9876	23.899
ENSG00000077092	2.23676	0.0238613	1	up	3:+:25174332-25597932	ENSG00000077092	5915	F1D8S6,Q5QHG3,Q6FHY0,D6RBI3,Q86UC5,P10826,Q15299	RARB	retinoic acid receptor beta [Source:HGNC Symbol%3BAcc:HGNC:9865]	0.1808	0.88464
ENSG00000132646	-1.10263759312119	0.0238629	1	down	20:-:5114953-5126626	ENSG00000132646	5111	Q6FHF5,Q7Z6A2,P12004,Q7Z6A1,Q7Z6A0,Q7Z6A3,Q6FI35	PCNA	proliferating cell nuclear antigen [Source:HGNC Symbol%3BAcc:HGNC:8729]	150.738	72.868
ENSG00000227155	1.8652	0.0238976	1	up	9:-:452492-492248	ENSG00000227155	-	-	-	novel transcript	0.38281	1.44777
ENSG00000130038	-1.33104543964245	0.0239497	1	down	12:-:3606633-3764819	ENSG00000130038	84766	H7BXT2,H0YFI5,Q9BSW2	CRACR2A	calcium release activated channel regulator 2A [Source:HGNC Symbol%3BAcc:HGNC:28657]	1.74261	0.71905
ENSG00000075131	-1.38502221055037	0.0240794	1	down	15:-:66336191-66386746	ENSG00000075131	54962	H3BU04,H3BQ83,H3BVG9,Q9BVW5,H3BTH1	TIPIN	TIMELESS interacting protein [Source:HGNC Symbol%3BAcc:HGNC:30750]	6.56454	2.60923
ENSG00000161981	-1.21814545023626	0.0242088	1	down	16:+:53828-57669	ENSG00000161981	79622	B8ZZ06,Q9BV90,Q4TT61,H7BYR9	SNRNP25	small nuclear ribonucleoprotein U11/U12 subunit 25 [Source:HGNC Symbol%3BAcc:HGNC:14161]	15.801	7.05062
ENSG00000079215	-1.16637868197319	0.024231	1	down	5:+:36596588-36688334	ENSG00000079215	6507	E7EUV6,A0A7P0TA03,A0A7P0TB50,A0A7P0T8T4,A0A7P0T9A4,A0A7P0TAF5,A0A7P0T807,A0A087X0U3,A0A7P0T8R2,A0A7P0Z4F7,A0A7P0T911,A0A7P0T8Q1,A0A7P0TAW2,A0A7P0T9Z4,A0A7P0T9P1,A0A024R050,A0A7P0T7Q9,A0A087WT87,A0A7P0TAG7,A0A7P0Z4R4,A0A7P0T800,A0A7P0T8P5,Q7Z5T0,E7EUS7,A0A7P0T8H5,Q8N169,P43003	SLC1A3	solute carrier family 1 member 3 [Source:HGNC Symbol%3BAcc:HGNC:10941]	2.41204	1.11561
ENSG00000089127	1.09824	0.0242847	1	up	12:+:112905856-112933219	ENSG00000089127	4938	A0A7P0T854,F8VPW7,C6EMZ7,A0A7P0TB35,Q1P9K4,P00973,A0A7P0Z4N8,A0A7P0T9Q4,Q3ZM02,H0YIB8,A0A7P0TBG0,B4DWE7,A0A7P0T960,A0A7P0TAY6,A0A7P0T879,S4R467,A0A7P0T8F9,A0A7P0T8E1,F8VUC8,S4R3A5,A0A7P0Z4B6,A0A7P0Z444,A0A7P0T9J4,A0A6Q8PHR1,A7YIG8	OAS1	2'-5'-oligoadenylate synthetase 1 [Source:HGNC Symbol%3BAcc:HGNC:8086]	6.52961	14.5122
ENSG00000155846	-1.43778888392534	0.0242871	1	down	5:+:149730298-149855022	ENSG00000155846	133522	Q8TAL0,B7ZM40,H0Y713,Q86YN6	PPARGC1B	PPARG coactivator 1 beta [Source:HGNC Symbol%3BAcc:HGNC:30022]	1.1772	0.4511
ENSG00000086570	-1.09770775399106	0.0243258	1	down	5:-:151504092-151591331	ENSG00000086570	2196	H0YBK2,Q6PIA2,Q9NYQ8,L8E7M5	FAT2	FAT atypical cadherin 2 [Source:HGNC Symbol%3BAcc:HGNC:3596]	12.6031	6.11332
ENSG00000197119	1.2213	0.0247743	1	up	14:-:100291116-100306547	ENSG00000197119	123096	G3V441,G3V5F4,G3V4H8,G3V477,Q8N8R3	SLC25A29	solute carrier family 25 member 29 [Source:HGNC Symbol%3BAcc:HGNC:20116]	1.96592	4.75834
ENSG00000157601	1.09617	0.0248904	1	up	21:+:41420020-41470071	ENSG00000157601	4599	A0A7P0Z4E0,H9KVD0,H9KVC3,H9KVC9,H9KVC7,A0A7P0T9I6,P20591,A0A7P0T9R0,F8W8T1	MX1	MX dynamin like GTPase 1 [Source:HGNC Symbol%3BAcc:HGNC:7532]	5.93929	13.1813
ENSG00000130204	-1.11277467365324	0.0249705	1	down	19:+:44890569-44903689	ENSG00000130204	10452	O96008,K7EKG4,K7EJ57,K7EKG6	TOMM40	translocase of outer mitochondrial membrane 40 [Source:HGNC Symbol%3BAcc:HGNC:18001]	24.5702	11.7942
ENSG00000179241	-1.35607423413398	0.0250685	1	down	11:+:35943981-36232136	ENSG00000179241	143458	E9PR86,Q86YD5	LDLRAD3	low density lipoprotein receptor class A domain containing 3 [Source:HGNC Symbol%3BAcc:HGNC:27046]	4.17849	1.6945
ENSG00000272482	1.75489	0.0250948	1	up	1:-:12618900-12619244	ENSG00000272482	-	-	-	novel transcript	5.81228	20.3639
ENSG00000205220	1.12573	0.0251223	1	up	16:-:67934506-67936864	ENSG00000205220	5699	J3QQN1,P40306,Q6IB22	PSMB10	proteasome 20S subunit beta 10 [Source:HGNC Symbol%3BAcc:HGNC:9538]	20.5539	46.5599
ENSG00000234678	1.20656	0.025151	1	up	1:-:201995696-202010463	ENSG00000234678	102723465	-	ELF3-AS1	ELF3 antisense RNA 1 [Source:HGNC Symbol%3BAcc:HGNC:40211]	2.83256	6.78625
ENSG00000231982	-2.47631081654832	0.0251546	1	down	3:+:186826549-186827337	ENSG00000231982	-	-	-	MCF.2 cell line derived transforming sequence-like 2 (MCF2L2) pseudogene	6.88667	1.28471
ENSG00000168078	-1.17476572669329	0.0252001	1	down	8:-:27809624-27838082	ENSG00000168078	55872	Q96KB5,E5RIE1,E5RFX4	PBK	PDZ binding kinase [Source:HGNC Symbol%3BAcc:HGNC:18282]	20.7868	9.55846
ENSG00000108561	-1.09059270939499	0.0252601	1	down	17:-:5432777-5448830	ENSG00000108561	708	I3L3Q7,I3L3B0,A0A0G2JLC0,Q07021	C1QBP	complement C1q binding protein [Source:HGNC Symbol%3BAcc:HGNC:1243]	81.4117	39.685
ENSG00000105856	1.15461	0.0252892	1	up	7:+:107168961-107202522	ENSG00000105856	26959	H7C574,C9JPK6,C9JAW1,C9J8V6,U3KQE5,H7C4S2,A0A024R722,C9JQU7,O60381,Q8IV16,C9J5U3	HBP1	HMG-box transcription factor 1 [Source:HGNC Symbol%3BAcc:HGNC:23200]	3.75086	8.66852
ENSG00000236698	-1.56008630868433	0.0253007	1	down	1:-:16685621-16686055	ENSG00000236698	280661	-	EIF1AXP1	EIF1AX pseudogene 1 [Source:HGNC Symbol%3BAcc:HGNC:19900]	24.1243	8.49304
ENSG00000235162	-1.51813099224295	0.0253695	1	down	12:+:105235290-105396097	ENSG00000235162	387882	F8VXK5,I7HHH9,F8VQD4,Q8TAD7,F8W1S6	C12orf75	chromosome 12 open reading frame 75 [Source:HGNC Symbol%3BAcc:HGNC:35164]	4.34356	1.57429
ENSG00000150961	1.0898	0.0254465	1	up	4:-:118722823-118838683	ENSG00000150961	9871	E9PC44,D6RGJ5,O94855,E9PG84,D6RAE2,D6RBM1,Q4W5D3,E9PDM8,Q49AI3	SEC24D	SEC24 homolog D%2C COPII coat complex component [Source:HGNC Symbol%3BAcc:HGNC:10706]	7.45226	16.4661
ENSG00000204323	1.99362	0.0255362	1	up	17:+:75633434-75641404	ENSG00000204323	643008	Q71RC9	SMIM5	small integral membrane protein 5 [Source:HGNC Symbol%3BAcc:HGNC:40030]	0.209	0.86403
ENSG00000110002	1.18604	0.0255398	1	up	11:+:124115404-124147721	ENSG00000110002	4013	B4DHS6,O00534	VWA5A	von Willebrand factor A domain containing 5A [Source:HGNC Symbol%3BAcc:HGNC:6658]	2.80563	6.62684
ENSG00000117877	-1.85612745575796	0.0255533	1	down	19:+:45406644-45410737	ENSG00000117877	10849	K7EMH2,O15446,K7EQC8	POLR1G	RNA polymerase I subunit G [Source:HGNC Symbol%3BAcc:HGNC:24219]	1.65169	0.47361
ENSG00000115541	-1.12456022786245	0.0256476	1	down	2:+:197500140-197503449	ENSG00000115541	3336	B8ZZ54,B8ZZL8,A0A024R3X7,P61604	HSPE1	heat shock protein family E (Hsp10) member 1 [Source:HGNC Symbol%3BAcc:HGNC:5269]	38.1688	18.1729
ENSG00000279662	1.54076	0.0256761	1	up	16:-:10445309-10449747	ENSG00000279662	-	-	-	TEC	0.85829	2.59233
ENSG00000163584	-1.13101872859545	0.0258059	1	down	3:-:170864875-170870208	ENSG00000163584	200916	Q6P5R6,H0Y8C2,Q5JWX6,F8WDK8,C9JYQ9	RPL22L1	ribosomal protein L22 like 1 [Source:HGNC Symbol%3BAcc:HGNC:27610]	31.0253	14.7057
ENSG00000140044	1.11062	0.0258368	1	up	14:+:75427716-75474111	ENSG00000140044	122953	A0A024R6D7,H0YKE4,Q8WYK2	JDP2	Jun dimerization protein 2 [Source:HGNC Symbol%3BAcc:HGNC:17546]	6.15123	13.789
ENSG00000164086	-1.25334680445919	0.0258617	1	down	3:-:52048919-52056571	ENSG00000164086	1849	Q16829,H7C4Z0	DUSP7	dual specificity phosphatase 7 [Source:HGNC Symbol%3BAcc:HGNC:3073]	4.85775	2.11534
ENSG00000052344	1.08592	0.0258862	1	up	16:-:31131433-31135727	ENSG00000052344	5652	Q16651,H3BUJ8,H3BVC8	PRSS8	serine protease 8 [Source:HGNC Symbol%3BAcc:HGNC:9491]	28.3991	62.5805
ENSG00000165125	1.08602	0.025898	1	up	7:-:142871208-142885745	ENSG00000165125	55503	Q9Y260,V5NAT2,A0A0J9YXP5,C9JHY1,A0A1X7SBT1,A0A0G2JMR5,C9J9W0,A0A0J9YW11,Q9H1D0	TRPV6	transient receptor potential cation channel subfamily V member 6 [Source:HGNC Symbol%3BAcc:HGNC:14006]	6.53643	14.4047
ENSG00000253302	2.50424	0.025968	1	up	8:+:73420004-73441526	ENSG00000253302	100128126	-	STAU2-AS1	STAU2 antisense RNA 1 [Source:HGNC Symbol%3BAcc:HGNC:44101]	0.17598	1.03644
ENSG00000110375	1.506	0.0261932	1	up	11:+:118925164-118958559	ENSG00000110375	7379	O00526	UPK2	uroplakin 2 [Source:HGNC Symbol%3BAcc:HGNC:12579]	3.74644	11.0461
ENSG00000102243	1.09696	0.0263087	1	up	X:+:136532215-136556807	ENSG00000102243	51442	Q99991,Q5H916,Q99990,H0Y5G3	VGLL1	vestigial like family member 1 [Source:HGNC Symbol%3BAcc:HGNC:20985]	100.352	222.837
ENSG00000109511	-1.81635482653904	0.0266077	1	down	4:+:168092537-168187736	ENSG00000109511	11199	Q9UJ72	ANXA10	annexin A10 [Source:HGNC Symbol%3BAcc:HGNC:534]	3.02169	0.89066
ENSG00000144681	-1.19620289735559	0.0266381	1	down	3:+:36380503-36548007	ENSG00000144681	6769	Q8WUK8,E9PEA7,C9J3Z9,F8WB25,Q99469	STAC	SH3 and cysteine rich domain [Source:HGNC Symbol%3BAcc:HGNC:11353]	8.39262	3.80229
ENSG00000144648	1.83482	0.0266798	1	up	3:+:42804752-42887974	ENSG00000144648	1238	V9GYM0,V9GYX0,V9GZ70,V9GYB7,O00590	ACKR2	atypical chemokine receptor 2 [Source:HGNC Symbol%3BAcc:HGNC:1565]	0.28157	1.0427
ENSG00000234840	2.15172	0.0268694	1	up	9:+:22646200-22824213	ENSG00000234840	441389	-	LINC01239	long intergenic non-protein coding RNA 1239 [Source:HGNC Symbol%3BAcc:HGNC:49796]	0.20595	0.95004
ENSG00000238266	-1.13852236671917	0.0268859	1	down	10:+:6779549-6879450	ENSG00000238266	100507127	-	LINC00707	long intergenic non-protein coding RNA 707 [Source:HGNC Symbol%3BAcc:HGNC:44691]	5.49929	2.5931
ENSG00000072571	-1.09079585660325	0.026967	1	down	5:+:163460203-163491941	ENSG00000072571	3161	Q6PIR6,Q05D84,E5RIH2,Q6PG44,B9UCQ3,O75330,Q6NSC0,E5RI30,Q05DM0	HMMR	hyaluronan mediated motility receptor [Source:HGNC Symbol%3BAcc:HGNC:5012]	25.5669	12.4611
ENSG00000196950	-1.10050724481249	0.027015	1	down	2:+:195575977-195737702	ENSG00000196950	57181	C9J0F5,E7ENT5,E7EV45,F2Z341,Q05C42,Q9ULF5,A0A024R3W5	SLC39A10	solute carrier family 39 member 10 [Source:HGNC Symbol%3BAcc:HGNC:20861]	12.1178	5.8665
ENSG00000119705	-1.12893967045091	0.0270154	1	down	14:+:77708071-77761104	ENSG00000119705	81892	H0YJ07,H0YJI1,G3V4X6,G3V2S9,H0YJ40,A0A087WUN7,H0YJU7,H0YJW7,Q9GZT3	SLIRP	SRA stem-loop interacting RNA binding protein [Source:HGNC Symbol%3BAcc:HGNC:20495]	22.3566	10.6121
ENSG00000121753	-1.53180592914002	0.0273355	1	down	1:-:31727117-31764893	ENSG00000121753	576	A2A3C2,A2A3C1,A2A3C4,A2A3C6,A2A3C3,O60241,E9PND1	ADGRB2	adhesion G protein-coupled receptor B2 [Source:HGNC Symbol%3BAcc:HGNC:944]	1.37026	0.49195
ENSG00000174871	1.71997	0.0274208	1	up	11:+:66278175-66285301	ENSG00000174871	254263	E9PIT8,E9PJQ8,Q6PI25,E9PS15	CNIH2	cornichon family AMPA receptor auxiliary protein 2 [Source:HGNC Symbol%3BAcc:HGNC:28744]	0.99715	3.41007
ENSG00000234737	3.32736	0.0275529	1	up	3:+:32258940-32260230	ENSG00000234737	729211	-	KRT18P15	keratin 18 pseudogene 15 [Source:HGNC Symbol%3BAcc:HGNC:32449]	0.10355	1.07901
ENSG00000278771	2.75799	0.0278025	1	up	14:-:49853616-49853914	ENSG00000278771	378707	-	RN7SL3	RNA component of signal recognition particle 7SL3 [Source:HGNC Symbol%3BAcc:HGNC:23135]	0.8942	6.27932
ENSG00000272977	1.91927	0.0278139	1	up	22:+:25476218-25479971	ENSG00000272977	-	-	-	novel transcript	0.3205	1.25841
ENSG00000167653	1.17285	0.0278493	1	up	8:+:142670308-142682725	ENSG00000167653	8000	D3DWI6,H0YAA6,O43653	PSCA	prostate stem cell antigen [Source:HGNC Symbol%3BAcc:HGNC:9500]	9.81955	22.9824
ENSG00000157193	-1.07689139357331	0.0278635	1	down	1:-:53242364-53328469	ENSG00000157193	7804	A0A590UK45,A0A590UJH5,Q14114,A0A590UJT0,E9PP15,H0YEV6,A0A590UJ30,A0A590UK97,H0YEA5,E9PKG2,A0A590UJJ8,H0YCA4,D3DQ39,A0A590UJF9,A0A590UKB1,A0A590UJQ4,A0A590UJ57,A0A590UJ98,A0A590UJ39,A0A590UJV3,A0A590UK84,A0A590UK53,A0A590UJJ9,A0A590UKB5	LRP8	LDL receptor related protein 8 [Source:HGNC Symbol%3BAcc:HGNC:6700]	6.18862	3.0455
ENSG00000170515	-1.06972268639567	0.0281025	1	down	12:+:56104537-56113910	ENSG00000170515	5036	Q6PIN5,A0A024RB85,F8VR77,Q9UQ80,F8W0A3,F8VZ69,Q05D08	PA2G4	proliferation-associated 2G4 [Source:HGNC Symbol%3BAcc:HGNC:8550]	47.2743	23.3802
ENSG00000152284	1.81939	0.028193	1	up	2:+:85133392-85310387	ENSG00000152284	83439	Q53T87,C9JPE3,Q9HCS4	TCF7L1	transcription factor 7 like 1 [Source:HGNC Symbol%3BAcc:HGNC:11640]	0.34695	1.27117
ENSG00000239703	Inf	0.0282043	1	up	15:-:56029684-56029981	ENSG00000239703	106479429	-	RN7SL568P	RNA%2C 7SL%2C cytoplasmic 568%2C pseudogene [Source:HGNC Symbol%3BAcc:HGNC:46584]	0	2.6421
ENSG00000235354	Inf	0.0282043	1	up	7:+:103348601-103348771	ENSG00000235354	100132499	-	RPS29P16	ribosomal protein S29 pseudogene 16 [Source:HGNC Symbol%3BAcc:HGNC:35560]	0	4.60436
ENSG00000138380	1.39421	0.0282466	1	up	2:+:202912214-202988263	ENSG00000138380	79800	C9JCD6,F8WDH0,C9JSN4,F6SXV3,F8WC01,C9JZI6,C9JI92,C9JN29,C9JL40,F8WDW1,C9JT99,A0A1B0GX63,C9JBK9,Q8N187,Q9NXV6,C9JZ91	CARF	calcium responsive transcription factor [Source:HGNC Symbol%3BAcc:HGNC:14435]	0.58169	1.5872
ENSG00000277758	1.24858	0.0284153	1	up	10:-:47744717-47763592	ENSG00000277758	-	-	-	novel protein identical to synaptotagmin XV	0.92763	2.28812
ENSG00000105357	1.07142	0.0284337	1	up	19:+:50188186-50310542	ENSG00000105357	79784	A1L2Z2,Q7Z406,A0A2R8Y454,A0A0C4DFM8,M0QY43,A0A2R8Y4C3	MYH14	myosin heavy chain 14 [Source:HGNC Symbol%3BAcc:HGNC:23212]	10.9302	23.845
ENSG00000172009	-1.07953925302595	0.0285674	1	down	19:+:2785503-2815807	ENSG00000172009	7064	Q9BW75,K7EL32,K7EKB6,K7EMU4,K7EL02,Q96CV8,K7EIK4,K7EP46,P52888	THOP1	thimet oligopeptidase 1 [Source:HGNC Symbol%3BAcc:HGNC:11793]	13.4745	6.61882
ENSG00000176058	1.2021	0.0286604	1	up	9:-:137191617-137204193	ENSG00000176058	286262	H3BLU1,Q4KMQ1	TPRN	taperin [Source:HGNC Symbol%3BAcc:HGNC:26894]	2.60733	6.22739
ENSG00000144381	-1.16427295345681	0.0287438	1	down	2:-:197486584-197516737	ENSG00000144381	3329	A0A7I2V5K3,A0A0S2Z415,Q53SE2,A0A7I2V5M1,C9J0S9,A0A7I2V2X6,E7EXB4,C9JCQ4,B9VP19,A0A0S2Z477,F8WBB1,E7ESH4,A0A7I2YQK6,B3GQS7,B9VPB4,Q53QD5,A0A7I2YQ71,A0A024R3X4,B9VP24,A0A7I2V369,P10809,C9JL19,C9JL25,A0A7I2V599	HSPD1	heat shock protein family D (Hsp60) member 1 [Source:HGNC Symbol%3BAcc:HGNC:5261]	106.881	49.5063
ENSG00000035664	1.41231	0.0287935	1	up	15:-:63907036-64072033	ENSG00000035664	23604	A0A024R603,H0YL86,H0YKW8,H0YLP5,Q1RMF4,Q9UIK4,H0YMK1	DAPK2	death associated protein kinase 2 [Source:HGNC Symbol%3BAcc:HGNC:2675]	0.39775	1.099
ENSG00000175130	1.06626	0.0288422	1	up	1:-:32333839-32336233	ENSG00000175130	65108	P49006	MARCKSL1	MARCKS like 1 [Source:HGNC Symbol%3BAcc:HGNC:7142]	45.1805	98.2126
ENSG00000249852	2.46676	0.0290578	1	up	7:-:227554-229557	ENSG00000249852	-	-	-	TEC	0.20012	1.14844
ENSG00000131188	-1.57257877626532	0.0293172	1	down	5:+:177446445-177456286	ENSG00000131188	80758	A0A024R7R8,D6RFJ4,Q8TB68	PRR7	proline rich 7%2C synaptic [Source:HGNC Symbol%3BAcc:HGNC:28130]	5.1475	1.79657
ENSG00000250644	1.74935	0.0293889	1	up	11:-:1734821-1763954	ENSG00000250644	-	-	-	novel protein	0.37543	1.31033
ENSG00000026950	1.06101	0.0295655	1	up	6:+:26402237-26415208	ENSG00000026950	11119	E7EPR2,E9PFB8,A6PVC0,O00481	BTN3A1	butyrophilin subfamily 3 member A1 [Source:HGNC Symbol%3BAcc:HGNC:1138]	12.9845	28.123
ENSG00000159403	1.07091	0.0296785	1	up	12:-:7080214-7092540	ENSG00000159403	715	B4DPQ0,F5H2D0,F5H1N6,F5GWL0,F5H3N3,F5H6Y3,A0A3B3ITU4,F5H3A3,D3DUT5,A0A3B3ISR2,F5H1V0,P00736	C1R	complement C1r [Source:HGNC Symbol%3BAcc:HGNC:1246]	8.46602	18.4628
ENSG00000102996	1.07448	0.0297274	1	up	16:+:58025754-58046901	ENSG00000102996	4324	H3BT97,A0A024R6U8,P51511	MMP15	matrix metallopeptidase 15 [Source:HGNC Symbol%3BAcc:HGNC:7161]	36.6671	80.1618
ENSG00000137747	1.13577	0.0297358	1	up	11:-:117900641-117929459	ENSG00000137747	84000	E9PR79,Q9BYE2	TMPRSS13	transmembrane serine protease 13 [Source:HGNC Symbol%3BAcc:HGNC:29808]	3.92158	8.94545
ENSG00000171084	-1.41859531869203	0.0298038	1	down	3:+:125916620-125930024	ENSG00000171084	100125556	Q05BU3	FAM86JP	family with sequence similarity 86 member J%2C pseudogene [Source:HGNC Symbol%3BAcc:HGNC:44097]	5.38657	2.09177
ENSG00000074527	1.06567	0.029921	1	up	12:-:95657807-95791189	ENSG00000074527	59277	L8ECJ3,A0A6I8PS14,Q9HB63,F8W0I7	NTN4	netrin 4 [Source:HGNC Symbol%3BAcc:HGNC:13658]	30.0441	65.2827
ENSG00000168243	-1.20968612671921	0.029926	1	down	1:-:235547685-235650754	ENSG00000168243	2786	B1APZ0,P50150	GNG4	G protein subunit gamma 4 [Source:HGNC Symbol%3BAcc:HGNC:4407]	5.53364	2.48371
ENSG00000135124	1.17548	0.0301244	1	up	12:+:121209861-121234106	ENSG00000135124	5025	F6SFZ6,F5H2S3,F5GZQ9,Q99571,H0YF70,F5H1M6,B7Z4R5,K4KBD6	P2RX4	purinergic receptor P2X 4 [Source:HGNC Symbol%3BAcc:HGNC:8535]	1.86877	4.38178
ENSG00000228107	3.97372	0.0301523	1	up	21:+:36360630-36362040	ENSG00000228107	-	-	-	novel transcript%2C sense overlapping MORC3	0.11215	1.82915
ENSG00000268307	3.97372	0.0301523	1	up	19:+:58400221-58400679	ENSG00000268307	110806301	-	LINC02560	long intergenic non-protein coding RNA 2560 [Source:HGNC Symbol%3BAcc:HGNC:53600]	0.14562	2.3751
ENSG00000228232	-1.28899699302744	0.0303204	1	down	X:-:39787132-39788136	ENSG00000228232	2616	-	GAPDHP1	glyceraldehyde-3-phosphate dehydrogenase pseudogene 1 [Source:HGNC Symbol%3BAcc:HGNC:4159]	20.2851	8.61772
ENSG00000148835	-1.3661278987979	0.0304289	1	down	10:+:103367976-103389065	ENSG00000148835	6877	Q15542	TAF5	TATA-box binding protein associated factor 5 [Source:HGNC Symbol%3BAcc:HGNC:11539]	4.79928	1.93273
ENSG00000156966	1.18655	0.0305541	1	up	2:+:231395710-231401164	ENSG00000156966	93010	Q8NFL0	B3GNT7	UDP-GlcNAc:betaGal beta-1%2C3-N-acetylglucosaminyltransferase 7 [Source:HGNC Symbol%3BAcc:HGNC:18811]	3.83892	9.07062
ENSG00000167191	1.17344	0.0306292	1	up	16:-:19856691-19886167	ENSG00000167191	51704	A0A024QYX2,H3BT93,H3BN33,H3BQV9,H3BSJ1,Q9NZH0,H3BT47	GPRC5B	G protein-coupled receptor class C group 5 member B [Source:HGNC Symbol%3BAcc:HGNC:13308]	2.27023	5.3156
ENSG00000204248	1.65885	0.0306754	1	up	6:-:33162681-33192499	ENSG00000204248	1302	A2AAS7,A0A0C4DFS1,A0A0G2JL35,A0A140TA54,A0A140T9A1,A0A0G2JHD9,Q6LCP7,A0A140T9W8,A0A140T9I7,J3JS72,A0A0G2JI07,A0A140T9X7,A0A140TA43,A0A140T9N0,H0YIS1,Q4VXY6,P13942,A0A140T9N1	COL11A2	collagen type XI alpha 2 chain [Source:HGNC Symbol%3BAcc:HGNC:2187]	0.30861	1.01161
ENSG00000168496	-1.05333081566266	0.0307099	1	down	11:+:61792911-61797238	ENSG00000168496	2237	I3L3E9,Q6FHX6,B4DWZ4,P39748,F5H1Y3	FEN1	flap structure-specific endonuclease 1 [Source:HGNC Symbol%3BAcc:HGNC:3650]	67.4798	33.7544
ENSG00000188277	1.72436	0.0307146	1	up	15:+:40769980-40772449	ENSG00000188277	643338	A8K5M9	C15orf62	chromosome 15 open reading frame 62 [Source:HGNC Symbol%3BAcc:HGNC:34489]	0.75771	2.59915
ENSG00000185745	1.05516	0.0307305	1	up	10:+:89392546-89406487	ENSG00000185745	3434	P09914	IFIT1	interferon induced protein with tetratricopeptide repeats 1 [Source:HGNC Symbol%3BAcc:HGNC:5407]	14.081	30.3744
ENSG00000057657	1.40073	0.0307306	1	up	6:+:105993463-106109939	ENSG00000057657	639	Q5T4E8,A0A3B3IU23,A1YZ20,Q3SYG0,O75626,B2REA4,B2REA5	PRDM1	PR/SET domain 1 [Source:HGNC Symbol%3BAcc:HGNC:9346]	0.79219	2.17137
ENSG00000186193	-1.09967597367701	0.0308046	1	down	9:-:137062127-137070557	ENSG00000186193	89958	Q86UD0	SAPCD2	suppressor APC domain containing 2 [Source:HGNC Symbol%3BAcc:HGNC:28055]	15.7026	7.60637
ENSG00000272933	1.17772	0.0308419	1	up	10:-:102642792-102644140	ENSG00000272933	-	-	-	novel transcript	10.8016	25.3664
ENSG00000173638	-1.18688513596154	0.0309672	1	down	21:-:45493572-45573365	ENSG00000173638	6573	D3DSM6,H0Y4T2,A2VCN1,C9J8K6,P41440,C9JKP4,E9PIL5,H3BTQ3	SLC19A1	solute carrier family 19 member 1 [Source:HGNC Symbol%3BAcc:HGNC:10937]	2.75456	1.25605
ENSG00000127564	-1.07775529757145	0.0310026	1	down	16:-:2968024-2980479	ENSG00000127564	9088	A6NHV6,Q99640,I3L136,Q0IJ49,B4DZM6,I3L4Y0,I3L1H7,I3L4K3,I3L2S4,I3L3P0	PKMYT1	protein kinase%2C membrane associated tyrosine/threonine 1 [Source:HGNC Symbol%3BAcc:HGNC:29650]	15.5479	7.64674
ENSG00000272695	-1.62406443699201	0.0310721	1	down	13:+:113864112-113866834	ENSG00000272695	100506394	-	GAS6-DT	GAS6 divergent transcript [Source:HGNC Symbol%3BAcc:HGNC:43694]	3.75961	1.26617
ENSG00000129235	-1.09300400971409	0.0310935	1	down	17:+:6640985-6644541	ENSG00000129235	84817	L8E9G3,Q9BRA2,I3L2R6,I3L3M7,I3L0K2	TXNDC17	thioredoxin domain containing 17 [Source:HGNC Symbol%3BAcc:HGNC:28218]	17.7391	8.6327
ENSG00000116106	1.27953	0.0311718	1	up	2:-:221418027-221574202	ENSG00000116106	2043	C9JEM6,Q58F15,F8WBU0,Q53TA0,E9PG71,C9JFX5,H7C1N8,C9JIX8,H7C2W7,Q584H6,F5GZZ5,P54764,A1MA61	EPHA4	EPH receptor A4 [Source:HGNC Symbol%3BAcc:HGNC:3388]	1.1326	2.85427
ENSG00000165091	1.2742	0.0311855	1	up	9:+:72521608-72838297	ENSG00000165091	117531	A0A2R8YDA3,Q8TDI8,A0A2R8YDJ2,A4FUA6,A4FU59,A0A2R8YGM2,Q3MI88,A0A494C0T8,A0A2R8YDK2,A5D8Y1,A0A2R8Y434	TMC1	transmembrane channel like 1 [Source:HGNC Symbol%3BAcc:HGNC:16513]	1.00507	2.52355
ENSG00000232233	-2.32548591430055	0.0312671	1	down	3:-:186810880-186825521	ENSG00000232233	102724699	-	LINC02043	long intergenic non-protein coding RNA 2043 [Source:HGNC Symbol%3BAcc:HGNC:52883]	1.27699	0.26448
ENSG00000275989	-3.00355781941319	0.0312678	1	down	13:-:110945478-110971603	ENSG00000275989	-	-	-	sperm acrosome associated 7 (SPACA7) pseudogene	2.1796	0.28214
ENSG00000162062	-1.35994932386877	0.0312702	1	down	16:+:2460086-2464963	ENSG00000162062	80178	H3BU38,Q7L2K0,H3BND0,H3BTF6,H3BPH1	TEDC2	tubulin epsilon and delta complex 2 [Source:HGNC Symbol%3BAcc:HGNC:25849]	5.4684	2.21165
ENSG00000177666	1.05001	0.0312923	1	up	11:+:818914-825573	ENSG00000177666	57104	A0A0K0L4Y0,A0A1W6R6W1,G4WMG7,A0A142EFS1,A0A0K0L4Y8,A0A0U1WL47,Q96AD5	PNPLA2	patatin like phospholipase domain containing 2 [Source:HGNC Symbol%3BAcc:HGNC:30802]	18.5641	39.9025
ENSG00000126603	1.18785	0.0314789	1	up	16:+:4314761-4339597	ENSG00000126603	84662	Q9BZE0	GLIS2	GLIS family zinc finger 2 [Source:HGNC Symbol%3BAcc:HGNC:29450]	2.87057	6.7887
ENSG00000101220	-1.11683950033293	0.0314839	1	down	20:-:3753508-3767781	ENSG00000101220	54976	H7BYU9,Q9GZN8	C20orf27	chromosome 20 open reading frame 27 [Source:HGNC Symbol%3BAcc:HGNC:15873]	26.7882	12.8228
ENSG00000238045	1.85965	0.0316518	1	up	16:-:29808636-29821252	ENSG00000238045	-	-	-	novel transcript%2C antisense to C16orf53 and MVP	0.31443	1.18461
ENSG00000137648	1.04732	0.0318788	1	up	11:+:118077012-118121890	ENSG00000137648	56649	E5RIH1,E5RJR8,Q9NRS4,G3V124,H0YAX8,H0YBM5,A0A087WTU6,E7ESG9	TMPRSS4	transmembrane serine protease 4 [Source:HGNC Symbol%3BAcc:HGNC:11878]	10.7975	23.1655
ENSG00000155629	1.64707	0.0320475	1	up	10:-:96593315-96720514	ENSG00000155629	118788	Q6ZUJ8	PIK3AP1	phosphoinositide-3-kinase adaptor protein 1 [Source:HGNC Symbol%3BAcc:HGNC:30034]	0.39954	1.29904
ENSG00000277196	1.71069	0.0322637	1	up	KI270734.1:-:138082-161852	ENSG00000277196	-	-	-	-	0.77819	2.64421
ENSG00000134824	-1.22826410658788	0.0322869	1	down	11:+:61792980-61867354	ENSG00000134824	9415	F5H622,F5GZ92,F5GZU2,O95864,L8E950,E5RGZ5,E5RHL3,E5RGD8	FADS2	fatty acid desaturase 2 [Source:HGNC Symbol%3BAcc:HGNC:3575]	2.30552	1.02157
ENSG00000030419	1.04292	0.0323835	1	up	2:-:212999691-213152427	ENSG00000030419	22807	E7EUI1,E7EPU0,Q9UKS7,A0A0A0MSL2,B4DWF2,A0A0A0MT14,E7ES26	IKZF2	IKAROS family zinc finger 2 [Source:HGNC Symbol%3BAcc:HGNC:13177]	5.9509	12.7284
ENSG00000196796	2.91927	0.032652	1	up	16:+:29038655-29052726	ENSG00000196796	730153	-	NPIPB10P	nuclear pore complex interacting protein family%2C member B10%2C pseudogene [Source:HGNC Symbol%3BAcc:HGNC:37455]	0.1481	1.16299
ENSG00000142227	-2.38884797529798	0.0327499	1	down	19:+:48321509-48330553	ENSG00000142227	2014	M0QZ66,M0QXS0,Q6IBD3,M0R122,M0R1L9,A0A024QZF8,M0QXN1,P54852	EMP3	epithelial membrane protein 3 [Source:HGNC Symbol%3BAcc:HGNC:3335]	1.30025	0.25772
ENSG00000172927	-1.14448786081143	0.0327902	1	down	11:+:69294151-69367726	ENSG00000172927	26579	A0A024R5F1,F5H0B3,Q96EZ4	MYEOV	myeloma overexpressed [Source:HGNC Symbol%3BAcc:HGNC:7563]	9.77555	4.59047
ENSG00000122547	-1.19976951237578	0.0328828	1	down	7:+:36153254-36301538	ENSG00000122547	80820	H7C4A5,Q7L9B9	EEPD1	endonuclease/exonuclease/phosphatase family domain containing 1 [Source:HGNC Symbol%3BAcc:HGNC:22223]	5.71473	2.58268
ENSG00000092470	-1.13196678662735	0.0329242	1	down	15:+:43826980-43868412	ENSG00000092470	79968	A0A0C4DFX7,C9JE56,Q9H967	WDR76	WD repeat domain 76 [Source:HGNC Symbol%3BAcc:HGNC:25773]	9.77722	4.63127
ENSG00000276851	-Inf	0.0329464	1	down	17:+:50094065-50094647	ENSG00000276851	-	-	-	novel transcript	1.1465	0
ENSG00000109814	-1.06253992690442	0.0330884	1	down	4:-:39498755-39528311	ENSG00000109814	7358	E7ETF4,E7EV97,E7ER95,O60701,L8E902,E7ER83,D6RHF4,E9PBD2	UGDH	UDP-glucose 6-dehydrogenase [Source:HGNC Symbol%3BAcc:HGNC:12525]	95.969	47.6997
ENSG00000275552	1.77209	0.0332802	1	up	14:-:22595808-22598946	ENSG00000275552	-	-	-	novel transcript%2C antisense ABHD4	0.57557	2.04076
ENSG00000137266	1.06638	0.0332899	1	up	6:-:3268962-3457050	ENSG00000137266	63027	A1A5C7,H7C4T9,Q7L9D0,C9IZW5,F8WBC7,C9J4Z0	SLC22A23	solute carrier family 22 member 23 [Source:HGNC Symbol%3BAcc:HGNC:21106]	3.97633	8.6444
ENSG00000140511	1.34145	0.0334281	1	up	15:-:88877294-88895597	ENSG00000140511	145864	H3BTH8,H3BT26,H3BRY4,A0A024RC58,Q96S86	HAPLN3	hyaluronan and proteoglycan link protein 3 [Source:HGNC Symbol%3BAcc:HGNC:21446]	1.78167	4.68689
ENSG00000065534	-1.16331101579821	0.0334439	1	down	3:-:123610049-123884332	ENSG00000065534	4638	Q06S79,Q15746,Q3B765,Q05B97,Q05D81,F8WBL7,Q05B98,D6R9C2	MYLK	myosin light chain kinase [Source:HGNC Symbol%3BAcc:HGNC:7590]	1.43832	0.66666
ENSG00000274750	1.46938	0.0337207	1	up	6:+:26224199-26227473	ENSG00000274750	8353	P68431	H3C6	H3 clustered histone 6 [Source:HGNC Symbol%3BAcc:HGNC:4769]	1.4471	4.15975
ENSG00000176890	-1.15804190236199	0.0337705	1	down	18:+:657653-673578	ENSG00000176890	7298	Q53Y97,P04818	TYMS	thymidylate synthetase [Source:HGNC Symbol%3BAcc:HGNC:12441]	13.3903	6.22912
ENSG00000260177	-4.00355781941319	0.0338535	1	down	16:-:87780134-87806476	ENSG00000260177	-	-	-	novel transcript	1.2378	0.08011
ENSG00000133627	-1.34125323015887	0.0339341	1	down	7:+:152759749-152855378	ENSG00000133627	57180	Q9P1U1	ACTR3B	actin related protein 3B [Source:HGNC Symbol%3BAcc:HGNC:17256]	2.55204	1.04561
ENSG00000196220	1.10148	0.0340316	1	up	3:-:8980591-9363053	ENSG00000196220	9901	O43295,A0A2X0U4U8,A0A087WZH4,Q8IXS7	SRGAP3	SLIT-ROBO Rho GTPase activating protein 3 [Source:HGNC Symbol%3BAcc:HGNC:19744]	1.18678	2.64356
ENSG00000135624	-1.04197443229652	0.0341456	1	down	2:+:73233420-73253021	ENSG00000135624	10574	A0A0D9SG95,Q99832,F8WAM2,B7Z1C9,F8WBP8,Q6IBT3	CCT7	chaperonin containing TCP1 subunit 7 [Source:HGNC Symbol%3BAcc:HGNC:1622]	81.9926	41.3381
ENSG00000119922	1.03109	0.0341979	1	up	10:+:89283694-89309271	ENSG00000119922	3433	A0A7P0TAT2,Q05DN2,Q8IZ03,A0A087X279,A0A7P0T8R6,P09913,A0A7P0T8B3	IFIT2	interferon induced protein with tetratricopeptide repeats 2 [Source:HGNC Symbol%3BAcc:HGNC:5409]	19.4683	41.3008
ENSG00000097096	1.19299	0.0342737	1	up	1:-:85156889-85201016	ENSG00000097096	84144	Q5VT97,A0A2X0SFY5	SYDE2	synapse defective Rho GTPase homolog 2 [Source:HGNC Symbol%3BAcc:HGNC:25841]	1.8367	4.35917
ENSG00000167325	-1.03297850254526	0.0342861	1	down	11:+:4094707-4138932	ENSG00000167325	6240	E9PRY9,H0YCY7,E9PJ62,E9PL69,E9PP77,P23921	RRM1	ribonucleotide reductase catalytic subunit M1 [Source:HGNC Symbol%3BAcc:HGNC:10451]	53.3877	27.0847
ENSG00000070961	-1.15983050769062	0.0343346	1	down	12:-:89588049-89709300	ENSG00000070961	490	F8W1V5,Q58F24,E7ERY9,A0A0U1RQU3,A0A024RBC7,Q3L582,H0YHH6,P20020,A1X4P7	ATP2B1	ATPase plasma membrane Ca2+ transporting 1 [Source:HGNC Symbol%3BAcc:HGNC:814]	3.30688	1.53644
ENSG00000169035	-1.58226132966266	0.0344271	1	down	19:-:50976468-50984099	ENSG00000169035	5650	P49862,X2J4X7,A0A024R4H6,Q6DTY1,A0A2H4GDB2,M0QYU8,A0A2H4GDB6,X2J289	KLK7	kallikrein related peptidase 7 [Source:HGNC Symbol%3BAcc:HGNC:6368]	3.14001	1.08859
ENSG00000137440	-1.21678377477804	0.0348015	1	down	4:-:15935577-15938740	ENSG00000137440	9982	Q14512	FGFBP1	fibroblast growth factor binding protein 1 [Source:HGNC Symbol%3BAcc:HGNC:19695]	17.4648	7.80039
ENSG00000175274	1.04003	0.0349789	1	up	11:-:44885903-44951306	ENSG00000175274	9537	E9PMY0,E9PMW4,O14683,E9PN66,E9PPM1,E9PIN5,E9PIK4,E9PQ46,E9PS55,E9PKN9,U3KQ32,E9PKZ4,E9PNB3	TP53I11	tumor protein p53 inducible protein 11 [Source:HGNC Symbol%3BAcc:HGNC:16842]	20.7667	44.3292
ENSG00000132507	-1.10580787766114	0.0349861	1	down	17:+:7306999-7312463	ENSG00000132507	1984	I3L397,P63241,I3L504,Q8WXQ9	EIF5A	eukaryotic translation initiation factor 5A [Source:HGNC Symbol%3BAcc:HGNC:3300]	264.875	127.762
ENSG00000167861	1.09088	0.0350151	1	up	17:-:74950742-74973166	ENSG00000167861	283987	E9PMS4,Q8IV36,X6R4D2,E9PIM7,J3KSF1	HID1	HID1 domain containing [Source:HGNC Symbol%3BAcc:HGNC:15736]	3.79669	8.39526
ENSG00000168685	-1.0343448104432	0.0350668	1	down	5:+:35852695-35879603	ENSG00000168685	3575	F6IQ79,D6RDM4,D6RG28,H0YA41,D6RCR9,B8YG18,P16871,F6IQ80	IL7R	interleukin 7 receptor [Source:HGNC Symbol%3BAcc:HGNC:6024]	18.1426	9.19543
ENSG00000111716	-1.06608960260743	0.0353162	1	down	12:-:21635342-21757857	ENSG00000111716	3945	A0A5F9ZHM4,C9J7H8,A8MW50,Q5U077,F5H793,P07195	LDHB	lactate dehydrogenase B [Source:HGNC Symbol%3BAcc:HGNC:6541]	21.1302	10.4766
ENSG00000075223	1.02773	0.0354511	1	up	7:-:80742538-80922359	ENSG00000075223	10512	F8WEP9,Q75MX0,F2Z2Y0,Q75L25,Q99985	SEMA3C	semaphorin 3C [Source:HGNC Symbol%3BAcc:HGNC:10725]	10.2453	21.6843
ENSG00000101868	-1.10062523737335	0.0357093	1	down	X:+:24693873-24996986	ENSG00000101868	5422	A0A7I2V2V3,A6NMQ1,A0A5F9ZHW2,L8ECG9,P09884	POLA1	DNA polymerase alpha 1%2C catalytic subunit [Source:HGNC Symbol%3BAcc:HGNC:9173]	2.82464	1.36736
ENSG00000156284	1.47517	0.0358025	1	up	21:-:30214006-30216097	ENSG00000156284	9073	P56748	CLDN8	claudin 8 [Source:HGNC Symbol%3BAcc:HGNC:2050]	1.72535	4.97954
ENSG00000167994	-1.47913686062708	0.0358342	1	down	11:-:61897301-61920269	ENSG00000167994	5866	E9PK89,Q8TBN0,H0YD19	RAB3IL1	RAB3A interacting protein like 1 [Source:HGNC Symbol%3BAcc:HGNC:9780]	3.05823	1.1388
ENSG00000223855	1.69277	0.0359409	1	up	7:+:520391-525238	ENSG00000223855	441307	-	HRAT92	heart tissue-associated transcript 92 [Source:NCBI gene (formerly Entrezgene)%3BAcc:441307]	0.44179	1.48262
ENSG00000101400	1.05717	0.0359421	1	up	20:-:33407957-33443763	ENSG00000101400	6640	Q13424,Q29RY0,B3KTR0	SNTA1	syntrophin alpha 1 [Source:HGNC Symbol%3BAcc:HGNC:11167]	14.7226	31.8028
ENSG00000185238	-1.07541188003918	0.0360218	1	down	11:+:20387558-20509338	ENSG00000185238	10196	Q8WUV3,E9PLF6,O60678,E9PRB4	PRMT3	protein arginine methyltransferase 3 [Source:HGNC Symbol%3BAcc:HGNC:30163]	9.91098	4.88232
ENSG00000278627	Inf	0.0360931	1	up	17:-:58202352-58203003	ENSG00000278627	-	-	-	novel transcript%2C antisense to EPX	0	1.11469
ENSG00000012048	-1.02458401617122	0.0362207	1	down	17:-:43044295-43170245	ENSG00000012048	672	A0A024R1Y1,A0A6B7FU98,A0A6B7FUC3,A0A068BCB8,Q3YB51,G3XAC3,A0A6B7FU28,Q7KYU6,A0A6B7FVK7,A0A7G8KP81,A0A2R8Y7V5,Q5YLB2,A0A6B7FUE8,A0A494C182,A0A6B7FW63,A0A6B7FVL7,A0A6B7FX59,A0A024R1V0,K7EPC7,A0A386IPW3,C6YB47,K4K7V3,A0A140HIE9,A0A6B7FUA0,K4JXS7,E7EUM2,A0A345G166,K7EJW3,A0A068BFV4,Q3YB50,A0A3G1CIL4,K4JUB1,A0A024R1V8,A0A6B7FWY8,Q3YB52,Q6P671,A0A6B7FX64,A0A0N9E014,A0A068BI32,A0A345G165,A0A386IPY7,A0A6…	BRCA1	BRCA1 DNA repair associated [Source:HGNC Symbol%3BAcc:HGNC:1100]	12.9071	6.58627
ENSG00000167183	1.70327	0.0362695	1	up	17:-:47951967-47957883	ENSG00000167183	79170	Q9BU68	PRR15L	proline rich 15 like [Source:HGNC Symbol%3BAcc:HGNC:28149]	1.14034	3.85486
ENSG00000182481	-1.03651500453966	0.0366366	1	down	17:+:68035636-68047364	ENSG00000182481	3838	J3QLL0,A0A7I2V487,A0A7I2V351,Q7Z726,J3QL07,A0A7I2V3Z3,J3KS65,P52292,A0A7I2YQE1	KPNA2	karyopherin subunit alpha 2 [Source:HGNC Symbol%3BAcc:HGNC:6395]	47.9188	24.2507
ENSG00000214944	1.06318	0.0366678	1	up	5:+:73626158-73941993	ENSG00000214944	64283	A0A2X0U2G7,D6RGZ3,D6RAP0,Q8N1W1	ARHGEF28	Rho guanine nucleotide exchange factor 28 [Source:HGNC Symbol%3BAcc:HGNC:30322]	1.83613	3.98286
ENSG00000234084	3.89126	0.0367018	1	up	6:+:135301568-135307158	ENSG00000234084	-	-	-	novel transcript	0.11584	1.78441
ENSG00000108439	-1.08959170672455	0.0368971	1	down	17:+:47941506-47949308	ENSG00000108439	55163	J3QQV6,A0A286YFA1,J3QQZ9,A0A286YF38,A0A286YF16,Q9NVS9,A0A286YFL3	PNPO	pyridoxamine 5'-phosphate oxidase [Source:HGNC Symbol%3BAcc:HGNC:30260]	8.67171	4.23005
ENSG00000213585	-1.03769002370706	0.0368987	1	down	5:-:133971871-134004975	ENSG00000213585	7416	P21796,L8ECA2,C9JI87	VDAC1	voltage dependent anion channel 1 [Source:HGNC Symbol%3BAcc:HGNC:12669]	121.187	61.2802
ENSG00000100526	-1.08719227543688	0.0370147	1	down	14:+:54396849-54420218	ENSG00000100526	1033	F8WD24,A0A087WW25,G3V1K6,A0A087WWK3,A0A0S2KP18,F5H232,G3V2J7,Q16667,Q00526,H7C0S3	CDKN3	cyclin dependent kinase inhibitor 3 [Source:HGNC Symbol%3BAcc:HGNC:1791]	25.0472	12.2384
ENSG00000166106	-1.46117510743087	0.0370517	1	down	11:+:130448645-130476645	ENSG00000166106	170689	Q8TE58	ADAMTS15	ADAM metallopeptidase with thrombospondin type 1 motif 15 [Source:HGNC Symbol%3BAcc:HGNC:16305]	1.65823	0.62521
ENSG00000130816	-1.02247550783672	0.0371433	1	down	19:-:10133342-10231286	ENSG00000130816	1786	A0A7I2V5F6,K7ENW7,I6L9H2,K7ERQ1,A0A7I2V5F1,K7EKC3,K7ER10,A0A7I2V3F8,K7EJL0,A0A7I2YQQ0,A0A7I2V490,K7ELB1,K7EP77,K7ENQ6,K7EMU8,A0A7I2V5D0,A0A024R7E3,A0A7I2V311,K7EIZ6,P26358,A0A7I2V2G5,A0A7I2YQA8	DNMT1	DNA methyltransferase 1 [Source:HGNC Symbol%3BAcc:HGNC:2976]	17.9327	9.16412
ENSG00000197785	-1.08372816809717	0.0371844	1	down	1:+:1512162-1534685	ENSG00000197785	55210	Q5SV16,Q9NVI7,H0Y2W2	ATAD3A	ATPase family AAA domain containing 3A [Source:HGNC Symbol%3BAcc:HGNC:25567]	14.0518	6.8824
ENSG00000181649	-1.21857071038404	0.0373769	1	down	11:-:2928273-2929420	ENSG00000181649	7262	Q53GA4	PHLDA2	pleckstrin homology like domain family A member 2 [Source:HGNC Symbol%3BAcc:HGNC:12385]	23.6124	10.5331
ENSG00000175183	-1.68162972452583	0.037615	1	down	12:-:76858709-76879023	ENSG00000175183	1466	A0A024RBB5,F8VQR7,F8VW96,Q16527	CSRP2	cysteine and glycine rich protein 2 [Source:HGNC Symbol%3BAcc:HGNC:2470]	0.96109	0.31102
ENSG00000147804	-1.28510340194452	0.0377851	1	down	8:-:144409742-144416844	ENSG00000147804	55630	A0A0S2Z5G2,Q6P5W5,E9PQ16,A0A0S2Z5G8	SLC39A4	solute carrier family 39 member 4 [Source:HGNC Symbol%3BAcc:HGNC:17129]	3.36755	1.4345
ENSG00000234353	2.86269	0.037895	1	up	22:-:23638492-23640762	ENSG00000234353	-	-	-	immunoglobulin lambda-like polypeptide 1 (IGLL1) pseudogene	0.22133	1.67122
ENSG00000260012	2.86269	0.037895	1	up	16:+:47262741-47263500	ENSG00000260012	-	-	-	proteasome (prosome%2C macropain) subunit%2C beta type%2C 5 (PSMB5) pseudogene	0.26385	1.99227
ENSG00000221995	1.26439	0.0379763	1	up	17:-:29073521-29078857	ENSG00000221995	9220	O95411	TIAF1	TGFB1-induced anti-apoptotic factor 1 [Source:HGNC Symbol%3BAcc:HGNC:11803]	1.41523	3.52928
ENSG00000214706	-1.02817094833144	0.0382409	1	down	3:-:50287732-50292918	ENSG00000214706	7866	F8WEI6,A0A0R4J2F6,H7C444,H7C2Z4,Q12894	IFRD2	interferon related developmental regulator 2 [Source:HGNC Symbol%3BAcc:HGNC:5457]	23.4683	11.9457
ENSG00000149485	-1.00956616880918	0.0382507	1	down	11:-:61799627-61829318	ENSG00000149485	3992	I3ZNN6,F5H1Q7,C9J425,H0YB97,F5H5X5,I3ZNE2,F5H3U5,I3ZNS6,I3ZNS3,I3ZNL9,F5H8G5,A0A0A0MR51,F5H3P6,I3ZNT3,F5H2R9,F5H852,I3ZNE3,F5GYH4,I3ZNH3,F5GWE3,H7C2V0,F5H0Y2,C9JJB3,O60427,F5H2H3,I3ZNL2,I3ZNS1	FADS1	fatty acid desaturase 1 [Source:HGNC Symbol%3BAcc:HGNC:3574]	20.4419	10.5403
ENSG00000149328	-1.10030747013327	0.038281	1	down	11:+:134331874-134378341	ENSG00000149328	89944	Q8IW92	GLB1L2	galactosidase beta 1 like 2 [Source:HGNC Symbol%3BAcc:HGNC:25129]	5.34362	2.58733
ENSG00000003402	1.04921	0.0384177	1	up	2:+:201116154-201176687	ENSG00000003402	8837	M0QYM0,M0R1A8,F8WBH9,A0A024R3Y3,C9JV51,C9J4Q0,C9JSU3,C9J408,M0QY57,E9PAP3,A0A024R3Y4,A0A0A0MR92,O15519,A0A336TY74	CFLAR	CASP8 and FADD like apoptosis regulator [Source:HGNC Symbol%3BAcc:HGNC:1876]	1.34699	2.89367
ENSG00000136235	1.17832	0.0384248	1	up	7:+:23235967-23275108	ENSG00000136235	10457	A0A3B3ISS6,Q96F58,Q14956,A0A024RA55,Q8IXJ5	GPNMB	glycoprotein nmb [Source:HGNC Symbol%3BAcc:HGNC:4462]	1.89002	4.44035
ENSG00000270115	1.86989	0.0384619	1	up	1:+:33261212-33261680	ENSG00000270115	-	-	-	novel transcript	2.2803	8.65216
ENSG00000256282	1.86989	0.0384619	1	up	11:-:18590093-18599683	ENSG00000256282	-	-	-	mitochondrial carrier homolog 1 (C. elegans) (MTCH1)	0.54929	2.08416
ENSG00000219700	3.19611	0.0385316	1	up	6:-:109288571-109290503	ENSG00000219700	100533665	-	PTCHD3P3	patched domain containing 3 pseudogene 3 [Source:HGNC Symbol%3BAcc:HGNC:44947]	0.14755	1.40383
ENSG00000129521	-1.08608597210527	0.0385365	1	down	14:-:33924227-34462774	ENSG00000129521	112399	F8VR39,F8W1G2,Q3T1B0,G3V3M1,A6XP73,Q9H6Z9	EGLN3	egl-9 family hypoxia inducible factor 3 [Source:HGNC Symbol%3BAcc:HGNC:14661]	5.83715	2.85428
ENSG00000103942	-1.1497673243653	0.0385569	1	down	15:-:82836946-82986153	ENSG00000103942	9455	Q9NSB8,H0YNR9	HOMER2	homer scaffold protein 2 [Source:HGNC Symbol%3BAcc:HGNC:17513]	1.94811	0.91147
ENSG00000171314	-1.06782490210825	0.0386566	1	down	10:+:97426191-97433444	ENSG00000171314	5223	P18669,Q6FHK8,Q6P6D7,Q0D2Q6,Q6FHU2	PGAM1	phosphoglycerate mutase 1 [Source:HGNC Symbol%3BAcc:HGNC:8888]	239.786	118.746
ENSG00000119772	1.0906	0.0387256	1	up	2:-:25227855-25342590	ENSG00000119772	1788	Q8WVA9,A0A0C4DG02,F8WE91,Q9Y6K1,Q6PJ37	DNMT3A	DNA methyltransferase 3 alpha [Source:HGNC Symbol%3BAcc:HGNC:2978]	1.41132	3.1201
ENSG00000198176	-1.01119923050267	0.0387274	1	down	13:+:113584721-113641473	ENSG00000198176	7027	Q14186,F5H452,A0A024RDY4,Q5JSB5,Q5JSB6	TFDP1	transcription factor Dp-1 [Source:HGNC Symbol%3BAcc:HGNC:11749]	67.591	34.812
ENSG00000165689	-1.04187475096429	0.0387833	1	down	9:-:136401922-136410614	ENSG00000165689	10807	H7C331,A0A0A0MRP9,B5MDD7,Q96C92	ENTR1	endosome associated trafficking regulator 1 [Source:HGNC Symbol%3BAcc:HGNC:10667]	21.1302	10.6539
ENSG00000106404	1.45958	0.0388581	1	up	7:-:101232092-101238820	ENSG00000106404	24146	C9J3Z2,H7C2D7,Q96FX9,P56746,C9JHQ4	CLDN15	claudin 15 [Source:HGNC Symbol%3BAcc:HGNC:2036]	1.22454	3.49615
ENSG00000223783	1.4487	0.0388868	1	up	3:-:195836193-195860404	ENSG00000223783	101929697	-	LINC01983	long intergenic non-protein coding RNA 1983 [Source:HGNC Symbol%3BAcc:HGNC:52813]	3.89848	11.0469
ENSG00000177685	1.30814	0.0390267	1	up	11:+:826144-831991	ENSG00000177685	283229	E9PPF3,E9PRE5,E9PHZ8,E9PK04,Q8N4Y2	CRACR2B	calcium release activated channel regulator 2B [Source:HGNC Symbol%3BAcc:HGNC:28703]	1.45582	3.7423
ENSG00000116299	-1.47183733996901	0.039039	1	down	1:+:109113679-109206781	ENSG00000116299	57535	H0YDD2,E9PLY8,E9PS21,E9PIF6,E9PMS2,Q6UXG2,E9PLQ2,E9PB18	ELAPOR1	endosome-lysosome associated apoptosis and autophagy regulator 1 [Source:HGNC Symbol%3BAcc:HGNC:29618]	1.00327	0.37549
ENSG00000128266	-1.85916791007801	0.0391243	1	down	22:+:23070519-23125032	ENSG00000128266	2781	Q8IY73,Q8N652,P19086	GNAZ	G protein subunit alpha z [Source:HGNC Symbol%3BAcc:HGNC:4395]	1.03616	0.29648
ENSG00000203727	-1.20054183307992	0.0391676	1	down	6:+:147508690-147737547	ENSG00000203727	389432	H3BS43,Q5TGI4	SAMD5	sterile alpha motif domain containing 5 [Source:HGNC Symbol%3BAcc:HGNC:21180]	3.39456	1.53329
ENSG00000145107	-1.4809323742887	0.0392204	1	down	3:-:196319342-196338503	ENSG00000145107	116211	Q05DG1,Q96DZ7,H7C405,C9JCD5,B7ZW46	TM4SF19	transmembrane 4 L six family member 19 [Source:HGNC Symbol%3BAcc:HGNC:25167]	4.71655	1.75412
ENSG00000275464	-1.18406233448337	0.0393965	1	down	21:-:5130871-5154658	ENSG00000275464	-	-	-	novel protein%2C similar to PWP2 periodic tryptophan protein homolog (yeast) PWP2	3.12671	1.42853
ENSG00000162591	1.01152	0.0394201	1	up	1:-:3487951-3611508	ENSG00000162591	1953	H7C5N9,H7C557,O75095	MEGF6	multiple EGF like domains 6 [Source:HGNC Symbol%3BAcc:HGNC:3232]	5.86092	12.2661
ENSG00000255135	-1.57471452060932	0.0394516	1	down	11:-:76435559-76444687	ENSG00000255135	-	-	-	novel transcript	6.58285	2.29413
ENSG00000178075	1.03377	0.0395372	1	up	3:+:113828182-113947174	ENSG00000178075	54762	C9J7B8,C9K0V2,E9PHT3,B3KUR5,B4DF12,F8WCA8,Q8IYS0	GRAMD1C	GRAM domain containing 1C [Source:HGNC Symbol%3BAcc:HGNC:25252]	4.62429	9.8284
ENSG00000100558	-1.06669216435918	0.0395583	1	down	14:-:67386984-67412167	ENSG00000100558	26499	G3V337,H0YJ64,H0YIZ5,Q9NYT0,H0YJD0	PLEK2	pleckstrin 2 [Source:HGNC Symbol%3BAcc:HGNC:19238]	30.8432	15.286
ENSG00000179348	1.04582	0.0395792	1	up	3:-:128479427-128493201	ENSG00000179348	2624	C9J965,A0A1D5RMQ8,P23769	GATA2	GATA binding protein 2 [Source:HGNC Symbol%3BAcc:HGNC:4171]	6.54222	14.0213
ENSG00000053372	-1.06830998333579	0.0395923	1	down	1:+:19251805-19260128	ENSG00000053372	51154	Q9UKD2	MRTO4	MRT4 homolog%2C ribosome maturation factor [Source:HGNC Symbol%3BAcc:HGNC:18477]	18.6193	9.21746
ENSG00000164163	-1.00533174618468	0.039676	1	down	4:+:145098288-145129524	ENSG00000164163	6059	H0Y990,D6R9I9,D6RGF4,P61221	ABCE1	ATP binding cassette subfamily E member 1 [Source:HGNC Symbol%3BAcc:HGNC:69]	19.5693	10.12
ENSG00000116062	-1.00302146831678	0.0396944	1	down	2:+:47695530-47810063	ENSG00000116062	2956	A0A494C0M1,A0A087WYT6,C9JH55,P52701,C9J8Y8,Q3SWU9,A0A087WWJ1,C9J7Y7,F8WAX8,F8W7G9	MSH6	mutS homolog 6 [Source:HGNC Symbol%3BAcc:HGNC:7329]	12.3066	6.3744
ENSG00000186283	-1.01300836373179	0.0397809	1	down	1:+:179082070-179098023	ENSG00000186283	64222	A0A024R943,Q5W0C6,F2Z3J4,Q5W0C9,Q9H497	TOR3A	torsin family 3 member A [Source:HGNC Symbol%3BAcc:HGNC:11997]	30.1656	15.517
ENSG00000136153	1.01488	0.0398259	1	up	13:+:75620434-75859870	ENSG00000136153	4008	E9PK58,U3KQE6,E9PRE3,H0YDQ3,E9PMP7,A0A0A0MTE2,J3KP06,H0Y424,E9PMT2,E9PLU6,F8J2B5,E9PMS6,E9PRJ0,E9PMJ6,H0YE95,H0YDG6,Q8WWI1,E9PJ10,F8WD26	LMO7	LIM domain 7 [Source:HGNC Symbol%3BAcc:HGNC:6646]	3.23343	6.78285
ENSG00000175550	-1.0048114285066	0.0401018	1	down	11:+:65919274-65921563	ENSG00000175550	10589	E9PMW2,E9PNC7,E9PQX9,Q14919,C9JCC6	DRAP1	DR1 associated protein 1 [Source:HGNC Symbol%3BAcc:HGNC:3019]	67.0353	34.679
ENSG00000056277	-1.15930331454406	0.0403949	1	down	X:-:130202707-130268899	ENSG00000056277	55609	Q9UJJ2,Q8ND82	ZNF280C	zinc finger protein 280C [Source:HGNC Symbol%3BAcc:HGNC:25955]	5.5629	2.58557
ENSG00000228314	-1.89664261549668	0.0405555	1	down	21:-:13843133-13848364	ENSG00000228314	54055	-	CYP4F29P	cytochrome P450 family 4 subfamily F member 29%2C pseudogene [Source:HGNC Symbol%3BAcc:HGNC:2647]	2.02431	0.56438
ENSG00000236833	1.78469	0.0405733	1	up	3:-:197660565-197665757	ENSG00000236833	-	-	-	novel transcript	0.86335	3.08796
ENSG00000139597	1.43107	0.0408117	1	up	13:-:32400723-32428311	ENSG00000139597	90634	H0Y2Y5,Q8WTU5,Q9Y273,U3KQ14,A0A0U1RRA5,U3KPU5,A0A0U1RQG8,A0A0U1RR05,Q5TBK1	N4BP2L1	NEDD4 binding protein 2 like 1 [Source:HGNC Symbol%3BAcc:HGNC:25037]	0.61839	1.731
ENSG00000164867	1.32358	0.0408454	1	up	7:+:150991017-151014588	ENSG00000164867	4846	H7C4V4,E7ESA7,O14937,A0A090N8H8,P60323,P29474	NOS3	nitric oxide synthase 3 [Source:HGNC Symbol%3BAcc:HGNC:7876]	0.93539	2.43036
ENSG00000164338	-1.08299228690759	0.0410228	1	down	5:+:73565443-73583380	ENSG00000164338	84135	D6RF65,Q8TED0,H0Y8P4,A0A1Y8EI88	UTP15	UTP15 small subunit processome component [Source:HGNC Symbol%3BAcc:HGNC:25758]	6.21484	3.04549
ENSG00000167741	1.59821	0.0410235	1	up	17:-:4556927-4560818	ENSG00000167741	124975	I3L2G6,B4DPG6,J3KPJ0,Q6P531	GGT6	gamma-glutamyltransferase 6 [Source:HGNC Symbol%3BAcc:HGNC:26891]	0.67666	2.12677
ENSG00000141574	1.03323	0.0410458	1	up	17:-:82321024-82334074	ENSG00000141574	6398	J3QRU5,J3KSN0,Q8WVN6,J3KTR4,J3QR99,J3QQU6,J3QKK2,J3KS40	SECTM1	secreted and transmembrane 1 [Source:HGNC Symbol%3BAcc:HGNC:10707]	10.7304	22.7978
ENSG00000176619	-1.00821725423558	0.0410814	1	down	19:-:2427638-2456959	ENSG00000176619	84823	A0A0A7M1X5,Q03252	LMNB2	lamin B2 [Source:HGNC Symbol%3BAcc:HGNC:6638]	59.5562	30.7372
ENSG00000165732	-1.00420988497949	0.0411553	1	down	10:+:68956170-68985068	ENSG00000165732	9188	Q3SWU7,Q9NR30,Q9NY93	DDX21	DExD-box helicase 21 [Source:HGNC Symbol%3BAcc:HGNC:2744]	59.4891	30.788
ENSG00000049239	1.0022	0.0412121	1	up	1:+:9234774-9271337	ENSG00000049239	9563	O95479	H6PD	hexose-6-phosphate dehydrogenase/glucose 1-dehydrogenase [Source:HGNC Symbol%3BAcc:HGNC:4795]	5.7147	11.883
ENSG00000178921	-1.00218621889071	0.0412272	1	down	17:+:8247618-8270491	ENSG00000178921	5198	J3QSG0,Q6P4B4,B4DJ26,J3QL39,O15067,J3KT98,H0YGH1,J3QSH6,J3KTL4,A8K8N7,Q9BR56,J3KTQ5	PFAS	phosphoribosylformylglycinamidine synthase [Source:HGNC Symbol%3BAcc:HGNC:8863]	16.2894	8.44224
ENSG00000115648	1.01069	0.041235	1	up	2:+:237485428-237555322	ENSG00000115648	79083	C9JI01,Q9BV36,H7C371,H7C052,Q53QV8,H7C3K9,H7C2D8,A0A024R4D3,H7C190,Q53QF3,C9JKV5	MLPH	melanophilin [Source:HGNC Symbol%3BAcc:HGNC:29643]	5.8885	12.3167
ENSG00000165215	1.87419	0.0413076	1	up	7:-:73768997-73770270	ENSG00000165215	1365	Q75L79,O15551	CLDN3	claudin 3 [Source:HGNC Symbol%3BAcc:HGNC:2045]	0.78698	2.99498
ENSG00000197299	-1.07755840085697	0.0417186	1	down	15:+:90717346-90816166	ENSG00000197299	641	H0YLV8,A0A7P0TBM9,H0YNU5,B7ZKN7,A0A3B3IT82,Q3B7X0,P54132	BLM	BLM RecQ like helicase [Source:HGNC Symbol%3BAcc:HGNC:1058]	5.04958	2.48381
ENSG00000265972	1.00875	0.0419672	1	up	1:-:145992435-145996579	ENSG00000265972	10628	L8E7V6,Q9H3M7,B1ALI9	TXNIP	thioredoxin interacting protein [Source:HGNC Symbol%3BAcc:HGNC:16952]	48.7214	101.771
ENSG00000143412	1.0171	0.0420715	1	up	1:+:150982249-150995634	ENSG00000143412	8416	O76027	ANXA9	annexin A9 [Source:HGNC Symbol%3BAcc:HGNC:547]	22.8954	48.1025
ENSG00000146859	1.07576	0.0422724	1	up	7:+:135148072-135166215	ENSG00000146859	55281	Q9NV12	TMEM140	transmembrane protein 140 [Source:HGNC Symbol%3BAcc:HGNC:21870]	8.14925	17.8317
ENSG00000133119	-1.00993673197589	0.0424362	1	down	13:+:33818069-33966558	ENSG00000133119	5983	P40938,A0A024RDQ8,A0A087X270	RFC3	replication factor C subunit 3 [Source:HGNC Symbol%3BAcc:HGNC:9971]	27.831	14.3466
ENSG00000138735	1.19021	0.0427015	1	up	4:-:119494397-119628804	ENSG00000138735	8654	Q4W5L4,G5E9C5,H0YA14,Q9P0K6,Q9P0K4,O76074,C9JGT3,Q9P0K3,Q9P0K5	PDE5A	phosphodiesterase 5A [Source:HGNC Symbol%3BAcc:HGNC:8784]	0.97619	2.31242
ENSG00000070540	1.27834	0.0427755	1	up	17:-:68420948-68457513	ENSG00000070540	55062	A0A024R8L5,K7EKN0,Q5MNZ9,K7ELY0,G5EA37,K7EKC5,K7EK57	WIPI1	WD repeat domain%2C phosphoinositide interacting 1 [Source:HGNC Symbol%3BAcc:HGNC:25471]	1.86598	4.69856
ENSG00000140545	1.02148	0.0429476	1	up	15:-:88898683-88913381	ENSG00000140545	4240	A0A024RC55,A0A024RC59,H0YKS8,H0YKB5,A0A087WUV5,Q08431	MFGE8	milk fat globule EGF and factor V/VIII domain containing [Source:HGNC Symbol%3BAcc:HGNC:7036]	4.73299	9.97407
ENSG00000124207	-1.01934123525132	0.0432927	1	down	20:+:49046246-49096960	ENSG00000124207	1434	P55060	CSE1L	chromosome segregation 1 like [Source:HGNC Symbol%3BAcc:HGNC:2431]	121.246	62.0952
ENSG00000232956	-1.12085777243994	0.0432974	1	down	7:-:44983023-44986961	ENSG00000232956	285958	-	SNHG15	small nucleolar RNA host gene 15 [Source:HGNC Symbol%3BAcc:HGNC:27797]	7.27974	3.47492
ENSG00000228532	-3.89664261549668	0.0433288	1	down	X:-:115718942-115719229	ENSG00000228532	728825	-	SUMO2P21	SUMO2 pseudogene 21 [Source:HGNC Symbol%3BAcc:HGNC:55054]	3.01714	0.2103
ENSG00000170379	-1.30582738853008	0.0434314	1	down	7:+:143620952-143730410	ENSG00000170379	285966	Q8N1I1,A6NFQ2	TCAF2	TRPM8 channel associated factor 2 [Source:HGNC Symbol%3BAcc:HGNC:26878]	2.13767	0.89761
ENSG00000274026	-2.65563451599288	0.0437737	1	down	9:-:67717411-67719178	ENSG00000274026	100131997	A0A158RFU5,Q08E93	FAM27E3	family with sequence similarity 27 member E3 [Source:HGNC Symbol%3BAcc:HGNC:28655]	0.92311	0.15208
ENSG00000011426	-1.02931162020939	0.0438245	1	down	7:+:36389821-36453791	ENSG00000011426	54443	H7C1K5,H7C3R2,H7C1C2,H7C167,A0A024RA49,H7C3S1,C9J0G4,H7C0Y6,C9JJT6,Q9NQW6	ANLN	anillin actin binding protein [Source:HGNC Symbol%3BAcc:HGNC:14082]	89.612	45.5778
ENSG00000118894	-1.33526693509314	0.043844	1	down	16:-:5084284-5097795	ENSG00000118894	196483	K7ES84,K7EIJ3,K7EQE4,Q96G04	EEF2KMT	eukaryotic elongation factor 2 lysine methyltransferase [Source:HGNC Symbol%3BAcc:HGNC:32221]	3.94438	1.6228
ENSG00000132517	1.22036	0.0440241	1	up	17:-:5032600-5052009	ENSG00000132517	55065	Q9NWF4,F5H5Y1	SLC52A1	solute carrier family 52 member 1 [Source:HGNC Symbol%3BAcc:HGNC:30225]	2.0049	4.84952
ENSG00000152256	-1.0608510444607	0.0442379	1	down	2:+:172555373-172608669	ENSG00000152256	5163	C9IYB4,O15530,C9JKT3,Q53R49,F8WC75,Q15118,F8WEJ6	PDK1	pyruvate dehydrogenase kinase 1 [Source:HGNC Symbol%3BAcc:HGNC:8809]	2.74659	1.36674
ENSG00000117411	-1.00452509738498	0.0443025	1	down	1:+:43978943-43991170	ENSG00000117411	8704	A0A7I2V6C7,A0A7I2V436,A0A7I2V4G6,A0A7I2V2X4,O60909	B4GALT2	beta-1%2C4-galactosyltransferase 2 [Source:HGNC Symbol%3BAcc:HGNC:925]	13.6687	7.07257
ENSG00000197641	-1.15242120532767	0.0443506	1	down	18:+:63586989-63604639	ENSG00000197641	5275	C9JL93,F8WE70,B7ZKV6,A0A0A0MQW3,Q9UIV8,H7BZS9	SERPINB13	serpin family B member 13 [Source:HGNC Symbol%3BAcc:HGNC:8944]	5.26297	2.45787
ENSG00000184925	1.98822	0.0445224	1	up	9:+:136949551-136955497	ENSG00000184925	286256	Q5SQ16,R4GN38,Q8IW14,Q6JVE5	LCN12	lipocalin 12 [Source:HGNC Symbol%3BAcc:HGNC:28733]	0.2569	1.05809
ENSG00000279673	-1.45696712956455	0.0446426	1	down	3:+:171460612-171462256	ENSG00000279673	-	-	-	TEC	5.16039	1.95134
ENSG00000261884	1.54488	0.0447693	1	up	16:-:67929614-67936017	ENSG00000261884	-	-	-	novel transcript	0.41151	1.24646
ENSG00000198467	-1.06136035506872	0.0448552	1	down	9:-:35681992-35690056	ENSG00000198467	7169	A7XZE4,D3DRP0,A0A2R8Y6A3,U3KQK2,Q5TCU3,P07951	TPM2	tropomyosin 2 [Source:HGNC Symbol%3BAcc:HGNC:12011]	12.4317	6.18399
ENSG00000101911	-1.02073545713008	0.0449644	1	down	X:+:12791355-12824222	ENSG00000101911	5634	P11908,H7C540,D3YTJ7,A6NMS2	PRPS2	phosphoribosyl pyrophosphate synthetase 2 [Source:HGNC Symbol%3BAcc:HGNC:9465]	20.9879	10.7383
ENSG00000255959	-Inf	0.0449816	1	down	11:-:60835996-60842965	ENSG00000255959	-	-	-	novel transcript%2C antisense to CCDC86	1.20074	0
ENSG00000035499	-1.04377678820867	0.0450481	1	down	5:-:60596912-60700190	ENSG00000035499	55789	A0A2X0SFC1,D6RIB0,Q8WUY9,D6RDV9	DEPDC1B	DEP domain containing 1B [Source:HGNC Symbol%3BAcc:HGNC:24902]	11.9773	6.03105
ENSG00000168453	-1.09502406298822	0.0451278	1	down	8:-:22114419-22133384	ENSG00000168453	55806	A0A0A0WDA6,E5RK80,A0A0A0WDV7,A0A0A0WEW9,O43593,A0A0A0WJ87	HR	HR lysine demethylase and nuclear receptor corepressor [Source:HGNC Symbol%3BAcc:HGNC:5172]	3.92789	1.90882
ENSG00000139343	-1.00494037346331	0.0451837	1	down	12:+:95858928-95903828	ENSG00000139343	6636	A0A0B4J254,F8W0W6,P62306	SNRPF	small nuclear ribonucleoprotein polypeptide F [Source:HGNC Symbol%3BAcc:HGNC:11162]	22.9321	11.8622
ENSG00000126890	-1.01424010216911	0.0453389	1	down	X:-:154651972-154653579	ENSG00000126890	30848	A4FUI5,O75638	CTAG2	cancer/testis antigen 2 [Source:HGNC Symbol%3BAcc:HGNC:2492]	61.5908	31.6549
ENSG00000163053	-1.21806233131932	0.0453935	1	down	2:-:230034982-230068993	ENSG00000163053	151473	C9JME4,Q7RTX9,Q6ZWE5,Q05BQ4,E7EMG7,C9JIV1	SLC16A14	solute carrier family 16 member 14 [Source:HGNC Symbol%3BAcc:HGNC:26417]	3.60498	1.60868
ENSG00000106078	1.09068	0.0454505	1	up	7:-:51016212-51316818	ENSG00000106078	23242	J3KR05,C9J9X1,A0A0J9YWK3,L8E9S2,H7C1N2,O75128,A0A3B3IU00	COBL	cordon-bleu WH2 repeat protein [Source:HGNC Symbol%3BAcc:HGNC:22199]	1.04811	2.31725
ENSG00000197275	-1.59475227384586	0.0454861	1	down	8:-:94371960-94475115	ENSG00000197275	25788	E5RHN9,Q9Y620,E5RJF7,E5RI14	RAD54B	RAD54 homolog B [Source:HGNC Symbol%3BAcc:HGNC:17228]	1.09329	0.37576
ENSG00000204642	1.00181	0.0455294	1	up	6:+:29722775-29738528	ENSG00000204642	3134	Q5JZ47,Q6DU20,A0A1V0E3W8,A0A140T9B7,A0A140T9D2,A0A140T9I8,A0A140T908,A0A140T939,A0A1V0E3U0,A0A140T9K3,A0A3G2C0L7,Q5JZ48,A0A1V0E3U1,A0A140T9S6,Q6DU28,A0A140T9A3,A0A140T9W3,A0A140T9M4,A0A140T9X6,D0EV57,H0Y4J4,A0A1V0E3V1,A0A140T9C2,A0A1V0E3T9,A0A1V0E3V5,Q861E9,A0A1D5RMP3,A0A0G2JNV5,A0A1V0E3U3,A0A140T8X0,A0A0G2JPA3,A0A0D9SF55,A0A140T9D9,Q7YP62,A0A140T9V0,Q54A71,P30511,A0A0D9SFW8,A0A346MPT4,A0A1V0E3W4…	HLA-F	major histocompatibility complex%2C class I%2C F [Source:HGNC Symbol%3BAcc:HGNC:4963]	8.31836	17.2923
ENSG00000131650	-1.50495560349521	0.0456491	1	down	16:+:2964216-2968383	ENSG00000131650	79412	Q8NCW0	KREMEN2	kringle containing transmembrane protein 2 [Source:HGNC Symbol%3BAcc:HGNC:18797]	3.11088	1.13786
ENSG00000223861	3.12573	0.045684	1	up	1:+:151557446-151557940	ENSG00000223861	-	-	-	ribosomal protein S10 (RPS10) pseudogene	0.27007	2.44707
ENSG00000128578	-1.07295512231711	0.0457091	1	down	7:+:129434432-129488399	ENSG00000128578	57464	Q9ULQ0	STRIP2	striatin interacting protein 2 [Source:HGNC Symbol%3BAcc:HGNC:22209]	5.99376	2.95766
ENSG00000269915	2.3063	0.0458327	1	up	11:-:708564-727047	ENSG00000269915	-	-	-	novel transcript%2C antisense to EPS8L2	0.75385	3.8707
ENSG00000164045	-1.12405311159975	0.0460565	1	down	3:-:48157146-48188417	ENSG00000164045	993	A0A024R2R6,P30304,C9JFR5,D8KXX0,C9JH94	CDC25A	cell division cycle 25A [Source:HGNC Symbol%3BAcc:HGNC:1725]	6.28904	2.99538
ENSG00000273136	1.04358	0.0461525	1	up	1:+:120723949-120842110	ENSG00000273136	101060684	A0A087WZS8,A0A087WTG0,A0A087WY62,A0A087WVV8,A0A087WU30,A0A494C053,A0A494C1A6,A0A075B7F9,A0A494C0A2,A0A087WWQ1,A0A087WZB6,B4DH59	NBPF26	NBPF member 26 [Source:HGNC Symbol%3BAcc:HGNC:49571]	3.13411	6.70663
ENSG00000074370	1.15374	0.0463191	1	up	17:-:3923870-3964464	ENSG00000074370	489	A0A0C4DGN3,A0A0C4DGN1,Q93084	ATP2A3	ATPase sarcoplasmic/endoplasmic reticulum Ca2+ transporting 3 [Source:HGNC Symbol%3BAcc:HGNC:813]	1.48364	3.42672
ENSG00000070785	-1.18179983222861	0.0464267	1	down	1:-:44850522-44986722	ENSG00000070785	8891	A0A0D9SEN0,H0Y580,Q9NR50,Q9HA31	EIF2B3	eukaryotic translation initiation factor 2B subunit gamma [Source:HGNC Symbol%3BAcc:HGNC:3259]	5.85914	2.68113
ENSG00000286750	Inf	0.046456	1	up	17:-:76617959-76619128	ENSG00000286750	-	-	-	novel transcript	0	1.29112
ENSG00000267446	Inf	0.046456	1	up	17:-:45371402-45372057	ENSG00000267446	-	-	-	novel transcript	0	1.72595
ENSG00000213600	Inf	0.046456	1	up	3:+:50239618-50239984	ENSG00000213600	-	-	-	novel transcript%2C sense intronic to GNAI2	0	1.8153
ENSG00000286334	Inf	0.046456	1	up	13:-:97278768-97295400	ENSG00000286334	-	-	-	novel transcript%2C antisense to MBNL2	0	1.11036
ENSG00000167600	-1.02318662616212	0.0464898	1	down	19:+:41193210-41207539	ENSG00000167600	29785	M0R2G8,M0R152,M0QYI2,M0R057,M0QY51,Q96SQ9	CYP2S1	cytochrome P450 family 2 subfamily S member 1 [Source:HGNC Symbol%3BAcc:HGNC:15654]	19.1432	9.77793
ENSG00000132003	1.17819	0.0465294	1	up	19:+:13795460-13832230	ENSG00000132003	65249	K7EJI0,K7ERJ6,Q9H7M6	ZSWIM4	zinc finger SWIM-type containing 4 [Source:HGNC Symbol%3BAcc:HGNC:25704]	1.91461	4.49773
ENSG00000128165	1.5325	0.0467406	1	up	22:+:50481543-50486440	ENSG00000128165	79924	Q7Z4H4	ADM2	adrenomedullin 2 [Source:HGNC Symbol%3BAcc:HGNC:28898]	0.54545	1.63804
ENSG00000278831	2.2059	0.046979	1	up	10:+:124623353-124624079	ENSG00000278831	-	-	-	novel transcript%2C antisense to FAM53B	0.64359	3.08241
ENSG00000176809	1.58967	0.0471225	1	up	17:-:64854130-64919480	ENSG00000176809	374819	A0JLV1,F8W7X0,J3KT96,J3QL27,J3QKQ2,A0A0G2JQI7,J3QTJ5,A0A0G2JRT3,J3KT91,A0A0G2JMZ2,O60309,B4DSF2	LRRC37A3	leucine rich repeat containing 37 member A3 [Source:HGNC Symbol%3BAcc:HGNC:32427]	0.24778	0.77419
ENSG00000169991	-1.01117100352306	0.0471647	1	down	1:-:18904280-18956676	ENSG00000169991	126917	J3KNZ4,H0Y4W3,Q5TF58	IFFO2	intermediate filament family orphan 2 [Source:HGNC Symbol%3BAcc:HGNC:27006]	9.24895	4.76366
ENSG00000095585	1.07493	0.0471735	1	up	10:-:96189171-96271587	ENSG00000095585	29760	Q2MD59,Q2MD52,Q2MD47,K7EKR2,Q2MD56,Q2MD51,Q2MD44,Q2MD58,Q2MD46,Q2MD50,Q2MD57,Q2MD54,Q2MD42,Q2MD55,Q2MD48,Q8WV28,Q2MD40	BLNK	B cell linker [Source:HGNC Symbol%3BAcc:HGNC:14211]	2.56084	5.60026
ENSG00000154920	-1.16854655445272	0.0471985	1	down	17:+:50373220-50381483	ENSG00000154920	146956	D6RIT8,H0Y9Z4,F8W714,Q96AY2	EME1	essential meiotic structure-specific endonuclease 1 [Source:HGNC Symbol%3BAcc:HGNC:24965]	6.29046	2.90507
ENSG00000240522	2.55868	0.0476351	1	up	19:-:21149648-21150438	ENSG00000240522	161406	-	RPL7AP10	ribosomal protein L7a pseudogene 10 [Source:HGNC Symbol%3BAcc:HGNC:32433]	0.33801	2.06733
ENSG00000156006	2.55868	0.0476351	1	up	8:+:18391282-18401218	ENSG00000156006	10	A4Z6T7,A4Z6T8,A4Z7F6,A9X854,A4Z6U7,A9X7Q9,E7EWF9,A4Z787,A0A0S2A5S1,Q400I5,A4Z6U9,A4Z7H3,Q9H2H9,Q6N069,A9X844,Q400I7,A4Z7P9,A4Z867,A0A0S2A5X5,A4Z6Y1,A4Z6U4,A4Z7K4,A4Z7J7,A4Z737,A4Z6Y5,A0A0S2A5J2,A4Z7V0,A9X7U6,A9X868,A0A0S2A4Q6,A4Z6T9,A4Z6V9,P11245,A9X7X6,A9X816,A4Z6U6,A4Z6Y3	NAT2	N-acetyltransferase 2 [Source:HGNC Symbol%3BAcc:HGNC:7646]	0.20807	1.27257
ENSG00000257150	1.82764	0.0476624	1	up	12:+:95551582-95673999	ENSG00000257150	100132594	-	PGAM1P5	phosphoglycerate mutase 1 pseudogene 5 [Source:HGNC Symbol%3BAcc:HGNC:42452]	0.42358	1.56082
ENSG00000258130	1.82764	0.0476624	1	up	16:-:30204316-30209071	ENSG00000258130	-	-	-	coiled-coil domain containing 101 (CCDC101) pseudogene	0.37038	1.36478
ENSG00000137843	-1.00517973643718	0.0477095	1	down	15:+:40217428-40277487	ENSG00000137843	56924	H0YL47,H0YK38,Q9NQU5,H0YK74,H0YK91,H0YL16,H0YMS4,A0A024R9Q4,H0YLZ9,H0YKB6,H0YM99,H0YL02	PAK6	p21 (RAC1) activated kinase 6 [Source:HGNC Symbol%3BAcc:HGNC:16061]	8.88288	4.59416
ENSG00000205482	2.12573	0.0477206	1	up	7:-:77052733-77060933	ENSG00000205482	100505767	-	SPDYE18	speedy/RINGO cell cycle regulator family member E18 [Source:HGNC Symbol%3BAcc:HGNC:51514]	0.35064	1.58859
ENSG00000213866	-1.16818852118599	0.0478127	1	down	9:-:35971344-35972318	ENSG00000213866	158373	-	YBX1P10	Y-box binding protein 1 pseudogene 10 [Source:HGNC Symbol%3BAcc:HGNC:42432]	20.9779	9.69041
ENSG00000167695	-1.11374073716361	0.0478623	1	down	17:+:732412-742968	ENSG00000167695	79850	I3L374,I3L183,I3L336,I3L0N4,Q8TBR7	TLCD3A	TLC domain containing 3A [Source:HGNC Symbol%3BAcc:HGNC:29646]	9.55223	4.58223
ENSG00000268903	1.85442	0.0479827	1	up	1:-:135141-135895	ENSG00000268903	-	-	-	novel pseudogene	1.23944	4.65268
ENSG00000102048	-1.50432519271792	0.0480345	1	down	X:-:15235288-15270467	ENSG00000102048	140462	A0A024RBZ4,A0A024RBW2,R4GN94,Q7Z4A2,A0A024RBW7,Q96DX5	ASB9	ankyrin repeat and SOCS box containing 9 [Source:HGNC Symbol%3BAcc:HGNC:17184]	2.98603	1.09267
ENSG00000147536	-1.20734345496079	0.048202	1	down	8:+:41529218-41545030	ENSG00000147536	84296	Q9BRT9,E5RH56,E5RFF9	GINS4	GINS complex subunit 4 [Source:HGNC Symbol%3BAcc:HGNC:28226]	3.19051	1.43435
ENSG00000131238	1.00217	0.0482422	1	up	1:-:40072710-40097260	ENSG00000131238	5538	A0A286YFF7,A0A2C9F2P4,P50897,A0A286YFL6,E9PSE5,A0A286YEP3,A0A286YF39,E9PIA8,E9PP28,E9PK48,A0A286YFE3,Q5T0S4,A0A286YFL8,E9PMG2	PPT1	palmitoyl-protein thioesterase 1 [Source:HGNC Symbol%3BAcc:HGNC:9325]	73.561	152.957
ENSG00000259515	2.00543	0.048412	1	up	14:+:102933574-102937177	ENSG00000259515	-	-	-	novel transcript%2C antisense to CDC42BPB	0.80726	3.36473
ENSG00000138442	-1.00355781941319	0.0485091	1	down	2:-:202874261-203014798	ENSG00000138442	55759	Q53T99,Q9GZL7	WDR12	WD repeat domain 12 [Source:HGNC Symbol%3BAcc:HGNC:14098]	6.39953	3.31351
ENSG00000273628	1.6035	0.0486605	1	up	13:+:24933006-24936796	ENSG00000273628	-	-	-	info tpoly (ADP-ribose) polymerase family%2C member 4 (PARP4) pseudogene	5.48545	17.3043
ENSG00000166788	-1.09217983281236	0.048668	1	down	11:-:18069935-18106087	ENSG00000166788	113174	E9PRZ1,Q96ER3,H0YDM3,E9PMD2,J3KND1,H0YCN7,E9PL53,H0YEK5	SAAL1	serum amyloid A like 1 [Source:HGNC Symbol%3BAcc:HGNC:25158]	9.33074	4.54337
ENSG00000095303	-1.05384997394425	0.0487816	1	down	9:+:122370530-122395703	ENSG00000095303	5742	X6RJD6,A0A087X296,P23219,A0A2R8YDM0,A0A2R8Y6S0	PTGS1	prostaglandin-endoperoxide synthase 1 [Source:HGNC Symbol%3BAcc:HGNC:9604]	6.24036	3.1204
ENSG00000079462	-1.1287193006396	0.0488162	1	down	19:-:42297033-42303546	ENSG00000079462	5050	M0R323,M0QXS6,Q15102,A0A024R0L6,M0R389,M0R1K3,M0QZT2	PAFAH1B3	platelet activating factor acetylhydrolase 1b catalytic subunit 3 [Source:HGNC Symbol%3BAcc:HGNC:8576]	16.7221	7.93876
ENSG00000133328	1.26774	0.0488455	1	up	11:-:63552770-63563379	ENSG00000133328	54979	Q9NWW9	PLAAT2	phospholipase A and acyltransferase 2 [Source:HGNC Symbol%3BAcc:HGNC:17824]	7.87965	19.696
ENSG00000172007	1.20148	0.0488841	1	up	4:+:139453232-139476609	ENSG00000172007	83452	Q9H082,Q5U602,A0A494C0Z5	RAB33B	RAB33B%2C member RAS oncogene family [Source:HGNC Symbol%3BAcc:HGNC:16075]	1.63062	3.89292
ENSG00000183248	1.72579	0.0489264	1	up	19:-:7868719-7874390	ENSG00000183248	80164	A0A096LNU1,Q9H6K5	PRR36	proline rich 36 [Source:HGNC Symbol%3BAcc:HGNC:26172]	0.2843	0.9762
ENSG00000134030	1.02874	0.0490709	1	up	18:+:48539031-48863217	ENSG00000134030	9811	K7EQS5,K7EPK6,K7EK08,K7EQS9,O43310	CTIF	cap binding complex dependent translation initiation factor [Source:HGNC Symbol%3BAcc:HGNC:23925]	2.66047	5.63483
ENSG00000182057	-1.19620289735559	0.0490868	1	down	22:+:42269703-42279534	ENSG00000182057	388906	-	OGFRP1	opioid growth factor receptor pseudogene 1 [Source:HGNC Symbol%3BAcc:HGNC:50511]	2.98118	1.35063
ENSG00000265298	1.48418	0.0493407	1	up	17:+:64750420-64751311	ENSG00000265298	-	-	-	small nuclear ribonucleoprotein 200kDa (U5) (SNRNP200) pseudogene	2.92243	8.48726
ENSG00000204175	1.17706	0.0494303	1	up	10:-:46549044-46555530	ENSG00000204175	9721	O60269	GPRIN2	G protein regulated inducer of neurite outgrowth 2 [Source:HGNC Symbol%3BAcc:HGNC:23730]	4.31343	10.125
ENSG00000275835	-1.04169294829996	0.0495377	1	down	15:-:22983192-23039572	ENSG00000275835	114791	A0A0G2JRG1,A0A087X1Z1,A0A087WVL9,A0A0G2JSA7,A0A0G2JQK7,A0A0G2JS51,A0A0G2JQI0,A0A0G2JR45,A0A0G2JPW5,A0A0G2JQW0,A0A0G2JQX1,A0A0G2JQK2,Q96RT8,A0A087X006,A0A087WVZ8	TUBGCP5	tubulin gamma complex associated protein 5 [Source:HGNC Symbol%3BAcc:HGNC:18600]	6.02787	3.03965
ENSG00000108590	-1.46179300809314	0.0496784	1	down	17:-:6643311-6651634	ENSG00000108590	51003	I3L2J1,I3L0P8,Q9Y3C7	MED31	mediator complex subunit 31 [Source:HGNC Symbol%3BAcc:HGNC:24260]	3.58474	1.351
ENSG00000189129	2.38876	0.0499679	1	up	10:+:80131682-80145359	ENSG00000189129	219348	Q5JTB4,Q5JTB6,Q5JTB5,D3DWC9	PLAC9	placenta associated 9 [Source:HGNC Symbol%3BAcc:HGNC:19255]	0.26952	1.46528
