# Supplementary material for: Zinc finger protein ZC3H18 is abnormally expressed in esophageal cancer tissues and facilitates the proliferation of esophageal cancer cells
Source: Front Immunol. 2025 Feb 25;16:1556509. doi: 10.3389/fimmu.2025.1556509 (PMC11894379; doi:10.3389/fimmu.2025.1556509)
Supplement: Supplementary file 1 [file DataSheet1.zip › Results of eukaryotic transcriptome sequencing/genes/K150si2_vs_K150siNC/deg.anno.xlsx]

## Sheet: Sheet1
ID	logFC	Pvalue	adj.Pvalue	regulation	pos_info	ensembl	entrez	uniprot	symbol	description	K150si2|K150si2	K150siNC|K150siNC
ENSG00000186847	-4.34987485534239	8.03552e-13	1.94026e-08	down	17:-:41582279-41586895	ENSG00000186847	3861	A0A024R1X6,P02533	KRT14	keratin 14 [Source:HGNC Symbol%3BAcc:HGNC:6416]	9.96928	200.603
ENSG00000205420	-3.68398716920487	2.2911e-09	2.30835e-05	down	12:-:52487176-52493257	ENSG00000205420	3853	A0A0S2Z427,A0A0S2Z428,P02538	KRT6A	keratin 6A [Source:HGNC Symbol%3BAcc:HGNC:6443]	5.72145	72.5652
ENSG00000171401	-4.78899561598929	2.86798e-09	2.30835e-05	down	17:-:41500981-41505705	ENSG00000171401	3860	K7EMJ2,K7ERE3,K7EQH6,A1A4E9,K7EMD9,P13646	KRT13	keratin 13 [Source:HGNC Symbol%3BAcc:HGNC:6415]	0.47207	12.8787
ENSG00000171346	-2.81982906956498	2.60705e-07	0.00157375	down	17:-:41513745-41522529	ENSG00000171346	3866	C9JTG5,K7EQK9,K7EMX0,P19012,A8MT21	KRT15	keratin 15 [Source:HGNC Symbol%3BAcc:HGNC:6421]	44.3235	308.829
ENSG00000226145	-Inf	3.43288e-06	0.0165781	down	17:-:16817983-16822579	ENSG00000226145	353194	-	KRT16P6	keratin 16 pseudogene 6 [Source:HGNC Symbol%3BAcc:HGNC:50719]	0	2.27908
ENSG00000064300	-2.78740177118617	3.09681e-05	0.0986977	down	17:+:49495293-49515008	ENSG00000064300	4804	P08138	NGFR	nerve growth factor receptor [Source:HGNC Symbol%3BAcc:HGNC:7809]	2.06468	14.0662
ENSG00000205609	-2.82759086130186	3.42299e-05	0.0986977	down	16:-:28379579-28403841	ENSG00000205609	728689	B5ME19	EIF3CL	eukaryotic translation initiation factor 3 subunit C like [Source:HGNC Symbol%3BAcc:HGNC:26347]	2.36963	16.5998
ENSG00000196611	-3.17602481602194	3.61573e-05	0.0986977	down	11:-:102789401-102798160	ENSG00000196611	4312	Q96DZ4,L8EC95,P03956,A5GZ69	MMP1	matrix metallopeptidase 1 [Source:HGNC Symbol%3BAcc:HGNC:7155]	1.07	9.54323
ENSG00000162576	-3.75019650026228	3.94467e-05	0.0986977	down	1:-:1352689-1361777	ENSG00000162576	54587	Q9BRK3,A0A024R0A0	MXRA8	matrix remodeling associated 8 [Source:HGNC Symbol%3BAcc:HGNC:7542]	0.26412	3.50709
ENSG00000138356	3.81954	5.54528e-05	0.121724	up	2:+:200586014-200677064	ENSG00000138356	316	H7C3Q1,A0A286LWX1,H7BXF7,Q06278,C9J244	AOX1	aldehyde oxidase 1 [Source:HGNC Symbol%3BAcc:HGNC:553]	2.08875	0.14599
ENSG00000128422	-2.15834398638074	6.54801e-05	0.131757	down	17:-:41619442-41624842	ENSG00000128422	3872	F5GWP8,K7ESE1,K7EPJ9,Q04695,A0A3B3IS58	KRT17	keratin 17 [Source:HGNC Symbol%3BAcc:HGNC:6427]	47.6158	209.753
ENSG00000167930	-2.40638088740042	9.68856e-05	0.179954	down	16:+:234521-272183	ENSG00000167930	83986	H7C2U8,C9JP72,Q9H0X4,C9JJN3,C9J8V3,C9K0C5,H7C3L6,C9J1M4,B4DGG1,C9J3Y6,C9JTF7,C9JR71,C9IYB9	FAM234A	family with sequence similarity 234 member A [Source:HGNC Symbol%3BAcc:HGNC:14163]	3.11036	16.2718
ENSG00000142102	-2.5521123000555	0.000112927	0.194766	down	11:+:289126-296107	ENSG00000142102	80162	Q32M88,H0YCL6,B8ZZ60,E7EMA9,H3BM00	PGGHG	protein-glucosylgalactosylhydroxylysine glucosidase [Source:HGNC Symbol%3BAcc:HGNC:26210]	1.89501	10.9674
ENSG00000184489	-4.02280988290809	0.000140726	0.22536	down	8:+:141391995-141432454	ENSG00000184489	11156	O75365,E5RGR3,E5RFQ4	PTP4A3	protein tyrosine phosphatase 4A3 [Source:HGNC Symbol%3BAcc:HGNC:9636]	0.11336	1.81835
ENSG00000087128	3.63234	0.000149332	0.22536	up	4:+:68447463-68497604	ENSG00000087128	28983	A0A0G2JNI0,Q9UL52,H0Y9G7	TMPRSS11E	transmembrane serine protease 11E [Source:HGNC Symbol%3BAcc:HGNC:24465]	4.67279	0.37185
ENSG00000276168	-2.34274879197556	0.000168925	0.239934	down	14:+:49586580-49586878	ENSG00000276168	6029	-	RN7SL1	RNA component of signal recognition particle 7SL1 [Source:HGNC Symbol%3BAcc:HGNC:10038]	59.1893	296.287
ENSG00000188293	-4.10259790880173	0.0002744	0.368092	down	19:+:46229742-46231243	ENSG00000188293	374918	Q6UW32	IGFL1	IGF like family member 1 [Source:HGNC Symbol%3BAcc:HGNC:24093]	0.38376	6.50566
ENSG00000107159	-2.30631058647612	0.000294875	0.37474	down	9:+:35673918-35681159	ENSG00000107159	768	A0A0S2Z3D0,A0A087WYS4,A0A0S2Z341,Q16790	CA9	carbonic anhydrase 9 [Source:HGNC Symbol%3BAcc:HGNC:1383]	8.99812	43.9189
ENSG00000186007	-5.55005688577296	0.000312488	0.377266	down	1:-:205381378-205455954	ENSG00000186007	93273	Q68G75	LEMD1	LEM domain containing 1 [Source:HGNC Symbol%3BAcc:HGNC:18725]	0.05743	2.65544
ENSG00000174939	-3.14987734522122	0.000353847	0.405925	down	16:+:29900375-29919864	ENSG00000174939	253982	I3L2Y2,I3L2A5,Q5U4P2,I6L9B0	ASPHD1	aspartate beta-hydroxylase domain containing 1 [Source:HGNC Symbol%3BAcc:HGNC:27380]	0.59479	5.20956
ENSG00000206530	3.05639	0.000372973	0.405925	up	3:-:113286930-113441610	ENSG00000206530	55779	H0Y883,F8WEX0,A0A1D5RMR1,C9K0A4,H7C512,H7C591,Q96MT7,H0Y896	CFAP44	cilia and flagella associated protein 44 [Source:HGNC Symbol%3BAcc:HGNC:25631]	1.14071	0.13531
ENSG00000146592	2.99491	0.000386659	0.405925	up	7:+:28299321-28825894	ENSG00000146592	9586	C9JN33,L8ECP5,H9KVC5,Q02930,H0YFV2	CREB5	cAMP responsive element binding protein 5 [Source:HGNC Symbol%3BAcc:HGNC:16844]	1.27451	0.15777
ENSG00000162591	-2.66297477124462	0.000451353	0.426477	down	1:-:3487951-3611508	ENSG00000162591	1953	H7C5N9,H7C557,O75095	MEGF6	multiple EGF like domains 6 [Source:HGNC Symbol%3BAcc:HGNC:3232]	0.41092	2.56818
ENSG00000181085	-2.95843065477079	0.000451854	0.426477	down	8:+:143716340-143722458	ENSG00000181085	225689	A0A1C7CYZ1,Q8TD08	MAPK15	mitogen-activated protein kinase 15 [Source:HGNC Symbol%3BAcc:HGNC:24667]	0.62301	4.77865
ENSG00000187609	-2.93252652259537	0.000479195	0.426477	down	9:-:137306896-137423211	ENSG00000187609	54932	Q8N9H8,E9PI94,E9PSB6,H0YD51	EXD3	exonuclease 3'-5' domain containing 3 [Source:HGNC Symbol%3BAcc:HGNC:26023]	0.25257	1.90283
ENSG00000276345	-3.04526473373578	0.000488895	0.426477	down	KI270721.1:+:2585-11802	ENSG00000276345	-	-	-	-	2.0199	16.4542
ENSG00000142910	-1.91096785805944	0.000494548	0.426477	down	1:+:31576485-31587686	ENSG00000142910	64129	Q9GZM7,F6SDV2	TINAGL1	tubulointerstitial nephritis antigen like 1 [Source:HGNC Symbol%3BAcc:HGNC:19168]	17.8767	66.3405
ENSG00000186081	-1.86684332764379	0.000572446	0.457619	down	12:-:52514575-52520530	ENSG00000186081	3852	H0YI76,F8W0C6,Q9UEK9,H0YIN9,F8VU69,F8VV57,P13647	KRT5	keratin 5 [Source:HGNC Symbol%3BAcc:HGNC:6442]	295.951	1065.19
ENSG00000080573	-3.03220858091034	0.000576354	0.457619	down	19:-:9959561-10010504	ENSG00000080573	50509	P25940	COL5A3	collagen type V alpha 3 chain [Source:HGNC Symbol%3BAcc:HGNC:14864]	0.21155	1.70777
ENSG00000104419	-1.80631368898394	0.000615582	0.464495	down	8:-:133237175-133302022	ENSG00000104419	10397	E5RG99,A0A6Q8PHF2,A0A6Q8PGD3,A0A024R9I3,Q92597,A0A6Q8PF28,A0A6Q8PF16,A0A6Q8PFR8,E5RK17,E7ESM1,E5RIM2,E5RH82,E5RJ98,A0A6Q8PGJ1,E5RIR1,E5RJY1,E5RGG6,E5RIV1,A0A6Q8PFG2,A0A6Q8PF71,A0A7I2ST14,E5RI76,E5RGM5,A0A6Q8PF06,A0A6Q8PHI0,A0A6Q8PFP2,A0A6Q8PGF1,A0A6Q8PFB3	NDRG1	N-myc downstream regulated 1 [Source:HGNC Symbol%3BAcc:HGNC:7679]	27.9219	96.3675
ENSG00000167779	-1.95166906588596	0.000654098	0.472965	down	12:+:53097436-53102345	ENSG00000167779	3489	F8VVA5,A0A3B3IUE0,F8VYK9,P24592,Q9H2B5	IGFBP6	insulin like growth factor binding protein 6 [Source:HGNC Symbol%3BAcc:HGNC:5475]	35.6247	135.986
ENSG00000168209	-1.80889409925615	0.000665983	0.472965	down	10:+:72273919-72276036	ENSG00000168209	54541	A0A024QZQ6,Q9NX09,A0A7P0Z4M7	DDIT4	DNA damage inducible transcript 4 [Source:HGNC Symbol%3BAcc:HGNC:24944]	98.4065	340.241
ENSG00000204228	-2.47966755788156	0.000911326	0.611246	down	6:+:33204655-33206831	ENSG00000204228	7923	Q92506	HSD17B8	hydroxysteroid 17-beta dehydrogenase 8 [Source:HGNC Symbol%3BAcc:HGNC:3554]	3.71746	20.4612
ENSG00000237886	-3.66023980352338	0.000993533	0.614682	down	9:+:136546212-136549893	ENSG00000237886	101928483	-	NALT1	NOTCH1 associated lncRNA in T cell acute lymphoblastic leukemia 1 [Source:HGNC Symbol%3BAcc:HGNC:51192]	0.32972	4.11356
ENSG00000112667	-2.11154464011559	0.00100111	0.614682	down	6:-:43225629-43229481	ENSG00000112667	10591	H0Y8X4,O43598	DNPH1	2'-deoxynucleoside 5'-phosphate N-hydrolase 1 [Source:HGNC Symbol%3BAcc:HGNC:21218]	11.4112	48.6634
ENSG00000135253	-2.19229668503056	0.00106242	0.614682	down	7:-:128862042-128910719	ENSG00000135253	375616	A0A087WXB2,A0A087WVT8,A0A7I2V446,Q6ZWJ8,A0A087X1L3	KCP	kielin cysteine rich BMP regulator [Source:HGNC Symbol%3BAcc:HGNC:17585]	0.78764	3.55228
ENSG00000183741	-1.8388733325549	0.00106272	0.614682	down	22:-:38861422-38872249	ENSG00000183741	23466	B0QXZ6,O95503	CBX6	chromobox 6 [Source:HGNC Symbol%3BAcc:HGNC:1556]	7.92152	27.9638
ENSG00000171298	-1.84777775419822	0.00109309	0.614682	down	17:+:80101556-80119881	ENSG00000171298	2548	A0A024R8Q1,I3L2V9,I3L0S5,P10253,I3L3L3	GAA	alpha glucosidase [Source:HGNC Symbol%3BAcc:HGNC:4065]	10.8822	38.653
ENSG00000272734	-2.08935248801394	0.00110833	0.614682	down	10:-:86965345-86971311	ENSG00000272734	100133190	-	ADIRF-AS1	ADIRF antisense RNA 1 [Source:HGNC Symbol%3BAcc:HGNC:45127]	2.52762	10.6145
ENSG00000113763	-2.31246205779284	0.00111262	0.614682	down	5:+:176810519-176880898	ENSG00000113763	90249	Q6ZN44,H0Y8R2,Q08E75,H0Y9G2,Q05BS3	UNC5A	unc-5 netrin receptor A [Source:HGNC Symbol%3BAcc:HGNC:12567]	1.46807	7.19611
ENSG00000254634	3.71016	0.00112627	0.614682	up	16:-:29425800-29447026	ENSG00000254634	100422558	-	SMG1P6	SMG1 pseudogene 6 [Source:HGNC Symbol%3BAcc:HGNC:49863]	1.48963	0.11232
ENSG00000167291	-1.9865156403773	0.00115472	0.614682	down	17:-:79932343-80035872	ENSG00000167291	125058	I3L0U9,Q8TBP0,I3L4T6,I3L235,I3L0V9,I3L4U4	TBC1D16	TBC1 domain family member 16 [Source:HGNC Symbol%3BAcc:HGNC:28356]	1.97249	7.71342
ENSG00000142634	-1.76479101433079	0.00117102	0.614682	down	1:+:15409888-15430339	ENSG00000142634	79180	H0Y4Y4,A0A024QZ77,A0A024QZ82,Q96C19	EFHD2	EF-hand domain family member D2 [Source:HGNC Symbol%3BAcc:HGNC:28670]	43.8391	147.01
ENSG00000163357	-3.71845441746867	0.00126621	0.65051	down	1:+:155033824-155050930	ENSG00000163357	149095	E9PJX3,Q5T197	DCST1	DC-STAMP domain containing 1 [Source:HGNC Symbol%3BAcc:HGNC:26539]	0.09363	1.21616
ENSG00000117266	-2.25027074874805	0.00132392	0.665989	down	1:+:205504596-205532793	ENSG00000117266	5129	D6R9X1,A0A0A0MSJ6,D6R9B0,D6RA44,D6RGH0,Q07002	CDK18	cyclin dependent kinase 18 [Source:HGNC Symbol%3BAcc:HGNC:8751]	1.02421	4.80859
ENSG00000167700	-2.32237016476699	0.00137504	0.677586	down	8:+:144509070-144511213	ENSG00000167700	113655	Q96ES6	MFSD3	major facilitator superfamily domain containing 3 [Source:HGNC Symbol%3BAcc:HGNC:25157]	2.978	14.6981
ENSG00000171992	-2.08680355618325	0.00148469	0.681722	down	5:+:150601080-150659207	ENSG00000171992	11346	L8EC77,Q8N3V7,A7MD96	SYNPO	synaptopodin [Source:HGNC Symbol%3BAcc:HGNC:30672]	1.15574	4.84487
ENSG00000260804	2.57018	0.00151137	0.681722	up	2:+:216217045-216220192	ENSG00000260804	150967	-	LINC01963	long intergenic non-protein coding RNA 1963 [Source:HGNC Symbol%3BAcc:HGNC:25283]	5.03308	0.8363
ENSG00000206073	-3.83016480496569	0.00151416	0.681722	down	18:-:63637259-63644256	ENSG00000206073	6318	C9JZ65,H0Y5H9,P48594,Q9BYF7,Q86W03,Q86W05	SERPINB4	serpin family B member 4 [Source:HGNC Symbol%3BAcc:HGNC:10570]	0.12134	1.70303
ENSG00000213859	-2.06239158640671	0.00152402	0.681722	down	17:+:7351889-7354944	ENSG00000213859	147040	A0A158RFT7,Q693B1,A0A2U3TZI5	KCTD11	potassium channel tetramerization domain containing 11 [Source:HGNC Symbol%3BAcc:HGNC:21302]	4.20637	17.3373
ENSG00000143382	-2.37730584025188	0.0015246	0.681722	down	1:+:150549369-150560937	ENSG00000143382	54507	A0A669KBE7,B7ZMJ3,Q6UY14	ADAMTSL4	ADAMTS like 4 [Source:HGNC Symbol%3BAcc:HGNC:19706]	0.67858	3.47913
ENSG00000074181	-1.75229566206133	0.00162099	0.698937	down	19:-:15159038-15200995	ENSG00000074181	4854	M0QX38,M0QZN3,M0R3C9,B8XFT4,Q9UM47	NOTCH3	notch receptor 3 [Source:HGNC Symbol%3BAcc:HGNC:7883]	7.93757	26.3884
ENSG00000105223	-1.86993715201146	0.00166914	0.707069	down	19:+:40348456-40380439	ENSG00000105223	23646	A0A024R0Q4,E2QRG1,M0QZK2,M0R2W7,M0QX99,M0R1F7,Q8IV08,M0QX50,M0R2E7,A0A0A0MS28,M0QYJ4,M0R3G9,M0QY94	PLD3	phospholipase D family member 3 [Source:HGNC Symbol%3BAcc:HGNC:17158]	5.96047	21.499
ENSG00000283378	-2.74270196371535	0.0017531	0.729832	down	9:+:61330717-61453030	ENSG00000283378	100289279	A0A1B0GTE1	CNTNAP3C	contactin associated protein family member 3C [Source:HGNC Symbol%3BAcc:HGNC:53878]	0.93421	6.17034
ENSG00000271447	-2.5388296303497	0.00182443	0.735515	down	17:-:35756249-35795707	ENSG00000271447	79148	B3KV06,A0A0J9YW29,A0A087WZ56,A0A087X1Y9,Q9H239,C0H5X0	MMP28	matrix metallopeptidase 28 [Source:HGNC Symbol%3BAcc:HGNC:14366]	0.80594	4.62163
ENSG00000225138	-2.47966755788156	0.00182767	0.735515	down	5:+:473236-480884	ENSG00000225138	100288152	-	SLC9A3-AS1	SLC9A3 antisense RNA 1 [Source:HGNC Symbol%3BAcc:HGNC:40550]	0.63189	3.47796
ENSG00000188157	-1.62467332077635	0.00196072	0.772955	down	1:+:1020120-1056118	ENSG00000188157	375790	Q96QF9,A0A494C1I6,Q96QF8,A0A087X208,A0A494C0G5,Q5XG79,Q15952,O00468	AGRN	agrin [Source:HGNC Symbol%3BAcc:HGNC:329]	32.8421	99.9396
ENSG00000149527	-2.51208903557393	0.00198473	0.772955	down	1:+:2425980-2505532	ENSG00000149527	9651	B9DI82,A2VCM4,O75038,V9GY64	PLCH2	phospholipase C eta 2 [Source:HGNC Symbol%3BAcc:HGNC:29037]	0.24338	1.37005
ENSG00000182796	-2.32320481624581	0.00205683	0.788322	down	12:+:55829608-55836246	ENSG00000182796	440104	-	TMEM198B	transmembrane protein 198B (pseudogene) [Source:HGNC Symbol%3BAcc:HGNC:43629]	0.98351	4.85696
ENSG00000184110	-1.81769686627906	0.00211561	0.798181	down	16:+:28688558-28735727	ENSG00000184110	8663	B4DRU0,A0A024QYX7,Q3B7B9,B3KNZ4,B4DDN4,H3BTY8,B4DVU3,H3BPE4,H3BPE3,B4E2Z6,A1KYQ7,B4DVQ5,Q99613,A0A024QYU9	EIF3C	eukaryotic translation initiation factor 3 subunit C [Source:HGNC Symbol%3BAcc:HGNC:3279]	4.8004	16.699
ENSG00000090006	-1.72807110266638	0.00233115	0.848932	down	19:+:40592883-40629818	ENSG00000090006	8425	A0A0C4DH07,A0A087WXC2,A0A087WVR1,A0A087WWZ7,A0A087WYX7,M0R351,M0QXV3,A0A087X0A7,A0A087WUU1,M0QZX0,F8WAA0,Q8N2S1,A0A087WXJ2,A0A087WVV5,M0QYE9	LTBP4	latent transforming growth factor beta binding protein 4 [Source:HGNC Symbol%3BAcc:HGNC:6717]	6.81935	22.2934
ENSG00000170835	-2.08533096746614	0.0023556	0.848932	down	9:+:133061981-133071861	ENSG00000170835	1056	Q14018,P19835	CEL	carboxyl ester lipase [Source:HGNC Symbol%3BAcc:HGNC:1848]	3.59086	15.0376
ENSG00000136997	-2.07468372326664	0.00249102	0.884533	down	8:+:127735434-127742951	ENSG00000136997	4609	A0A087WUS5,A0A0B4J1R1,B3CJB0,B3CJC7,B3CJ91,B3CJ92,H0YBT0,B3CJ73,B3CJC0,P01106,B3CJC8,B3CJB8,B3CJ71,A0A224B085,B3CJ88,A0A024R9L7,B3CJ90,B3CJD2,B3CJ87,B3CJ74,B3CJ64,B3CJD3,B3CJ75,B3CJ86,A0A494C1T8,B3CJ93,B3CJ72,B3CJD9,B3CJ77,B3CJA7,B3CJB9,B3CJ78,B3CJB1,Q16591,B3CJ63,B3CJD7,B3CJ82,B3CJA1,H0YBG3,B3CJB3,B3CJ81,B3CJA4,B3CJA3,Q14899,B3CJ94,B3CJD6,B3CJA8,B0B0N9,Q14901,B3CJD5,B3CJC6,B3CJA9,B3CJB2,B3CJE0,B…	MYC	MYC proto-oncogene%2C bHLH transcription factor [Source:HGNC Symbol%3BAcc:HGNC:7553]	1.86515	7.75331
ENSG00000172058	-2.95029738312372	0.00253535	0.887226	down	5:+:70900669-70918530	ENSG00000172058	8293	E5RIQ9,D6RCL9,O75920,E5RIX6,D6RC90,E5RHJ0,D6RC42	SERF1A	small EDRK-rich factor 1A [Source:HGNC Symbol%3BAcc:HGNC:10755]	0.27708	2.11329
ENSG00000286042	2.72979	0.00279971	0.952137	up	6:-:79307669-79313384	ENSG00000286042	80078	-	LCAL1	lung cancer associated lncRNA 1 [Source:HGNC Symbol%3BAcc:HGNC:25837]	1.96727	0.29265
ENSG00000115325	-3.64959255932387	0.00287738	0.964962	down	2:+:74549026-74557551	ENSG00000115325	1796	H7C093,Q93070,Q2TA81,Q14CB2,Q99704	DOK1	docking protein 1 [Source:HGNC Symbol%3BAcc:HGNC:2990]	0.08541	1.05777
ENSG00000102878	-2.42077386882799	0.00291844	0.965324	down	16:+:67164681-67169945	ENSG00000102878	3299	H0YC14,E7EWW4,H0YAR7,H0YAU2,H0YC39,E5RJV4,H0YBG9,H0YBT7,E5RHY0,H0YBS6,Q9ULV5,E5RK26,E5RG51	HSF4	heat shock transcription factor 4 [Source:HGNC Symbol%3BAcc:HGNC:5227]	0.68758	3.63314
ENSG00000092295	-2.38655815349008	0.00305382	0.996455	down	14:-:24249114-24264432	ENSG00000092295	7051	H0YNM4,H0YLT9,H0YN27,H0YMQ8,A0A0G2JL93,H0YLJ6,H0YKI6,G1APU8,P22735	TGM1	transglutaminase 1 [Source:HGNC Symbol%3BAcc:HGNC:11777]	0.76837	3.96488
ENSG00000265735	-4.20213358235265	0.00315958	1	down	9:+:9442060-9442380	ENSG00000265735	6031	-	RN7SL5P	RNA%2C 7SL%2C cytoplasmic 5%2C pseudogene [Source:HGNC Symbol%3BAcc:HGNC:10040]	0.37252	6.76623
ENSG00000165410	1.73088	0.0032814	1	up	14:-:34709113-34714823	ENSG00000165410	1073	F8WDN3,G3V2U0,Q549N0,Q9Y281	CFL2	cofilin 2 [Source:HGNC Symbol%3BAcc:HGNC:1875]	23.9665	7.12507
ENSG00000173432	-3.15773946299419	0.00336877	1	down	11:+:18266260-18269977	ENSG00000173432	6288	P0DJI8,A0A3B3ISW8,E9PQD6,D3DQX7	SAA1	serum amyloid A1 [Source:HGNC Symbol%3BAcc:HGNC:10513]	0.67368	5.9328
ENSG00000059915	-2.77071633988495	0.00361195	1	down	10:-:102402617-102421539	ENSG00000059915	5662	Q86YI3,A5PKW4,A0A1B0GUT6,L0R6N0	PSD	pleckstrin and Sec7 domain containing [Source:HGNC Symbol%3BAcc:HGNC:9507]	0.17	1.14484
ENSG00000267073	-4.15773946299419	0.00365933	1	down	19:+:1748056-1748745	ENSG00000267073	-	-	-	novel transcript	0.26109	4.59857
ENSG00000120738	-1.85598430007769	0.00384467	1	down	5:+:138465479-138469303	ENSG00000120738	1958	Q546S1,P18146	EGR1	early growth response 1 [Source:HGNC Symbol%3BAcc:HGNC:3238]	4.82201	17.2253
ENSG00000175793	-1.51814820108944	0.00385499	1	down	1:+:26863149-26864456	ENSG00000175793	2810	Q9Y3B8,P31947	SFN	stratifin [Source:HGNC Symbol%3BAcc:HGNC:10773]	213.742	604.128
ENSG00000141295	-1.8885087911965	0.00400581	1	down	17:-:47837692-47841289	ENSG00000141295	90507	J3KS57,Q96FV2,J3QL71,J3KT79,J3QQM9,J3QR84,J3QRJ1	SCRN2	secernin 2 [Source:HGNC Symbol%3BAcc:HGNC:30381]	4.18664	15.2966
ENSG00000119242	-2.57997246367724	0.0040445	1	down	12:-:123918660-123972831	ENSG00000119242	80212	F5H7P8,F5H2Z7,A0A0J9YWX2,F5GXK2,F5H285,Q53HC0	CCDC92	coiled-coil domain containing 92 [Source:HGNC Symbol%3BAcc:HGNC:29563]	0.18186	1.07306
ENSG00000105141	-2.033348600757	0.00416987	1	down	19:+:15049480-15058293	ENSG00000105141	23581	B2CIS9,P31944,A9UFC0	CASP14	caspase 14 [Source:HGNC Symbol%3BAcc:HGNC:1502]	2.02169	8.16665
ENSG00000141756	-1.57065794836814	0.00424098	1	down	17:+:41812680-41823213	ENSG00000141756	60681	H0Y827,C9JPC3,A0A024R1W3,K7ESG6,Q96AY3,K7ELI6,K7EM43	FKBP10	FKBP prolyl isomerase 10 [Source:HGNC Symbol%3BAcc:HGNC:18169]	21.766	63.8008
ENSG00000172780	-2.58400421769629	0.00425402	1	down	3:-:129087569-129122801	ENSG00000172780	339122	C9JFM7,Q86YS6	RAB43	RAB43%2C member RAS oncogene family [Source:HGNC Symbol%3BAcc:HGNC:19983]	0.28751	1.70114
ENSG00000179085	-2.01743489093302	0.00445232	1	down	1:-:155139891-155140595	ENSG00000179085	54344	Q6P184,Q9P2X0,Q3SX58,Q86TM7	DPM3	dolichyl-phosphate mannosyltransferase subunit 3%2C regulatory [Source:HGNC Symbol%3BAcc:HGNC:3007]	11.1504	44.5482
ENSG00000083807	-2.22929272401923	0.00446031	1	down	19:-:58479512-58512413	ENSG00000083807	10998	Q9Y2P5,M0R075	SLC27A5	solute carrier family 27 member 5 [Source:HGNC Symbol%3BAcc:HGNC:10999]	0.43957	2.03397
ENSG00000182272	-1.83964322969786	0.00453807	1	down	11:+:369499-382117	ENSG00000182272	338707	H0YCU7,H0YDW6,Q76KP1,A2VDJ5	B4GALNT4	beta-1%2C4-N-acetyl-galactosaminyltransferase 4 [Source:HGNC Symbol%3BAcc:HGNC:26315]	3.46155	12.2262
ENSG00000125538	-2.00847393211798	0.00459586	1	down	2:-:112829751-112836816	ENSG00000125538	3553	B5BUQ8,C9JWV2,C9JVK0,C9JSC2,P01584,O43645	IL1B	interleukin 1 beta [Source:HGNC Symbol%3BAcc:HGNC:5992]	2.3248	9.23057
ENSG00000132635	-1.81978935038249	0.00471995	1	down	20:-:2835314-2841190	ENSG00000132635	64773	X6RC47,Q9H1Q7,S4R3X0,X6RFT7	PCED1A	PC-esterase domain containing 1A [Source:HGNC Symbol%3BAcc:HGNC:16212]	6.41702	22.3551
ENSG00000196754	-1.49214370481312	0.00484742	1	down	1:-:153561108-153567890	ENSG00000196754	6273	P29034,Q5RHS7,R4GN49	S100A2	S100 calcium binding protein A2 [Source:HGNC Symbol%3BAcc:HGNC:10492]	130.02	360.929
ENSG00000105427	-4.06463005860271	0.0049405	1	down	19:-:42387019-42390297	ENSG00000105427	84518	Q9BYD5	CNFN	cornifelin [Source:HGNC Symbol%3BAcc:HGNC:30183]	0.19507	3.22106
ENSG00000286532	-2.83956350296794	0.00498735	1	down	2:-:85537462-85538666	ENSG00000286532	100630918	-	PARTICL	promoter of MAT2A antisense radiation-induced circulating long non-coding RNA [Source:HGNC Symbol%3BAcc:HGNC:50886]	0.59541	4.20573
ENSG00000114270	-1.56342479006343	0.00545775	1	down	3:-:48564073-48595329	ENSG00000114270	1294	C9JBL3,B0LXL0,A9Z119,Q02388	COL7A1	collagen type VII alpha 1 chain [Source:HGNC Symbol%3BAcc:HGNC:2214]	5.71415	16.6656
ENSG00000100342	-2.74270196371535	0.0054823	1	down	22:+:36253071-36267530	ENSG00000100342	8542	A0A1B2FIV9,A0A1B2FIW9,U5LGW0,A0A1B2FK87,A0A1B2FJW8,A0A1B2FJ21,U5LKP5,A0A1B2FK26,A0A1B2FJI3,U5LKH9,A0A1B2FK47,A0A1B2FJT1,B1AH95,A0A1B2FJV6,U5LH96,A0A1B2FIY0,A0A1B2FJI7,A0A1B2FK07,A0A1B2FJ64,F8WB77,A0A1B2FK85,A0A1B2FJD2,U5LGY0,A0A1B2FK40,F8WCH3,A0A1B2FJJ4,U5LIG7,A0A1B2FJT7,A0A1B2FJH1,A0A1B2FJ38,A0A1B2FJ11,A0A1B2FJR5,A0A1B2FJP1,Q1WWL5,A0A0S2Z4X6,A0A1B2FK36,A0A1B2FJU4,B1AH94,U5LKQ0,B1AH96,U5LGU2,A0A1…	APOL1	apolipoprotein L1 [Source:HGNC Symbol%3BAcc:HGNC:618]	0.24206	1.59879
ENSG00000127578	-2.84805496386158	0.00559233	1	down	16:+:629239-634117	ENSG00000127578	117166	Q96NZ8	WFIKKN1	WAP%2C follistatin/kazal%2C immunoglobulin%2C kunitz and netrin domain containing 1 [Source:HGNC Symbol%3BAcc:HGNC:30912]	0.1348	0.95778
ENSG00000249839	-2.52899527024513	0.00563286	1	down	15:-:43663654-43684339	ENSG00000249839	-	-	-	histidine acid phosphatase domain containing 2A (HISPPD2A) pseudogene	0.42509	2.42109
ENSG00000186832	-1.95980008538229	0.00579965	1	down	17:-:41609778-41615899	ENSG00000186832	3868	P08779,K7ENW6,K7ENV3	KRT16	keratin 16 [Source:HGNC Symbol%3BAcc:HGNC:6423]	2.82411	10.8411
ENSG00000232093	-3.66023980352338	0.00584695	1	down	1:-:155045191-155046118	ENSG00000232093	100505666	-	DCST1-AS1	DCST1 antisense RNA 1 [Source:HGNC Symbol%3BAcc:HGNC:41147]	0.21821	2.72236
ENSG00000143320	-2.09294434019713	0.00587875	1	down	1:-:156699606-156705816	ENSG00000143320	1382	Q5SYZ4,P29373	CRABP2	cellular retinoic acid binding protein 2 [Source:HGNC Symbol%3BAcc:HGNC:2339]	4.08909	17.2146
ENSG00000031003	1.7538	0.00596409	1	up	5:-:137937960-138051961	ENSG00000031003	51306	A0A2X0SG06,D6RE97,D6RDL7,D6RBJ3,D6RAT6,D6RCA0,Q9NYF5	FAM13B	family with sequence similarity 13 member B [Source:HGNC Symbol%3BAcc:HGNC:1335]	8.19378	2.39756
ENSG00000170915	-2.05757530106876	0.00596554	1	down	6:+:52361421-52407777	ENSG00000170915	85315	L8EBD2,Q8TEZ7,D6RCM7,A0A024RD52	PAQR8	progestin and adipoQ receptor family member 8 [Source:HGNC Symbol%3BAcc:HGNC:15708]	0.97392	4.0008
ENSG00000204237	-1.85300822563213	0.00602069	1	down	17:-:81665036-81666635	ENSG00000204237	339229	I3L208,Q5BKU9,I3L247	OXLD1	oxidoreductase like domain containing 1 [Source:HGNC Symbol%3BAcc:HGNC:27901]	6.42733	22.9125
ENSG00000268043	1.70163	0.00603665	1	up	1:+:146938744-146996202	ENSG00000268043	149013	A0A087WUW2,A0A087X0J8,H7BZX4,A0A087WY24,Q5TAG4,A0A075B764,A0A087WW93	NBPF12	NBPF member 12 [Source:HGNC Symbol%3BAcc:HGNC:24297]	9.63598	2.92339
ENSG00000105429	-1.61739075350719	0.00609148	1	down	19:+:42325609-42378769	ENSG00000105429	1954	M0R0Q0,Q7Z7M0,Q05BT0,F5GZG7,M0QZL2	MEGF8	multiple EGF like domains 8 [Source:HGNC Symbol%3BAcc:HGNC:3233]	3.13877	9.5033
ENSG00000105767	-1.8504157810156	0.00609697	1	down	19:-:43622368-43639850	ENSG00000105767	199731	Q8NFZ8	CADM4	cell adhesion molecule 4 [Source:HGNC Symbol%3BAcc:HGNC:30825]	4.55637	16.2137
ENSG00000171236	-1.97876932194888	0.00611703	1	down	19:-:4536402-4540036	ENSG00000171236	116844	Q68CK4,P02750	LRG1	leucine rich alpha-2-glycoprotein 1 [Source:HGNC Symbol%3BAcc:HGNC:29480]	2.32341	9.03705
ENSG00000171223	-1.56191596964127	0.00612413	1	down	19:+:12791486-12793315	ENSG00000171223	3726	Q6IBG3,Q5U079,P17275	JUNB	JunB proto-oncogene%2C AP-1 transcription factor subunit [Source:HGNC Symbol%3BAcc:HGNC:6205]	29.4045	85.67
ENSG00000170456	1.68424	0.0061859	1	up	12:-:31382226-31591136	ENSG00000170456	160518	F5H4A0,H0YGE5,G3V1S3,Q6ZUT9	DENND5B	DENN domain containing 5B [Source:HGNC Symbol%3BAcc:HGNC:28338]	6.55541	2.01291
ENSG00000136830	-1.46855058439925	0.00622702	1	down	9:-:127505339-127578989	ENSG00000136830	64855	Q96TA1	NIBAN2	niban apoptosis regulator 2 [Source:HGNC Symbol%3BAcc:HGNC:25282]	30.7039	83.85
ENSG00000137648	-1.71634355649091	0.00635279	1	down	11:+:118077012-118121890	ENSG00000137648	56649	E5RIH1,E5RJR8,Q9NRS4,G3V124,H0YAX8,H0YBM5,A0A087WTU6,E7ESG9	TMPRSS4	transmembrane serine protease 4 [Source:HGNC Symbol%3BAcc:HGNC:11878]	1.88118	6.10005
ENSG00000170043	-1.61930401924678	0.00640129	1	down	17:-:7930345-7932123	ENSG00000170043	58485	I3L1R8,I3L3V5,I3L3S0,Q9Y5R8	TRAPPC1	trafficking protein particle complex 1 [Source:HGNC Symbol%3BAcc:HGNC:19894]	28.2352	85.6015
ENSG00000142765	-1.74452239933972	0.00650363	1	down	1:+:27342020-27353937	ENSG00000142765	84958	Q8IYJ3,A0A087X1N4,Q5SSC6	SYTL1	synaptotagmin like 1 [Source:HGNC Symbol%3BAcc:HGNC:15584]	2.82671	9.34686
ENSG00000184557	-1.81296882693702	0.00665344	1	down	17:-:78356778-78360077	ENSG00000184557	9021	O14543,Q6FI39,K7EIF6	SOCS3	suppressor of cytokine signaling 3 [Source:HGNC Symbol%3BAcc:HGNC:19391]	4.08946	14.1793
ENSG00000125637	-1.81657186034171	0.00665626	1	down	2:+:113157325-113209396	ENSG00000125637	23550	A0A024R521,B8ZZZ5,H7BZ06,Q8NDX1	PSD4	pleckstrin and Sec7 domain containing 4 [Source:HGNC Symbol%3BAcc:HGNC:19096]	0.81842	2.84479
ENSG00000253251	2.62187	0.00675856	1	up	5:+:65625027-65630928	ENSG00000253251	112441434	Q6ZNX1	SHLD3	shieldin complex subunit 3 [Source:HGNC Symbol%3BAcc:HGNC:53826]	3.54128	0.56771
ENSG00000078900	-2.04226224557426	0.00684765	1	down	1:+:3652516-3736201	ENSG00000078900	7161	A1PQX5,O15350,A0A0C4DFW9,Q8WXG0	TP73	tumor protein p73 [Source:HGNC Symbol%3BAcc:HGNC:12003]	0.68916	2.80114
ENSG00000123999	-2.70522725829669	0.00700849	1	down	2:+:219569162-219575711	ENSG00000123999	3623	B6E5W7,P05111	INHA	inhibin subunit alpha [Source:HGNC Symbol%3BAcc:HGNC:6065]	0.4751	3.05751
ENSG00000138650	2.0279	0.00726662	1	up	4:+:133149294-133208606	ENSG00000138650	57575	X5D999,Q9P2E7,Q14DV7,X5D2R8	PCDH10	protocadherin 10 [Source:HGNC Symbol%3BAcc:HGNC:13404]	1.89667	0.45895
ENSG00000275413	Inf	0.00737284	1	up	17:-:16023323-16023653	ENSG00000275413	-	-	-	novel transcript%2C antisense to TTC19	3.43201	0
ENSG00000256967	-2.12574934874976	0.00738361	1	down	12:-:7129079-7131198	ENSG00000256967	-	-	-	novel transcript	2.89057	12.4489
ENSG00000271303	-2.12574934874976	0.00738361	1	down	20:-:646615-653200	ENSG00000271303	140809	Q9BYN0,Q8N7H8	SRXN1	sulfiredoxin 1 [Source:HGNC Symbol%3BAcc:HGNC:16132]	1.34809	5.80585
ENSG00000133243	-1.50581153109137	0.00758339	1	down	19:-:1985438-2034881	ENSG00000133243	55643	Q6NT96,A0A087WXN3,A0A087X147,A0A087WY57,A0A087WUX2,K7EMW9,Q9BX70,K7ENV9	BTBD2	BTB domain containing 2 [Source:HGNC Symbol%3BAcc:HGNC:15504]	10.4686	29.337
ENSG00000109063	1.98556	0.0075903	1	up	17:-:10628526-10657309	ENSG00000109063	4621	P11055	MYH3	myosin heavy chain 3 [Source:HGNC Symbol%3BAcc:HGNC:7573]	3.12184	0.77791
ENSG00000164125	2.20683	0.00766744	1	up	4:-:158124474-158173318	ENSG00000164125	51313	K7EK71,K7ESC5,A0A0G2JLI7,Q6UWH4,K7EN70	GASK1B	golgi associated kinase 1B [Source:HGNC Symbol%3BAcc:HGNC:25312]	1.56302	0.3341
ENSG00000232931	1.7591	0.007913	1	up	2:-:95807052-95835003	ENSG00000232931	150759	-	LINC00342	long intergenic non-protein coding RNA 342 [Source:HGNC Symbol%3BAcc:HGNC:42470]	4.80455	1.40069
ENSG00000280614	2.12842	0.00791331	1	up	21:-:8393419-8394341	ENSG00000280614	-	-	-	novel transcript%2C similar to YY1 associated myogenesis RNA 1 YAM1	15.4817	3.49408
ENSG00000179715	-2.18107196682482	0.00795321	1	down	12:+:47079603-47236662	ENSG00000179715	91523	F8VUD2,Q96HM7,F8VYL8,F8VRF7	PCED1B	PC-esterase domain containing 1B [Source:HGNC Symbol%3BAcc:HGNC:28255]	1.05054	4.70121
ENSG00000106366	-1.54923879953562	0.00799359	1	down	7:+:101127104-101139247	ENSG00000106366	5054	P05121,A0A024QYT5	SERPINE1	serpin family E member 1 [Source:HGNC Symbol%3BAcc:HGNC:8583]	12.7308	36.7666
ENSG00000011028	-1.89344999397478	0.00805713	1	down	17:+:62627670-62693597	ENSG00000011028	9902	E7EME3,Q9UBG0,J3QQZ6,J3KRF1	MRC2	mannose receptor C type 2 [Source:HGNC Symbol%3BAcc:HGNC:16875]	1.0432	3.8246
ENSG00000187244	-1.41888792781313	0.00814136	1	down	19:+:44809071-44821421	ENSG00000187244	4059	A0A6B9LT91,A0A0U3LNL0,A0A1A9C7B7,A0A0U4CBV7,A0A6B9LZX3,A0A172M5V3,A0A087WXM8,A0A1Z1VXG4,K7ENU8,K7ERB7,A0A1Z1VXG5,A0A068W6H0,A0A0U4DJH2,P50895	BCAM	basal cell adhesion molecule (Lutheran blood group) [Source:HGNC Symbol%3BAcc:HGNC:6722]	29.0032	76.5253
ENSG00000151233	1.63415	0.00822626	1	up	12:-:42081845-42144874	ENSG00000151233	283464	Q4G148	GXYLT1	glucoside xylosyltransferase 1 [Source:HGNC Symbol%3BAcc:HGNC:27482]	9.25726	2.94297
ENSG00000244187	-1.95813043730203	0.00833227	1	down	9:+:136791344-136793317	ENSG00000244187	85014	Q96I45	TMEM141	transmembrane protein 141 [Source:HGNC Symbol%3BAcc:HGNC:28211]	3.51469	13.4764
ENSG00000174501	1.82565	0.0083533	1	up	2:-:95836919-95991831	ENSG00000174501	400986	E9PJI0,A0A0C4DH05,I1Z9D4,Q5JPF3,H0YDI7,A0A087WYV7	ANKRD36C	ankyrin repeat domain 36C [Source:HGNC Symbol%3BAcc:HGNC:32946]	3.61217	1.0056
ENSG00000117500	1.45822	0.00842409	1	up	1:-:93149742-93180516	ENSG00000117500	50999	Q49AG2,B1AKT3,M0R072,Q9Y3A6	TMED5	transmembrane p24 trafficking protein 5 [Source:HGNC Symbol%3BAcc:HGNC:24251]	24.4323	8.77465
ENSG00000101213	-1.64761219519563	0.00867227	1	down	20:-:63528001-63537376	ENSG00000101213	5753	Q13882	PTK6	protein tyrosine kinase 6 [Source:HGNC Symbol%3BAcc:HGNC:9617]	6.56	20.2823
ENSG00000241360	-2.62722474629541	0.00911736	1	down	22:+:37658723-37666932	ENSG00000241360	57026	A0A024R1I3,Q96GD0,B1AHD3	PDXP	pyridoxal phosphatase [Source:HGNC Symbol%3BAcc:HGNC:30259]	0.3525	2.14913
ENSG00000232233	-2.93534704165775	0.00911927	1	down	3:-:186810880-186825521	ENSG00000232233	102724699	-	LINC02043	long intergenic non-protein coding RNA 2043 [Source:HGNC Symbol%3BAcc:HGNC:52883]	0.22845	1.72446
ENSG00000141738	-1.68080742998941	0.00921346	1	down	17:+:39737927-39747291	ENSG00000141738	2886	J3QKK7,J3QL76,A0A0S2Z4F6,Q14451,A0A0S2Z3V3	GRB7	growth factor receptor bound protein 7 [Source:HGNC Symbol%3BAcc:HGNC:4567]	4.22197	13.3574
ENSG00000215440	-1.92140785069987	0.00950947	1	down	20:+:58689131-58719238	ENSG00000215440	79716	Q8NDH3,H0UI76,H0YEP3	NPEPL1	aminopeptidase like 1 [Source:HGNC Symbol%3BAcc:HGNC:16244]	0.72992	2.72839
ENSG00000107331	-1.47999879311224	0.00966332	1	down	9:-:137007234-137028922	ENSG00000107331	20	A0A096LP90,A0A087WXK5,E9PGB2,J3QSS3,Q13039,Q6P2G5,H0Y8E3,Q96HC2,H0Y8C9,H7C5M6,H0Y8D6,Q9BZC7,Q08EJ9	ABCA2	ATP binding cassette subfamily A member 2 [Source:HGNC Symbol%3BAcc:HGNC:32]	4.52562	12.4576
ENSG00000162825	1.76065	0.00969097	1	up	1:-:145289900-145405778	ENSG00000162825	100288142	A0A087WU97,H7BY70,A0A075B7A3,P0DPF2	NBPF20	NBPF member 20 [Source:HGNC Symbol%3BAcc:HGNC:32000]	1.7847	0.51974
ENSG00000070031	-2.60704686435778	0.00974612	1	down	11:-:626309-627181	ENSG00000070031	6343	P09683	SCT	secretin [Source:HGNC Symbol%3BAcc:HGNC:10607]	1.47768	8.88404
ENSG00000123384	-1.37212772316424	0.009789	1	down	12:+:57128483-57213361	ENSG00000123384	4035	Q6PJ72,H0YJ88,L0R6J6,Q7Z7K9,Q07954,H0YJI8	LRP1	LDL receptor related protein 1 [Source:HGNC Symbol%3BAcc:HGNC:6692]	8.65924	22.1189
ENSG00000139278	1.60834	0.0098713	1	up	12:+:75480753-75503863	ENSG00000139278	11010	F6VVE8,B4E3S5,J3QTC9,P48060	GLIPR1	GLI pathogenesis related 1 [Source:HGNC Symbol%3BAcc:HGNC:17001]	10.2826	3.32795
ENSG00000172889	-1.78092128594584	0.00993057	1	down	9:+:136658856-136672678	ENSG00000172889	51162	R4GMT3,A0A024R8H0,Q9UHF1,A0A024R8F5	EGFL7	EGF like domain multiple 7 [Source:HGNC Symbol%3BAcc:HGNC:20594]	3.47449	11.7824
ENSG00000146540	-1.52313558645767	0.00995681	1	down	7:-:996986-1138260	ENSG00000146540	84310	Q8TAS9,C9JQV0,H7C2R9,H7C0T1,Q9BRJ6	C7orf50	chromosome 7 open reading frame 50 [Source:HGNC Symbol%3BAcc:HGNC:22421]	7.17084	20.3381
ENSG00000279348	2.16419	0.0101441	1	up	2:+:216211404-216213519	ENSG00000279348	-	-	-	TEC	5.22731	1.15086
ENSG00000100065	-1.41196386024874	0.010325	1	down	22:-:37490362-37519542	ENSG00000100065	29775	B0QYC4,Q17RA1,B0QYC3,Q9BWT7	CARD10	caspase recruitment domain family member 10 [Source:HGNC Symbol%3BAcc:HGNC:16422]	15.5032	40.7096
ENSG00000005001	-1.72398276636876	0.0104731	1	down	16:-:2852730-2858170	ENSG00000005001	64063	I3L147,I3L116,Q9GZN4	PRSS22	serine protease 22 [Source:HGNC Symbol%3BAcc:HGNC:14368]	4.53936	14.7978
ENSG00000124006	-1.42354268316422	0.0105573	1	down	2:-:219550728-219571859	ENSG00000124006	23363	H0Y684,Q6P710,O75147,S4R463,A8MSZ8,A6NN50	OBSL1	obscurin like cytoskeletal adaptor 1 [Source:HGNC Symbol%3BAcc:HGNC:29092]	7.74133	20.4916
ENSG00000006118	-1.46762436705579	0.0107025	1	down	11:+:60924460-60937159	ENSG00000006118	54972	H0YFB3,H0YFQ2,H0YFQ1,F5H765,Q24JP5	TMEM132A	transmembrane protein 132A [Source:HGNC Symbol%3BAcc:HGNC:31092]	6.72361	18.3499
ENSG00000179862	-2.65250415474377	0.0107199	1	down	1:-:40861054-40862363	ENSG00000179862	163732	Q96RK1	CITED4	Cbp/p300 interacting transactivator with Glu/Asp rich carboxy-terminal domain 4 [Source:HGNC Symbol%3BAcc:HGNC:18696]	0.50205	3.115
ENSG00000187634	-2.65250415474377	0.0107199	1	down	1:+:923923-944575	ENSG00000187634	148398	I7FC40,I7F489,A0A087WYW1,I7F491,I7FV90,A0A087WYU3,I7G279,I7FV93,I7G276,Q96NU1,H7BY14,I7F475,I7G0Z8,I7FC33,I7FV95,I7F478,I7FC44,I7F472,I7FC29,I7F467,I7FV85,I7F482,I7G293,Q5SV95,A0A087WXB3,I7G100,I7FC38,I7G289,A0A087X1J5,I7F465,A0A087WX24,A0A087WU74,I7G103,I7G105,I7FV88,I7FV97,I7G277,I7G291,I7G283,I7G101,H7C3J6,I7FC47,I7FC51,A0A087X223,I7G285,I7FC27	SAMD11	sterile alpha motif domain containing 11 [Source:HGNC Symbol%3BAcc:HGNC:28706]	0.15764	0.97811
ENSG00000275964	-2.6937923632344	0.0108445	1	down	13:+:19863858-19865048	ENSG00000275964	-	-	-	novel transcript	0.50201	3.20519
ENSG00000175832	-1.73403710258822	0.0108704	1	down	17:-:43527844-43579620	ENSG00000175832	2118	B7Z5F4,D3DX44,P43268,K7EMW0	ETV4	ETS variant transcription factor 4 [Source:HGNC Symbol%3BAcc:HGNC:3493]	2.84062	9.32486
ENSG00000172992	-1.58136295495091	0.0110463	1	down	17:-:45023340-45061109	ENSG00000172992	79877	Q8WVC6,K7ESP4	DCAKD	dephospho-CoA kinase domain containing [Source:HGNC Symbol%3BAcc:HGNC:26238]	7.51056	22.179
ENSG00000196878	-1.3532184440657	0.0110469	1	down	1:-:209614870-209652425	ENSG00000196878	3914	Q5THA1,A0A0S2Z3R6,X1WI29,A0A0S2Z3Z3,Q13751	LAMB3	laminin subunit beta 3 [Source:HGNC Symbol%3BAcc:HGNC:6490]	36.3984	91.7642
ENSG00000232987	-4.47966755788156	0.0110654	1	down	11:+:1991096-1993670	ENSG00000232987	104355220	-	LINC01219	long intergenic non-protein coding RNA 1219 [Source:HGNC Symbol%3BAcc:HGNC:49653]	0.06478	1.42615
ENSG00000005206	-1.67888686611791	0.0112247	1	down	19:+:2328615-2355095	ENSG00000005206	56928	A0A087WWL4,A0A087WZ93,A0A087WZ50,A0A087WT77,Q8TCT7	SPPL2B	signal peptide peptidase like 2B [Source:HGNC Symbol%3BAcc:HGNC:30627]	1.67626	5.29623
ENSG00000105321	-1.60456345094069	0.0113118	1	down	19:+:47255980-47273701	ENSG00000105321	26093	A0A2R8Y4Z8,M0QZR0,M0R2W0,M0QYB4,Q9Y3X0	CCDC9	coiled-coil domain containing 9 [Source:HGNC Symbol%3BAcc:HGNC:24560]	4.79135	14.3784
ENSG00000246640	-2.59514477530149	0.0113546	1	down	17:-:50050349-50055739	ENSG00000246640	284080	-	PICART1	p53 inducible cancer associated RNA transcript 1 [Source:HGNC Symbol%3BAcc:HGNC:27576]	0.28325	1.68895
ENSG00000173269	-2.00980603385819	0.0113738	1	down	10:-:86935540-86969481	ENSG00000173269	79812	V9GY37,R4GMY6,L8E8T6,V9GYS9,Q9H8L6,V9GY43	MMRN2	multimerin 2 [Source:HGNC Symbol%3BAcc:HGNC:19888]	0.69358	2.75639
ENSG00000135722	-1.94781639361996	0.0113868	1	down	16:+:67159932-67164570	ENSG00000135722	55336	E5RFX2,E5RH15,J3QRE3,E5RHS9,E5RIS0,Q96CD0,E5RIE9	FBXL8	F-box and leucine rich repeat protein 8 [Source:HGNC Symbol%3BAcc:HGNC:17875]	1.37578	5.2376
ENSG00000160271	-1.98781446155188	0.0114346	1	down	9:-:133097720-133149334	ENSG00000160271	5900	A0A2R8YE90,Q5T7U6,Q8TEK9,Q9HAY0,A0A2R8YEX4,Q12967,Q9HAX8,Q9HAX9	RALGDS	ral guanine nucleotide dissociation stimulator [Source:HGNC Symbol%3BAcc:HGNC:9842]	0.49251	1.92769
ENSG00000229891	-3.43075795740061	0.0117804	1	down	22:-:42364390-42369284	ENSG00000229891	102723775	-	LINC01315	long intergenic non-protein coding RNA 1315 [Source:HGNC Symbol%3BAcc:HGNC:50513]	0.13537	1.44052
ENSG00000133328	-Inf	0.0118138	1	down	11:-:63552770-63563379	ENSG00000133328	54979	Q9NWW9	PLAAT2	phospholipase A and acyltransferase 2 [Source:HGNC Symbol%3BAcc:HGNC:17824]	0	1.24856
ENSG00000136848	-1.37028963110326	0.0118808	1	down	9:+:121567057-121785530	ENSG00000136848	153090	A0A3B3ITC7,A0A3B3IUB7,H0Y3A3,F8WA47,F6R503,A0A3B3ITG3,Q5VWQ8	DAB2IP	DAB2 interacting protein [Source:HGNC Symbol%3BAcc:HGNC:17294]	11.6997	29.8473
ENSG00000126432	-1.37131968747105	0.0119563	1	down	11:+:64318121-64321811	ENSG00000126432	25824	P30044	PRDX5	peroxiredoxin 5 [Source:HGNC Symbol%3BAcc:HGNC:9355]	120.691	308.115
ENSG00000262877	-2.84223763726627	0.012176	1	down	17:-:81388126-81390319	ENSG00000262877	-	-	-	novel transcript	0.25708	1.81927
ENSG00000175137	-1.54575674833933	0.012334	1	down	1:-:248810446-248825915	ENSG00000175137	80851	Q96ET3,A0A024R0T2,Q7L8J4	SH3BP5L	SH3 binding domain protein 5 like [Source:HGNC Symbol%3BAcc:HGNC:29360]	4.01101	11.5559
ENSG00000158106	-1.82516412390732	0.0125318	1	down	8:+:143368876-143384221	ENSG00000158106	114822	Q8TCX5	RHPN1	rhophilin Rho GTPase binding protein 1 [Source:HGNC Symbol%3BAcc:HGNC:19973]	1.45757	5.09673
ENSG00000115266	-1.73928729930259	0.012686	1	down	19:+:1446302-1473244	ENSG00000115266	10297	A0A0C4DGQ0,Q9UNL8,K7ELQ3,B5MDS5,Q9BV35,Q9UJX6,O95996,K7ERC5,K7EN62,P02655	APC2	APC regulator of WNT signaling pathway 2 [Source:HGNC Symbol%3BAcc:HGNC:24036]	0.66722	2.19824
ENSG00000166886	-1.53373938131561	0.0127061	1	down	12:+:57089043-57095476	ENSG00000166886	4665	Q15742	NAB2	NGFI-A binding protein 2 [Source:HGNC Symbol%3BAcc:HGNC:7627]	8.3174	23.7641
ENSG00000198517	-1.47045522418402	0.0129113	1	down	7:+:1530702-1543043	ENSG00000198517	7975	O60675,A0A024R804,A8WFP5,A2VCQ6,A2VCQ5	MAFK	MAF bZIP transcription factor K [Source:HGNC Symbol%3BAcc:HGNC:6782]	7.98526	21.8359
ENSG00000185885	-2.26877077538294	0.0129315	1	down	11:+:310041-315272	ENSG00000185885	8519	A0A7P0T8C2,A0A7P0Z452,A0A024R210,A0A7P0T9N0,A0A7P0TAF0,A0A7P0TB03,A0A7P0T8E0,A0A7P0TA40,A0A7P0TAW0,P13164,A0A7P0TAH2,A0A7P0T921	IFITM1	interferon induced transmembrane protein 1 [Source:HGNC Symbol%3BAcc:HGNC:5412]	0.8972	4.26665
ENSG00000117525	-1.33139373729822	0.0130482	1	down	1:-:94529173-94541759	ENSG00000117525	2152	P13726	F3	coagulation factor III%2C tissue factor [Source:HGNC Symbol%3BAcc:HGNC:3541]	49.8036	123.675
ENSG00000115275	-1.43069153650601	0.0135964	1	down	2:-:74461057-74465410	ENSG00000115275	7841	Q13724,A0A3B3ITU6,B8ZZE2,A0A3B3IRW2,A0A3B3IRI1,A0A3B3IRK6,A0A3B3IU81,A0A3B3IS52,B4E3B8,A0A3B3ITC1,C9JDQ1,A0A3B3IRI7	MOGS	mannosyl-oligosaccharide glucosidase [Source:HGNC Symbol%3BAcc:HGNC:24862]	12.495	33.2391
ENSG00000281406	-1.70152455704044	0.0136539	1	down	1:-:205434885-205457091	ENSG00000281406	101669762	A0A494BZU2	BLACAT1	bladder cancer associated transcript 1 [Source:HGNC Symbol%3BAcc:HGNC:48597]	1.36793	4.39041
ENSG00000262766	Inf	0.0136839	1	up	16:+:31118078-31118747	ENSG00000262766	-	-	-	novel transcript	1.76174	0
ENSG00000182087	-1.38085549314375	0.0138248	1	down	19:-:1009648-1021179	ENSG00000182087	91304	Q4ZIN3,U3KPY4,U3KQQ5,A0A0A0MTU3,U3KPU1	TMEM259	transmembrane protein 259 [Source:HGNC Symbol%3BAcc:HGNC:17039]	16.894	43.4154
ENSG00000105376	-2.25927748945626	0.0140344	1	down	19:+:10289952-10296778	ENSG00000105376	7087	Q8TAM9,Q9UMF0,Q8N6I2,K7EIL3	ICAM5	intercellular adhesion molecule 5 [Source:HGNC Symbol%3BAcc:HGNC:5348]	0.36466	1.72278
ENSG00000176058	-1.65740821274022	0.0142029	1	down	9:-:137191617-137204193	ENSG00000176058	286262	H3BLU1,Q4KMQ1	TPRN	taperin [Source:HGNC Symbol%3BAcc:HGNC:26894]	2.03788	6.34366
ENSG00000196911	1.74069	0.0142049	1	up	6:+:116681187-116741867	ENSG00000196911	3841	Q5TD90,O15131	KPNA5	karyopherin subunit alpha 5 [Source:HGNC Symbol%3BAcc:HGNC:6398]	2.22547	0.65713
ENSG00000280385	1.70098	0.0142271	1	up	11:+:90193614-90198120	ENSG00000280385	-	-	-	novel transcript	6.4472	1.95684
ENSG00000042493	-1.51185884364278	0.0143106	1	down	2:-:85394753-85418432	ENSG00000042493	822	E7ENU9,B8ZZL6,Q9BPX3,P40121,H7C0X8	CAPG	capping actin protein%2C gelsolin like [Source:HGNC Symbol%3BAcc:HGNC:1474]	9.63942	27.1267
ENSG00000118898	-1.30948853847206	0.0143399	1	down	16:-:4882507-4960741	ENSG00000118898	5493	O60437,K7EQ71,K7EKI8	PPL	periplakin [Source:HGNC Symbol%3BAcc:HGNC:9273]	19.8495	48.5485
ENSG00000069696	-1.92592378777112	0.0143574	1	down	11:+:637269-640706	ENSG00000069696	1815	Q8WTR3,Q8WTR9,Q8WTQ5,Q8WXN2,Q8IZC0,Q8WXM1,Q8IZB2,Q8IZB8,Q8WXL6,Q8WTT7,Q8WXN1,Q16303,Q8WXL7,K9MAQ4,Q8WXN9,A4LB54,K9MB45,Q8WXL5,K9MAU8,Q8WXP5,G5CTX6,Q8IZB5,K9MAQ3,Q8WTT6,Q0MTB8,Q8WXP7,Q8WTS5,Q8WXM6,G9HV63,F6K0T7,Q8WXN5,K9MB71,Q8WXN4,Q8WXN6,Q8IZB7,Q76E76,K9MB72,Q8IZB4,Q8WXM7,Q8WTS7,A4LB49,Q8WXM8,K9MAU6,Q8WTT3,Q8IZB9,A4LB56,Q0MTB9,Q8WXN8,K9MAZ1,A4LBB9,Q8WXP4,F6K0U0,Q8WXM4,Q8WTQ0,Q8WXP3,Q8WXL8,G9HV64,…	DRD4	dopamine receptor D4 [Source:HGNC Symbol%3BAcc:HGNC:3025]	2.5493	9.55903
ENSG00000135205	2.14482	0.0143723	1	up	7:+:77122434-77329533	ENSG00000135205	57639	Q8N2Z6,C9JRR4,Q8IYE0	CCDC146	coiled-coil domain containing 146 [Source:HGNC Symbol%3BAcc:HGNC:29296]	1.98448	0.44281
ENSG00000165181	1.53783	0.0144333	1	up	9:-:111686171-111795008	ENSG00000165181	158401	Q5VXU9,A6PVK7	SHOC1	shortage in chiasmata 1 [Source:HGNC Symbol%3BAcc:HGNC:26535]	8.92708	3.03394
ENSG00000128965	-2.06697399907101	0.0144493	1	down	15:+:40952962-40956512	ENSG00000128965	79094	H0YK90,Q9BUX1	CHAC1	ChaC glutathione specific gamma-glutamylcyclotransferase 1 [Source:HGNC Symbol%3BAcc:HGNC:28680]	1.1952	4.94189
ENSG00000068078	-1.48216357068563	0.0145521	1	down	4:+:1793293-1808872	ENSG00000068078	2261	A8E633,A0A5P8NAS4,X5D9H5,Q8NI16,X5D2W2,X5D2G8,F8W9L4,A0A3S5WLI4,Q96T34,Q0IJ44,A0A7I2RW32,A0A3S5XAL5,Q8NI15,Q9NRB6,Q96T35,I6LM06,A0N9W0,P22607,Q96T36	FGFR3	fibroblast growth factor receptor 3 [Source:HGNC Symbol%3BAcc:HGNC:3690]	5.69773	15.7076
ENSG00000167615	-1.3454405436027	0.0148694	1	down	19:+:54448887-54462016	ENSG00000167615	114823	A0A024R4R9,A0A0G2JN70,C9J1N5,B0VJY8,A0A0G2JPW6,H7BZP5,A0A0G2JNN3,C9JMY0,E7EWC7,Q96PV6,A0A087WUE4	LENG8	leukocyte receptor cluster member 8 [Source:HGNC Symbol%3BAcc:HGNC:15500]	13.2133	33.1331
ENSG00000168936	-1.58304529772687	0.0149678	1	down	4:-:1715952-1721358	ENSG00000168936	92305	H7C4G7,H7C4I8,A0AVI4	TMEM129	transmembrane protein 129%2C E3 ubiquitin ligase [Source:HGNC Symbol%3BAcc:HGNC:25137]	4.25576	12.5821
ENSG00000133315	-1.50816045971279	0.015116	1	down	11:-:63998558-64166113	ENSG00000133315	28992	A0A6Q8PH91,Q9BQ69	MACROD1	mono-ADP ribosylhydrolase 1 [Source:HGNC Symbol%3BAcc:HGNC:29598]	10.5829	29.7056
ENSG00000166670	-2.50351429983592	0.0151452	1	down	11:-:102770502-102780628	ENSG00000166670	4319	F5GYX7,P09238	MMP10	matrix metallopeptidase 10 [Source:HGNC Symbol%3BAcc:HGNC:7156]	0.40789	2.28245
ENSG00000134363	-1.77018270013746	0.0154314	1	down	5:+:53480626-53487134	ENSG00000134363	10468	H0YA75,Q6FHE1,H0YAF9,A0A024QZU6,P19883	FST	follistatin [Source:HGNC Symbol%3BAcc:HGNC:3971]	2.25947	7.60531
ENSG00000277142	-2.9650943850518	0.0155402	1	down	16:-:525155-527407	ENSG00000277142	64493	-	LINC00235	long intergenic non-protein coding RNA 235 [Source:HGNC Symbol%3BAcc:HGNC:14138]	0.13269	1.02246
ENSG00000155367	-2.27321668041413	0.0156875	1	down	1:-:112709994-112715477	ENSG00000155367	333926	S4R3C3,B5BU91,L8E868,S4R3I3,Q5JR12	PPM1J	protein phosphatase%2C Mg2+/Mn2+ dependent 1J [Source:HGNC Symbol%3BAcc:HGNC:20785]	0.43687	2.08398
ENSG00000154079	-2.07756911431021	0.0157743	1	down	6:+:70566917-70589569	ENSG00000154079	135154	Q5VUM1	SDHAF4	succinate dehydrogenase complex assembly factor 4 [Source:HGNC Symbol%3BAcc:HGNC:20957]	1.53625	6.39888
ENSG00000164626	-1.78182829500517	0.0158728	1	down	6:-:39188971-39229475	ENSG00000164626	8645	O95279,A0A024RD32	KCNK5	potassium two pore domain channel subfamily K member 5 [Source:HGNC Symbol%3BAcc:HGNC:6280]	1.53306	5.20203
ENSG00000168282	-2.68130141905121	0.0158871	1	down	14:+:49620799-49623481	ENSG00000168282	4247	Q10469	MGAT2	alpha-1%2C6-mannosyl-glycoprotein 2-beta-N-acetylglucosaminyltransferase [Source:HGNC Symbol%3BAcc:HGNC:7045]	0.17828	1.12843
ENSG00000204580	-1.24996486734269	0.0160766	1	down	6:+:30876421-30900156	ENSG00000204580	780	A0A0G2JIZ7,A2ABL0,D6RAJ3,A0A0G2JJA0,E7EVT1,A0A0G2JNZ7,D6R9C4,D6RGW5,E7EPN2,A0A0G2JHK4,E7EVW6,D6RBU7,A2ABM8,H0Y717,E7EN94,E7EX99,A0A0A0MSX3,H0Y9F4,E7EXB0,Q96T62,A0A0G2JIA2,E7EQ30,D6RB35,A0A024RCJ0,A0A024RCQ1,H0YAH6,A0A0G2JI85,E7EQ23,A0A024RCL1,E7EUP7,E7ES06,E7ERI6,E7EUD5,A0A140T972,A2ABL2,E7ETI3,Q96T61,E7ESR9,Q08345,E7ERN0,E7ENJ2,E7ETX3,A0A140T9T5,E7EPH4,D6RB82	DDR1	discoidin domain receptor tyrosine kinase 1 [Source:HGNC Symbol%3BAcc:HGNC:2730]	63.1974	148.323
ENSG00000007255	-1.83812152879403	0.0161327	1	down	19:-:45162928-45178237	ENSG00000007255	79090	B7TZ90,O75865	TRAPPC6A	trafficking protein particle complex 6A [Source:HGNC Symbol%3BAcc:HGNC:23069]	4.99845	17.6359
ENSG00000137745	-1.95714563193631	0.0163043	1	down	11:-:102942995-102955732	ENSG00000137745	4322	P45452,G5E971,Q7Z5M0,L8EA04,A0A4P8LAY1,L0R508	MMP13	matrix metallopeptidase 13 [Source:HGNC Symbol%3BAcc:HGNC:7159]	1.09782	4.20652
ENSG00000001630	-1.61858065188616	0.0163207	1	down	7:-:92112153-92134803	ENSG00000001630	1595	Q05D40,H7C0D0,A0A0C4DFL7,Q16850	CYP51A1	cytochrome P450 family 51 subfamily A member 1 [Source:HGNC Symbol%3BAcc:HGNC:2649]	3.15126	9.54897
ENSG00000105722	-1.37939824839269	0.0163302	1	down	19:-:42247569-42255128	ENSG00000105722	2077	M0QX79,M0QXN0,A0A024R0L4,P50548	ERF	ETS2 repressor factor [Source:HGNC Symbol%3BAcc:HGNC:3444]	15.4183	39.5828
ENSG00000271425	1.81801	0.0163607	1	up	1:-:146064711-146229000	ENSG00000271425	100132406	A0A075B762,I1VE13,A0A087WVC7,I0CMK7,I1VE14,A2BH96,A0A087X002,I1VE12,Q6P3W6	NBPF10	NBPF member 10 [Source:HGNC Symbol%3BAcc:HGNC:31992]	1.22809	0.3437
ENSG00000007541	-1.68866212400246	0.0163634	1	down	16:+:566995-584109	ENSG00000007541	9091	H0YFM9,A0A1B0GUF6,A0A1B0GVY0,A0A0U1RQX6,D3DU51,A0A1B0GVF8,H7C336,B8ZZ29,E7ERP4,A0A1B0GVV7,J3QTH6,A0A1B0GUW1,B8ZZ31,Q9BRB3	PIGQ	phosphatidylinositol glycan anchor biosynthesis class Q [Source:HGNC Symbol%3BAcc:HGNC:14135]	1.03505	3.29253
ENSG00000267096	-4.32766446443651	0.0164899	1	down	19:+:55670632-55672069	ENSG00000267096	-	-	-	novel transcript	0.07455	1.47719
ENSG00000204176	-2.09264443477231	0.016533	1	down	10:+:46578217-46594173	ENSG00000204176	83849	X6R8R1,Q9BQS2,D6RF99,H3BLX3	SYT15	synaptotagmin 15 [Source:HGNC Symbol%3BAcc:HGNC:17167]	0.28391	1.195
ENSG00000274173	1.80057	0.0165514	1	up	20:+:24931840-24932983	ENSG00000274173	-	-	-	novel transcript	16.0448	4.54506
ENSG00000114779	-1.56741804643439	0.0165609	1	down	3:-:51968510-51983409	ENSG00000114779	84836	F8W9U3,B4DQI4,V9HW87,Q96IU4	ABHD14B	abhydrolase domain containing 14B [Source:HGNC Symbol%3BAcc:HGNC:28235]	4.46385	13.0551
ENSG00000101246	-1.4666486114117	0.0166563	1	down	20:-:63698642-63708025	ENSG00000101246	10139	H0UI96,B7ZKY8,Q13795	ARFRP1	ADP ribosylation factor related protein 1 [Source:HGNC Symbol%3BAcc:HGNC:662]	3.31596	9.04369
ENSG00000135976	1.50599	0.0167004	1	up	2:+:97113153-97264521	ENSG00000135976	375248	A0A087X037,A1A5B0,A2VCN4,A6QL64,A0A1W2PS33	ANKRD36	ankyrin repeat domain 36 [Source:HGNC Symbol%3BAcc:HGNC:24079]	4.98596	1.73233
ENSG00000270629	1.56939	0.0168851	1	up	1:-:148531385-148679742	ENSG00000270629	25832	A0A087WUR2,A0A075B757,A0A087WTQ0,A0A087WV19,A0A087WVE3,A0A087WTW4,A0A087WYI5,A0A087WZJ2,A0A087WVU4,A0A075B7F7,Q5TI25	NBPF14	NBPF member 14 [Source:HGNC Symbol%3BAcc:HGNC:25232]	3.40227	1.13127
ENSG00000153904	1.33654	0.017074	1	up	1:-:85318481-85578363	ENSG00000153904	23576	B4DYP1,B2R644,O94760	DDAH1	dimethylarginine dimethylaminohydrolase 1 [Source:HGNC Symbol%3BAcc:HGNC:2715]	38.3735	14.9943
ENSG00000269973	2.31799	0.0170858	1	up	2:+:9936360-9939590	ENSG00000269973	-	-	-	novel transcript	1.64693	0.32593
ENSG00000161618	-1.39450624808863	0.0177792	1	down	19:+:49453225-49471050	ENSG00000161618	126133	M0QYY1,F5H4B6,M0QY06,Q8IZ83	ALDH16A1	aldehyde dehydrogenase 16 family member A1 [Source:HGNC Symbol%3BAcc:HGNC:28114]	8.36449	21.7
ENSG00000198728	-1.32524586363386	0.0178227	1	down	10:-:102106489-102120368	ENSG00000198728	8861	A0A6E1WJ75,Q86U70	LDB1	LIM domain binding 1 [Source:HGNC Symbol%3BAcc:HGNC:6532]	18.9058	46.7482
ENSG00000013364	-1.32045354954141	0.0178791	1	down	16:+:29820394-29848039	ENSG00000013364	9961	H3BUP3,X5D2M8,H3BQK6,Q14764,X5DP24,H3BUK7,H3BQE7,X5D7R7,H3BNF2,H3BPZ2,H3BNF6,H3BP76,X5D7K9,H3BRL2,X5D7S8,X5DNU0,X5DP17,X5DRI7,I3L155	MVP	major vault protein [Source:HGNC Symbol%3BAcc:HGNC:7531]	12.1506	29.9451
ENSG00000014257	-1.95648125474709	0.0179535	1	down	3:+:132317369-132368298	ENSG00000014257	55	P15309,E9PFE6,H0Y8T3	ACP3	acid phosphatase 3 [Source:HGNC Symbol%3BAcc:HGNC:125]	0.67053	2.56809
ENSG00000071073	1.6594	0.0180523	1	up	2:-:98619106-98731132	ENSG00000071073	11320	U3KPT4,Q9UM21	MGAT4A	alpha-1%2C3-mannosyl-glycoprotein 4-beta-N-acetylglucosaminyltransferase A [Source:HGNC Symbol%3BAcc:HGNC:7047]	2.75492	0.86062
ENSG00000124802	1.75246	0.018062	1	up	6:-:8073360-8102559	ENSG00000124802	9521	D6RBD7,H0YAH9,O43324,H0YAL7,D6RCQ0	EEF1E1	eukaryotic translation elongation factor 1 epsilon 1 [Source:HGNC Symbol%3BAcc:HGNC:3212]	9.36353	2.74238
ENSG00000255026	-3.06463005860271	0.018071	1	down	11:+:287305-288987	ENSG00000255026	-	-	-	novel transcript	0.27809	2.29594
ENSG00000183615	-3.61717108163149	0.0180822	1	down	1:+:32247222-32248856	ENSG00000183615	84734	Q9BTA0	FAM167B	family with sequence similarity 167 member B [Source:HGNC Symbol%3BAcc:HGNC:28133]	0.12627	1.52901
ENSG00000167680	-1.32543636354439	0.0181075	1	down	19:-:4542593-4581776	ENSG00000167680	10501	Q9H3T3,A0A7I2V374,Q9BXR8	SEMA6B	semaphorin 6B [Source:HGNC Symbol%3BAcc:HGNC:10739]	14.6236	36.1644
ENSG00000171388	-2.03574893861558	0.0182973	1	down	X:-:129645259-129654956	ENSG00000171388	8862	D3DTF8,Q9ULZ1	APLN	apelin [Source:HGNC Symbol%3BAcc:HGNC:16665]	0.68617	2.7764
ENSG00000092108	1.34528	0.0184571	1	up	14:+:30622291-30737694	ENSG00000092108	23256	A0A7I2V534,A0A7I2V448,G3V363,A0A7I2V5L2,H0YIZ7,A0A7I2V5I2,G3V5F3,A0A7I2V414,H0YJS6,A0A7I2V5R9,G3V5E2,A0A7I2YQQ1,A0A7I2V3G4,G3V2M8,A0A7I2V5H5,B7Z5N7,A0A7I2V362,A0A7I2V2U5,G3V4I1,J3KNG4,A0A7I2V5Z4,A0A7I2V4R0,A0A7I2V3C9,G3V551,G3V3K9,A0A7I2V320,H0YJY1,A0A7I2V3B4,A0A7I2YQG3,A0A7I2V321,A0A7I2V4B8,Q8WVM8,A0A7I2YQR2,A0A7I2V590,A0A7I2V4B9,A0A7I2V3Y3,A0A7I2V4J1,A0A7I2V4U2	SCFD1	sec1 family domain containing 1 [Source:HGNC Symbol%3BAcc:HGNC:20726]	4.76977	1.85251
ENSG00000277969	-2.29909531223974	0.0184689	1	down	17:+:38702452-38704747	ENSG00000277969	-	-	-	novel transcript	0.44269	2.14995
ENSG00000179869	1.80573	0.0185371	1	up	7:+:48171458-48647497	ENSG00000179869	154664	A0A0A0MT16,H7BZI9,H7C0U5,H0Y4D2,F5H7B7,L8E9N5,Q86UQ4	ABCA13	ATP binding cassette subfamily A member 13 [Source:HGNC Symbol%3BAcc:HGNC:14638]	0.8557	0.24153
ENSG00000185215	-1.41719841460416	0.0185775	1	down	14:+:103121476-103137439	ENSG00000185215	7127	H0YL88,H0YKI8,H0YKY9,Q03169,H0YKR7,H0YLC0,H0YM45,A1A584	TNFAIP2	TNF alpha induced protein 2 [Source:HGNC Symbol%3BAcc:HGNC:11895]	5.96946	15.7321
ENSG00000170779	-1.43130453632016	0.0186466	1	down	14:-:105009573-105021083	ENSG00000170779	55038	A0A024R6P3,Q9BXL8	CDCA4	cell division cycle associated 4 [Source:HGNC Symbol%3BAcc:HGNC:14625]	11.1128	29.5746
ENSG00000167525	-2.14380027203632	0.018822	1	down	17:-:28703197-28711888	ENSG00000167525	147011	Q8NCQ7,J3QQU2,K7ESJ9,J3QSA8	PROCA1	protein interacting with cyclin A1 [Source:HGNC Symbol%3BAcc:HGNC:28600]	0.30511	1.33055
ENSG00000166750	-1.37853084650027	0.0191341	1	down	17:+:35243071-35273655	ENSG00000166750	162394	B4E128,Q08AF3,Q6IEE8	SLFN5	schlafen family member 5 [Source:HGNC Symbol%3BAcc:HGNC:28286]	3.60729	9.25532
ENSG00000122484	1.45742	0.0191998	1	up	1:+:92299059-92402056	ENSG00000122484	79871	Q8IXW5	RPAP2	RNA polymerase II associated protein 2 [Source:HGNC Symbol%3BAcc:HGNC:25791]	3.55621	1.27789
ENSG00000105699	-1.29824265557137	0.0192298	1	down	19:+:35248330-35267964	ENSG00000105699	51599	M0QZL9,Q86X29,M0R0W1,M0R1W9,S4R3V8,Q9BWS2	LSR	lipolysis stimulated lipoprotein receptor [Source:HGNC Symbol%3BAcc:HGNC:29572]	27.7622	67.3744
ENSG00000104983	-1.67766807829786	0.0192531	1	down	19:+:45995461-46021318	ENSG00000104983	729440	M0QY15,M0QYL5,Q9Y6R9	CCDC61	coiled-coil domain containing 61 [Source:HGNC Symbol%3BAcc:HGNC:33629]	2.7954	8.82477
ENSG00000159335	-1.27862797484349	0.0193135	1	down	12:+:6765516-6770952	ENSG00000159335	5763	A0A158RFU3,O15256,A2VCM6,P20962,F5GXR3	PTMS	parathymosin [Source:HGNC Symbol%3BAcc:HGNC:9629]	68.3132	163.547
ENSG00000105327	-1.77104658940931	0.0193565	1	down	19:-:47220822-47232766	ENSG00000105327	27113	Q96PG8,Q9BXH1	BBC3	BCL2 binding component 3 [Source:HGNC Symbol%3BAcc:HGNC:17868]	1.57686	5.31082
ENSG00000141524	-1.53820529588081	0.0194282	1	down	17:-:78107397-78132407	ENSG00000141524	11322	K7ENC4,Q96I77,K7ENM6,Q7L2M4,Q7Z403,K7ELP1,A0A024R8V2,K7ERH0	TMC6	transmembrane channel like 6 [Source:HGNC Symbol%3BAcc:HGNC:18021]	1.15704	3.3161
ENSG00000166165	-1.55366813932533	0.0194766	1	down	14:-:103519667-103522833	ENSG00000166165	1152	H0YJG0,H0YJJ7,G3V4N7,G3V2I1,V9HWH2,H0YJK0,A0A0S2Z471,P12277,G3V461	CKB	creatine kinase B [Source:HGNC Symbol%3BAcc:HGNC:1991]	5.24378	15.1907
ENSG00000162066	-1.75346839458442	0.0194996	1	down	16:+:2520357-2531422	ENSG00000162066	51005	H3BTZ6,H3BSD5,Q9Y303,A0A3B3IU33,H3BTE3,H3BT49,H3BSV9	AMDHD2	amidohydrolase domain containing 2 [Source:HGNC Symbol%3BAcc:HGNC:24262]	1.21879	4.05515
ENSG00000130595	-2.15773946299419	0.0196331	1	down	11:+:1919703-1938706	ENSG00000130595	7140	H9KVA2,A0A286YFB1,C9JZN9,H2KMD8,F8WA37,H2KMD6,C9JCA5,Q6P670,P45378,H2KMD7	TNNT3	troponin T3%2C fast skeletal type [Source:HGNC Symbol%3BAcc:HGNC:11950]	0.52813	2.32552
ENSG00000166575	1.37849	0.0196993	1	up	11:+:87037844-87328824	ENSG00000166575	65084	E9PQL0,E9PJX0,Q7Z760,Q8N605,E9PIS2,Q86UB9	TMEM135	transmembrane protein 135 [Source:HGNC Symbol%3BAcc:HGNC:26167]	9.48122	3.59855
ENSG00000280374	-Inf	0.0198312	1	down	2:-:177317715-177318471	ENSG00000280374	-	-	-	novel transcript	0	1.04333
ENSG00000064545	-1.40135131421853	0.0198352	1	down	19:-:19119169-19138513	ENSG00000064545	54929	K7EJK6,Q9NX61,K7EKY7,V9GYP8,K7EQ34,U3KQT6,K7EQE7,K7EPA3	TMEM161A	transmembrane protein 161A [Source:HGNC Symbol%3BAcc:HGNC:26020]	9.31187	24.2726
ENSG00000115649	-1.35598579699894	0.0198998	1	down	2:-:219171897-219178106	ENSG00000115649	27013	C9JF31,C9J597,Q9BV87	CNPPD1	cyclin Pas1/PHO80 domain containing 1 [Source:HGNC Symbol%3BAcc:HGNC:25220]	15.8983	40.1583
ENSG00000170525	-1.34390510544372	0.0199936	1	down	10:+:6144934-6254644	ENSG00000170525	5209	Q9BQU2,Q9H178,H0Y483,Q5VX20,Q5W015,Q9BQU1,H0YDV0,F2Z2I2,A0A1W2PR17,Q16875,A0A1W2PNV9,Q9BQU3	PFKFB3	6-phosphofructo-2-kinase/fructose-2%2C6-biphosphatase 3 [Source:HGNC Symbol%3BAcc:HGNC:8874]	7.77435	19.4738
ENSG00000270170	-1.48161582967108	0.0201893	1	down	3:+:196942674-196943543	ENSG00000270170	152217	Q69YL0	NCBP2AS2	NCBP2 antisense 2 (head to head) [Source:HGNC Symbol%3BAcc:HGNC:25121]	20.3421	56.0579
ENSG00000104897	-1.30787981242206	0.020282	1	down	19:+:2236824-2248655	ENSG00000104897	8175	Q15428,K7EMT0,Q05DF2	SF3A2	splicing factor 3a subunit 2 [Source:HGNC Symbol%3BAcc:HGNC:10766]	23.2513	56.8055
ENSG00000123989	-1.24186976912061	0.0204103	1	down	2:-:219538948-219543809	ENSG00000123989	79586	F8W6H2,A0A024R468,Q8IZ52	CHPF	chondroitin polymerizing factor [Source:HGNC Symbol%3BAcc:HGNC:24291]	43.8099	102.246
ENSG00000104852	-1.24455543636133	0.0204196	1	down	19:+:49085419-49108605	ENSG00000104852	6625	Q9UFS1,M0QX04,M0QYR1,P08621	SNRNP70	small nuclear ribonucleoprotein U1 subunit 70 [Source:HGNC Symbol%3BAcc:HGNC:11150]	30.1499	70.4961
ENSG00000279413	2.45107	0.0205547	1	up	X:-:15702602-15703243	ENSG00000279413	-	-	-	-	5.70757	1.03
ENSG00000166965	-1.43475809826369	0.0205661	1	down	15:+:90954870-90963125	ENSG00000166965	91433	A6NED2,A0A024RC72,G3V3Q4,G3V2I3	RCCD1	RCC1 domain containing 1 [Source:HGNC Symbol%3BAcc:HGNC:30457]	4.63249	12.3581
ENSG00000140332	-1.42800543805906	0.0207202	1	down	15:-:70047790-70098176	ENSG00000140332	7090	H0YKT5,H0YLI3,Q6PRX2,H0YKH0,H0YL70,A0A0D9SES8,H0YKH5,H0YKN8,Q672R2,H0YNI7,H0YNT2,Q6PRX3,Q04726,H0YLW9	TLE3	TLE family member 3%2C transcriptional corepressor [Source:HGNC Symbol%3BAcc:HGNC:11839]	1.8835	5.00113
ENSG00000189050	1.81801	0.02094	1	up	17:-:59952240-59964761	ENSG00000189050	51136	K7EJ18,Q5M7Z0,E9PI44,H0YEZ8	RNFT1	ring finger protein%2C transmembrane 1 [Source:HGNC Symbol%3BAcc:HGNC:30206]	4.15129	1.16182
ENSG00000152137	1.58803	0.0209863	1	up	12:+:119171555-119224855	ENSG00000152137	26353	A0A6Q8PHK6,A0A6Q8PGX5,Q9UJY1,A0A6Q8PGM6,A0A6Q8PHR2,A0A6Q8PF95,A0A6Q8PHB1,H0YG30	HSPB8	heat shock protein family B (small) member 8 [Source:HGNC Symbol%3BAcc:HGNC:30171]	8.23123	2.70179
ENSG00000178188	-1.39713496907082	0.0209877	1	down	16:+:28846600-28874212	ENSG00000178188	25970	H3BVF6,H3BUN7,Q9NRF2,H3BTK4,B4DLN5,H3BPZ4,F5GXU7,H3BMY3,H3BPB4,H3BTT2	SH2B1	SH2B adaptor protein 1 [Source:HGNC Symbol%3BAcc:HGNC:30417]	4.03336	10.4828
ENSG00000275401	Inf	0.0212143	1	up	20:-:38418483-38419202	ENSG00000275401	-	-	-	novel transcript	1.16257	0
ENSG00000260744	Inf	0.0212143	1	up	16:+:47196311-47202429	ENSG00000260744	-	-	-	novel transcript%2C antisense to ITFG1	1.09561	0
ENSG00000173559	1.36894	0.0212896	1	up	2:+:191678068-191741097	ENSG00000173559	64859	Q96AH0,F8WAF5,H7C0W4	NABP1	nucleic acid binding protein 1 [Source:HGNC Symbol%3BAcc:HGNC:26232]	5.16027	1.97156
ENSG00000075407	1.47765	0.0213818	1	up	10:+:38094334-38150293	ENSG00000075407	7587	A0A1B0GVV4,P17032	ZNF37A	zinc finger protein 37A [Source:HGNC Symbol%3BAcc:HGNC:13102]	3.56287	1.26245
ENSG00000143303	-1.61717108163149	0.0213851	1	down	1:+:156728442-156736960	ENSG00000143303	51093	E5RIL6,E5RJL6,E5RI42,E5RHI7,H0YBL9,Q96FB5	RRNAD1	ribosomal RNA adenine dimethylase domain containing 1 [Source:HGNC Symbol%3BAcc:HGNC:24273]	2.64136	7.99607
ENSG00000142046	-2.4262282989201	0.0214168	1	down	19:+:41350911-41384083	ENSG00000142046	641649	F8W6Q6,F5GWC9,Q6ZNR0,H0YG43,F5H665,H0YGI4,H0YFW9,S4R3Y8	TMEM91	transmembrane protein 91 [Source:HGNC Symbol%3BAcc:HGNC:32393]	0.26445	1.40261
ENSG00000062038	-1.19594071251091	0.0214496	1	down	16:+:68636189-68727468	ENSG00000062038	1001	J3QKW6,J3QL41,J3QL75,J3QR60,J3KRQ1,P55291,P22223,J3QR34	CDH3	cadherin 3 [Source:HGNC Symbol%3BAcc:HGNC:1762]	58.5638	132.396
ENSG00000135968	1.37457	0.0214767	1	up	2:+:108449191-108509415	ENSG00000135968	9648	H7C010,B8ZZA5,D3DX70,H7BYJ9,B8ZZW2,A0PJA5,Q8IWJ2,U3KQE0,U3KPU4	GCC2	GRIP and coiled-coil domain containing 2 [Source:HGNC Symbol%3BAcc:HGNC:23218]	6.7388	2.56464
ENSG00000102271	2.01735	0.0215042	1	up	X:+:87517409-87670050	ENSG00000102271	56062	A5PKX1,Q9C0H6	KLHL4	kelch like family member 4 [Source:HGNC Symbol%3BAcc:HGNC:6355]	1.35929	0.33133
ENSG00000165338	1.74408	0.0215253	1	up	10:+:91409280-91514829	ENSG00000165338	143279	E7ERR3,A0A0J9YVV1,X6R824,L8ECN8,Q5U5R9	HECTD2	HECT domain E3 ubiquitin protein ligase 2 [Source:HGNC Symbol%3BAcc:HGNC:26736]	1.47014	0.43308
ENSG00000069812	-1.47256317118161	0.0216039	1	down	1:-:6412418-6424670	ENSG00000069812	54626	K7EJN2,Q9Y543,K7EJQ0	HES2	hes family bHLH transcription factor 2 [Source:HGNC Symbol%3BAcc:HGNC:16005]	3.15145	8.63034
ENSG00000141391	-1.88619355730488	0.021631	1	down	18:+:12407896-12432238	ENSG00000141391	10650	K7EQM5,K7ELB4,K7EPM9,K7EP78,K7ENN4,Q96N28	PRELID3A	PRELI domain containing 3A [Source:HGNC Symbol%3BAcc:HGNC:24639]	1.15371	4.2085
ENSG00000089820	-1.52521603122355	0.0217198	1	down	X:-:153907367-153934999	ENSG00000089820	393	F8WAR0,E9PCM6,C9JLA8,A0A2X0SF61,H7C3G3,P98171,C9J5M2,H7C120,E7EQN5,S4R314,H7C3K8,H7C2Z8,S4R352,Q6PJ34,A0A0B4J1X7	ARHGAP4	Rho GTPase activating protein 4 [Source:HGNC Symbol%3BAcc:HGNC:674]	2.27156	6.45195
ENSG00000115255	-1.64401768885594	0.0220452	1	down	19:+:1491166-1497927	ENSG00000115255	92840	Q96HR9,A8MXN1,A0A1L5BXV2	REEP6	receptor accessory protein 6 [Source:HGNC Symbol%3BAcc:HGNC:30078]	3.56379	10.9911
ENSG00000275832	-1.21685075161831	0.0220767	1	down	17:+:38419280-38512385	ENSG00000275832	57636	A0A087WXU2,A0A087WZZ2,A0A087X0Z0,Q9P227,A0A087WTU4,A0A2X0SFL7,A0A087WZ73,A0A087X1W6	ARHGAP23	Rho GTPase activating protein 23 [Source:HGNC Symbol%3BAcc:HGNC:29293]	21.5848	49.5094
ENSG00000185101	-1.50341101780553	0.0223805	1	down	11:-:417933-442011	ENSG00000185101	338440	A1A5B4	ANO9	anoctamin 9 [Source:HGNC Symbol%3BAcc:HGNC:20679]	2.20585	6.17134
ENSG00000180773	1.66634	0.0224803	1	up	11:-:93144174-93197991	ENSG00000180773	120103	Q6YBV0,E9PN09,E9PID7	SLC36A4	solute carrier family 36 member 4 [Source:HGNC Symbol%3BAcc:HGNC:19660]	2.13687	0.66434
ENSG00000129667	-1.4388756752033	0.0224891	1	down	17:-:76470891-76501790	ENSG00000129667	79651	K7EQT5,K7EJ10,K7EKI1,K7ELA9,K7EJD6,K7EKA3,K7EIY3,K7EPV3,K7EQ53,Q6PJF5,K7EPN8	RHBDF2	rhomboid 5 homolog 2 [Source:HGNC Symbol%3BAcc:HGNC:20788]	2.79666	7.48196
ENSG00000156875	-2.06463005860271	0.0225005	1	down	1:+:100038095-100083377	ENSG00000156875	64645	Q96MC6	MFSD14A	major facilitator superfamily domain containing 14A [Source:HGNC Symbol%3BAcc:HGNC:23363]	0.56845	2.34662
ENSG00000131094	-2.06463005860271	0.0225005	1	down	17:-:44959693-44968303	ENSG00000131094	10882	O75973	C1QL1	complement C1q like 1 [Source:HGNC Symbol%3BAcc:HGNC:24182]	1.09633	4.52573
ENSG00000130758	-1.57736423176869	0.0226434	1	down	19:+:40191426-40215575	ENSG00000130758	4294	M0R365,M0R1J8,Q02779,M0R0A7	MAP3K10	mitogen-activated protein kinase kinase kinase 10 [Source:HGNC Symbol%3BAcc:HGNC:6849]	1.92197	5.65994
ENSG00000158545	-1.32877877285746	0.0226606	1	down	16:+:88570403-88631964	ENSG00000158545	124245	H3BRH3,H3BPD0,Q86VM9,H3BP01,E7ERS3,H3BRN6	ZC3H18	zinc finger CCCH-type containing 18 [Source:HGNC Symbol%3BAcc:HGNC:25091]	4.98474	12.3559
ENSG00000160360	-1.70563986949381	0.0226881	1	down	9:+:136327476-136359605	ENSG00000160360	26086	A0A0A0MRC4,A0A087WVF5,A0A0A0MSK4,Q86YR5	GPSM1	G protein signaling modulator 1 [Source:HGNC Symbol%3BAcc:HGNC:17858]	1.07057	3.44585
ENSG00000164506	1.3938	0.0227105	1	up	6:+:147204425-147390476	ENSG00000164506	134957	H0Y332,Q5JRH0,Q14DD4,Q3B794,Q5T5C0	STXBP5	syntaxin binding protein 5 [Source:HGNC Symbol%3BAcc:HGNC:19665]	6.55723	2.4625
ENSG00000272604	2.58949	0.0228738	1	up	7:+:105571083-105573660	ENSG00000272604	-	-	-	novel transcript%2C antisense to EFCAB10	1.09003	0.17871
ENSG00000204116	1.54338	0.0230387	1	up	X:+:73563200-73687102	ENSG00000204116	53344	B7Z4S5,Q5VXU3,R4GN46	CHIC1	cysteine rich hydrophobic domain 1 [Source:HGNC Symbol%3BAcc:HGNC:1934]	4.56669	1.54607
ENSG00000167964	-1.63455315985973	0.0230715	1	down	16:+:2140803-2154165	ENSG00000167964	25837	H3BMG6,H3BQ97,Q9ULW5	RAB26	RAB26%2C member RAS oncogene family [Source:HGNC Symbol%3BAcc:HGNC:14259]	2.88372	8.83556
ENSG00000196700	-1.33218292288596	0.0231336	1	down	20:-:63956704-63969930	ENSG00000196700	57473	Q96KM6	ZNF512B	zinc finger protein 512B [Source:HGNC Symbol%3BAcc:HGNC:29212]	6.72653	16.7128
ENSG00000125458	-1.54053662527283	0.0232568	1	down	17:-:75130225-75131757	ENSG00000125458	30833	J3KSF0,Q8TCD5,J3KSX6,J3KSY6,J3KRC4,J3QQX8	NT5C	5'%2C 3'-nucleotidase%2C cytosolic [Source:HGNC Symbol%3BAcc:HGNC:17144]	7.05925	20.2646
ENSG00000283436	2.32339	0.0236938	1	up	2:+:156655224-156695659	ENSG00000283436	105373708	-	LINC01958	long intergenic non-protein coding RNA 1958 [Source:HGNC Symbol%3BAcc:HGNC:52784]	2.06382	0.40691
ENSG00000092758	-1.56032522122678	0.0238644	1	down	20:+:62816244-62841159	ENSG00000092758	1299	Q4VXW1,Q14050	COL9A3	collagen type IX alpha 3 chain [Source:HGNC Symbol%3BAcc:HGNC:2219]	1.97609	5.751
ENSG00000107281	-2.14046147156236	0.0238952	1	down	9:-:137039463-137046179	ENSG00000107281	56654	Q9NQX5,A0A087WYK7,Q5SPY9	NPDC1	neural proliferation%2C differentiation and control 1 [Source:HGNC Symbol%3BAcc:HGNC:7899]	0.46161	2.00839
ENSG00000232098	-1.57906870814076	0.0244535	1	down	19:-:58404238-58408484	ENSG00000232098	-	-	-	novel transcript	2.50215	7.37721
ENSG00000100097	-1.202273249814	0.0246993	1	down	22:+:37675636-37679802	ENSG00000100097	3956	A0A0B6XK00,F8WEI7,P09382,F8WCQ5	LGALS1	galectin 1 [Source:HGNC Symbol%3BAcc:HGNC:6561]	140.311	318.599
ENSG00000275765	-3.15773946299419	0.0249491	1	down	5:-:151770242-151771508	ENSG00000275765	-	-	-	novel transcript	0.24706	2.17577
ENSG00000234630	-4.15773946299419	0.0249968	1	down	22:+:22293733-22294794	ENSG00000234630	-	-	-	novel transcript	0.1141	2.00968
ENSG00000167792	-1.25169440835145	0.0250831	1	down	11:+:67605653-67612554	ENSG00000167792	4723	H0YE81,B4DE93,E9PPD6,E9PJL9,E5KNH5,G3V0I5,E9PPE0,E9PLC6,E9PQP1,E9PMX3,P49821,E9PPS5,E9PPR0,H0YD04	NDUFV1	NADH:ubiquinone oxidoreductase core subunit V1 [Source:HGNC Symbol%3BAcc:HGNC:7716]	14.4951	34.0603
ENSG00000203644	1.72809	0.0252453	1	up	3:-:129847048-129847957	ENSG00000203644	-	-	-	novel transcript%2C sense intronic to TMCC1	16.7541	4.99052
ENSG00000129911	-1.46301631733139	0.0252585	1	down	19:-:1852399-1863579	ENSG00000129911	83855	A0A087WWX5,Q9BXK1,D6W5Z8	KLF16	Kruppel like factor 16 [Source:HGNC Symbol%3BAcc:HGNC:16857]	4.91859	13.3809
ENSG00000273841	1.28103	0.025332	1	up	5:-:69364743-69370013	ENSG00000273841	6880	D6RIE8,D6RIV9,Q16594,D6RHW1,D6RIY1,D6RGK3	TAF9	TATA-box binding protein associated factor 9 [Source:HGNC Symbol%3BAcc:HGNC:11542]	52.7508	21.4207
ENSG00000176845	-1.5835033688661	0.0254767	1	down	17:+:83079609-83095122	ENSG00000176845	284207	Q147U6,Q641Q3,I3L0R0	METRNL	meteorin like%2C glial cell differentiation regulator [Source:HGNC Symbol%3BAcc:HGNC:27584]	2.95527	8.73999
ENSG00000049239	-1.30837492330867	0.0255188	1	down	1:+:9234774-9271337	ENSG00000049239	9563	O95479	H6PD	hexose-6-phosphate dehydrogenase/glucose 1-dehydrogenase [Source:HGNC Symbol%3BAcc:HGNC:4795]	4.39984	10.753
ENSG00000260778	-3.47966755788156	0.0257033	1	down	16:+:2268155-2273418	ENSG00000260778	-	-	-	novel transcript	0.12202	1.3432
ENSG00000167799	-1.71193970994466	0.0258045	1	down	11:-:67627938-67629937	ENSG00000167799	254552	Q8WV74	NUDT8	nudix hydrolase 8 [Source:HGNC Symbol%3BAcc:HGNC:8055]	3.18714	10.3033
ENSG00000125968	-1.48662031852332	0.0259981	1	down	20:+:31605283-31606515	ENSG00000125968	3397	P41134	ID1	inhibitor of DNA binding 1%2C HLH protein [Source:HGNC Symbol%3BAcc:HGNC:5360]	10.0376	27.7574
ENSG00000169231	-1.66384654300411	0.0260437	1	down	1:-:155195588-155209051	ENSG00000169231	7059	B4DQH6,L8E9H3,Q2HIZ0,F5H4Z8,Q2HIZ1,P49746	THBS3	thrombospondin 3 [Source:HGNC Symbol%3BAcc:HGNC:11787]	1.2157	3.80124
ENSG00000167880	-1.24863373051857	0.0260439	1	down	17:-:76004502-76027306	ENSG00000167880	2125	B7ZLH8,K7EKI0,A0A024R8L8,K7EQ87,Q92817	EVPL	envoplakin [Source:HGNC Symbol%3BAcc:HGNC:3503]	9.42629	22.1029
ENSG00000178038	-1.32273216889428	0.0260916	1	down	3:-:46668995-46693704	ENSG00000178038	259173	G5E9N5,A0A024R2U1,Q60I27,H7C0M4	ALS2CL	ALS2 C-terminal like [Source:HGNC Symbol%3BAcc:HGNC:20605]	3.86758	9.5467
ENSG00000182871	-1.30104785488684	0.0261168	1	down	21:+:45405165-45513720	ENSG00000182871	80781	H7C457,A0A1B1PFY7,L8ECK6,D3DSM5,H7BXV5,D3DSM4,P39060	COL18A1	collagen type XVIII alpha 1 chain [Source:HGNC Symbol%3BAcc:HGNC:2195]	4.93769	12.0063
ENSG00000262814	-1.45040296337636	0.0262251	1	down	17:+:81703367-81707517	ENSG00000262814	6182	P52815	MRPL12	mitochondrial ribosomal protein L12 [Source:HGNC Symbol%3BAcc:HGNC:10378]	14.7547	39.7903
ENSG00000163354	-2.22812879088559	0.0263397	1	down	1:-:155018520-155033781	ENSG00000163354	127579	H0YF62,Q8N1J0,Q5T1A1	DCST2	DC-STAMP domain containing 2 [Source:HGNC Symbol%3BAcc:HGNC:26562]	0.29203	1.3502
ENSG00000100403	-1.24060198257292	0.0266509	1	down	22:+:41301525-41360147	ENSG00000100403	23264	A0A024R1N2,Q9BSS8,Q9UGR2	ZC3H7B	zinc finger CCCH-type containing 7B [Source:HGNC Symbol%3BAcc:HGNC:30869]	6.82444	15.9132
ENSG00000199709	Inf	0.0266533	1	up	11:+:122927034-122927173	ENSG00000199709	106479568	-	RNU4-23P	RNA%2C U4 small nuclear 23%2C pseudogene [Source:HGNC Symbol%3BAcc:HGNC:46959]	5.55185	0
ENSG00000272010	Inf	0.0266533	1	up	8:-:65591850-65592472	ENSG00000272010	-	-	-	novel transcript	1.24761	0
ENSG00000160932	-1.19608801006145	0.0267398	1	down	8:+:143017982-143023832	ENSG00000160932	4061	D3DWJ1,E5RI33,E5RGI6,E7EWF8,E5RI58,Q16553,E5RIQ1	LY6E	lymphocyte antigen 6 family member E [Source:HGNC Symbol%3BAcc:HGNC:6727]	47.9582	108.431
ENSG00000233493	-1.67069071879996	0.0267595	1	down	19:-:55379244-55384292	ENSG00000233493	388564	C9JI98	TMEM238	transmembrane protein 238 [Source:HGNC Symbol%3BAcc:HGNC:40042]	7.65645	24.054
ENSG00000164220	2.27967	0.0268707	1	up	5:-:76615482-76623413	ENSG00000164220	2151	O00254,Q4VBN6	F2RL2	coagulation factor II thrombin receptor like 2 [Source:HGNC Symbol%3BAcc:HGNC:3539]	1.14034	0.23175
ENSG00000112715	-1.3517927353294	0.0268827	1	down	6:+:43770184-43786487	ENSG00000112715	7422	A0A0A0MR43,H0YBI8,A0A5F9ZH41,H0YBZ0,A0A0A0MTB2,A2A2V4,A0A0A0MSH5,A0A0A0MSI7,H3BLW8,A0A0A0MSH7,P15692,A0A0A0MRQ4,J3KPA4,Q96FD9	VEGFA	vascular endothelial growth factor A [Source:HGNC Symbol%3BAcc:HGNC:12680]	1.85611	4.67483
ENSG00000185022	-1.54911548603913	0.0270381	1	down	22:+:38200767-38216507	ENSG00000185022	23764	B0QY71,B0QY70,Q9ULX9	MAFF	MAF bZIP transcription factor F [Source:HGNC Symbol%3BAcc:HGNC:6780]	1.55573	4.49259
ENSG00000159082	1.36411	0.0270769	1	up	21:-:32628759-32728040	ENSG00000159082	8867	C9J1Z6,C9JFZ1,A0A0D9SGJ6,C9JW66,H7BZC2,H7BZ56,J3KPK1,Q05CZ1,Q1ZYQ4,J3KQV8,B9EGN3,O43426	SYNJ1	synaptojanin 1 [Source:HGNC Symbol%3BAcc:HGNC:11503]	7.79439	2.98797
ENSG00000214193	-1.53480911207402	0.0273227	1	down	1:+:36306368-36329340	ENSG00000214193	79729	A4FU49,D6RD64,A0A5F9ZH69,A0A5F9ZHZ4	SH3D21	SH3 domain containing 21 [Source:HGNC Symbol%3BAcc:HGNC:26236]	1.13087	3.23346
ENSG00000240342	-1.15160319183384	0.027498	1	down	12:+:118246084-118246962	ENSG00000240342	100130562	-	RPS2P5	ribosomal protein S2 pseudogene 5 [Source:HGNC Symbol%3BAcc:HGNC:31386]	328.534	720.243
ENSG00000177732	-1.3286089456754	0.0275641	1	down	20:+:325552-330224	ENSG00000177732	6666	O15370,O60248	SOX12	SRY-box transcription factor 12 [Source:HGNC Symbol%3BAcc:HGNC:11198]	6.51245	16.1409
ENSG00000141854	-1.91407038202733	0.0276299	1	down	19:+:14072536-14075062	ENSG00000141854	113230	Q96FF7,A0A044PY82,K7ELQ6	MISP3	MISP family member 3 [Source:HGNC Symbol%3BAcc:HGNC:26963]	0.93976	3.49496
ENSG00000079337	-1.75813200428496	0.0278129	1	down	12:-:47734363-47771040	ENSG00000079337	10411	F8VVJ6,H0YHS2,O95398,F8VXK1,F8W0N0,H0YIP6,F8VRX1,Q569L6	RAPGEF3	Rap guanine nucleotide exchange factor 3 [Source:HGNC Symbol%3BAcc:HGNC:16629]	0.30621	1.0221
ENSG00000134824	-1.85817918113529	0.0279004	1	down	11:+:61792980-61867354	ENSG00000134824	9415	F5H622,F5GZ92,F5GZU2,O95864,L8E950,E5RGZ5,E5RHL3,E5RGD8	FADS2	fatty acid desaturase 2 [Source:HGNC Symbol%3BAcc:HGNC:3575]	0.24929	0.89186
ENSG00000100299	-1.78501276857332	0.0280357	1	down	22:-:50622754-50628173	ENSG00000100299	410	V9GYR0,A0A0S2Z373,A0A0C4DFZ2,A0A0S2Z309,A0A024R509,P15289,O43681	ARSA	arylsulfatase A [Source:HGNC Symbol%3BAcc:HGNC:713]	0.74388	2.52974
ENSG00000100889	-1.35388198517282	0.0280546	1	down	14:+:24094053-24110598	ENSG00000100889	5106	A0A384MTT2,H0YM31,H0YMA5,H0YML5,H0YMU6,Q16822,H0YKC4,H0YNH9,A0A0S2Z4C0,H0YNG4,A0A0S2Z430,H0YMY3,Q6IB91,A0A0S2Z451	PCK2	phosphoenolpyruvate carboxykinase 2%2C mitochondrial [Source:HGNC Symbol%3BAcc:HGNC:8725]	5.89733	14.8746
ENSG00000197774	-1.70938189051532	0.0281583	1	down	16:+:1772810-1781708	ENSG00000197774	197342	H3BV62,H3BSZ6,A4GXA9	EME2	essential meiotic structure-specific endonuclease subunit 2 [Source:HGNC Symbol%3BAcc:HGNC:27289]	0.5974	1.92785
ENSG00000204220	-1.37318749046085	0.0282924	1	down	6:+:33289302-33298401	ENSG00000204220	10471	A2AB88,I7HJT1,Q5STK2,O15212	PFDN6	prefoldin subunit 6 [Source:HGNC Symbol%3BAcc:HGNC:4926]	7.22815	18.4769
ENSG00000146247	1.2009	0.0283299	1	up	6:-:78934419-79078254	ENSG00000146247	55023	Q8WWQ0	PHIP	pleckstrin homology domain interacting protein [Source:HGNC Symbol%3BAcc:HGNC:15673]	15.5221	6.66309
ENSG00000007047	-1.42401952833164	0.0284348	1	down	19:+:45079288-45305284	ENSG00000007047	57787	Q96GZ3,Q6IPE9,K7EKG8,K7EK17,K7EN95,Q96L34	MARK4	microtubule affinity regulating kinase 4 [Source:HGNC Symbol%3BAcc:HGNC:13538]	2.32653	6.16046
ENSG00000160323	-1.95843065477079	0.0285121	1	down	9:+:133414358-133459402	ENSG00000160323	11093	A0A0B4J229,A0A024R8G4,A0A0C4DFV8,F6V803,Q6QNA5,Q6QNA4,Q6QNA6,E7EV88,Q76LX8,Q6QNA7,A0A2D0ZBS7,D5KRM8,Q96P40	ADAMTS13	ADAM metallopeptidase with thrombospondin type 1 motif 13 [Source:HGNC Symbol%3BAcc:HGNC:1366]	0.32471	1.24531
ENSG00000260285	-1.92825761687143	0.0286874	1	down	14:-:103525010-103529072	ENSG00000260285	-	-	-	novel transcript%2C antisense to TRMT61A	0.50033	1.8791
ENSG00000266074	-1.71495697323245	0.0287575	1	down	17:+:81395457-81466332	ENSG00000266074	57597	A0A1J1DRY6,F8WBW8,Q9P281	BAHCC1	BAH domain and coiled-coil containing 1 [Source:HGNC Symbol%3BAcc:HGNC:29279]	0.31022	1.00499
ENSG00000101187	-1.62928898336369	0.0287752	1	down	20:+:62642503-62685785	ENSG00000101187	28231	Q96BD0,E1P5H9,A0A0A0MT51	SLCO4A1	solute carrier organic anion transporter family member 4A1 [Source:HGNC Symbol%3BAcc:HGNC:10953]	1.45316	4.43618
ENSG00000234869	-2.41407921625398	0.0288167	1	down	22:+:46541495-46548196	ENSG00000234869	-	-	-	novel transcript	0.18247	0.95969
ENSG00000165997	1.20507	0.0290143	1	up	10:+:18659431-18681639	ENSG00000165997	221079	B0YIW9,Q96KC2	ARL5B	ADP ribosylation factor like GTPase 5B [Source:HGNC Symbol%3BAcc:HGNC:23052]	28.3519	12.1353
ENSG00000273136	1.32917	0.0291093	1	up	1:+:120723949-120842110	ENSG00000273136	101060684	A0A087WZS8,A0A087WTG0,A0A087WY62,A0A087WVV8,A0A087WU30,A0A494C053,A0A494C1A6,A0A075B7F9,A0A494C0A2,A0A087WWQ1,A0A087WZB6,B4DH59	NBPF26	NBPF member 26 [Source:HGNC Symbol%3BAcc:HGNC:49571]	10.2793	4.03714
ENSG00000104643	1.47399	0.029213	1	up	8:+:11284816-11328146	ENSG00000104643	66036	E9PR67,Q96QG7	MTMR9	myotubularin related protein 9 [Source:HGNC Symbol%3BAcc:HGNC:14596]	3.79196	1.34704
ENSG00000165912	-1.20308366143927	0.0292776	1	down	11:-:47177522-47186443	ENSG00000165912	29763	E9PJ33,H0YDM6,E9PIZ6,E9PIY1,A0A0C4DGG1,E9PJ75,D3DQR0,E9PNM9,E9PQ12,Q9UKS6	PACSIN3	protein kinase C and casein kinase substrate in neurons 3 [Source:HGNC Symbol%3BAcc:HGNC:8572]	31.9454	72.5779
ENSG00000172638	-1.93909917651885	0.0293912	1	down	11:-:65866441-65873592	ENSG00000172638	30008	E9PKA3,E9PI47,E9PNB8,E9PRU1,H0YCB5,E9PSC1,H0YEU0,E9PRQ8,H0YCR9,Q6FH22,O95967,H0YET5,A0A024R5G1	EFEMP2	EGF containing fibulin extracellular matrix protein 2 [Source:HGNC Symbol%3BAcc:HGNC:3219]	0.3545	1.34146
ENSG00000134970	1.20656	0.0294482	1	up	5:-:115613210-115632992	ENSG00000134970	51014	Q3B7W7,Q9Y3B3,G3V2Y2	TMED7	transmembrane p24 trafficking protein 7 [Source:HGNC Symbol%3BAcc:HGNC:24253]	47.3742	20.2564
ENSG00000164967	-1.53625108624792	0.0294814	1	down	9:-:34610486-34612104	ENSG00000164967	138716	Q8N5L8	RPP25L	ribonuclease P/MRP subunit p25 like [Source:HGNC Symbol%3BAcc:HGNC:19909]	7.66528	21.939
ENSG00000126456	-1.28133884143558	0.0295436	1	down	19:-:49659569-49665875	ENSG00000126456	3661	M0QZB8,M0QXC8,M0R205,M0R3E9,M0QX56,M0R0R8,M0R3C2,E2GIM7,E2GIM9,M0R0X9,Q96GL3,M0QYX3,E2GIM5,E2GIM6,A0A024QZE1,M0R007,Q71U93,E2GIM8,M0QYT9,Q14653,M0QZB7,M0R3H7	IRF3	interferon regulatory factor 3 [Source:HGNC Symbol%3BAcc:HGNC:6118]	10.3063	24.7204
ENSG00000236104	-1.66437360303039	0.0296251	1	down	6:-:33314406-33317942	ENSG00000236104	9278	O15209,A2AB93	ZBTB22	zinc finger and BTB domain containing 22 [Source:HGNC Symbol%3BAcc:HGNC:13085]	1.79127	5.60298
ENSG00000233016	-1.35323665726758	0.0296393	1	down	9:-:136721366-136728184	ENSG00000233016	84973	-	SNHG7	small nucleolar RNA host gene 7 [Source:HGNC Symbol%3BAcc:HGNC:28254]	4.63302	11.6805
ENSG00000276564	2.49434	0.0296998	1	up	16:+:14150833-14153235	ENSG00000276564	-	-	-	novel transcript	1.09477	0.19173
ENSG00000101144	-1.32947257977644	0.0298095	1	down	20:-:57168753-57266641	ENSG00000101144	655	B1AKZ9,H0Y4B5,Q9NQQ8,Q9H2W7,A0A077CY02,B1AL00,P18075,A8K571	BMP7	bone morphogenetic protein 7 [Source:HGNC Symbol%3BAcc:HGNC:1074]	4.88232	12.1079
ENSG00000213563	-1.41553722046184	0.029934	1	down	8:-:144525733-144529132	ENSG00000213563	414919	H0YEK9,H0YF29,J3KNI2,Q6P1X6	C8orf82	chromosome 8 open reading frame 82 [Source:HGNC Symbol%3BAcc:HGNC:33826]	5.04054	13.2687
ENSG00000167136	-1.53788217182685	0.030035	1	down	9:+:128818500-128822676	ENSG00000167136	2021	Q14249	ENDOG	endonuclease G [Source:HGNC Symbol%3BAcc:HGNC:3346]	7.10159	20.3487
ENSG00000149485	1.34476	0.0300362	1	up	11:-:61799627-61829318	ENSG00000149485	3992	I3ZNN6,F5H1Q7,C9J425,H0YB97,F5H5X5,I3ZNE2,F5H3U5,I3ZNS6,I3ZNS3,I3ZNL9,F5H8G5,A0A0A0MR51,F5H3P6,I3ZNT3,F5H2R9,F5H852,I3ZNE3,F5GYH4,I3ZNH3,F5GWE3,H7C2V0,F5H0Y2,C9JJB3,O60427,F5H2H3,I3ZNL2,I3ZNS1	FADS1	fatty acid desaturase 1 [Source:HGNC Symbol%3BAcc:HGNC:3574]	5.86317	2.27798
ENSG00000183010	-1.43119048477333	0.0300777	1	down	17:-:81932384-81942412	ENSG00000183010	5831	J3QL32,J3QL23,J3QLK9,P32322,A0A024R8U9,J3KSA9,J3KTA8,J3QR88,J3QKT4,E2QRB3,J3QL24,J3QRZ0,D6QXZ5,A0A1B2JLU7,J3QKT3,J3KQ22	PYCR1	pyrroline-5-carboxylate reductase 1 [Source:HGNC Symbol%3BAcc:HGNC:9721]	4.7649	12.6799
ENSG00000167617	-2.13636581220163	0.0300815	1	down	19:-:54465026-54473296	ENSG00000167617	148170	A0A0G2JPE9,Q6NZY7	CDC42EP5	CDC42 effector protein 5 [Source:HGNC Symbol%3BAcc:HGNC:17408]	1.08708	4.7163
ENSG00000167741	-2.13636581220163	0.0300815	1	down	17:-:4556927-4560818	ENSG00000167741	124975	I3L2G6,B4DPG6,J3KPJ0,Q6P531	GGT6	gamma-glutamyltransferase 6 [Source:HGNC Symbol%3BAcc:HGNC:26891]	0.32155	1.39505
ENSG00000184117	-1.2212931606361	0.0303732	1	down	22:-:29554808-29581327	ENSG00000184117	8508	F8WCR5,Q9BPW8,C9JDV8,H7C2U6	NIPSNAP1	nipsnap homolog 1 [Source:HGNC Symbol%3BAcc:HGNC:7827]	21.8071	50.1736
ENSG00000174938	-1.34319944354565	0.0303803	1	down	16:-:29871159-29899550	ENSG00000174938	26470	H3BN26,X5D9C2,X5DRJ2,Q6UXD5,X5D2T7,X5DNZ5,X5D7P3,X5D9G4,X5D2X2,I3L111,A0A087WYL5,X5DPB9	SEZ6L2	seizure related 6 homolog like 2 [Source:HGNC Symbol%3BAcc:HGNC:30844]	5.66928	14.1939
ENSG00000119227	-2.01572045812177	0.0305475	1	down	3:-:196946356-196969060	ENSG00000119227	80235	Q86VD9,H7C2E0,C9JQX2	PIGZ	phosphatidylinositol glycan anchor biosynthesis class Z [Source:HGNC Symbol%3BAcc:HGNC:30596]	0.4487	1.79052
ENSG00000244218	4.01219	0.0307165	1	up	7:+:128761338-128761598	ENSG00000244218	106479253	-	RN7SL81P	RNA%2C 7SL%2C cytoplasmic 81%2C pseudogene [Source:HGNC Symbol%3BAcc:HGNC:46097]	4.12339	0.25217
ENSG00000228797	-3.40566697643778	0.0307864	1	down	13:+:18697003-18697507	ENSG00000228797	729535	-	FAM207BP	family with sequence similarity 207 member B%2C pseudogene [Source:HGNC Symbol%3BAcc:HGNC:39715]	0.23679	2.47628
ENSG00000168071	-1.93146360717052	0.0310265	1	down	11:+:64340204-64357534	ENSG00000168071	283234	H7BY33,A6NC98,B2RTU8	CCDC88B	coiled-coil domain containing 88B [Source:HGNC Symbol%3BAcc:HGNC:26757]	0.22197	0.83552
ENSG00000127084	-1.39365724940229	0.0310538	1	down	9:+:92947523-93036236	ENSG00000127084	89846	A0A024R252,A0A2X0U4Q9,Q5JSP0	FGD3	FYVE%2C RhoGEF and PH domain containing 3 [Source:HGNC Symbol%3BAcc:HGNC:16027]	2.80551	7.27404
ENSG00000155265	-1.57118017733871	0.031117	1	down	10:+:97849843-97871580	ENSG00000155265	401647	M0R0R5,Q2TAP0	GOLGA7B	golgin A7 family member B [Source:HGNC Symbol%3BAcc:HGNC:31668]	0.98573	2.89042
ENSG00000152475	-2.44314168185644	0.0312106	1	down	19:-:58367618-58381030	ENSG00000152475	116412	Q96EG3	ZNF837	zinc finger protein 837 [Source:HGNC Symbol%3BAcc:HGNC:25164]	0.23378	1.25458
ENSG00000155254	-1.18866079891001	0.0314381	1	down	10:+:97713173-97718150	ENSG00000155254	83742	Q9BSK0	MARVELD1	MARVEL domain containing 1 [Source:HGNC Symbol%3BAcc:HGNC:28674]	25.7886	58.0072
ENSG00000172795	1.21522	0.0314562	1	up	5:+:112976702-113022195	ENSG00000172795	167227	B7Z3U5,A0A6Q8PGL6,A0A6Q8PGI4,Q8IU60	DCP2	decapping mRNA 2 [Source:HGNC Symbol%3BAcc:HGNC:24452]	13.0873	5.56241
ENSG00000099834	-1.57443048112555	0.0317398	1	down	11:-:616577-626078	ENSG00000099834	53841	E9PLX6,E9PMY2,E9PPW2,A0A0G2JP44,E9PKR2,A0A0G2JMW3,Q9HBB8	CDHR5	cadherin related family member 5 [Source:HGNC Symbol%3BAcc:HGNC:7521]	1.68791	4.96057
ENSG00000165171	-1.77018270013746	0.0317528	1	down	7:-:73834590-73842516	ENSG00000165171	155368	B4DWM3,Q8N6F8	METTL27	methyltransferase like 27 [Source:HGNC Symbol%3BAcc:HGNC:19068]	2.14416	7.21718
ENSG00000063245	-1.18412364878772	0.0318161	1	down	19:+:55675226-55709858	ENSG00000063245	29924	K7EMP4,A0A024R4S1,Q9Y6I3	EPN1	epsin 1 [Source:HGNC Symbol%3BAcc:HGNC:21604]	5.0571	11.3394
ENSG00000180902	-1.44691146461517	0.0318307	1	down	2:+:241734602-241768816	ENSG00000180902	728294	H7C021,G5E9E8,H7C0N1,H7C290,H7C3L2,Q8N465,F8WCF9,B5MCV2	D2HGDH	D-2-hydroxyglutarate dehydrogenase [Source:HGNC Symbol%3BAcc:HGNC:28358]	2.22958	5.99816
ENSG00000051128	-1.3552357524451	0.031843	1	down	19:-:18929201-18941261	ENSG00000051128	9454	M0R2T8,M0QYF9,M0R2U7,M0QZN1,Q9NSC5	HOMER3	homer scaffold protein 3 [Source:HGNC Symbol%3BAcc:HGNC:17514]	5.83564	14.7328
ENSG00000085117	-1.2749056894354	0.0320596	1	down	11:+:44564427-44620358	ENSG00000085117	3732	E9PJB7,H0YD57,E9PJK9,E9PJC7,E9PM43,E9PJ59,E9PJ45,P27701,E9PP61	CD82	CD82 molecule [Source:HGNC Symbol%3BAcc:HGNC:6210]	8.74855	20.8907
ENSG00000105135	-1.25010348114285	0.032154	1	down	19:-:15114984-15125786	ENSG00000105135	10994	M0QZX5,E9PJS0,M0R1B5,M0R026,E9PL44,E9PNL1,A1L0T0	ILVBL	ilvB acetolactate synthase like [Source:HGNC Symbol%3BAcc:HGNC:6041]	7.72915	18.1419
ENSG00000151835	1.22116	0.0322377	1	up	13:-:23288689-23433763	ENSG00000151835	26278	H0Y6M8,Q9NZJ4,B2REB0	SACS	sacsin molecular chaperone [Source:HGNC Symbol%3BAcc:HGNC:10519]	4.93429	2.08857
ENSG00000128656	1.61188	0.032327	1	up	2:-:174798809-175005381	ENSG00000128656	1123	F8WCQ9,A0A494C0R6,F8WAY4,A0A494C0I4,C9J1N1,A0A494C0I5,A0A494C1Q9,A0A2X0SFY7,A0A494C0C9,A0A494C1H3,L0R6E9,A0A494C047,A0A494C1M7,A0A494C0V1,A0A494C1P5,A0A494C158,A0A494C072,C9J3G1,A0A494C0L5,A0A494BZY1,A0A494C1D3,F8W6K2,A0A7M1VJA2,P15882,A0A494C1R0,C9J3V9,B8ZZ96,C9JR98,A0A7M1VIP0,Q6IBE0	CHN1	chimerin 1 [Source:HGNC Symbol%3BAcc:HGNC:1943]	1.79965	0.58103
ENSG00000134013	-1.21867128058677	0.0324165	1	down	8:-:23296897-23425328	ENSG00000134013	4017	E5RJL2,R4GMS2,E5RI22,W8QRJ0,E5RHH3,E5RFE2,H0YAP6,H0YAR1,W6I206,Q9Y4K0,E5RFY0	LOXL2	lysyl oxidase like 2 [Source:HGNC Symbol%3BAcc:HGNC:6666]	9.61022	22.071
ENSG00000196372	-1.3336525342761	0.0324524	1	down	10:-:5638867-5666595	ENSG00000196372	79754	Q8WXK3	ASB13	ankyrin repeat and SOCS box containing 13 [Source:HGNC Symbol%3BAcc:HGNC:19765]	7.44627	18.5199
ENSG00000213339	-1.31622352389979	0.0324628	1	down	19:+:10701430-10713437	ENSG00000213339	81890	Q71RF8,K7EJ21,K7EPI1,B2RAR3,K7EL95,Q9BXR0,K7ESP6	QTRT1	queuine tRNA-ribosyltransferase catalytic subunit 1 [Source:HGNC Symbol%3BAcc:HGNC:23797]	7.35598	18.0757
ENSG00000146063	-1.22324020663511	0.0324769	1	down	5:+:181222499-181235808	ENSG00000146063	90933	H0Y9T3,Q8WV44,A1A4S2,D6REK2,H0YAD6	TRIM41	tripartite motif containing 41 [Source:HGNC Symbol%3BAcc:HGNC:19013]	4.27032	9.83839
ENSG00000235706	-1.95744081250836	0.0325945	1	down	14:+:95157645-95181475	ENSG00000235706	400242	-	DICER1-AS1	DICER1 antisense RNA 1 [Source:HGNC Symbol%3BAcc:HGNC:43017]	0.30667	1.1753
ENSG00000171159	-1.39564927467237	0.0326293	1	down	9:+:128160265-128163924	ENSG00000171159	79095	Q9BUW7	C9orf16	chromosome 9 open reading frame 16 [Source:HGNC Symbol%3BAcc:HGNC:17823]	9.07869	23.5715
ENSG00000136280	-1.2800857077289	0.0326489	1	down	7:+:44999475-45076469	ENSG00000136280	83605	A0A0A0MT72,H7C516,C9JUH3,A0A3B3IRS0,Q9BSQ5,E9PEC4,Q6P456	CCM2	CCM2 scaffold protein [Source:HGNC Symbol%3BAcc:HGNC:21708]	3.99908	9.58375
ENSG00000171208	1.17441	0.0326931	1	up	16:-:47077703-47143945	ENSG00000171208	81831	Q32NC3,H3BSR0,Q8NC67,H3BM37,H3BTE1	NETO2	neuropilin and tolloid like 2 [Source:HGNC Symbol%3BAcc:HGNC:14644]	28.4902	12.4564
ENSG00000165813	1.31558	0.0327575	1	up	10:-:114120862-114174232	ENSG00000165813	55088	H0Y7V5,A0A0C4DFU7,Q7Z3E2	CCDC186	coiled-coil domain containing 186 [Source:HGNC Symbol%3BAcc:HGNC:24349]	6.93323	2.74877
ENSG00000111786	-1.18371594872291	0.0328203	1	down	12:-:120461672-120469748	ENSG00000111786	8683	S4R3G0,Q13242,H0YIB4	SRSF9	serine and arginine rich splicing factor 9 [Source:HGNC Symbol%3BAcc:HGNC:10791]	22.2652	49.9105
ENSG00000140400	-1.36291163881275	0.0329948	1	down	15:-:75355207-75368612	ENSG00000140400	4123	H3BQJ2,Q9NTJ4,H3BRI3,H3BSE5,A0A140VJN9,H3BRV3,H3BMJ3,B4DH23,H3BUW3,H3BQH9,A0A0C4DGU9	MAN2C1	mannosidase alpha class 2C member 1 [Source:HGNC Symbol%3BAcc:HGNC:6827]	1.97244	5.00625
ENSG00000261236	-1.17247977044001	0.0330339	1	down	8:-:144262045-144291438	ENSG00000261236	23246	Q6DKJ9,B4DEN9,A8K3R2,A0A075B729,Q14137,Q4G0D9,B2RDN4	BOP1	BOP1 ribosomal biogenesis factor [Source:HGNC Symbol%3BAcc:HGNC:15519]	24.2519	53.9422
ENSG00000075240	-1.53263757141982	0.0333911	1	down	22:+:46576012-46679790	ENSG00000075240	23151	X6RIP6,Q6IC98,X6RHZ2,H0Y5A3	GRAMD4	GRAM domain containing 4 [Source:HGNC Symbol%3BAcc:HGNC:29113]	1.50052	4.28395
ENSG00000141526	-1.19586357763851	0.0334353	1	down	17:+:82217934-82261129	ENSG00000141526	9123	J3QQS9,J3QQV2,J3QRA0,J3QRP8,J3KTM6,J3KTI8,J3QSC3,A0A024R8U1,O15427	SLC16A3	solute carrier family 16 member 3 [Source:HGNC Symbol%3BAcc:HGNC:10924]	7.3733	16.668
ENSG00000134352	1.19123	0.0334406	1	up	5:-:55935095-55995022	ENSG00000134352	3572	Q17RA0,A0A494BZU0,Q5FC03,Q5FC06,Q5FC07,A0A0A0N0L5,D6RH03,Q5FC05,Q5FC02,A0A0A0N0L2,P40189	IL6ST	interleukin 6 signal transducer [Source:HGNC Symbol%3BAcc:HGNC:6021]	16.2282	7.01302
ENSG00000146830	-1.27423073474764	0.0335134	1	down	7:-:100679507-100694250	ENSG00000146830	64599	A2VDH9,O75420	GIGYF1	GRB10 interacting GYF protein 1 [Source:HGNC Symbol%3BAcc:HGNC:9126]	4.6337	11.0596
ENSG00000177854	-1.78305970133149	0.0335589	1	down	X:+:153972754-153983194	ENSG00000177854	8269	C9JIP7,Q14656,C9JV55	TMEM187	transmembrane protein 187 [Source:HGNC Symbol%3BAcc:HGNC:13705]	1.8784	6.37932
ENSG00000266969	Inf	0.0337105	1	up	18:-:12984694-12991173	ENSG00000266969	119139898	-	CEP192-DT	CEP192 divergent transcript [Source:HGNC Symbol%3BAcc:HGNC:55313]	1.51365	0
ENSG00000140983	-1.16440319327521	0.03382	1	down	16:+:668105-674174	ENSG00000140983	89941	H3BU27,Q8IXI1,H3BMP9,H3BVI5,I3L2C6,H3BUX4,H3BP40,H3BST5	RHOT2	ras homolog family member T2 [Source:HGNC Symbol%3BAcc:HGNC:21169]	18.7892	41.5586
ENSG00000092439	1.19893	0.0339817	1	up	15:-:50552473-50686797	ENSG00000092439	54822	H0YLN8,A0A024R5V1,Q96QT4,A0A0C4DGL2,H0YNM0	TRPM7	transient receptor potential cation channel subfamily M member 7 [Source:HGNC Symbol%3BAcc:HGNC:17994]	11.7743	5.06121
ENSG00000107902	-1.45136218866141	0.0341292	1	down	10:+:124461823-124617888	ENSG00000107902	64077	Q9H008,Q5T1Z0	LHPP	phospholysine phosphohistidine inorganic pyrophosphate phosphatase [Source:HGNC Symbol%3BAcc:HGNC:30042]	2.56763	6.92896
ENSG00000054277	-1.99172951155527	0.0341399	1	down	1:-:241590102-241677376	ENSG00000054277	23596	Q9H1Y3,Q6GMT1,A0A1B0GUF8,L8E9L4,Q6P5W7	OPN3	opsin 3 [Source:HGNC Symbol%3BAcc:HGNC:14007]	0.36927	1.44925
ENSG00000149489	-2.47966755788156	0.0341612	1	down	11:+:62611722-62615116	ENSG00000149489	6094	E9PS24,E9PMR7,E9PKF5,Q03395	ROM1	retinal outer segment membrane protein 1 [Source:HGNC Symbol%3BAcc:HGNC:10254]	0.2117	1.1652
ENSG00000132953	1.17971	0.0341812	1	up	13:-:20777329-20903048	ENSG00000132953	64328	Q9C0E2,Q8IVQ8,Q86VC1,Q0VG75	XPO4	exportin 4 [Source:HGNC Symbol%3BAcc:HGNC:17796]	16.7685	7.30464
ENSG00000260992	-2.40566697643778	0.0345041	1	down	13:+:99087819-99088625	ENSG00000260992	100861541	-	DOCK9-DT	DOCK9 divergent transcript [Source:HGNC Symbol%3BAcc:HGNC:43696]	0.59271	3.09919
ENSG00000101596	1.15811	0.0346501	1	up	18:+:2655726-2805017	ENSG00000101596	23347	J3KTK7,J3KRK8,A6NHR9,A0A2R8YCU7,J3KTL8,L0R6P7,J3QSH1,A0A2R8YE92	SMCHD1	structural maintenance of chromosomes flexible hinge domain containing 1 [Source:HGNC Symbol%3BAcc:HGNC:29090]	17.6384	7.79948
ENSG00000167600	-1.29314058910211	0.0350481	1	down	19:+:41193210-41207539	ENSG00000167600	29785	M0R2G8,M0R152,M0QYI2,M0R057,M0QY51,Q96SQ9	CYP2S1	cytochrome P450 family 2 subfamily S member 1 [Source:HGNC Symbol%3BAcc:HGNC:15654]	9.63061	23.2895
ENSG00000166888	-1.18210989114895	0.0351358	1	down	12:-:57095408-57132139	ENSG00000166888	6778	Q5FBW6,G3V5K5,P42226,G3V2M3,A0A494C0T4,G3V5I8,A0A1W2PNW1,A0A510GIJ1,G3V370,H0YJH6,G3V2H4,G3V2L2,G3V568,H0YIY2	STAT6	signal transducer and activator of transcription 6 [Source:HGNC Symbol%3BAcc:HGNC:11368]	9.61804	21.5362
ENSG00000143815	1.19998	0.0353141	1	up	1:-:225401502-225428925	ENSG00000143815	3930	C9JES9,A0A494C1L1,A0A024R3R5,Q14739,C9JXK0	LBR	lamin B receptor [Source:HGNC Symbol%3BAcc:HGNC:6518]	23.078	9.91289
ENSG00000115257	-1.9650943850518	0.0354959	1	down	19:-:1481428-1490752	ENSG00000115257	54760	Q6UW60,K7EN14,K7EJB6	PCSK4	proprotein convertase subtilisin/kexin type 4 [Source:HGNC Symbol%3BAcc:HGNC:8746]	0.37841	1.45797
ENSG00000230937	-1.19987053084408	0.0357966	1	down	1:+:209428817-209432838	ENSG00000230937	642587	-	MIR205HG	MIR205 host gene [Source:HGNC Symbol%3BAcc:HGNC:43562]	15.7492	35.7015
ENSG00000235109	1.42439	0.0358229	1	up	6:-:28324693-28356271	ENSG00000235109	64288	C9J423,C9JPM5,C9J6S7,C9IYT1,C9JH14,C9JHB1,C9JAI0,C9JUE1,C9JIC2,C9JBH3,Q96LW9,C9J1X2	ZSCAN31	zinc finger and SCAN domain containing 31 [Source:HGNC Symbol%3BAcc:HGNC:14097]	6.13933	2.25719
ENSG00000141959	-1.11825495971935	0.0359163	1	down	21:+:44300051-44327376	ENSG00000141959	5211	F8WEU2,Q7L2M7,P17858,Q9BSP4	PFKL	phosphofructokinase%2C liver type [Source:HGNC Symbol%3BAcc:HGNC:8876]	18.3601	39.3309
ENSG00000072518	-1.23357739088215	0.0360257	1	down	11:+:63838928-63911020	ENSG00000072518	2011	E7ETY4,A0A7I2V3R3,A0A7I2YQF3,F5H4J8,A0A024R5B2,A0A7I2YQR3,A0A0A0MRU9,A0A024R555,A0A1B0GXH6,E9PC69,F5H6N2,Q7KZI7,F5H4F6	MARK2	microtubule affinity regulating kinase 2 [Source:HGNC Symbol%3BAcc:HGNC:3332]	3.32051	7.70514
ENSG00000137601	1.38135	0.0360282	1	up	4:-:169392809-169612627	ENSG00000137601	4750	H0Y8M6,D6RBG5,Q96PY6	NEK1	NIMA related kinase 1 [Source:HGNC Symbol%3BAcc:HGNC:7744]	4.43015	1.67812
ENSG00000236144	-1.51763540808058	0.0360462	1	down	19:-:35540738-35546029	ENSG00000236144	100506469	-	TMEM147-AS1	TMEM147 antisense RNA 1 [Source:HGNC Symbol%3BAcc:HGNC:51273]	1.45857	4.12109
ENSG00000155428	-2.80159565276892	0.0361987	1	down	7:-:72959485-72969466	ENSG00000155428	378108	Q86UV6	TRIM74	tripartite motif containing 74 [Source:HGNC Symbol%3BAcc:HGNC:17453]	0.16258	1.11858
ENSG00000149541	-1.35636119177093	0.03628	1	down	11:-:62615296-62622154	ENSG00000149541	26229	E9PQ60,Q5U676,E9PNA1,O94766,G3V150	B3GAT3	beta-1%2C3-glucuronyltransferase 3 [Source:HGNC Symbol%3BAcc:HGNC:923]	6.73156	17.008
ENSG00000175906	-1.32766446443651	0.0363436	1	down	17:+:43398993-43401137	ENSG00000175906	379	P49703	ARL4D	ADP ribosylation factor like GTPase 4D [Source:HGNC Symbol%3BAcc:HGNC:656]	12.2761	30.406
ENSG00000175550	-1.15928438019436	0.0364251	1	down	11:+:65919274-65921563	ENSG00000175550	10589	E9PMW2,E9PNC7,E9PQX9,Q14919,C9JCC6	DRAP1	DR1 associated protein 1 [Source:HGNC Symbol%3BAcc:HGNC:3019]	48.6091	107.134
ENSG00000267296	-2.08847680055708	0.0366231	1	down	19:+:33302857-33305054	ENSG00000267296	80054	-	CEBPA-DT	CEBPA divergent transcript [Source:HGNC Symbol%3BAcc:HGNC:25710]	0.43523	1.82659
ENSG00000128283	-1.18966043936641	0.0368824	1	down	22:+:37560480-37569405	ENSG00000128283	11135	A0A024R1J3,B0QYC6,B0QYC7,Q00587,B0QYC8	CDC42EP1	CDC42 effector protein 1 [Source:HGNC Symbol%3BAcc:HGNC:17014]	22.621	50.9175
ENSG00000198355	-1.27226377744627	0.0368837	1	down	22:+:49960768-49964072	ENSG00000198355	415116	Q86V86,Q6P2J9	PIM3	Pim-3 proto-oncogene%2C serine/threonine kinase [Source:HGNC Symbol%3BAcc:HGNC:19310]	12.676	30.2135
ENSG00000171443	-1.605792019501	0.0369126	1	down	19:+:55600022-55603138	ENSG00000171443	147807	K7EP10,Q96C55	ZNF524	zinc finger protein 524 [Source:HGNC Symbol%3BAcc:HGNC:28322]	3.36081	10.0941
ENSG00000231240	-2.10882986251325	0.03693	1	down	2:+:130036958-130038422	ENSG00000231240	106480253	-	KLF2P1	Kruppel like factor 2 pseudogene 1 [Source:HGNC Symbol%3BAcc:HGNC:49280]	0.86069	3.66352
ENSG00000140104	-1.50524380458757	0.0369601	1	down	14:+:104985775-105010482	ENSG00000140104	122616	J3KRA4,J3KPM0,F8VUA8,H0YHP6,Q96F83	CLBA1	clathrin binding box of aftiphilin containing 1 [Source:HGNC Symbol%3BAcc:HGNC:20126]	1.40748	3.94272
ENSG00000106211	-1.07875313184857	0.0370247	1	down	7:+:76302673-76304295	ENSG00000106211	3315	A0A6Q8PGY2,A0A6Q8PF43,A0A6Q8PHJ6,A0A6Q8PGK1,A0A6Q8PH65,A0A6Q8PHA6,A0A6Q8PFK8,A0A6Q8PFE7,P04792,C9J3N8	HSPB1	heat shock protein family B (small) member 1 [Source:HGNC Symbol%3BAcc:HGNC:5246]	351.257	732.138
ENSG00000149016	-1.49063867570256	0.03704	1	down	11:-:62575045-62591637	ENSG00000149016	64852	F8WA97,J3KN81,Q9H6E5,F5H0R1,C9JBX0,A0A0S2Z5L2,A0A0S2Z5Y5	TUT1	terminal uridylyl transferase 1%2C U6 snRNA-specific [Source:HGNC Symbol%3BAcc:HGNC:26184]	2.21129	6.13202
ENSG00000102931	-1.85481233003689	0.0370983	1	down	16:+:57245259-57253635	ENSG00000102931	23568	A0A024R6U9,H3BU49,Q9Y2Y0,H3BM52	ARL2BP	ADP ribosylation factor like GTPase 2 binding protein [Source:HGNC Symbol%3BAcc:HGNC:17146]	0.98949	3.53181
ENSG00000205903	-1.19660228533165	0.0371834	1	down	7:+:6637318-6658279	ENSG00000205903	100131017	A6NFI3,A0A087WZ61	ZNF316	zinc finger protein 316 [Source:HGNC Symbol%3BAcc:HGNC:13843]	6.85913	15.5136
ENSG00000158747	-1.35695877123055	0.0371879	1	down	1:+:19596979-19658456	ENSG00000158747	4681	A3KFI1,A3KFI4,E5RFZ1,A3KFI5,A3KFI2,A3KFI3,P41271,A0A087WTY6	NBL1	NBL1%2C DAN family BMP antagonist [Source:HGNC Symbol%3BAcc:HGNC:7650]	4.50846	11.3958
ENSG00000188092	1.70122	0.0372165	1	up	1:+:147928393-147993592	ENSG00000188092	51463	X5D7G6,A0A087WW82,U3KPV2,X5D2I6,X5D329,X5DNN3,P0CG08,A0A087WW78	GPR89B	G protein-coupled receptor 89B [Source:HGNC Symbol%3BAcc:HGNC:13840]	2.1214	0.64378
ENSG00000259856	-2.64316629016444	0.0373171	1	down	16:-:46626404-46626992	ENSG00000259856	440375	-	RAB43P1	RAB43 pseudogene 1 [Source:HGNC Symbol%3BAcc:HGNC:33153]	0.50755	3.12882
ENSG00000203668	1.23922	0.0373552	1	up	1:-:241628851-241640369	ENSG00000203668	1122	P26374,A0A1B0GVX9,A0A1B0GUK6,A0A1B0GVA4	CHML	CHM like Rab escort protein [Source:HGNC Symbol%3BAcc:HGNC:1941]	10.7694	4.50175
ENSG00000167550	-1.88020548746529	0.0373828	1	down	12:-:49064676-49070025	ENSG00000167550	121268	Q8TAI7,C9JQQ1,F8W1T5,L8EBD9	RHEBL1	RHEB like 1 [Source:HGNC Symbol%3BAcc:HGNC:21166]	1.38081	5.01608
ENSG00000272325	-1.58755231495344	0.0377049	1	down	6:-:34279679-34392669	ENSG00000272325	11165	O95989	NUDT3	nudix hydrolase 3 [Source:HGNC Symbol%3BAcc:HGNC:8050]	0.51334	1.52243
ENSG00000184985	-1.30062283775478	0.0377387	1	down	4:+:7192538-7742836	ENSG00000184985	57537	Q96PQ0,H0Y9I2,B5MED8,L8ECI9	SORCS2	sortilin related VPS10 domain containing receptor 2 [Source:HGNC Symbol%3BAcc:HGNC:16698]	3.45465	8.39774
ENSG00000110400	-1.09880002565565	0.0377483	1	down	11:-:119623408-119729200	ENSG00000110400	5818	Q15223	NECTIN1	nectin cell adhesion molecule 1 [Source:HGNC Symbol%3BAcc:HGNC:9706]	25.1257	53.1032
ENSG00000100242	-1.21975596114799	0.0377874	1	down	22:-:38734725-38794143	ENSG00000100242	25777	Q9UH99,H0Y686,B0QY67,B0QY64,B0QY68,B0QY60,B0QY66,B0QY69,B0QY65,B0QY63	SUN2	Sad1 and UNC84 domain containing 2 [Source:HGNC Symbol%3BAcc:HGNC:14210]	6.29311	14.4637
ENSG00000228470	2.33411	0.0379193	1	up	1:-:214344172-214357615	ENSG00000228470	-	-	-	novel transcript	5.19404	1.01648
ENSG00000205078	-2.26207612280893	0.038064	1	down	16:+:77199408-77213215	ENSG00000205078	100130958	H3BME6,A8MT33	SYCE1L	synaptonemal complex central element protein 1 like [Source:HGNC Symbol%3BAcc:HGNC:37236]	0.48491	2.29532
ENSG00000222047	-2.43784738218693	0.038112	1	down	10:-:73909969-73922777	ENSG00000222047	414236	Q5SWW7	C10orf55	chromosome 10 putative open reading frame 55 [Source:HGNC Symbol%3BAcc:HGNC:31008]	0.16654	0.89048
ENSG00000168528	-1.08736774601876	0.0382155	1	down	1:+:31409565-31434680	ENSG00000168528	347735	Q96IM8,Q96SA4,Q96AI1,D3DPN6	SERINC2	serine incorporator 2 [Source:HGNC Symbol%3BAcc:HGNC:23231]	70.9433	148.756
ENSG00000174307	-1.29595560470917	0.0382768	1	down	1:-:201464278-201469237	ENSG00000174307	23612	Q9Y5J5	PHLDA3	pleckstrin homology like domain family A member 3 [Source:HGNC Symbol%3BAcc:HGNC:8934]	6.78458	16.439
ENSG00000270728	2.1191	0.0384606	1	up	1:+:19297080-19297903	ENSG00000270728	-	-	-	synaptonemal complex protein 3 (SYCP3) pseudogene	7.1747	1.62975
ENSG00000204498	-1.72333663884842	0.0384865	1	down	6:+:31546870-31558829	ENSG00000204498	4795	A0A286SD81,A0A286SD76,A0A286SD77,Q5ST97,A0A286SD75,F2Z390,Q5STV6,A0A286SD72,A0A0A0MRT5,A0A140TA04,Q9UBC1	NFKBIL1	NFKB inhibitor like 1 [Source:HGNC Symbol%3BAcc:HGNC:7800]	1.70631	5.55988
ENSG00000119632	-1.48879856963369	0.0384907	1	down	14:-:94127779-94130253	ENSG00000119632	83982	A0A0B4J270,Q9H2X8	IFI27L2	interferon alpha inducible protein 27 like 2 [Source:HGNC Symbol%3BAcc:HGNC:19753]	4.70252	13.0237
ENSG00000131187	-1.52785109139152	0.0385415	1	down	5:-:177402141-177409564	ENSG00000131187	2161	A0A0R7FJH5,A0A346D5N4,Q1JR85,P00748	F12	coagulation factor XII [Source:HGNC Symbol%3BAcc:HGNC:3530]	2.29958	6.54349
ENSG00000213304	-3.9650943850518	0.0386099	1	down	19:+:11521968-11522498	ENSG00000213304	-	-	-	ribosomal protein L18a (RPL18A) pseudogene	0.1126	1.73529
ENSG00000267249	2.39246	0.0388404	1	up	18:-:12670426-12671145	ENSG00000267249	-	-	-	novel transcript%2C sense intronic CEP76	3.40466	0.63989
ENSG00000104219	1.28568	0.0389235	1	up	8:+:17156482-17224799	ENSG00000104219	51201	A0A1Y8EM58,E5RFZ7,Q9UIJ5	ZDHHC2	zinc finger DHHC-type palmitoyltransferase 2 [Source:HGNC Symbol%3BAcc:HGNC:18469]	8.956	3.62507
ENSG00000288398	-1.97487540584438	0.0389478	1	down	1:-:16228674-16231335	ENSG00000288398	-	-	-	novel transcript	0.47166	1.82962
ENSG00000103126	-1.24164846850956	0.0392693	1	down	16:-:287440-352723	ENSG00000103126	8312	A0A0S2Z4S3,A0A0S2Z4M1,A0A0S2Z4R0,H0Y830,O15169,B1AH42	AXIN1	axin 1 [Source:HGNC Symbol%3BAcc:HGNC:903]	4.17263	9.73676
ENSG00000126768	-1.24984258057846	0.0392709	1	down	X:-:48893447-48898143	ENSG00000126768	10245	Q8NCS3,V9GYU0,O60830,V9GYS0,V9GYK7	TIMM17B	translocase of inner mitochondrial membrane 17B [Source:HGNC Symbol%3BAcc:HGNC:17310]	11.5051	26.9999
ENSG00000132589	-1.11172089796314	0.0393164	1	down	17:-:28879335-28897733	ENSG00000132589	2319	J3QLD9,J3QKZ4,K7EKW9,K7EJ47,E7EMK3,Q9BTI6,Q14254,Q6FG43	FLOT2	flotillin 2 [Source:HGNC Symbol%3BAcc:HGNC:3758]	38.2016	81.4655
ENSG00000169992	-1.39614420231927	0.0393691	1	down	17:+:7404874-7419860	ENSG00000169992	57555	Q8NFZ4,I3L498	NLGN2	neuroligin 2 [Source:HGNC Symbol%3BAcc:HGNC:14290]	2.00796	5.21517
ENSG00000107404	-1.15075303267809	0.039526	1	down	1:-:1335276-1349418	ENSG00000107404	1855	Q6PJD6,A0A0J9YYK1,A0A0J9YWZ5,A0A087WWA7,P54792,O14640,Q86TH3,A0A024R080	DVL1	dishevelled segment polarity protein 1 [Source:HGNC Symbol%3BAcc:HGNC:3084]	19.1288	41.9113
ENSG00000151239	1.11503	0.0395341	1	up	12:-:43793723-43806328	ENSG00000151239	5756	F8VS81,F8W645,F8W1D0,Q12792,F8VRG3,F8W1Q9	TWF1	twinfilin actin binding protein 1 [Source:HGNC Symbol%3BAcc:HGNC:9620]	67.2686	30.6468
ENSG00000083454	-1.86961407619757	0.0397366	1	down	17:-:3672199-3696240	ENSG00000083454	5026	B4DEG2,H0YII8,Q93086,H0YHT9,K7EQ78	P2RX5	purinergic receptor P2X 5 [Source:HGNC Symbol%3BAcc:HGNC:8536]	0.43067	1.55306
ENSG00000260805	-1.86961407619757	0.0397366	1	down	1:-:212557833-212559731	ENSG00000260805	-	-	-	novel transcript	0.91305	3.29258
ENSG00000131652	-1.27773923910482	0.0397378	1	down	16:+:3024027-3027755	ENSG00000131652	79228	Q86W42	THOC6	THO complex 6 [Source:HGNC Symbol%3BAcc:HGNC:28369]	12.6007	30.1484
ENSG00000008710	-1.16932743726941	0.0397794	1	down	16:-:2088708-2135898	ENSG00000008710	5310	C1JFL5,P98161,H3BV77,O75276,H3BSE8,H3BTG3,I3L4N0,C1JFL6,A0A097HUC6,H3BTE0,H3BQF4,Q15139,H3BSE9,Q15142,C1JFL7	PKD1	polycystin 1%2C transient receptor potential channel interacting [Source:HGNC Symbol%3BAcc:HGNC:9008]	3.20011	7.1023
ENSG00000225544	2.2573	0.0400631	1	up	22:-:21885282-21885673	ENSG00000225544	-	-	-	pseudogene similar to part of metallophosphoesterase 1 (MPPE1)	7.32112	1.5111
ENSG00000143314	-1.23280241196822	0.0400801	1	down	1:-:156737303-156741590	ENSG00000143314	79590	X6RIR5,X6RHI2,Q96A35,X6RJ73	MRPL24	mitochondrial ribosomal protein L24 [Source:HGNC Symbol%3BAcc:HGNC:14037]	19.1537	44.4216
ENSG00000174791	-1.27128775924315	0.0401587	1	down	11:-:66330241-66336840	ENSG00000174791	9610	A0A0S2Z4U0,H0YCG8,Q13671,A0A0S2Z4T5,A0A0S2Z4T3,E9PMB8,E9PNR2	RIN1	Ras and Rab interactor 1 [Source:HGNC Symbol%3BAcc:HGNC:18749]	4.48113	10.6737
ENSG00000149115	-1.10976956420399	0.0402	1	down	11:-:57299638-57324952	ENSG00000149115	85456	A0A024R542,E9PKE7,A0A2R8Y5C4,E9PKK0,Q86TK2,Q9C0C2	TNKS1BP1	tankyrase 1 binding protein 1 [Source:HGNC Symbol%3BAcc:HGNC:19081]	17.2618	36.7614
ENSG00000184916	-1.10804677569874	0.0403336	1	down	14:-:105140982-105168824	ENSG00000184916	3714	A0A0B6XK26,Q9Y219	JAG2	jagged canonical Notch ligand 2 [Source:HGNC Symbol%3BAcc:HGNC:6189]	19.6025	41.6964
ENSG00000167280	-1.40961176254069	0.0403699	1	down	17:+:79074824-79088599	ENSG00000167280	64772	J9JID0,J3QLG5,F8W925,Q8NFI3	ENGASE	endo-beta-N-acetylglucosaminidase [Source:HGNC Symbol%3BAcc:HGNC:24622]	1.64496	4.31244
ENSG00000271503	-1.79377614830962	0.0404151	1	down	17:-:35871491-35880793	ENSG00000271503	6352	A0A494C1Q1,A0A075B7C5,D0EI67,P13501	CCL5	C-C motif chemokine ligand 5 [Source:HGNC Symbol%3BAcc:HGNC:10632]	1.47578	5.04934
ENSG00000120215	1.86974	0.0405446	1	up	9:+:5890889-5910606	ENSG00000120215	2315	Q16655	MLANA	melan-A [Source:HGNC Symbol%3BAcc:HGNC:7124]	2.11537	0.57118
ENSG00000167508	-1.19041269795811	0.04065	1	down	16:-:88651935-88663161	ENSG00000167508	4597	H3BVC4,P53602,H3BRZ1,H3BQ47,H3BP35	MVD	mevalonate diphosphate decarboxylase [Source:HGNC Symbol%3BAcc:HGNC:7529]	9.68389	21.8088
ENSG00000275215	3.23458	0.0406567	1	up	21:+:8395607-8395759	ENSG00000275215	109910381	-	RNA5-8SN3	RNA%2C 5.8S ribosomal N3 [Source:HGNC Symbol%3BAcc:HGNC:53525]	8.20635	0.86035
ENSG00000135114	-1.25574766679852	0.0407001	1	down	12:-:121017763-121039242	ENSG00000135114	8638	A0A7P0TBF4,H0YGP3,A0A7P0T9H8,Q15646,A0A7P0TB39	OASL	2'-5'-oligoadenylate synthetase like [Source:HGNC Symbol%3BAcc:HGNC:8090]	4.1753	9.83868
ENSG00000111186	-1.5706025910387	0.0408238	1	down	12:+:1529891-1647212	ENSG00000111186	81029	F5H034,F5H7Q6,F5GYM2,Q9H1J7,F5H364	WNT5B	Wnt family member 5B [Source:HGNC Symbol%3BAcc:HGNC:16265]	1.1704	3.43056
ENSG00000189057	1.2462	0.0408478	1	up	11:+:59107185-59127412	ENSG00000189057	374393	E9PS27,Q6SJ93	FAM111B	FAM111 trypsin like peptidase B [Source:HGNC Symbol%3BAcc:HGNC:24200]	17.3566	7.22029
ENSG00000177042	-1.52511052864272	0.040862	1	down	11:+:695591-705028	ENSG00000177042	283232	E9PQJ9,Q96HE8,A0A0A0MTU4,S4R441	TMEM80	transmembrane protein 80 [Source:HGNC Symbol%3BAcc:HGNC:27453]	1.52992	4.34514
ENSG00000173442	-1.11681512307156	0.0408796	1	down	11:+:65576046-65592650	ENSG00000173442	254102	E9PIH6,A0A0U1RQH4,H0YDZ9,Q8N3D4,L0R4X4	EHBP1L1	EH domain binding protein 1 like 1 [Source:HGNC Symbol%3BAcc:HGNC:30682]	15.5578	33.2946
ENSG00000084207	-1.06599017125814	0.0411024	1	down	11:+:67583742-67586656	ENSG00000084207	2950	B2C310,V9HWE9,A8MX94,C7DJS1,P09211,C7DJS2,A0A087X243,A0A3B6XSH2,Q5D6A5,A0A0M4UT83,A0A2R8Y5E5,A0A0M5MRY8,A0A2P1FDF0,A0A087X2E9	GSTP1	glutathione S-transferase pi 1 [Source:HGNC Symbol%3BAcc:HGNC:4638]	165.301	341.51
ENSG00000169242	-1.2777952150119	0.0415165	1	down	1:+:155127876-155134899	ENSG00000169242	1942	A8K0M4,P20827	EFNA1	ephrin A1 [Source:HGNC Symbol%3BAcc:HGNC:3221]	10.0247	23.986
ENSG00000149499	-1.16812148152132	0.0416348	1	down	11:-:62602218-62612775	ENSG00000149499	256364	G3V1D0,E9PJV5,G3V195,C9J6V3,H0Y3M3,E9PSB4,B7WPE2,Q32P44,H7C355	EML3	EMAP like 3 [Source:HGNC Symbol%3BAcc:HGNC:26666]	9.78368	21.6957
ENSG00000213923	-1.15425047691431	0.0417484	1	down	22:-:38290691-38318084	ENSG00000213923	1454	H0Y645,H0Y5S9,A0A669KBC0,L8EC90,H0Y682,B0QY35,H7C3J2,Q5U045,H7C0Y5,B0QY36,P49674,B0QY34	CSNK1E	casein kinase 1 epsilon [Source:HGNC Symbol%3BAcc:HGNC:2453]	8.7182	19.148
ENSG00000148985	-1.46807958360634	0.0417654	1	down	11:+:3797724-3826371	ENSG00000148985	27315	B7Z2X5,A8MZF5,A0A024RCD5,A0A0A0MS75,H0YDQ4,Q9UHJ9,E9PQ19,A8MYS5,A0A0S2Z568,H0YDC6,E9PKT0,H0YCQ4,E9PRZ2,H0YDJ5,H0YEE9	PGAP2	post-GPI attachment to proteins 2 [Source:HGNC Symbol%3BAcc:HGNC:17893]	2.01936	5.51291
ENSG00000257086	-2.74270196371535	0.0418176	1	down	11:-:64246939-64249494	ENSG00000257086	-	-	-	novel transcript	0.28037	1.85183
ENSG00000255337	-2.74270196371535	0.0418176	1	down	11:+:102452919-102462008	ENSG00000255337	-	-	-	novel transcript	0.3456	2.28267
ENSG00000112237	1.15988	0.0418422	1	up	6:-:99542387-99568825	ENSG00000112237	892	E5RFK5,E5RFX8,H0YBQ5,E5RI39,E5RIH8,J3KP90,Q5JV82,Q05CF7,E5RHL8,G5E954,P24863,Q7Z4L3	CCNC	cyclin C [Source:HGNC Symbol%3BAcc:HGNC:1581]	23.1377	10.2187
ENSG00000172382	-1.8835644995552	0.0419039	1	down	16:-:2712419-2720551	ENSG00000172382	83886	H3BSV0,Q9BQR3	PRSS27	serine protease 27 [Source:HGNC Symbol%3BAcc:HGNC:15475]	0.26259	0.95613
ENSG00000204682	-1.45319534652037	0.0422245	1	down	10:-:21492658-21497260	ENSG00000204682	399726	Q5T4H9	MIR1915HG	MIR1915 host gene [Source:HGNC Symbol%3BAcc:HGNC:31448]	2.07743	5.61324
ENSG00000112379	1.26456	0.0423227	1	up	6:+:138161939-138344663	ENSG00000112379	57221	Q5TH69	ARFGEF3	ARFGEF family member 3 [Source:HGNC Symbol%3BAcc:HGNC:21213]	3.7421	1.53701
ENSG00000128564	-1.4656379979775	0.0424025	1	down	7:-:101162509-101165569	ENSG00000128564	7425	Q05BJ3,O15240	VGF	VGF nerve growth factor inducible [Source:HGNC Symbol%3BAcc:HGNC:12684]	2.76636	7.53949
ENSG00000100300	-1.18802808507197	0.0425365	1	down	22:+:43151547-43163242	ENSG00000100300	706	P30536,J3QLD3,B1AH87,B1AH88	TSPO	translocator protein [Source:HGNC Symbol%3BAcc:HGNC:1158]	29.7264	66.8353
ENSG00000211451	-2.39477866029504	0.0425715	1	down	1:+:145919013-145925341	ENSG00000211451	114814	Q2MZ38,Q96P88	GNRHR2	gonadotropin releasing hormone receptor 2 (pseudogene) [Source:HGNC Symbol%3BAcc:HGNC:16341]	0.16668	0.86498
ENSG00000169710	-1.04875554919275	0.0427554	1	down	17:-:82078338-82098294	ENSG00000169710	2194	A0A1B0GTR5,J3KTF0,Q6PJJ3,A0A1B0GVK4,A0A1B0GWG8,A0A0U1RRG3,P49327,A0A0U1RQF0	FASN	fatty acid synthase [Source:HGNC Symbol%3BAcc:HGNC:3594]	80.5784	164.497
ENSG00000072778	-1.06696887565496	0.0427782	1	down	17:+:7217125-7225266	ENSG00000072778	37	B3KPA6,K7EJW8,J3QRJ8,J9JID6,J3KS89,A0A077H1I5,K7EQP4,K7EMF8,J3KSR4,J3QKU9,P49748,G3V1M7	ACADVL	acyl-CoA dehydrogenase very long chain [Source:HGNC Symbol%3BAcc:HGNC:92]	45.3628	93.7824
ENSG00000123159	-1.1195334591576	0.0428906	1	down	19:-:14477760-14496149	ENSG00000123159	10755	K7EIT0,K7EJ33,K7ELJ2,A0A024R7I1,K7EM11,A0A024R7I0,K7ESN1,O14908	GIPC1	GIPC PDZ domain containing family member 1 [Source:HGNC Symbol%3BAcc:HGNC:1226]	19.5796	41.9806
ENSG00000274315	Inf	0.0429465	1	up	12:-:29331434-29331936	ENSG00000274315	-	-	-	novel transcript%2C antisense to FAR2	1.30752	0
ENSG00000277775	Inf	0.0429465	1	up	6:-:26250142-26250635	ENSG00000277775	8968	P68431	H3C7	H3 clustered histone 7 [Source:HGNC Symbol%3BAcc:HGNC:4773]	1.33134	0
ENSG00000090971	-1.33794743769837	0.043034	1	down	19:+:55485188-55487568	ENSG00000090971	57106	Q8WUY8,M0QZH3,M0R284,M0R1E3	NAT14	N-acetyltransferase 14 (putative) [Source:HGNC Symbol%3BAcc:HGNC:28918]	7.03935	17.5601
ENSG00000184640	-1.05738353259892	0.0431867	1	down	17:+:77280569-77500596	ENSG00000184640	10801	K7EJ51,K7ENL0,Q9UHD8,K7EMW8,K7EIE4,K7ENQ5,K7EKN4,K7ER14,K7EJV0,K7EJZ2,A0A0J9YWJ2,K7EK18,K7EL40,K7ER52,K7ER34,K7EQD7,K7EPY1,K7EN52,K7EQ08,A0A6Q8PHC2	SEPTIN9	septin 9 [Source:HGNC Symbol%3BAcc:HGNC:7323]	19.6403	40.3351
ENSG00000106268	-1.2442128692967	0.0432955	1	down	7:+:2242226-2251146	ENSG00000106268	4521	A0A024R819,C9J361,A0A024R858,P36639	NUDT1	nudix hydrolase 1 [Source:HGNC Symbol%3BAcc:HGNC:8048]	12.2784	28.7024
ENSG00000103269	-1.52547124749468	0.0433424	1	down	16:+:675671-678268	ENSG00000103269	9028	H3BQ51,O75783,B4DFK3	RHBDL1	rhomboid like 1 [Source:HGNC Symbol%3BAcc:HGNC:10007]	2.95923	8.40664
ENSG00000170421	-1.05405709946752	0.0435243	1	down	12:-:52897187-52949954	ENSG00000170421	3856	A0A0U1RQU6,F8VUG2,H0YIB2,F8W1U3,F8VP67,F8VQY3,P05787,Q969I0	KRT8	keratin 8 [Source:HGNC Symbol%3BAcc:HGNC:6446]	171.912	352.242
ENSG00000166166	-1.27289309735998	0.0437374	1	down	14:+:103529196-103537073	ENSG00000166166	115708	Q96B39,H0Y2Q1,Q96FX7	TRMT61A	tRNA methyltransferase 61A [Source:HGNC Symbol%3BAcc:HGNC:23790]	6.37478	15.2011
ENSG00000177989	-2.00101395930674	0.0439282	1	down	22:-:50529710-50532506	ENSG00000177989	440836	A1L1A8,B5MD02,B5MC17,C9JUR5,A8MYP8,B5MCN9	ODF3B	outer dense fiber of sperm tails 3B [Source:HGNC Symbol%3BAcc:HGNC:34388]	0.41983	1.65834
ENSG00000230638	-2.00101395930674	0.0439282	1	down	1:+:41542069-41544310	ENSG00000230638	-	-	-	novel pseudogene	0.45335	1.79074
ENSG00000124224	1.34219	0.0440491	1	up	20:-:58228940-58309451	ENSG00000124224	55370	Q9P1A2	PPP4R1L	protein phosphatase 4 regulatory subunit 1 like (pseudogene) [Source:HGNC Symbol%3BAcc:HGNC:15755]	3.61459	1.40686
ENSG00000198435	-1.25305491230282	0.044143	1	down	9:-:137299631-137302271	ENSG00000198435	441478	Q7Z6K4	NRARP	NOTCH regulated ankyrin repeat protein [Source:HGNC Symbol%3BAcc:HGNC:33843]	8.78387	20.6597
ENSG00000157111	-1.944335824885	0.0442999	1	down	5:+:73120569-73131809	ENSG00000157111	134285	Q8WVE6	TMEM171	transmembrane protein 171 [Source:HGNC Symbol%3BAcc:HGNC:27031]	0.95663	3.6331
ENSG00000267395	-3.24520230424453	0.0445996	1	down	19:+:45767796-45772504	ENSG00000267395	109729182	-	DM1-AS	DM1 locus antisense RNA [Source:HGNC Symbol%3BAcc:HGNC:53125]	0.11643	1.08947
ENSG00000165029	1.54418	0.0447788	1	up	9:-:104781006-104928155	ENSG00000165029	19	B7XCW9,A0A7I2V5U0,B1AMI1,A5D8U6,B1AMI2,Q9NP93,L8E884,B2RUU2,O95477	ABCA1	ATP binding cassette subfamily A member 1 [Source:HGNC Symbol%3BAcc:HGNC:29]	1.28613	0.43518
ENSG00000088179	1.2151	0.0449107	1	up	2:+:119759922-119984899	ENSG00000088179	5775	F5H020,J3QT41,P29074,J3KQD3,Q53Q76,J3QT89,J3KQP5,Q580X3,Q53QV5,J3QT59,Q4ZG31	PTPN4	protein tyrosine phosphatase non-receptor type 4 [Source:HGNC Symbol%3BAcc:HGNC:9656]	5.26015	2.23587
ENSG00000127586	-1.19699889344142	0.0449812	1	down	16:+:788046-800737	ENSG00000127586	63922	F8WCC1,H3BN43,A0A0D9SF58,H0Y7D3,Q8WVB6,E7EXA6,H3BT35	CHTF18	chromosome transmission fidelity factor 18 [Source:HGNC Symbol%3BAcc:HGNC:18435]	5.86168	13.2613
ENSG00000182809	-1.17158311313226	0.0450301	1	down	14:+:105472962-105480162	ENSG00000182809	1397	H0YHD8,P52943,H0YFA4	CRIP2	cysteine rich protein 2 [Source:HGNC Symbol%3BAcc:HGNC:2361]	10.4218	23.1663
ENSG00000172037	-1.09847800859806	0.0460268	1	down	3:-:49121114-49133118	ENSG00000172037	3913	F5H520,P11047,P55268	LAMB2	laminin subunit beta 2 [Source:HGNC Symbol%3BAcc:HGNC:6487]	13.5255	28.5798
ENSG00000187325	1.17852	0.0461352	1	up	X:-:78129748-78139650	ENSG00000187325	51616	Q9HBM6	TAF9B	TATA-box binding protein associated factor 9b [Source:HGNC Symbol%3BAcc:HGNC:17306]	32.0697	13.9816
ENSG00000146828	-1.2592366528784	0.0461517	1	down	7:+:100826820-100867010	ENSG00000146828	56996	D6W5X5,D6W5X3,C9J0I5,Q9BXP2,C9JBD8,C9JMQ7,F8WEK3	SLC12A9	solute carrier family 12 member 9 [Source:HGNC Symbol%3BAcc:HGNC:17435]	2.30397	5.44223
ENSG00000063660	-1.07397991508809	0.0462154	1	down	2:+:240435663-240468076	ENSG00000063660	2817	H7C024,H7C410,H7BZE9,C9J4Y6,A0A024R4D5,H7BZL4,P35052	GPC1	glypican 1 [Source:HGNC Symbol%3BAcc:HGNC:4449]	20.3972	42.3744
ENSG00000135373	-1.54317050018772	0.0462174	1	down	11:+:34621093-34663288	ENSG00000135373	26298	E9PQX0,E9PQR6,E9PPS9,E9PN75,Q9NZC4	EHF	ETS homologous factor [Source:HGNC Symbol%3BAcc:HGNC:3246]	0.72286	2.07885
ENSG00000132361	-1.05552785149546	0.0462425	1	down	17:-:2689386-2712663	ENSG00000132361	23277	I3L2B0,I3L3A3,I3L4B5,K7EIG1,I3L318,I3L350,A0A494C0R8,O75153	CLUH	clustered mitochondria homolog [Source:HGNC Symbol%3BAcc:HGNC:29094]	27.555	56.5168
ENSG00000183722	-1.48246619123423	0.0462928	1	down	13:-:39209116-39603528	ENSG00000183722	10186	Q9Y693	LHFPL6	LHFPL tetraspan subfamily member 6 [Source:HGNC Symbol%3BAcc:HGNC:6586]	1.34932	3.72059
ENSG00000070731	-1.32409784941631	0.046404	1	down	17:-:76565377-76586956	ENSG00000070731	10610	K7EMM1,K7EKT8,A0A024R8M1,Q9UJ37,K7EMI2,K7EIW2	ST6GALNAC2	ST6 N-acetylgalactosaminide alpha-2%2C6-sialyltransferase 2 [Source:HGNC Symbol%3BAcc:HGNC:10867]	4.4812	11.0718
ENSG00000006327	-1.11560519894777	0.0464152	1	down	16:+:3018445-3022383	ENSG00000006327	51330	I3L0S4,I3L539,I3L1J9,I3L3P4,Q9NP84	TNFRSF12A	TNF receptor superfamily member 12A [Source:HGNC Symbol%3BAcc:HGNC:18152]	40.3685	86.3186
ENSG00000142798	-1.09095237178299	0.0464153	1	down	1:-:21822244-21937310	ENSG00000142798	3339	Q2VPA1,H0Y5A9,A0A3B3IT11,P98160,H7BYA5,O43834,A0A2R8YH07,B6EU51,A0A0U1RQT3,A0A024RAB6	HSPG2	heparan sulfate proteoglycan 2 [Source:HGNC Symbol%3BAcc:HGNC:5273]	5.54398	11.6537
ENSG00000051523	-1.20314992268414	0.0464527	1	down	16:-:88643289-88651054	ENSG00000051523	1535	H3BR52,H3BT77,H3BNP7,H3BPZ7,Q86SL0,P13498,H3BPX1	CYBA	cytochrome b-245 alpha chain [Source:HGNC Symbol%3BAcc:HGNC:2577]	9.48392	21.5478
ENSG00000224870	-1.35971604777655	0.0466917	1	down	1:+:1399520-1402046	ENSG00000224870	148413	-	MRPL20-AS1	MRPL20 antisense RNA 1 [Source:HGNC Symbol%3BAcc:HGNC:27125]	4.3298	10.9652
ENSG00000156017	1.16789	0.0467311	1	up	9:-:74980790-75028423	ENSG00000156017	138199	Q5T8V1,Q5T8U9,Q8N4J0	CARNMT1	carnosine N-methyltransferase 1 [Source:HGNC Symbol%3BAcc:HGNC:23435]	19.2585	8.4583
ENSG00000271550	2.1959	0.0469189	1	up	7:-:64678954-64687393	ENSG00000271550	106480286	-	BNIP3P11	BCL2 interacting protein 3 pseudogene 11 [Source:HGNC Symbol%3BAcc:HGNC:49724]	4.88508	1.05214
ENSG00000170540	1.05706	0.0470913	1	up	16:-:18791669-18801572	ENSG00000170540	23204	H3BTX6,Q15041,H3BPJ2,H3BS91	ARL6IP1	ADP ribosylation factor like GTPase 6 interacting protein 1 [Source:HGNC Symbol%3BAcc:HGNC:697]	98.758	46.8377
ENSG00000161513	-1.23049580542951	0.0471096	1	down	17:-:74862497-74873031	ENSG00000161513	2232	A0A0A0MSZ4,J3KRG8,A0A0A0MTR6,A0A0C4DFN8,A0A0A0MT64,Q6GSK2,J3KTA3,J3QQW7,A0A0C4DGN7,J3KS64,J3QSF9,A0A0A0MTN9,J3QKZ8,P22570,J3QQX3	FDXR	ferredoxin reductase [Source:HGNC Symbol%3BAcc:HGNC:3642]	6.74476	15.6176
ENSG00000246089	-1.85373327610409	0.0471275	1	down	8:-:6403551-6407142	ENSG00000246089	-	-	-	novel transcript	0.50945	1.81703
ENSG00000172663	-1.37040034631287	0.0472738	1	down	11:-:67461710-67469272	ENSG00000172663	80194	Q9H6X4,A0A087X042,G3V1M5,A0A087WY65,B4E0E3	TMEM134	transmembrane protein 134 [Source:HGNC Symbol%3BAcc:HGNC:26142]	1.72508	4.40121
ENSG00000254419	-2.8947050571604	0.0473382	1	down	20:+:58710795-58711633	ENSG00000254419	-	-	-	novel transcript	0.31086	2.28135
ENSG00000281571	-2.8947050571604	0.0473382	1	down	1:+:145214851-145215938	ENSG00000281571	-	-	-	TEC	0.16486	1.20987
ENSG00000149043	-1.75637690061243	0.0473653	1	down	11:+:1828307-1837521	ENSG00000149043	90019	H0Y3G9,Q8NBV8,A6NCR4,F8WBL4,C9J253,C9K032	SYT8	synaptotagmin 8 [Source:HGNC Symbol%3BAcc:HGNC:19264]	0.44486	1.48312
ENSG00000065320	-1.15581201442308	0.0474323	1	down	17:+:9021510-9244000	ENSG00000065320	9423	H7BZF4,O95631	NTN1	netrin 1 [Source:HGNC Symbol%3BAcc:HGNC:8029]	6.98084	15.3488
ENSG00000116962	-1.60840087200376	0.0474731	1	down	1:-:235975830-236065109	ENSG00000116962	4811	P14543,L8EC96	NID1	nidogen 1 [Source:HGNC Symbol%3BAcc:HGNC:7821]	0.61734	1.85751
ENSG00000163794	-1.88813240323691	0.0476419	1	down	2:-:27307400-27308445	ENSG00000163794	7349	P55089	UCN	urocortin [Source:HGNC Symbol%3BAcc:HGNC:12516]	1.65454	6.04357
ENSG00000178685	-1.4323618431032	0.0477256	1	down	8:-:143977153-144012772	ENSG00000178685	84875	E9PQQ6,E9PPE7,E9PSE7,E9PK67,Q53GL7,E9PIA6,E9PNI7,E9PM86,A2RUM0,E9PLE8,E9PJI2,E9PSG8,E9PPU2,E9PPV8,E9PIK9,F8W8G7	PARP10	poly(ADP-ribose) polymerase family member 10 [Source:HGNC Symbol%3BAcc:HGNC:25895]	1.22888	3.27285
ENSG00000275074	-1.43035991765719	0.0477709	1	down	8:-:22106874-22109419	ENSG00000275074	79873	Q6ZVK8,A0A087WW30	NUDT18	nudix hydrolase 18 [Source:HGNC Symbol%3BAcc:HGNC:26194]	4.26091	11.3322
ENSG00000109654	1.29322	0.0477898	1	up	4:+:153152163-153339319	ENSG00000109654	23321	A0A6Q8PGZ0,A0A6Q8PGW9,A0A6Q8PFV0,A0A6Q8PEY7,A0A6Q8PGF3,A0A6Q8PFX3,A0A6Q8PFP1,A0A6Q8PFD3,A0A6Q8PGM7,Q9C040,C9J084,A0A6Q8PGE9,A0A6Q8PFE3,A0A0J9YX34,A0A6Q8PF82,A0A6Q8PHR6,A0A6Q8PGK8,A0A6Q8PFS5,A0A6Q8PGL5,A0A6Q8PG16,A0A6Q8PG97,A0A6Q8PG79,A0A6Q8PG80,A0A6Q8PGR7,A0A6Q8PFI4,A0A6Q8PF63,A0A0J9YW02,A0A6Q8PHP4,A0A6Q8PF74,A0A6Q8PFM2,A0A6Q8PEY9,A0A6Q8PHG3,A0A6Q8PGS7,A0A0J9YW70,A0A6Q8PFB0,A0A6Q8PHB2,A0A6Q8PHE9,…	TRIM2	tripartite motif containing 2 [Source:HGNC Symbol%3BAcc:HGNC:15974]	2.35053	0.94645
ENSG00000166803	1.26503	0.0478378	1	up	15:-:64364304-64387687	ENSG00000166803	9768	H0YMA4,Q15004,H0YKX3	PCLAF	PCNA clamp associated factor [Source:HGNC Symbol%3BAcc:HGNC:28961]	12.1693	4.99672
ENSG00000285979	1.47303	0.0479036	1	up	16:+:57177349-57181390	ENSG00000285979	-	-	-	novel transcript%2C antisense to FAM192A	4.88629	1.73694
ENSG00000081087	1.28253	0.0479348	1	up	6:-:108041409-108165854	ENSG00000081087	28962	A0A0A0MSP4,Q86WC4,A0A0S2VEL3	OSTM1	osteoclastogenesis associated transmembrane protein 1 [Source:HGNC Symbol%3BAcc:HGNC:21652]	7.55645	3.06528
ENSG00000273374	-2.09633891833005	0.0479639	1	down	3:-:99802699-99806058	ENSG00000273374	-	-	-	novel transcript	0.21353	0.90107
ENSG00000113296	-1.65343462561826	0.0480653	1	down	5:+:79991311-80083287	ENSG00000113296	7060	E7ES19,P35443	THBS4	thrombospondin 4 [Source:HGNC Symbol%3BAcc:HGNC:11788]	0.64918	2.01524
ENSG00000257704	-1.41357836742378	0.0481075	1	down	19:+:47274885-47275723	ENSG00000257704	255783	C9JVW0	INAFM1	InaF motif containing 1 [Source:HGNC Symbol%3BAcc:HGNC:27406]	9.54916	25.103
ENSG00000225905	-3.85817918113529	0.0483565	1	down	1:+:1420245-1422691	ENSG00000225905	-	-	-	novel transcript	0.11011	1.57573
ENSG00000261173	-3.85817918113529	0.0483565	1	down	16:+:46973989-46978983	ENSG00000261173	119545626	-	DNAJA2-DT	DNAJA2 divergent transcript [Source:HGNC Symbol%3BAcc:HGNC:55375]	0.11587	1.65818
ENSG00000233155	-3.85817918113529	0.0483565	1	down	2:-:74418122-74418442	ENSG00000233155	100130009	-	HMGA1P8	high mobility group AT-hook 1 pseudogene 8 [Source:HGNC Symbol%3BAcc:HGNC:39183]	0.18626	2.66549
ENSG00000256940	-3.85817918113529	0.0483565	1	down	11:+:64245961-64248218	ENSG00000256940	105369340	-	PPP1R14B-AS1	PPP1R14B antisense RNA 1 [Source:HGNC Symbol%3BAcc:HGNC:54233]	0.07042	1.0078
ENSG00000263325	-2.68130141905121	0.0483985	1	down	16:+:2857898-2859726	ENSG00000263325	-	-	-	novel transcript%2C antisense to PRSS22	0.90248	5.71242
ENSG00000197070	-1.25972349528443	0.048435	1	down	9:+:137605685-137615360	ENSG00000197070	92714	Q5T371,F2Z3I4,Q5T370,Q8N5I2	ARRDC1	arrestin domain containing 1 [Source:HGNC Symbol%3BAcc:HGNC:28633]	4.95351	11.7047
ENSG00000196642	-1.08184972279765	0.0485629	1	down	9:+:136807943-136841187	ENSG00000196642	55684	Q3YEC7,F2Z2T0,H0Y7H6,G3V154	RABL6	RAB%2C member RAS oncogene family like 6 [Source:HGNC Symbol%3BAcc:HGNC:24703]	9.6868	20.234
ENSG00000068137	-1.26941109909673	0.0486616	1	down	17:-:42667914-42676994	ENSG00000068137	79990	X6R3U4,Q7Z736,L8EAE5,K7EK04	PLEKHH3	pleckstrin homology%2C MyTH4 and FERM domain containing H3 [Source:HGNC Symbol%3BAcc:HGNC:26105]	3.6349	8.64679
ENSG00000239569	-2.00573636954914	0.0487381	1	down	7:-:105013425-105014321	ENSG00000239569	100216545	-	KMT2E-AS1	KMT2E antisense RNA 1 [Source:HGNC Symbol%3BAcc:HGNC:40845]	1.21853	4.82897
ENSG00000160256	-1.22233551141195	0.0487801	1	down	21:+:44940012-44976989	ENSG00000160256	85395	C9JJU7,Q9NSI2	FAM207A	family with sequence similarity 207 member A [Source:HGNC Symbol%3BAcc:HGNC:15811]	17.2534	39.7253
ENSG00000041353	1.1613	0.0487993	1	up	18:+:54717860-54895516	ENSG00000041353	5874	K7ES41,K7EJ38,O00194	RAB27B	RAB27B%2C member RAS oncogene family [Source:HGNC Symbol%3BAcc:HGNC:9767]	12.5111	5.52002
ENSG00000275183	-1.69615937777832	0.0488149	1	down	19:-:54461732-54463778	ENSG00000275183	94059	A0A087WVD1,Q96B70	LENG9	leukocyte receptor cluster member 9 [Source:HGNC Symbol%3BAcc:HGNC:16306]	1.22674	3.92266
ENSG00000236194	2.23458	0.0488925	1	up	17:-:42270517-42272683	ENSG00000236194	-	-	-	novel transcript%2C sense intronic to STAT5B	1.67857	0.35196
ENSG00000144815	1.20986	0.0488954	1	up	3:+:101779202-101828231	ENSG00000144815	91775	Q969Y0,C9K0A9,A0A087WTR2	NXPE3	neurexophilin and PC-esterase domain family member 3 [Source:HGNC Symbol%3BAcc:HGNC:28238]	6.48126	2.76495
ENSG00000034510	-1.02059898795	0.0489793	1	down	2:+:84905656-84906671	ENSG00000034510	9168	D6W5K2,P63313	TMSB10	thymosin beta 10 [Source:HGNC Symbol%3BAcc:HGNC:11879]	850.277	1702.25
ENSG00000100916	1.28743	0.0491063	1	up	14:+:35826338-35932325	ENSG00000100916	84312	F8VRR2,H0YHD0,Q5PSV4	BRMS1L	BRMS1 like transcriptional repressor [Source:HGNC Symbol%3BAcc:HGNC:20512]	9.70012	3.92152
ENSG00000188186	-1.22077985753262	0.0491437	1	down	7:+:100148907-100155944	ENSG00000188186	389541	A0A087WVU0,A0A087WV46,A0A087WT92,C9JXA7,A0A087WXQ3,A0A087WWR0,Q0VGL1,A0A087WVK8	LAMTOR4	late endosomal/lysosomal adaptor%2C MAPK and MTOR activator 4 [Source:HGNC Symbol%3BAcc:HGNC:33772]	12.4458	28.625
ENSG00000196313	-1.10860775566332	0.0492584	1	down	7:+:72879365-72951440	ENSG00000196313	9883	Q96HA1	POM121	POM121 transmembrane nucleoporin [Source:HGNC Symbol%3BAcc:HGNC:19702]	6.79905	14.4679
ENSG00000062822	-1.08656744416219	0.0492625	1	down	19:+:50384204-50418018	ENSG00000062822	5424	M0R2J2,M0QXE6,M0QXQ2,A0A2R8Y7K6,M0QZR8,A0A087WYJ2,A0A024R4F4,M0R2B7,A0A2R8Y705,P28340	POLD1	DNA polymerase delta 1%2C catalytic subunit [Source:HGNC Symbol%3BAcc:HGNC:9175]	17.8737	37.4573
ENSG00000099364	-1.16829152577545	0.0492793	1	down	16:+:30923055-30948783	ENSG00000099364	54620	H3BPZ0,H3BME1,H3BQP6,H3BVB1,H3BTJ3,H3BPI8,H7C112,Q6PCT2	FBXL19	F-box and leucine rich repeat protein 19 [Source:HGNC Symbol%3BAcc:HGNC:25300]	7.53356	16.7079
ENSG00000178209	-1.01961161850101	0.0494093	1	down	8:-:143915153-143976734	ENSG00000178209	5339	Q15149,E9PQ28,E9PKG0,E9PIA2,H0YDN1,E9PMV1	PLEC	plectin [Source:HGNC Symbol%3BAcc:HGNC:9069]	55.3028	110.64
ENSG00000196993	2.02446	0.0494343	1	up	16:+:28751787-28772807	ENSG00000196993	100507607	F8VUA1,F8W1W9	NPIPB9	nuclear pore complex interacting protein family member B9 [Source:HGNC Symbol%3BAcc:HGNC:41987]	1.66159	0.40302
ENSG00000117308	-1.2480717827151	0.0496808	1	down	1:-:23795599-23800781	ENSG00000117308	2582	Q5QPP9,Q5QPP1,Q5QPP4,A0A024RAB7,Q5QPP3,Q14376	GALE	UDP-galactose-4-epimerase [Source:HGNC Symbol%3BAcc:HGNC:4116]	4.91314	11.5159
ENSG00000231187	-1.81224289696843	0.0497224	1	down	10:-:46580708-46598150	ENSG00000231187	-	-	-	novel transcript	0.52583	1.8223
ENSG00000182749	-1.23881107364151	0.0497294	1	down	1:-:25861484-25875708	ENSG00000182749	164091	Q86WK9,A1L182	PAQR7	progestin and adipoQ receptor family member 7 [Source:HGNC Symbol%3BAcc:HGNC:23146]	6.37702	14.8514
ENSG00000276529	-1.7916115641963	0.0497705	1	down	21:+:44978832-44979274	ENSG00000276529	-	-	-	novel transcript	3.91396	13.3714
ENSG00000185803	-1.16348955048208	0.0497707	1	down	8:+:144333957-144361286	ENSG00000185803	79581	E9PJC1,E9PPS0,A0A6Q8PG35,A0A6Q8PFH5,Q9HAB3,A0A6Q8PGE2,E9PIX2,E9PKE4,A0A6Q8PHF8,A0A6Q8PGB9,E9PRC3,A0A6Q8PFQ5	SLC52A2	solute carrier family 52 member 2 [Source:HGNC Symbol%3BAcc:HGNC:30224]	9.79791	21.6576
ENSG00000160201	1.40687	0.0498989	1	up	21:-:43092956-43107570	ENSG00000160201	7307	Q7Z780,Q01081,B5BU08,A0A1B0GW87	U2AF1	U2 small nuclear RNA auxiliary factor 1 [Source:HGNC Symbol%3BAcc:HGNC:12453]	1.89687	0.70592
ENSG00000282936	-1.69500522168405	0.0499572	1	down	17:-:6628619-6640456	ENSG00000282936	-	-	-	novel protein	0.50616	1.61723
ENSG00000114923	-1.23595890530802	0.0499652	1	down	2:+:219627394-219641980	ENSG00000114923	6508	F8WD49,H7C160,H7C1Z2,P48751,E9PCP1	SLC4A3	solute carrier family 4 member 3 [Source:HGNC Symbol%3BAcc:HGNC:11029]	4.22581	9.82205
ENSG00000249740	-1.63506124052738	0.0500436	1	no	5:-:38682581-38845829	ENSG00000249740	101929768	-	OSMR-AS1	OSMR antisense RNA 1 (head to head) [Source:HGNC Symbol%3BAcc:HGNC:50296]	0.6269	1.92147
ENSG00000181904	1.10714	0.050146	1	no	5:+:134845680-134859735	ENSG00000181904	134553	A0A1Y8EJU8,Q7Z6I8,H0YAE0	C5orf24	chromosome 5 open reading frame 24 [Source:HGNC Symbol%3BAcc:HGNC:26746]	24.3247	11.1428
ENSG00000103226	1.26216	0.0504895	1	no	16:+:16232506-16300806	ENSG00000103226	408050	A0A7I2V2Z5,I3L1G6,A0A7I2V2V8,I3L2X2,I3L0Q6,A0A7I2V686,A0A7I2V3P4,Q1LZN2,A0A7I2V6B0,I3L516,A0A7I2V4D7,A0A7I2V4T6,I3NI42,P69849,J3KN36	NOMO3	NODAL modulator 3 [Source:HGNC Symbol%3BAcc:HGNC:25242]	3.45225	1.42031
ENSG00000107816	-1.12565949200027	0.0506451	1	no	10:+:100996618-101007836	ENSG00000107816	84445	Q9BRY6,S4R3W7,B1AL11,B1AL12,B1AL13,Q9BRK4	LZTS2	leucine zipper tumor suppressor 2 [Source:HGNC Symbol%3BAcc:HGNC:29381]	7.8903	16.9896
ENSG00000100983	-1.07962863648851	0.0506959	1	no	20:-:34928432-34956027	ENSG00000100983	2937	A0A2R8Y2X9,A0A2R8Y7I7,A0A2R8Y5T7,A0A2R8Y4V9,A0A2R8Y430,A0A2R8Y790,V9HWJ1,A0A0S2Z4J7,A0A2R8Y6Q7,A0A2R8Y2F2,A0A2R8YF34,A0A2R8Y446,P48637,A0A2R8Y6Y6	GSS	glutathione synthetase [Source:HGNC Symbol%3BAcc:HGNC:4624]	14.3509	29.9304
ENSG00000213676	-1.22890049191543	0.0508751	1	no	6:-:32115264-32128253	ENSG00000213676	1388	H0Y7D7,Q6AZW6,Q96QL7,A0A0G2JIM1,Q99941	ATF6B	activating transcription factor 6 beta [Source:HGNC Symbol%3BAcc:HGNC:2349]	5.86523	13.566
ENSG00000122483	1.19018	0.0508948	1	no	1:+:93179919-93278730	ENSG00000122483	343099	Q5T9S2,H7C0C9,J3KP97,Q6PH87,H0YDP2,E9PFB9,Q5T9S5,H0YCD6	CCDC18	coiled-coil domain containing 18 [Source:HGNC Symbol%3BAcc:HGNC:30370]	11.5906	5.01251
ENSG00000132470	-1.00847461579117	0.0509008	1	no	17:+:75721328-75757818	ENSG00000132470	3691	B7ZLD5,J3QQL2,A0A024R8T0,B7ZLD8,A0A024R8N2,A0A024R8K7,J3KSH9,J3QRK0,Q2VP98,P16144	ITGB4	integrin subunit beta 4 [Source:HGNC Symbol%3BAcc:HGNC:6158]	88.4412	175.577
ENSG00000177106	-1.04806705475264	0.0509425	1	no	11:+:694438-727727	ENSG00000177106	64787	E9PLN2,E9PLH1,H0YD62,A0A3B3ISQ4,H0YF37,A0A087WX39,E9PN68,E9PNY4,E9PNT0,E9PM34,Q9H6S3	EPS8L2	EPS8 like 2 [Source:HGNC Symbol%3BAcc:HGNC:21296]	24.9813	50.9738
ENSG00000101333	1.43188	0.0509802	1	no	20:+:9068763-9481242	ENSG00000101333	5332	A0A7P0MRI8,B1AJW3,B1AJW1,B1AJW4,B1AJW2,Q15147	PLCB4	phospholipase C beta 4 [Source:HGNC Symbol%3BAcc:HGNC:9059]	2.69909	0.98721
ENSG00000139194	-1.41299651823627	0.0510667	1	no	12:-:7115736-7128889	ENSG00000139194	83758	P82980,P29762,F5H2Q2,A0A0B4J233	RBP5	retinol binding protein 5 [Source:HGNC Symbol%3BAcc:HGNC:15847]	2.44924	6.43602
ENSG00000243477	-1.54906089329923	0.0511664	1	no	3:-:50296402-50299416	ENSG00000243477	24142	A0A1D5RMQ1,C9JL88,C9J451,Q93015	NAA80	N-alpha-acetyltransferase 80%2C NatH catalytic subunit [Source:HGNC Symbol%3BAcc:HGNC:30252]	1.88981	5.45711
ENSG00000124313	-1.39220471663122	0.0513101	1	no	X:-:53225828-53321350	ENSG00000124313	23096	A0A1W2PPE7,A0A1W2PRJ5,L8E757,A0A1W2PQ34,A0A1W2PPR2,A0A1W2PR18,A0A6Q8PFR7,A0A1W2PR10,A0A1W2PQP8,A0A1W2PPU7,A0A1W2PR28,A0A1W2PPD3,A0A6Q8PG99,Q5JU85,A0A1W2PQS2	IQSEC2	IQ motif and Sec7 domain ArfGEF 2 [Source:HGNC Symbol%3BAcc:HGNC:29059]	0.54474	1.41096
ENSG00000156521	-1.13636581220163	0.0514212	1	no	10:-:70137981-70146700	ENSG00000156521	219743	Q2T9J0	TYSND1	trypsin like peroxisomal matrix peptidase 1 [Source:HGNC Symbol%3BAcc:HGNC:28531]	9.67805	20.9942
ENSG00000105048	-1.12804777805739	0.0514763	1	no	19:-:55132698-55149206	ENSG00000105048	7138	A0A024R4S3,Q05DL6,K7ELB0,K7EKM3,K7EKB5,M0QY38,Q56R93,Q56R94,K7EQL4,M0QZY5,M0QX01,P13805,M0QZU8,Q3B759	TNNT1	troponin T1%2C slow skeletal type [Source:HGNC Symbol%3BAcc:HGNC:11948]	22.8547	49.2929
ENSG00000284753	-1.58176574550029	0.0516652	1	no	3:+:184249672-184258759	ENSG00000284753	110599564	P0DPD7	EEF1AKMT4	EEF1A lysine methyltransferase 4 [Source:HGNC Symbol%3BAcc:HGNC:53611]	3.67933	10.8682
ENSG00000125898	-1.21526933120485	0.0517214	1	no	20:+:833715-857463	ENSG00000125898	83541	V9GZ26,Q9BQ89	FAM110A	family with sequence similarity 110 member A [Source:HGNC Symbol%3BAcc:HGNC:16188]	8.36872	19.1745
ENSG00000118007	1.17069	0.0517218	1	no	3:-:136336236-136752403	ENSG00000118007	10274	H7C595,F8WF82,Q8WVM7,C9JJQ0,Q68DW7,F8WCB3,Q969W9,Q4LE48	STAG1	stromal antigen 1 [Source:HGNC Symbol%3BAcc:HGNC:11354]	9.32323	4.08681
ENSG00000073169	-1.22994084267193	0.0518698	1	no	22:+:50200979-50217616	ENSG00000073169	83642	Q9BVL4,A0A087X0Q9	SELENOO	selenoprotein O [Source:HGNC Symbol%3BAcc:HGNC:30395]	8.62806	19.9707
ENSG00000113615	1.12961	0.0519596	1	no	5:+:134648785-134727909	ENSG00000113615	10802	H0Y9J6,O95486	SEC24A	SEC24 homolog A%2C COPII coat complex component [Source:HGNC Symbol%3BAcc:HGNC:10703]	14.0309	6.32804
ENSG00000188191	-1.12822037607414	0.0519703	1	no	7:-:549197-727650	ENSG00000188191	5575	P31321,C9IZL8,C9JR00,C9JSK5,A0A024R802,H7BYW5,Q6NS41,C9J4C2	PRKAR1B	protein kinase cAMP-dependent type I regulatory subunit beta [Source:HGNC Symbol%3BAcc:HGNC:9390]	10.5174	22.6864
ENSG00000162337	-1.05125685129708	0.0521261	1	no	11:+:68312591-68449275	ENSG00000162337	4041	H0YE98,A0A1P8NQE2,E9PHY1,A0A1P8NQD0,A0A1P8NQD1,O75197	LRP5	LDL receptor related protein 5 [Source:HGNC Symbol%3BAcc:HGNC:6697]	19.8459	40.5847
ENSG00000160703	-1.21710224489563	0.0522329	1	no	11:+:119166568-119184016	ENSG00000160703	79671	C9J0R6,Q86UT6,C9JLK8,C9JQE9	NLRX1	NLR family member X1 [Source:HGNC Symbol%3BAcc:HGNC:29890]	4.14703	9.51377
ENSG00000240771	-1.97876932194888	0.0522916	1	no	12:+:57610180-57617245	ENSG00000240771	115557	Q86VW2,A0A2X0SYW9	ARHGEF25	Rho guanine nucleotide exchange factor 25 [Source:HGNC Symbol%3BAcc:HGNC:30275]	0.26448	1.02869
ENSG00000174130	1.51388	0.0523835	1	no	4:-:38823715-38856817	ENSG00000174130	10333	B6RFS7,B6CH45,D6RAV7,Q9Y2C9,B6CH42,D1CS98,D6R979,D1CS97,D1CS93,D1CS91,B6CH44,D1CS99,D1CS92,B6CH37,D1CSA0,D1CS96	TLR6	toll like receptor 6 [Source:HGNC Symbol%3BAcc:HGNC:16711]	2.20928	0.76341
ENSG00000148297	-1.14169152176232	0.0524792	1	no	9:-:133338312-133348131	ENSG00000148297	6837	E7EN96,Q15528,L8E9B4,Q5T8T6,E9PGW7,Q5T8T7,Q5T8T8	MED22	mediator complex subunit 22 [Source:HGNC Symbol%3BAcc:HGNC:11477]	5.60291	12.1991
ENSG00000203993	-1.28560040486996	0.0525406	1	no	9:-:137615332-137618906	ENSG00000203993	85026	Q9H2J1	ARRDC1-AS1	ARRDC1 antisense RNA 1 [Source:HGNC Symbol%3BAcc:HGNC:23395]	3.91286	9.41304
ENSG00000257556	-1.88020548746529	0.0527079	1	no	14:+:105093609-105100131	ENSG00000257556	102723354	-	LINC02298	long intergenic non-protein coding RNA 2298 [Source:HGNC Symbol%3BAcc:HGNC:53216]	0.33364	1.21203
ENSG00000275464	-1.32082703438295	0.0528403	1	no	21:-:5130871-5154658	ENSG00000275464	-	-	-	novel protein%2C similar to PWP2 periodic tryptophan protein homolog (yeast) PWP2	1.48114	3.6512
ENSG00000183762	-1.18392898697506	0.0528614	1	no	22:+:29073035-29168333	ENSG00000183762	83999	H7BZ87,Q96MU8	KREMEN1	kringle containing transmembrane protein 1 [Source:HGNC Symbol%3BAcc:HGNC:17550]	3.45912	7.75525
ENSG00000130827	-1.4330807642796	0.0532208	1	no	X:+:154458281-154477779	ENSG00000130827	55558	P51805,L8ECH0	PLXNA3	plexin A3 [Source:HGNC Symbol%3BAcc:HGNC:9101]	0.54632	1.45573
ENSG00000180739	-1.35211750816105	0.0536084	1	no	19:-:10512742-10517931	ENSG00000180739	53637	Q9H228,A0A087WXR8,K7EIT5,L8ECK7	S1PR5	sphingosine-1-phosphate receptor 5 [Source:HGNC Symbol%3BAcc:HGNC:14299]	3.32754	8.38269
ENSG00000130762	-1.1675489862522	0.0537137	1	no	1:+:3454665-3481113	ENSG00000130762	27237	L8EAP0,B0QZD3,B0QZD4,A0A2X0SFX5,Q5VV41	ARHGEF16	Rho guanine nucleotide exchange factor 16 [Source:HGNC Symbol%3BAcc:HGNC:15515]	5.76105	12.7703
ENSG00000186493	-1.22686382364902	0.053784	1	no	5:+:2752131-2755397	ENSG00000186493	153571	B7ZL86,Q86SI9	C5orf38	chromosome 5 open reading frame 38 [Source:HGNC Symbol%3BAcc:HGNC:24226]	10.1253	23.3864
ENSG00000229873	-3.15773946299419	0.0539546	1	no	20:-:62800627-62805587	ENSG00000229873	101409261	-	OGFR-AS1	OGFR antisense RNA 1 [Source:HGNC Symbol%3BAcc:HGNC:40724]	0.17901	1.57646
ENSG00000234118	-3.15773946299419	0.0539546	1	no	10:-:110936622-110937233	ENSG00000234118	644511	-	RPL13AP6	ribosomal protein L13a pseudogene 6 [Source:HGNC Symbol%3BAcc:HGNC:23737]	0.19539	1.72071
ENSG00000103257	-1.01495421601514	0.0540024	1	no	16:-:87830023-87869507	ENSG00000103257	8140	A0A0C4DGL4,Q01650,Q2MCL6	SLC7A5	solute carrier family 7 member 5 [Source:HGNC Symbol%3BAcc:HGNC:11063]	337.425	672.884
ENSG00000148335	-1.28461752515623	0.0540371	1	no	9:+:129608884-129636135	ENSG00000148335	28989	Q9BV86,S4R338,S4R344,S4R3J7	NTMT1	N-terminal Xaa-Pro-Lys N-methyltransferase 1 [Source:HGNC Symbol%3BAcc:HGNC:23373]	4.39597	10.568
ENSG00000107771	1.12113	0.0542397	1	no	10:+:84328586-84518521	ENSG00000107771	54462	A0A2R8Y6V5,A0A2R8Y7M2,A0A2R8YGU6,A0A2R8YGE2,Q9H7U1	CCSER2	coiled-coil serine rich protein 2 [Source:HGNC Symbol%3BAcc:HGNC:29197]	11.8315	5.36756
ENSG00000112186	1.24005	0.0544012	1	no	6:+:17393505-17557790	ENSG00000112186	10486	B7Z385,A0A087WZ15,E9PDI2,A0A087X0J3,P40123,F8WDB9,F8WEW0	CAP2	cyclase associated actin cytoskeleton regulatory protein 2 [Source:HGNC Symbol%3BAcc:HGNC:20039]	12.3831	5.1733
ENSG00000155959	1.09518	0.0544015	1	no	X:+:155197007-155239841	ENSG00000155959	7411	D3DWY7,Q86TP3,P61758,Q6FH24	VBP1	VHL binding protein 1 [Source:HGNC Symbol%3BAcc:HGNC:12662]	65.4673	30.2393
ENSG00000130810	-1.41437609762984	0.0544435	1	no	19:+:10106362-10112012	ENSG00000130810	56342	C9JHF7,H7C446,C9J3W3,A8MV53,Q9NQ55	PPAN	peter pan homolog [Source:HGNC Symbol%3BAcc:HGNC:9227]	2.3394	6.15325
ENSG00000197149	-2.38013188433064	0.0544957	1	no	11:+:17228279-17229151	ENSG00000197149	-	-	-	ribosomal protein S2 (RPS2) pseudogene	0.41092	2.11097
ENSG00000227946	-2.38013188433064	0.0544957	1	no	2:+:206084605-206086564	ENSG00000227946	-	-	-	novel transcript	0.34694	1.78228
ENSG00000157637	-1.1161603592428	0.0545396	1	no	17:-:81244811-81295547	ENSG00000157637	124565	F5H3T4,Q8WW39,H0YF92,H0YGS1,Q9HBR0,I3L0Q8	SLC38A10	solute carrier family 38 member 10 [Source:HGNC Symbol%3BAcc:HGNC:28237]	5.98874	12.8105
ENSG00000104497	1.43233	0.0545442	1	no	8:-:81799581-81842866	ENSG00000104497	64089	E5RG30,E5RH07,E5RGQ6,E5RHF1,A0A0C4DGW2,E5RJ81,P57768,E5RGS8,E5RJ65	SNX16	sorting nexin 16 [Source:HGNC Symbol%3BAcc:HGNC:14980]	3.67195	1.34262
ENSG00000143537	-1.06916174969078	0.0547725	1	no	1:+:155050566-155062775	ENSG00000143537	8751	Q13444	ADAM15	ADAM metallopeptidase domain 15 [Source:HGNC Symbol%3BAcc:HGNC:193]	12.1231	25.1012
ENSG00000126860	2.01219	0.055115	1	no	17:-:31316410-31321749	ENSG00000126860	2123	P22794	EVI2A	ecotropic viral integration site 2A [Source:HGNC Symbol%3BAcc:HGNC:3499]	1.04621	0.25593
ENSG00000165895	1.48456	0.0551469	1	no	11:+:100687288-100993941	ENSG00000165895	143872	A6NI28,E9PJK4,A0A2X0SYU7,L8E964,H0YEJ7,H0YDU1,A0A499FIA2	ARHGAP42	Rho GTPase activating protein 42 [Source:HGNC Symbol%3BAcc:HGNC:26545]	1.48301	0.52297
ENSG00000227470	Inf	0.0551491	1	no	2:+:108878308-108878460	ENSG00000227470	100271023	-	RPL39P16	ribosomal protein L39 pseudogene 16 [Source:HGNC Symbol%3BAcc:HGNC:35912]	3.90779	0
ENSG00000261970	Inf	0.0551491	1	no	6:+:79552794-79553160	ENSG00000261970	-	-	-	solute carrier family 19%2C member 3 (SLC19A3) pseudogene	1.62913	0
ENSG00000232187	Inf	0.0551491	1	no	13:-:22696023-22696574	ENSG00000232187	2500	-	FTH1P7	ferritin heavy chain 1 pseudogene 7 [Source:HGNC Symbol%3BAcc:HGNC:3994]	1.08314	0
ENSG00000204642	-1.1732691612878	0.0552289	1	no	6:+:29722775-29738528	ENSG00000204642	3134	Q5JZ47,Q6DU20,A0A1V0E3W8,A0A140T9B7,A0A140T9D2,A0A140T9I8,A0A140T908,A0A140T939,A0A1V0E3U0,A0A140T9K3,A0A3G2C0L7,Q5JZ48,A0A1V0E3U1,A0A140T9S6,Q6DU28,A0A140T9A3,A0A140T9W3,A0A140T9M4,A0A140T9X6,D0EV57,H0Y4J4,A0A1V0E3V1,A0A140T9C2,A0A1V0E3T9,A0A1V0E3V5,Q861E9,A0A1D5RMP3,A0A0G2JNV5,A0A1V0E3U3,A0A140T8X0,A0A0G2JPA3,A0A0D9SF55,A0A140T9D9,Q7YP62,A0A140T9V0,Q54A71,P30511,A0A0D9SFW8,A0A346MPT4,A0A1V0E3W4…	HLA-F	major histocompatibility complex%2C class I%2C F [Source:HGNC Symbol%3BAcc:HGNC:4963]	6.40153	14.2464
ENSG00000140941	1.15298	0.0552782	1	no	16:+:87383953-87404779	ENSG00000140941	81631	Q658J6,H3BTL1,Q9GZQ8,H3BM99,H6UMI0,Q49A36,H3BTE7	MAP1LC3B	microtubule associated protein 1 light chain 3 beta [Source:HGNC Symbol%3BAcc:HGNC:13352]	14.4576	6.41575
ENSG00000151806	1.15185	0.0554226	1	no	4:+:44678420-44700928	ENSG00000151806	60558	D6RBJ0,Q8N442	GUF1	GTP binding elongation factor GUF1 [Source:HGNC Symbol%3BAcc:HGNC:25799]	16.3707	7.2704
ENSG00000269335	-1.40500655296967	0.0554804	1	no	X:+:154541199-154565046	ENSG00000269335	8517	D3DWY2,C9JN51,A0A087X1K7,A0A087WUW6,C9JH59,C9J2V2,A0A087WV30,A0A087X0G7,A0A087WWQ9,C9JCG6,A0A087X1B1,D3DWY0,Q9Y6K9	IKBKG	inhibitor of nuclear factor kappa B kinase regulatory subunit gamma [Source:HGNC Symbol%3BAcc:HGNC:5961]	1.9775	5.16769
ENSG00000230555	-2.47966755788156	0.0555102	1	no	10:+:43420738-43422100	ENSG00000230555	-	-	-	novel transcript	0.39335	2.16503
ENSG00000144959	1.0896	0.0555338	1	no	3:-:172630249-172711218	ENSG00000144959	57552	H7C046,A0A0A0MTJ9,F8WE33,Q6PIU2	NCEH1	neutral cholesterol ester hydrolase 1 [Source:HGNC Symbol%3BAcc:HGNC:29260]	26.5992	12.3338
ENSG00000025434	-1.38013188433064	0.0555805	1	no	11:+:47248300-47269033	ENSG00000025434	10062	C9JCS0,F1D8N1,F8WEY6,Q13133,B5MBY7,E9PPA1,C9JBS2,E9PLL4,B6ZGS8,F8WC63,C9JJ16,C9J4R0,C9JTS4,B4DXU5,C9JEC2,C9J2C8,E9PID2	NR1H3	nuclear receptor subfamily 1 group H member 3 [Source:HGNC Symbol%3BAcc:HGNC:7966]	1.7011	4.36941
ENSG00000110172	1.07132	0.0556844	1	no	11:-:90200429-90223077	ENSG00000110172	26973	E9PPQ5,E9PHZ2,A0A024R3C3,E9PIF7,E9PL00,E9PIZ4,A0A024R394,Q9UHD1,E9PSD5	CHORDC1	cysteine and histidine rich domain containing 1 [Source:HGNC Symbol%3BAcc:HGNC:14525]	14.0167	6.58229
ENSG00000231307	3.09019	0.055783	1	no	20:+:38537758-38538458	ENSG00000231307	140761	-	RPS3P2	ribosomal protein S3 pseudogene 2 [Source:HGNC Symbol%3BAcc:HGNC:16603]	1.62053	0.18778
ENSG00000214022	-1.18555131301186	0.0557949	1	no	7:+:150368189-150374044	ENSG00000214022	29803	A0A090N8H1,Q9BWE0,E5RK52,A0A090N8Z2,C9J7D4,E7EVL6,C9JZE3,C9J7L2,C9J590,C9J0L4,C9JYJ8	REPIN1	replication initiator 1 [Source:HGNC Symbol%3BAcc:HGNC:17922]	5.28573	11.8638
ENSG00000125534	-1.08795949485682	0.0558351	1	no	20:+:63520765-63522206	ENSG00000125534	79144	X6R7I6,Q9H3Y8	PPDPF	pancreatic progenitor cell differentiation and proliferation factor [Source:HGNC Symbol%3BAcc:HGNC:16142]	57.1205	119.821
ENSG00000162783	-1.13650562855498	0.055877	1	no	1:+:181088700-181092900	ENSG00000162783	51278	Q32P56,Q5VY09	IER5	immediate early response 5 [Source:HGNC Symbol%3BAcc:HGNC:5393]	8.76699	19.0197
ENSG00000204387	-1.53625108624792	0.0558998	1	no	6:+:31834608-31839766	ENSG00000204387	50854	A0A024RCN7	SNHG32	small nucleolar RNA host gene 32 [Source:HGNC Symbol%3BAcc:HGNC:19078]	2.15785	6.17605
ENSG00000198252	1.23352	0.0561037	1	no	14:+:52730166-52774989	ENSG00000198252	6815	Q8WUJ0	STYX	serine/threonine/tyrosine interacting protein [Source:HGNC Symbol%3BAcc:HGNC:11447]	8.18306	3.43416
ENSG00000170604	-1.17028471631331	0.0561099	1	no	19:-:45883608-45886141	ENSG00000170604	26145	Q8IU81	IRF2BP1	interferon regulatory factor 2 binding protein 1 [Source:HGNC Symbol%3BAcc:HGNC:21728]	10.8064	23.9996
ENSG00000282206	-2.61717108163149	0.0561205	1	no	3:+:195635188-195636301	ENSG00000282206	-	-	-	programmed cell death 6 (PDCD6) pseudogene	1.7585	10.6469
ENSG00000127445	-1.12447391613267	0.0561776	1	no	19:+:9835257-9849689	ENSG00000127445	5300	Q8NFL2,Q13526,Q49AR7,K7EN45,K7EMU7,K7EP26	PIN1	peptidylprolyl cis/trans isomerase%2C NIMA-interacting 1 [Source:HGNC Symbol%3BAcc:HGNC:8988]	8.88281	19.1109
ENSG00000228653	2.24436	0.056197	1	no	7:+:64500825-64501729	ENSG00000228653	100127907	-	HNRNPCP7	heterogeneous nuclear ribonucleoprotein C pseudogene 7 [Source:HGNC Symbol%3BAcc:HGNC:48818]	2.44442	0.50908
ENSG00000166801	1.10337	0.0562474	1	no	11:+:59142748-59155039	ENSG00000166801	63901	E9PR18,E9PNQ0,A0A024R4Z3,A0A6Q8PHI8,Q96PZ2,A0A6Q8PF34	FAM111A	FAM111 trypsin like peptidase A [Source:HGNC Symbol%3BAcc:HGNC:24725]	14.9038	6.84511
ENSG00000114850	1.05347	0.0563697	1	no	3:-:156539553-156555149	ENSG00000114850	6747	C9J365,Q9UNL2,C9JA28	SSR3	signal sequence receptor subunit 3 [Source:HGNC Symbol%3BAcc:HGNC:11325]	36.1113	17.1691
ENSG00000009413	1.06647	0.0564368	1	no	6:-:111299028-111483715	ENSG00000009413	5980	C4TNX0,C4TNX2,H0Y5T4,C4TNX1,A0A087WZU4,C4B7Q4,O60673,F2Z3A1	REV3L	REV3 like%2C DNA directed polymerase zeta catalytic subunit [Source:HGNC Symbol%3BAcc:HGNC:9968]	12.7374	6.00166
ENSG00000155115	1.13282	0.0565291	1	no	6:+:110958706-110967890	ENSG00000155115	112495	Q969F1,Q3SWV5	GTF3C6	general transcription factor IIIC subunit 6 [Source:HGNC Symbol%3BAcc:HGNC:20872]	88.6126	39.8761
ENSG00000102218	1.15592	0.0566116	1	no	X:+:46837043-46882358	ENSG00000102218	6102	A0A1B2JLU2,O75695	RP2	RP2 activator of ARL3 GTPase [Source:HGNC Symbol%3BAcc:HGNC:10274]	18.2761	8.09371
ENSG00000153395	-1.11761915452527	0.0566724	1	no	5:-:1456480-1523962	ENSG00000153395	79888	A0A0G2JQ62,Q8NF37,A0A0G2JRI7	LPCAT1	lysophosphatidylcholine acyltransferase 1 [Source:HGNC Symbol%3BAcc:HGNC:25718]	6.56526	14.0579
ENSG00000155744	1.22658	0.0567316	1	no	2:-:200973718-201071671	ENSG00000155744	285172	C9JTA1,C9JNS4,F8W7X4,C9J115,Q8IXS8	FAM126B	family with sequence similarity 126 member B [Source:HGNC Symbol%3BAcc:HGNC:28593]	3.25316	1.37183
ENSG00000168453	-1.24454429053147	0.0573687	1	no	8:-:22114419-22133384	ENSG00000168453	55806	A0A0A0WDA6,E5RK80,A0A0A0WDV7,A0A0A0WEW9,O43593,A0A0A0WJ87	HR	HR lysine demethylase and nuclear receptor corepressor [Source:HGNC Symbol%3BAcc:HGNC:5172]	1.93692	4.52884
ENSG00000103168	-1.14557615406753	0.0573796	1	no	16:-:84177847-84187070	ENSG00000103168	9013	H3BQH8,H3BQZ8,H3BUZ7,Q15572,H3BNH3,H3BMQ4,H3BR91,H3BR71,H3BTQ6	TAF1C	TATA-box binding protein associated factor%2C RNA polymerase I subunit C [Source:HGNC Symbol%3BAcc:HGNC:11534]	5.74628	12.545
ENSG00000115540	1.16929	0.0575104	1	no	2:+:197515571-197553699	ENSG00000115540	25843	B4DM50,F8W8B0,F8WAQ8,Q9Y3A3	MOB4	MOB family member 4%2C phocein [Source:HGNC Symbol%3BAcc:HGNC:17261]	14.5188	6.37043
ENSG00000104894	-1.45319534652037	0.057681	1	no	19:+:49335171-49343335	ENSG00000104894	951	Q96LM7,M0QZ33,M0R083,M0R1J1,B7ZAN3,M0QZP6,P11049	CD37	CD37 molecule [Source:HGNC Symbol%3BAcc:HGNC:1666]	1.26447	3.4166
ENSG00000261799	1.68775	0.0577362	1	no	12:-:273954-277123	ENSG00000261799	-	-	-	novel transcript	2.16901	0.6644
ENSG00000087053	1.05212	0.0582182	1	no	11:-:95821766-95925315	ENSG00000087053	8898	A0A6Q8PG25,A0A6Q8PFL3,A0A6Q8PGT1,A0A6Q8PGV9,C9JEX3,A0A6Q8PGS5,A0A6Q8PHL9,Q13614,A0A6Q8PHC4,A0A6Q8PHS7,A0A024R3B7,A0A6Q8PF46	MTMR2	myotubularin related protein 2 [Source:HGNC Symbol%3BAcc:HGNC:7450]	12.2818	5.84484
ENSG00000231607	1.49042	0.0584515	1	no	13:-:49956670-50125720	ENSG00000231607	8847	-	DLEU2	deleted in lymphocytic leukemia 2 [Source:HGNC Symbol%3BAcc:HGNC:13748]	1.08482	0.381
ENSG00000168056	-1.07672216525738	0.0586373	1	no	11:-:65538559-65558930	ENSG00000168056	4054	E9PR84,E9PKW1,Q9NS15,E9PRF2,H0YCX6,H0YCQ2,E9PR75,B9EG76,H0YE75,E9PQR0,E9PJR2,Q14767,E9PPT7,H0YC99	LTBP3	latent transforming growth factor beta binding protein 3 [Source:HGNC Symbol%3BAcc:HGNC:6716]	5.58965	11.6343
ENSG00000162729	-1.23014795852224	0.058699	1	no	1:-:160091340-160098943	ENSG00000162729	93185	Q969P0,C9J8Z4	IGSF8	immunoglobulin superfamily member 8 [Source:HGNC Symbol%3BAcc:HGNC:17813]	6.27417	14.5244
ENSG00000272141	-1.87045751091372	0.0590137	1	no	1:+:1169357-1170343	ENSG00000272141	-	-	-	novel transcript	1.09038	3.93435
ENSG00000169019	1.23487	0.0590866	1	no	4:-:47450787-47463702	ENSG00000169019	54951	Q9NX08	COMMD8	COMM domain containing 8 [Source:HGNC Symbol%3BAcc:HGNC:26036]	20.984	8.79806
ENSG00000087884	-1.83581136810683	0.0592549	1	no	11:+:77821109-77918432	ENSG00000087884	28971	K4DI89,E9PJP1,E9PLK9,H0YF35,E9PNP3,E9PR47,E9PIQ4,Q9H7C9	AAMDC	adipogenesis associated Mth938 domain containing [Source:HGNC Symbol%3BAcc:HGNC:30205]	0.61543	2.16793
ENSG00000152078	1.11419	0.0592959	1	no	1:+:95117355-95197607	ENSG00000152078	148534	C9J6J2,C9JJM2,Q96MV1	TLCD4	TLC domain containing 4 [Source:HGNC Symbol%3BAcc:HGNC:26477]	11.5935	5.28497
ENSG00000155545	1.16494	0.0593636	1	no	5:-:56919602-56971675	ENSG00000155545	166968	A8MQD4,Q7Z3K6,H7C1J9,C9JXP7	MIER3	MIER family member 3 [Source:HGNC Symbol%3BAcc:HGNC:26678]	9.93892	4.3741
ENSG00000172478	-1.98086170091012	0.0594267	1	no	2:-:240886048-240896889	ENSG00000172478	79919	C9JP86,C9JEK0,Q08AI8	MAB21L4	mab-21 like 4 [Source:HGNC Symbol%3BAcc:HGNC:26216]	0.2804	1.0922
ENSG00000147697	-1.98086170091012	0.0594267	1	no	8:-:129748196-129786624	ENSG00000147697	56169	A0A2R8Y5J4,Q9BYG8	GSDMC	gasdermin C [Source:HGNC Symbol%3BAcc:HGNC:7151]	0.29111	1.13393
ENSG00000269388	-1.98086170091012	0.0594267	1	no	19:+:51594561-51606150	ENSG00000269388	-	-	-	putative ATP-binding domain-containing protein 3-like protein (ABP3L) pseudogene	0.52803	2.05678
ENSG00000180596	-1.68498646585906	0.0594345	1	no	6:-:26114873-26123926	ENSG00000180596	8347	P62807	H2BC4	H2B clustered histone 4 [Source:HGNC Symbol%3BAcc:HGNC:4757]	2.43745	7.73389
ENSG00000270504	-1.41475008120022	0.0594825	1	no	6:+:3751111-3753871	ENSG00000270504	-	-	-	novel transcript%2C antisense to PXDC1	2.16549	5.69731
ENSG00000196576	-1.00096605019585	0.0595425	1	no	22:-:50274979-50307646	ENSG00000196576	23654	A6QRH1,Q2TBE4,E2PU09,H0Y7X5,H0Y6J7,O15031,A0PK02,A6QRG9	PLXNB2	plexin B2 [Source:HGNC Symbol%3BAcc:HGNC:9104]	24.3564	48.1023
ENSG00000047621	1.14878	0.0595691	1	no	12:-:4487735-4538508	ENSG00000047621	57102	F5H271,F5GXX6,F5H744,Q9NQ89,H0YGS6	C12orf4	chromosome 12 open reading frame 4 [Source:HGNC Symbol%3BAcc:HGNC:1184]	12.9834	5.77834
ENSG00000231351	-2.25727513654511	0.0597353	1	no	2:-:86930250-86930754	ENSG00000231351	100420109	-	WBP1P1	WBP1 pseudogene 1 [Source:HGNC Symbol%3BAcc:HGNC:54567]	0.82876	3.90992
ENSG00000103152	-1.27543450566395	0.0597623	1	no	16:+:77007-85851	ENSG00000103152	4350	Q1W6H1,A2IDA3,P29372	MPG	N-methylpurine DNA glycosylase [Source:HGNC Symbol%3BAcc:HGNC:7211]	7.98786	19.0812
ENSG00000125520	-1.04043211081039	0.0598271	1	no	20:+:63739776-63744050	ENSG00000125520	56731	Q9NR83	SLC2A4RG	SLC2A4 regulator [Source:HGNC Symbol%3BAcc:HGNC:15930]	30.7683	62.4506
ENSG00000223404	2.5427	0.0599727	1	no	13:-:87801036-87803808	ENSG00000223404	101930749	-	LINC00397	long intergenic non-protein coding RNA 397 [Source:HGNC Symbol%3BAcc:HGNC:42725]	2.45192	0.41525
ENSG00000180891	-1.1683867071937	0.0600154	1	no	17:-:57861243-57955412	ENSG00000180891	404093	L0R845,J3KRK6,J3QLQ8,J3KT42,Q9NWM3,J3KRV3	CUEDC1	CUE domain containing 1 [Source:HGNC Symbol%3BAcc:HGNC:31350]	4.27367	9.47876
ENSG00000283154	-1.41102589227643	0.0606545	1	no	3:+:158962235-159897366	ENSG00000283154	100505385	A0A1W2PPY3,A0A1W2PP08,C9J366,A0A1W2PRY4,A0A1W2PR78,A0A1W2PQT1,A0A1W2PRV6,A0A1W2PR91,B3KU38	IQCJ-SCHIP1	IQCJ-SCHIP1 readthrough [Source:HGNC Symbol%3BAcc:HGNC:38842]	1.34251	3.52298
ENSG00000064313	1.066	0.0607541	1	no	8:-:119730774-119832841	ENSG00000064313	6873	A0A024R9E6,Q6P1X5,H0YC37,H0YEX2,E5RI28,H0YB55	TAF2	TATA-box binding protein associated factor 2 [Source:HGNC Symbol%3BAcc:HGNC:11536]	19.6426	9.25835
ENSG00000172086	-1.64052156890887	0.0608587	1	no	2:-:88027205-88064252	ENSG00000172086	51315	Q9NPI7	KRCC1	lysine rich coiled-coil 1 [Source:HGNC Symbol%3BAcc:HGNC:28039]	1.14979	3.5375
ENSG00000273232	-3.74270196371535	0.0609016	1	no	18:-:22882825-22883357	ENSG00000273232	-	-	-	novel transcript%2C sense intronic to RBBP8	0.11217	1.48181
ENSG00000267255	-3.74270196371535	0.0609016	1	no	19:-:4429689-4430934	ENSG00000267255	-	-	-	novel transcript%2C antisense to CHAF1A	0.10508	1.38806
ENSG00000225762	-3.74270196371535	0.0609016	1	no	1:-:47380928-47408477	ENSG00000225762	102724077	-	LINC01389	long intergenic non-protein coding RNA 1389 [Source:HGNC Symbol%3BAcc:HGNC:50661]	0.12379	1.63521
ENSG00000122591	1.05803	0.0609699	1	no	7:-:22889371-23014130	ENSG00000122591	84668	A0A0S2Z6M9,A0A7P0T8Q9,A0A7P0T943,H7C0W7,A0A7P0Z4L0,A0A7P0TAP6,B8ZZA2,A0A7P0TBJ9,Q9BYI3,A0A7P0T8K2	FAM126A	family with sequence similarity 126 member A [Source:HGNC Symbol%3BAcc:HGNC:24587]	7.44874	3.53033
ENSG00000185522	-1.80981615957389	0.0610104	1	no	11:-:554850-560738	ENSG00000185522	256329	A0A0J9YX42,E9PJR3,C9JV74,A0A0J9YXG3,Q8IXW0	LMNTD2	lamin tail domain containing 2 [Source:HGNC Symbol%3BAcc:HGNC:28561]	0.43325	1.49894
ENSG00000090776	-1.31820413518744	0.0611347	1	no	X:+:68829021-68842160	ENSG00000090776	1947	P98172	EFNB1	ephrin B1 [Source:HGNC Symbol%3BAcc:HGNC:3226]	2.76952	6.81484
ENSG00000184517	1.23153	0.0611515	1	no	16:+:75148494-75172236	ENSG00000184517	162239	H3BM94,Q29RW8,Q6P2D0,J3KNQ1,H3BV40	ZFP1	ZFP1 zinc finger protein [Source:HGNC Symbol%3BAcc:HGNC:23328]	9.41611	3.95707
ENSG00000104998	-1.23512199430656	0.0611614	1	no	19:+:14031762-14053218	ENSG00000104998	9466	A0A024R7I8,Q6UWB1	IL27RA	interleukin 27 receptor subunit alpha [Source:HGNC Symbol%3BAcc:HGNC:17290]	4.96554	11.5347
ENSG00000106546	1.1227	0.0612943	1	no	7:+:16916359-17346152	ENSG00000106546	196	A0A2R8Y7G1,L0R578,A0A024R9Z8,P35869	AHR	aryl hydrocarbon receptor [Source:HGNC Symbol%3BAcc:HGNC:348]	9.16405	4.15291
ENSG00000141503	-0.990060678659563	0.0613181	1	no	17:+:4833340-4898061	ENSG00000141503	50488	A0A590UJE1,I3L4T2,I3L2I2,Q8N4C8,I3L1U1,I3L203	MINK1	misshapen like kinase 1 [Source:HGNC Symbol%3BAcc:HGNC:17565]	24.6987	48.4109
ENSG00000176978	-1.29222479518122	0.0615058	1	no	9:-:137110546-137115177	ENSG00000176978	29952	R4GN05,R4GMR2,R4GMU5,R4GNE8,Q9UHL4,R4GMV4	DPP7	dipeptidyl peptidase 7 [Source:HGNC Symbol%3BAcc:HGNC:14892]	3.6852	8.90616
ENSG00000153006	1.17653	0.0615471	1	no	5:-:64718148-64768691	ENSG00000153006	285672	Q8N9Q2	SREK1IP1	SREK1 interacting protein 1 [Source:HGNC Symbol%3BAcc:HGNC:26716]	5.8093	2.53621
ENSG00000039650	-1.12668352732605	0.0615538	1	no	19:-:49859882-49878351	ENSG00000039650	11284	A0A1B0GW17,M0QYI1,A0A1B0GW61,M0R000,A0A0D9SFU1,A0A224APX3,A0A0D9SEV0,A0A0D9SFD6,A0A1B0GVJ3,A0A1W2PP58,M0R097,M0QYH2,A0A224AHB5,A0A1B0GU66,M0R3C8,M0QX49,Q96T60,A0A0D9SFL2,A0A1S5RA93	PNKP	polynucleotide kinase 3'-phosphatase [Source:HGNC Symbol%3BAcc:HGNC:9154]	7.10366	15.3066
ENSG00000136492	1.11736	0.0616391	1	no	17:-:61679139-61863559	ENSG00000136492	83990	Q9P0J6,J3QKX0,J3QQP5,J3KS24,Q9BX63	BRIP1	BRCA1 interacting protein C-terminal helicase 1 [Source:HGNC Symbol%3BAcc:HGNC:20473]	3.87553	1.76281
ENSG00000169627	-2.32766446443651	0.0616689	1	no	16:-:30192932-30194306	ENSG00000169627	654483	H3BV85,H3BPT9,A0A087WZT3,Q9H3K6	BOLA2B	bolA family member 2B [Source:HGNC Symbol%3BAcc:HGNC:32479]	0.26242	1.29997
ENSG00000105793	1.1392	0.0619347	1	no	7:+:90335223-90391453	ENSG00000105793	85865	F8WBY0,C9JEQ8,C9J8R7,C9JNI1,F8WCN4,A4D1E9,F8WBB5	GTPBP10	GTP binding protein 10 [Source:HGNC Symbol%3BAcc:HGNC:25106]	6.06831	2.71872
ENSG00000213639	0.997377	0.0619398	1	no	2:+:28751640-28802940	ENSG00000213639	5500	P62140,F8WE71,H0Y3Y6,E7ETD8,C9JP48,C9J9S3	PPP1CB	protein phosphatase 1 catalytic subunit beta [Source:HGNC Symbol%3BAcc:HGNC:9282]	54.5784	26.9781
ENSG00000165891	1.06881	0.0619784	1	no	12:-:77021248-77065569	ENSG00000165891	144455	H0YHW2,F8VSE7,F8VXV5,H0YIF4,Q96AV8	E2F7	E2F transcription factor 7 [Source:HGNC Symbol%3BAcc:HGNC:23820]	18.7037	8.79862
ENSG00000233937	-1.59662370422741	0.0620492	1	no	5:+:181246507-181272167	ENSG00000233937	101928649	-	CTC-338M12.4	uncharacterized LOC101928649 [Source:NCBI gene (formerly Entrezgene)%3BAcc:101928649]	0.80845	2.41276
ENSG00000115204	-1.09329075526735	0.0620828	1	no	2:-:27309492-27325680	ENSG00000115204	4358	B5MC53,G5E9F5,H0Y6M5,C9J473,B5MCF8,A0A0S2Z469,A0A0S2Z3Z9,A8MPV4,A0A0S2Z466,F8WEL3,E7EX18,A8MTD3,D6W556,P39210,Q9UPC7,B5MC10	MPV17	mitochondrial inner membrane protein MPV17 [Source:HGNC Symbol%3BAcc:HGNC:7224]	7.66364	16.1354
ENSG00000159459	1.07607	0.0621005	1	no	15:-:42942897-43106113	ENSG00000159459	197131	H3BNQ6,H3BUZ4,H3BS20,A0A087WTJ9,Q8IWV7,L8E998,H3BUC4,H3BQF8,A0A0C4DGM0	UBR1	ubiquitin protein ligase E3 component n-recognin 1 [Source:HGNC Symbol%3BAcc:HGNC:16808]	10.9485	5.12455
ENSG00000100697	1.01541	0.0621012	1	no	14:-:95086228-95158010	ENSG00000100697	23405	Q5D0K5,A0A6Q8PFV4,F6SZ09,A0A6Q8PHG6,H0YJZ6,A0A7I2YBM0,Q9UPY3,A0A6Q8PH99	DICER1	dicer 1%2C ribonuclease III [Source:HGNC Symbol%3BAcc:HGNC:17098]	17.9698	8.77214
ENSG00000206149	1.33779	0.0621863	1	no	15:+:28589492-28685264	ENSG00000206149	440248	-	HERC2P9	hect domain and RLD 2 pseudogene 9 [Source:HGNC Symbol%3BAcc:HGNC:30495]	2.47503	0.96627
ENSG00000261373	-1.5343028144584	0.0622806	1	no	16:+:89711856-89718165	ENSG00000261373	100128881	-	VPS9D1-AS1	VPS9D1 antisense RNA 1 [Source:HGNC Symbol%3BAcc:HGNC:48915]	1.94409	5.55671
ENSG00000204592	-0.978090342719057	0.0623663	1	no	6:+:30489509-30494194	ENSG00000204592	3133	Q6DU50,A0A4E9E9K8,W0NTJ0,I3RW89,P13747,A0A7L7TM74,A0A0F7W1Q1,O19682,W0NXW9,Q9MW44,A0A4E9DQ67,A0A4E9E4P1,A0A0A8LFF7,A0A5C0C6I5,Q2L6I5,A0A0F7WBW2,Q9TNU7,Q6KBZ5,A0A4E9D3W4,S5RFZ0,S4W2A6	HLA-E	major histocompatibility complex%2C class I%2C E [Source:HGNC Symbol%3BAcc:HGNC:4962]	82.0515	159.497
ENSG00000254910	-Inf	0.0624197	1	no	11:-:310139-311141	ENSG00000254910	-	-	-	novel transcript	0	1.3432
ENSG00000206739	-Inf	0.0624197	1	no	22:+:19045256-19045367	ENSG00000206739	-	-	Y_RNA	Y RNA [Source:RFAM%3BAcc:RF00019]	0	4.70121
ENSG00000143816	-1.5285771583625	0.0625286	1	no	1:-:227918656-227947932	ENSG00000143816	7483	D9ZGG3,O14904	WNT9A	Wnt family member 9A [Source:HGNC Symbol%3BAcc:HGNC:12778]	0.86586	2.46506
ENSG00000254685	1.25165	0.0625995	1	no	1:+:74198238-74234086	ENSG00000254685	8790	E9PK10,E9PMM4,A0PJA8,E9PMK0,A0A0S2Z4P4,A0A0S2Z4Z3,H0YDF0,A0A0S2Z5C6,O14772	FPGT	fucose-1-phosphate guanylyltransferase [Source:HGNC Symbol%3BAcc:HGNC:3825]	5.42378	2.24775
ENSG00000224597	1.41035	0.0626188	1	no	10:+:29409402-29487745	ENSG00000224597	102724316	-	SVIL-AS1	SVIL antisense RNA 1 [Source:HGNC Symbol%3BAcc:HGNC:51219]	3.0523	1.13319
ENSG00000237950	-1.68130141905121	0.0627716	1	no	1:-:43937918-43940781	ENSG00000237950	-	-	-	novel transcript	0.86028	2.72265
ENSG00000082153	0.978791	0.0628086	1	no	2:+:200810594-200827338	ENSG00000082153	9689	C9IZ80,C9JFN4,C9J188,H0Y503,C9JWF5,Q7L1Q6,C9JV57	BZW1	basic leucine zipper and W2 domains 1 [Source:HGNC Symbol%3BAcc:HGNC:18380]	54.7901	27.4339
ENSG00000168389	-1.58043053481647	0.0629482	1	no	1:+:39955112-39969968	ENSG00000168389	84879	Q8NA29,E7EPI8,Q5SSK0	MFSD2A	major facilitator superfamily domain containing 2A [Source:HGNC Symbol%3BAcc:HGNC:25897]	0.7013	2.06961
ENSG00000134243	1.05828	0.0629493	1	no	1:-:109309568-109397918	ENSG00000134243	6272	A0A0J9YVX1,A0A0J9YX61,A0A0J9YVU2,A0A0J9YY30,Q99523	SORT1	sortilin 1 [Source:HGNC Symbol%3BAcc:HGNC:11186]	13.8025	6.5406
ENSG00000204525	-1.02504625039386	0.0629945	1	no	6:-:31268749-31272130	ENSG00000204525	3107	A0A0S4T3G2,A0A383S3X0,A0A5H2UUC0,A0A2L1DGK7,A0A0B7NNL6,A0A649ZUK0,A0A2L1DGI0,A0A5H2UJA4,A0A3S6RG67,A0A3S6RG44,A0A4P2SRX9,Q5QT33,A0A7R8C4J1,A0A2L1DGJ5,A0A7S5L7P9,A0A0B7NXU6,A0A5H2V2A1,A0A4D6NWH5,A0A2K4XGL9,A0A2K4X4H9,A0A1W1W540,A0A3G4RIH4,A0A0S4T3Y6,A0A383S279,A0A0K8K5V0,Q860B0,A0A0P1IVY9,A0A6B7FVI2,A0A383S2A9,A0A7R8C2L3,A0A0S4T4P6,A0A0S4T1J9,I3ZN87,A0A1C3PHZ3,Q546I7,A0A0S4T476,A0A0S4T3F5,A0A6C2E4…	HLA-C	major histocompatibility complex%2C class I%2C C [Source:HGNC Symbol%3BAcc:HGNC:4933]	36.775	73.8505
ENSG00000110455	-1.16750723924302	0.0631316	1	no	11:+:44065925-44084237	ENSG00000110455	84680	A0A0S2Z5S5,A0A0S2Z5Z8,E9PS61,Q96QU6,E9PRT9,A0A0S2Z622	ACCS	1-aminocyclopropane-1-carboxylate synthase homolog (inactive) [Source:HGNC Symbol%3BAcc:HGNC:23989]	3.76689	8.34967
ENSG00000261455	-1.72478005571809	0.0631565	1	no	7:+:152463786-152465549	ENSG00000261455	100128822	-	LINC01003	long intergenic non-protein coding RNA 1003 [Source:HGNC Symbol%3BAcc:HGNC:48957]	0.91514	2.9849
ENSG00000059122	-1.09476760666528	0.0632354	1	no	16:+:2911931-2951208	ENSG00000059122	84256	I3L231,I3L0R3,J3KNW1,I3L4V9,I3L1A7,I3L188,I3L287,Q4VC44	FLYWCH1	FLYWCH-type zinc finger 1 [Source:HGNC Symbol%3BAcc:HGNC:25404]	4.81861	10.1557
ENSG00000101888	1.19755	0.0633935	1	no	X:+:109535781-109544698	ENSG00000101888	55916	Q9NPJ8	NXT2	nuclear transport factor 2 like export factor 2 [Source:HGNC Symbol%3BAcc:HGNC:18151]	13.0596	5.61904
ENSG00000075275	-0.995036158292238	0.0634166	1	no	22:-:46360834-46537620	ENSG00000075275	9620	A0A6I8PRV8,L8ECE5,A0A6I8PRU0,A0A6I8PIX5,A0A6I8PRD4,A0A6I8PL36,H0Y7R9,A0A6I8PIW5,Q9NYQ6	CELSR1	cadherin EGF LAG seven-pass G-type receptor 1 [Source:HGNC Symbol%3BAcc:HGNC:1850]	9.18916	18.0735
ENSG00000172819	-1.08611948157693	0.0634473	1	no	12:-:53210567-53232980	ENSG00000172819	5916	A8K3H3,H3BMH6,P13631,A0A2P1M905,H3BMY6,H3BMK1,A0A2P1M8Z1,Q9BZI0	RARG	retinoic acid receptor gamma [Source:HGNC Symbol%3BAcc:HGNC:9866]	8.54797	17.9081
ENSG00000136908	-1.07322100963642	0.0637626	1	no	9:-:127935099-127937854	ENSG00000136908	8818	Q96BP5,Q5T9C7,O94777	DPM2	dolichyl-phosphate mannosyltransferase subunit 2%2C regulatory [Source:HGNC Symbol%3BAcc:HGNC:3006]	19.7307	40.968
ENSG00000273058	1.92318	0.0638899	1	no	1:-:236536162-236536704	ENSG00000273058	-	-	-	novel transcript	6.05599	1.57573
ENSG00000119912	1.04807	0.0639889	1	no	10:-:92451684-92574096	ENSG00000119912	3416	A0A7I2V2S1,A0A7I2V634,A0A7I2V2P6,R4GN65,A0A7I2V612,A0A7I2V3K9,A0A7I2V610,A0A7I2V373,A0A7I2YQV5,A0A7I2V3E3,A0A7I2V4Q3,B3KSB8,P14735,A0A7I2V4A4,A0A7I2YQS6,A0A3B3ISG5	IDE	insulin degrading enzyme [Source:HGNC Symbol%3BAcc:HGNC:5381]	7.99868	3.81724
ENSG00000139410	-1.43994127956595	0.0639965	1	no	12:+:113422380-113438276	ENSG00000139410	113675	F8VYZ3,A0A024RBL2,F8VZ97,H0YIA2,Q96GA7,H0YID3	SDSL	serine dehydratase like [Source:HGNC Symbol%3BAcc:HGNC:30404]	2.33619	6.25468
ENSG00000260233	-1.94915284118278	0.0642892	1	no	11:-:65568482-65570423	ENSG00000260233	254100	-	ZNRD2-AS1	ZNRD2 antisense RNA 1 (head to head) [Source:HGNC Symbol%3BAcc:HGNC:27384]	0.40024	1.52511
ENSG00000244041	-1.94915284118278	0.0642892	1	no	6:+:2987967-2991173	ENSG00000244041	401232	-	LINC01011	long intergenic non-protein coding RNA 1011 [Source:HGNC Symbol%3BAcc:HGNC:33812]	0.27651	1.05363
ENSG00000213281	0.988844	0.0642941	1	no	1:-:114704469-114716771	ENSG00000213281	4893	Q5U091,P01111	NRAS	NRAS proto-oncogene%2C GTPase [Source:HGNC Symbol%3BAcc:HGNC:7989]	71.8133	35.7079
ENSG00000106701	1.37221	0.0645559	1	no	9:+:105447796-105552433	ENSG00000106701	83856	Q8N450,A0A0C4DG97,C9JD05,Q9BXM9,F8W946	FSD1L	fibronectin type III and SPRY domain containing 1 like [Source:HGNC Symbol%3BAcc:HGNC:13753]	1.7131	0.65304
ENSG00000185818	-1.67927658357372	0.0645806	1	no	4:+:2059327-2069089	ENSG00000185818	339983	Q8N9F0	NAT8L	N-acetyltransferase 8 like [Source:HGNC Symbol%3BAcc:HGNC:26742]	0.30605	0.96726
ENSG00000242612	-1.31847529298185	0.0647845	1	no	16:+:401858-412487	ENSG00000242612	26063	Q4VXZ8,H7C078,A0A0J9YXZ6,A0A0J9YWI0,G3V0I9,Q9NUI1,A0A0J9YY83	DECR2	2%2C4-dienoyl-CoA reductase 2 [Source:HGNC Symbol%3BAcc:HGNC:2754]	2.08532	5.13222
ENSG00000237765	1.51522	0.0647932	1	no	4:+:15681662-15690447	ENSG00000237765	285550	A0A6Q8PGG8,A0A6Q8PFA1,A0A6Q8PG77,P0CF97,D6RAC6	FAM200B	family with sequence similarity 200 member B [Source:HGNC Symbol%3BAcc:HGNC:27740]	2.12009	0.73191
ENSG00000148341	-1.05593361581845	0.0648093	1	no	9:-:129007036-129028331	ENSG00000148341	56904	G5E9J1,Q9NR46,B7ZC39,A0A024R896,F8WFB9,B7ZC38,H7C1Z6	SH3GLB2	SH3 domain containing GRB2 like%2C endophilin B2 [Source:HGNC Symbol%3BAcc:HGNC:10834]	8.33657	17.1036
ENSG00000263740	-1.81670254515913	0.0648368	1	no	3:+:15738515-15738809	ENSG00000263740	6030	-	RN7SL4P	RNA%2C 7SL%2C cytoplasmic 4%2C pseudogene [Source:HGNC Symbol%3BAcc:HGNC:10039]	3.85083	13.3865
ENSG00000153037	1.3463	0.0648746	1	no	5:+:112861188-112898371	ENSG00000153037	6728	A0A087WWU9,D6RBG4,P09132,A0A2R8Y4M3,A0A2U3TZN1,A0A087WYR0	SRP19	signal recognition particle 19 [Source:HGNC Symbol%3BAcc:HGNC:11300]	1.77372	0.6884
ENSG00000204469	-0.967690777464567	0.0649359	1	no	6:+:31620715-31637771	ENSG00000204469	7916	P48634,L8EBD0	PRRC2A	proline rich coiled-coil 2A [Source:HGNC Symbol%3BAcc:HGNC:13918]	27.0362	52.1773
ENSG00000083937	1.08521	0.0649522	1	no	3:+:87227271-87255556	ENSG00000083937	25978	B2RE76,C9J0A7,A0A087WW88,Q9UQN3	CHMP2B	charged multivesicular body protein 2B [Source:HGNC Symbol%3BAcc:HGNC:24537]	10.7639	5.00634
ENSG00000117569	1.19814	0.0649736	1	no	1:+:96721665-96823738	ENSG00000117569	58155	A0A6Q8PFE6,A0A6Q8PH82,A0A6Q8PFC0,A0A6Q8PFT8,A0A6Q8PEZ3,A0A7I2RVZ4,O95652,Q9UKA9,A0A6Q8PH43,B4DI28	PTBP2	polypyrimidine tract binding protein 2 [Source:HGNC Symbol%3BAcc:HGNC:17662]	2.6268	1.12975
ENSG00000109736	-1.153977544198	0.0650227	1	no	4:-:2930561-2934834	ENSG00000109736	10227	D6RIZ4,D6R9N3,D6RHV1,D6RE79,Q14728,D6RA47	MFSD10	major facilitator superfamily domain containing 10 [Source:HGNC Symbol%3BAcc:HGNC:16894]	7.32579	16.0867
ENSG00000286086	-2.55005688577296	0.0651991	1	no	3:+:185499140-185501109	ENSG00000286086	-	-	-	novel transcript	0.15282	0.88317
ENSG00000181396	-1.16174139355169	0.065203	1	no	17:-:82389210-82418637	ENSG00000181396	79701	K7ELR2,J3QLI8,K7ELK1,Q6PK18,J3QRG1,K7ENS7	OGFOD3	2-oxoglutarate and iron dependent oxygenase domain containing 3 [Source:HGNC Symbol%3BAcc:HGNC:26174]	3.36104	7.42034
ENSG00000161016	-0.956802908868562	0.0652442	1	no	8:-:144789765-144792587	ENSG00000161016	6132	E9PKU4,E9PKZ0,P62917,H0YF23,E9PP36,G3V1A1	RPL8	ribosomal protein L8 [Source:HGNC Symbol%3BAcc:HGNC:10368]	481.166	921.621
ENSG00000275757	3.64962	0.0653	1	no	KI270733.1:+:173956-174108	ENSG00000275757	-	-	5_8S_rRNA	5.8S ribosomal RNA [Source:RFAM%3BAcc:RF00002]	5.4709	0.43018
ENSG00000206838	-3.06463005860271	0.0655026	1	no	7:-:45104349-45104482	ENSG00000206838	654319	-	SNORA5A	small nucleolar RNA%2C H/ACA box 5A [Source:HGNC Symbol%3BAcc:HGNC:32588]	0.89238	7.36758
ENSG00000268287	-3.06463005860271	0.0655026	1	no	19:+:49064259-49064856	ENSG00000268287	-	-	-	novel transcript	0.19996	1.65093
ENSG00000206503	-0.965699246373309	0.0655693	1	no	6:+:29941260-29945884	ENSG00000206503	3105	A0A0S4XRM0,A0A2I6J4C7,A0A5H2UF78,Q95J05,A0A286LDB0,A0A583ZB34,A0A3G6II41,A0A6B7HGG7,A0A5H2UTD7,A0A2H4ZAS5,A0A286LDA0,E5FQ47,C5IWX4,A0A1Z2RTP1,A0A583ZB22,A0A2P0W8E8,A0A0G2JL56,A0A1W1B6F7,A0A1W1B6K1,A0A4P2SQW8,A0A2P9FIF8,A0A0S4XR59,A0A678ZGE8,A0A6B7HG31,A0A1G4HPW4,A0A1W1B5Y6,A0A0D6K9K6,A0A4Y7LIR8,M9R644,A0A7S5GRW1,A0A6C1HXC8,A0A6B9VR87,A0A7S5GRU0,A0A2U3QLG3,A0A6B9WE25,C5IWY9,A0A1D8MAP1,A0A678ZVR7,A…	HLA-A	major histocompatibility complex%2C class I%2C A [Source:HGNC Symbol%3BAcc:HGNC:4931]	90.1911	173.82
ENSG00000188747	-1.52612686897422	0.0655739	1	no	9:+:137423350-137434406	ENSG00000188747	10811	Q86UR1	NOXA1	NADPH oxidase activator 1 [Source:HGNC Symbol%3BAcc:HGNC:10668]	1.95972	5.56973
ENSG00000124795	0.956938	0.0656113	1	no	6:-:18223860-18264548	ENSG00000124795	7913	B4DFG0,A0A494C028,H0Y993,A0A494C198,H0Y8X0,L8EA44,P35659,D6R9L5,D6RDA2	DEK	DEK proto-oncogene [Source:HGNC Symbol%3BAcc:HGNC:2768]	89.2672	45.3791
ENSG00000163577	1.46431	0.0656382	1	no	3:-:170888418-170908644	ENSG00000163577	56648	L8E8K4,C9J7B5,F8WCJ1,Q9GZV4,C9J4W5	EIF5A2	eukaryotic translation initiation factor 5A2 [Source:HGNC Symbol%3BAcc:HGNC:3301]	2.12569	0.7602
ENSG00000261512	-1.74270196371535	0.0656808	1	no	16:-:46622861-46624451	ENSG00000261512	-	-	-	novel transcript	0.90191	2.97852
ENSG00000111875	1.25117	0.0658542	1	no	6:+:118894152-118909171	ENSG00000111875	25842	Q9Y294	ASF1A	anti-silencing function 1A histone chaperone [Source:HGNC Symbol%3BAcc:HGNC:20995]	10.854	4.49966
ENSG00000272115	-2.74270196371535	0.0661648	1	no	8:+:144409492-144409976	ENSG00000272115	-	-	-	novel transcript%2C antisense to SLC39A4	0.36983	2.44269
ENSG00000225950	-1.60399569288376	0.0662341	1	no	19:-:49061066-49065054	ENSG00000225950	4909	P34130,M0R0X2	NTF4	neurotrophin 4 [Source:HGNC Symbol%3BAcc:HGNC:8024]	1.62802	4.88363
ENSG00000182263	1.17536	0.0664177	1	no	2:-:163593396-163736012	ENSG00000182263	55137	B8ZZS6,Q5HY92	FIGN	fidgetin%2C microtubule severing factor [Source:HGNC Symbol%3BAcc:HGNC:13285]	4.28784	1.87349
ENSG00000162300	-1.45542001163488	0.0664751	1	no	11:+:65084210-65088398	ENSG00000162300	7542	O95159,A0A0G2JKQ6,E9PJ47,E9PNY1,E9PQA5,H0YCU8,A0A024R576,E9PJX1,E9PQ47,E9PMQ3	ZFPL1	zinc finger protein like 1 [Source:HGNC Symbol%3BAcc:HGNC:12868]	1.37975	3.73385
ENSG00000160886	-1.16637838126807	0.0666345	1	no	8:+:142700111-142705127	ENSG00000160886	54742	H0YB07,E5RGJ8,Q17RY6	LY6K	lymphocyte antigen 6 family member K [Source:HGNC Symbol%3BAcc:HGNC:24225]	4.91721	10.8909
ENSG00000171320	1.08477	0.066673	1	no	8:+:27771949-27812640	ENSG00000171320	157570	E5RIE3,E5RFP7,E5RFE4,H0YB88,Q56NI9	ESCO2	establishment of sister chromatid cohesion N-acetyltransferase 2 [Source:HGNC Symbol%3BAcc:HGNC:27230]	10.6939	4.97528
ENSG00000183735	1.07445	0.0667846	1	no	12:+:64452090-64502114	ENSG00000183735	29110	A0A494C167,A0A7I2V646,A0A7I2V5Z0,A0A7I2V3E0,A0A7I2V5Y4,A0A494C0R4,A0A7I2V502,A0A7I2V387,Q9UHD2,A0A7I2YQM3,A0A7I2V4S0,A0A7I2V5W0,A0A494C0X2,A0A7I2V322,A0A7I2V2F4,A0A7I2V4M8,A0A7I2V4M2,A0A494C1I2,A0A7I2V4Y1,A0A7I2V2N9,A0A7I2V4W4,F5H1A3,A0A7I2V2N0,A0A7I2V643,A0A494C148,A0A7I2V615,A0A494BZY3,A0A494C0A8,A0A7I2V463,A0A494C1M6,A0A7I2V3B7,A0A7I2V2V9,A0A7I2V636,A0A7I2V573,A0A7I2YQG4,A0A7I2V476,A0A7I2V3S9,…	TBK1	TANK binding kinase 1 [Source:HGNC Symbol%3BAcc:HGNC:11584]	6.204	2.90711
ENSG00000230513	-1.82070447571662	0.0669925	1	no	22:+:21001886-21010342	ENSG00000230513	439931	-	THAP7-AS1	THAP7 antisense RNA 1 [Source:HGNC Symbol%3BAcc:HGNC:41013]	0.35136	1.2248
ENSG00000253981	-2.20836553606416	0.0670163	1	no	8:-:8236003-8244667	ENSG00000253981	106479038	-	ALG1L13P	ALG1 like 13%2C pseudogene [Source:HGNC Symbol%3BAcc:HGNC:44382]	0.28924	1.31907
ENSG00000215630	-2.20836553606416	0.0670163	1	no	5:-:71197646-71208130	ENSG00000215630	118126072	-	GUSBP9	GUSB pseudogene 9 [Source:HGNC Symbol%3BAcc:HGNC:42323]	0.71665	3.26831
ENSG00000077713	-1.15571178164721	0.0670358	1	no	X:+:119399336-119454478	ENSG00000077713	203427	Q8WUT9	SLC25A43	solute carrier family 25 member 43 [Source:HGNC Symbol%3BAcc:HGNC:30557]	7.49734	16.4832
ENSG00000162073	-1.20196346325088	0.0670687	1	no	16:+:2969270-2973484	ENSG00000162073	124222	I3L1A2,Q8N4S7,I3L265	PAQR4	progestin and adipoQ receptor family member 4 [Source:HGNC Symbol%3BAcc:HGNC:26386]	5.22291	11.8569
ENSG00000136155	1.18916	0.0671075	1	no	13:+:77535674-77645263	ENSG00000136155	8796	F2Z2X8,O95171	SCEL	sciellin [Source:HGNC Symbol%3BAcc:HGNC:10573]	9.11411	3.94432
ENSG00000078177	1.13473	0.0671181	1	no	4:+:40056850-40158252	ENSG00000078177	55728	D6RC09,Q86UW6,D6R9J2,L8E8U9,B2ZZ87,H0YA93	N4BP2	NEDD4 binding protein 2 [Source:HGNC Symbol%3BAcc:HGNC:29851]	5.61266	2.52239
ENSG00000173992	-1.26614305561271	0.0675434	1	no	11:+:66593153-66606019	ENSG00000173992	9973	A0A024R5B4,E9PK03,O14618,J3KNF4,E9PP76	CCS	copper chaperone for superoxide dismutase [Source:HGNC Symbol%3BAcc:HGNC:1613]	4.82891	11.4611
ENSG00000122678	-1.2430467756187	0.0675775	1	no	7:-:44072062-44082530	ENSG00000122678	27434	Q6PIY2,C9J222,F8WEJ1,C9JF34,Q9H980,F8WB78,H7C2M2,Q9NP87,F8WDE4	POLM	DNA polymerase mu [Source:HGNC Symbol%3BAcc:HGNC:9185]	2.52648	5.90122
ENSG00000279386	1.92972	0.0675922	1	no	4:-:37866561-37867091	ENSG00000279386	-	-	-	TEC	5.74246	1.48739
ENSG00000188070	-1.25013306730109	0.0676028	1	no	11:-:63759892-63768775	ENSG00000188070	65998	C9JLR9	C11orf95	chromosome 11 open reading frame 95 [Source:HGNC Symbol%3BAcc:HGNC:28449]	1.89982	4.45936
ENSG00000104881	-0.980116911777769	0.0676438	1	no	19:-:45379638-45406349	ENSG00000104881	10848	A7YME7,A0A024R0Q5,K7EN03,K7EML6,K7EPP1,K7ENG6,Q8WUF5	PPP1R13L	protein phosphatase 1 regulatory subunit 13 like [Source:HGNC Symbol%3BAcc:HGNC:18838]	29.0503	56.5492
ENSG00000111679	-1.09016795829883	0.067677	1	no	12:+:6946468-6961316	ENSG00000111679	5777	P29350,F5GY79,U3KQS1,F5H5H9,F5GXD4,Q53XS4,F5H4Z1,F5H1Z8,F5H0N8,F5H1V7	PTPN6	protein tyrosine phosphatase non-receptor type 6 [Source:HGNC Symbol%3BAcc:HGNC:9658]	7.17374	15.0713
ENSG00000105963	-1.32264638966988	0.0678057	1	no	7:-:897900-955407	ENSG00000105963	11033	A0A3B3ISA7,H7C324,A0A087WTN6,H7C4B3,H0Y7Q1,H7BZT6,C9JN36,O75689,H7C264	ADAP1	ArfGAP with dual PH domains 1 [Source:HGNC Symbol%3BAcc:HGNC:16486]	1.51156	3.73089
ENSG00000133794	1.48612	0.0678328	1	no	11:+:13276652-13387266	ENSG00000133794	406	E9PKG7,E9PKN1,E9PRB1,A0A669KAV4,A0A669KAX2,E9PSD2,E9PL54,E9PI92,H0YER9,A0A669KBF4,E9PNI4,O00327,A0A669KB07	ARNTL	aryl hydrocarbon receptor nuclear translocator like [Source:HGNC Symbol%3BAcc:HGNC:701]	1.50896	0.53155
ENSG00000276672	1.33236	0.0679188	1	no	13:+:33846190-33850825	ENSG00000276672	-	-	-	novel transcript%2C sense intronic to RFC3	3.98508	1.56166
ENSG00000112787	-1.03991830510596	0.0679396	1	no	12:+:132489551-132585188	ENSG00000112787	57666	A0A3B3IRR3,A0A1B0GUN3,Q9HCM7,A0A7P0Z485	FBRSL1	fibrosin like 1 [Source:HGNC Symbol%3BAcc:HGNC:29308]	6.37165	12.928
ENSG00000099821	-1.03675012204025	0.0679626	1	no	19:-:617221-633537	ENSG00000099821	5442	Q4G0F4,O00411,K7ESD1,R4GN79,K7EMH3	POLRMT	RNA polymerase mitochondrial [Source:HGNC Symbol%3BAcc:HGNC:9200]	12.2651	24.831
ENSG00000170412	-1.18291802599019	0.0680721	1	no	17:+:74424851-74451653	ENSG00000170412	55890	Q9BSP0,A8MXZ4,A0A024R8N9,J3KTP8,J9JIE0,A0A0C4DFY5,J3QQN3,J3KSD6,Q9NQ84	GPRC5C	G protein-coupled receptor class C group 5 member C [Source:HGNC Symbol%3BAcc:HGNC:13309]	2.2538	5.04941
ENSG00000130332	-1.07955310963671	0.0681134	1	no	19:-:2321520-2328611	ENSG00000130332	51690	K7EML7,Q9UK45,K7ENY5,A0A087X2I5	LSM7	LSM7 homolog%2C U6 small nuclear RNA and mRNA degradation associated [Source:HGNC Symbol%3BAcc:HGNC:20470]	23.1922	48.3673
ENSG00000137193	-1.11357965007591	0.0681237	1	no	6:+:37170152-37175428	ENSG00000137193	5292	A0A024RD25,P11309	PIM1	Pim-1 proto-oncogene%2C serine/threonine kinase [Source:HGNC Symbol%3BAcc:HGNC:8986]	9.49128	20.2664
ENSG00000133316	-1.10716410244127	0.0681338	1	no	11:-:62832342-62841809	ENSG00000133316	54663	Q6RFH5,H0YFP2,E9PS41,F5GYL6	WDR74	WD repeat domain 74 [Source:HGNC Symbol%3BAcc:HGNC:25529]	7.15161	15.2028
ENSG00000137710	0.971873	0.0681646	1	no	11:-:109864295-110296712	ENSG00000137710	5962	B0YJ88,Q05CU6,A0A2R8Y4H6,E9PQ82,E9PNP4,E9PRS5,E9PNV3,E9PN07,A0A2R8Y5S7,E9PKN5,Q6PKD3,A0A2R8Y7M3,A0A2R8Y5P0,P35241	RDX	radixin [Source:HGNC Symbol%3BAcc:HGNC:9944]	38.3948	19.317
ENSG00000159433	1.15143	0.0683707	1	no	15:+:42575606-42720998	ENSG00000159433	57519	Q9P2P6,H3BN21,H3BMX7	STARD9	StAR related lipid transfer domain containing 9 [Source:HGNC Symbol%3BAcc:HGNC:19162]	2.26771	1.0074
ENSG00000176406	1.12632	0.0684141	1	no	8:+:103500696-104256094	ENSG00000176406	9699	A0A0J9YXG4,Q9UQ26,Q4G1C6,A0A590UJL1,E5RI36,A0A0J9YWD4,D6RDY0,A0A590UK62,F8W6W8,D6RA03	RIMS2	regulating synaptic membrane exocytosis 2 [Source:HGNC Symbol%3BAcc:HGNC:17283]	4.02534	1.81961
ENSG00000133477	-1.08074635809437	0.0686099	1	no	22:+:39994954-40043534	ENSG00000133477	113828	Q8NEG4	FAM83F	family with sequence similarity 83 member F [Source:HGNC Symbol%3BAcc:HGNC:25148]	2.31656	4.83517
ENSG00000161677	-1.15154319703029	0.0686355	1	no	19:-:50505998-50511220	ENSG00000161677	126119	A0A024R4G2,Q7Z7N5,Q8TAC2,M0QZL8	JOSD2	Josephin domain containing 2 [Source:HGNC Symbol%3BAcc:HGNC:28853]	15.1529	33.2183
ENSG00000011105	-1.11532730031048	0.0686408	1	no	12:+:3077355-3286564	ENSG00000011105	10867	O75954,E9PHL0,B5MD23,A0A1W2PQ04,A0A3B3IST1	TSPAN9	tetraspanin 9 [Source:HGNC Symbol%3BAcc:HGNC:21640]	4.03501	8.62627
ENSG00000182670	0.970659	0.0686677	1	no	21:+:37073226-37203112	ENSG00000182670	7267	A8MT23,H7BZ57,P53804,E9PMP8,Q5GIT6,E9PCE7,B4DSZ9,E9PMS7,H7C3Z1,H7C097	TTC3	tetratricopeptide repeat domain 3 [Source:HGNC Symbol%3BAcc:HGNC:12393]	20.335	10.2395
ENSG00000267321	-1.61717108163149	0.0687983	1	no	17:+:35568076-35574900	ENSG00000267321	105371743	-	SNHG30	small nucleolar RNA host gene 30 [Source:HGNC Symbol%3BAcc:HGNC:52836]	1.35032	4.08776
ENSG00000172986	1.24551	0.0690559	1	no	3:+:72888046-72998138	ENSG00000172986	727936	A0PJZ3,C9JND4,C9J3Q6	GXYLT2	glucoside xylosyltransferase 2 [Source:HGNC Symbol%3BAcc:HGNC:33383]	7.25652	3.02011
ENSG00000064961	-1.02077775132132	0.0691514	1	no	19:+:3572777-3579088	ENSG00000064961	10362	Q9P0W2,B5MDG7,A4IF61,F8WES5,K7EJR8,C9K049,C9J8X5,C9JQA7	HMG20B	high mobility group 20B [Source:HGNC Symbol%3BAcc:HGNC:5002]	18.5708	37.1831
ENSG00000165905	-1.17784703644277	0.0691932	1	no	11:+:45921621-45929096	ENSG00000165905	120071	H0YDU6,H0YDB8,E9PIZ2,Q8N3Y3	LARGE2	LARGE xylosyl- and glucuronyltransferase 2 [Source:HGNC Symbol%3BAcc:HGNC:16522]	5.40778	12.0731
ENSG00000136689	-1.72252408177772	0.0692136	1	no	2:+:113107214-113134016	ENSG00000136689	3557	A0A024R528,P18510	IL1RN	interleukin 1 receptor antagonist [Source:HGNC Symbol%3BAcc:HGNC:6000]	0.44275	1.44184
ENSG00000167925	-1.24295546522804	0.0692938	1	no	17:-:42188799-42194532	ENSG00000167925	84514	K7EL54,K7ESN3,K7EJT7,K7EQ41,Q8N2G8	GHDC	GH3 domain containing [Source:HGNC Symbol%3BAcc:HGNC:24438]	2.81168	6.56696
ENSG00000122417	1.20224	0.0694538	1	no	1:-:86346824-86396342	ENSG00000122417	57489	E9PMV9,B5ME44,H0YF19,Q96GC1,H0YCM1,H0YD68,Q9ULJ1,E9PJZ1,E9PNP0	ODF2L	outer dense fiber of sperm tails 2 like [Source:HGNC Symbol%3BAcc:HGNC:29225]	3.05584	1.31054
ENSG00000105559	-1.86555871150088	0.0695808	1	no	19:-:48837097-48868617	ENSG00000105559	57664	M0R0J1,M0QXJ3,M0QXD9,M0R2K5,Q9H4M7,M0R0V1	PLEKHA4	pleckstrin homology domain containing A4 [Source:HGNC Symbol%3BAcc:HGNC:14339]	0.23379	0.84073
ENSG00000215156	-1.9167313634904	0.0695865	1	no	5:+:34190056-34193653	ENSG00000215156	-	-	-	POM121-like protein 1 pseudogene	0.21603	0.80488
ENSG00000013306	-0.981947454519886	0.0696127	1	no	17:-:44319625-44324870	ENSG00000013306	51629	Q9BZJ4,K7EMR4,K7EKC2,K7EQS4,K7EKF4,K7EJI2,K7EMW3,K7EQS8,B4DFG5,K7ELM7	SLC25A39	solute carrier family 25 member 39 [Source:HGNC Symbol%3BAcc:HGNC:24279]	35.2529	68.7103
ENSG00000030582	-0.974416606336339	0.0696547	1	no	17:+:44345246-44353106	ENSG00000030582	2896	K7EPL0,K7EQ05,K7EQK6,K7EM89,K7ENI2,K7ELY1,K7EK92,K7EQA7,K7EMR1,K7EJY4,K7EKL3,K7EQI0,K7ERM2,P28799,K7ENN1	GRN	granulin precursor [Source:HGNC Symbol%3BAcc:HGNC:4601]	40.3797	78.2931
ENSG00000111647	1.11829	0.0696683	1	no	12:-:100028455-100142874	ENSG00000111647	23074	A0A0C4DGH6,F8W1I2,F8W665,A0JNW5,F8VRN3,F8VWX2,F8VW65,H0YHT7	UHRF1BP1L	UHRF1 binding protein 1 like [Source:HGNC Symbol%3BAcc:HGNC:29102]	8.62741	3.92169
ENSG00000099899	-1.13998906085678	0.0698825	1	no	22:-:20111875-20117392	ENSG00000099899	27037	C9K041,H7BZZ4,H7C100,F2Z2W7,Q8IZ69	TRMT2A	tRNA methyltransferase 2 homolog A [Source:HGNC Symbol%3BAcc:HGNC:24974]	5.56459	12.1014
ENSG00000142089	-0.942537657622087	0.0699654	1	no	11:-:319676-329475	ENSG00000142089	10410	A0A7P0TBF9,A0A7P0T9S7,E9PS44,A0A7P0TB91,Q01628,A0A7P0TB46,A0A7P0T8W2,A0A7P0T9U8,R4GNG9,H9NL19,H9NL12,H9NKY4	IFITM3	interferon induced transmembrane protein 3 [Source:HGNC Symbol%3BAcc:HGNC:5414]	113.25	214.785
ENSG00000143126	-0.970698371464042	0.0700243	1	no	1:+:109249539-109275751	ENSG00000143126	1952	Q9HCU4	CELSR2	cadherin EGF LAG seven-pass G-type receptor 2 [Source:HGNC Symbol%3BAcc:HGNC:3231]	11.6316	22.4947
ENSG00000157625	0.985745	0.0700376	1	no	X:-:30827442-30975084	ENSG00000157625	257397	Q8N5C8,F6SS63,A0A0A0MQY2	TAB3	TGF-beta activated kinase 1 (MAP3K7) binding protein 3 [Source:HGNC Symbol%3BAcc:HGNC:30681]	17.7378	8.83877
ENSG00000117475	1.08508	0.0700713	1	no	1:+:169367970-169396540	ENSG00000117475	8548	Q5T532,Q5T534,Q9H2G9	BLZF1	basic leucine zipper nuclear factor 1 [Source:HGNC Symbol%3BAcc:HGNC:1065]	19.2984	8.97661
ENSG00000181827	1.04626	0.0700737	1	no	15:-:56087280-56245082	ENSG00000181827	64864	A0A669KBM4,H0YLX2,Q2KHR2,B7ZKX1,H0YMH6	RFX7	regulatory factor X7 [Source:HGNC Symbol%3BAcc:HGNC:25777]	9.18354	4.38818
ENSG00000105364	-1.07421610743191	0.0701293	1	no	19:+:10251901-10260055	ENSG00000105364	51073	A0A024R7C5,K7ES61,K7EKI4,Q9BYD3,K7EJ73,K7ELQ0,K7ELF1,X6RAY8	MRPL4	mitochondrial ribosomal protein L4 [Source:HGNC Symbol%3BAcc:HGNC:14276]	9.37869	19.487
ENSG00000169660	-1.41324019614258	0.0701684	1	no	17:+:82418318-82442645	ENSG00000169660	284004	J3KRH3,Q8WVB3,J3QS29,J3KTD0,K7EIV9,K7EK54,J3QKL0,J3KS46,J3QKU6,J3KT84,J3QLN1	HEXD	hexosaminidase D [Source:HGNC Symbol%3BAcc:HGNC:26307]	1.05332	2.76834
ENSG00000187017	-1.41034649737765	0.0701793	1	no	1:+:6424776-6461367	ENSG00000187017	83715	A0A0J9YWQ8,Q5JYL1,A0A1B0GUS9,B1AK53,A0A2R8Y7L7,H0Y7L4,K7EMB7,A0A2R8Y6D3,A0A0J9YY76,A0A1B0GUN9,A0A2R8YG57,A0A0A0MSQ4,A0A0J9YW00	ESPN	espin [Source:HGNC Symbol%3BAcc:HGNC:13281]	0.69662	1.8272
ENSG00000174842	1.13724	0.0702251	1	no	1:-:92246402-92298987	ENSG00000174842	11146	M0QX84,M0QXG8,Q92990	GLMN	glomulin%2C FKBP associated protein [Source:HGNC Symbol%3BAcc:HGNC:14373]	16.8889	7.57687
ENSG00000106397	-0.997328912498886	0.0702363	1	no	7:-:101205977-101218420	ENSG00000106397	8985	H7C2S8,C9JU11,H7C0B8,C9JIX5,H7C2V1,O60568,H7C2A8	PLOD3	procollagen-lysine%2C2-oxoglutarate 5-dioxygenase 3 [Source:HGNC Symbol%3BAcc:HGNC:9083]	16.5314	32.5661
ENSG00000271976	1.64249	0.0702515	1	no	3:-:53858994-53861576	ENSG00000271976	-	-	-	novel transcript%2C antisense to IL17RB	2.33786	0.73894
ENSG00000183828	-1.28449660528013	0.0703227	1	no	14:-:105172938-105181323	ENSG00000183828	256281	O95848,F8VU44,B3KXY7	NUDT14	nudix hydrolase 14 [Source:HGNC Symbol%3BAcc:HGNC:20141]	4.58716	11.0267
ENSG00000125731	-1.07706716184094	0.0704421	1	no	19:-:6752160-6767463	ENSG00000125731	10045	Q9BRG2,M0QZQ6	SH2D3A	SH2 domain containing 3A [Source:HGNC Symbol%3BAcc:HGNC:16885]	6.58739	13.7143
ENSG00000173153	-1.04494396681572	0.0704988	1	no	11:+:64305497-64316743	ENSG00000173153	2101	H0YGT3,Q6GMQ8,A0A6E1WCP9,Q569H8,F5H0E9,P11474,A8CGI6,F5GWT5,Q96I02	ESRRA	estrogen related receptor alpha [Source:HGNC Symbol%3BAcc:HGNC:3471]	16.4078	33.4073
ENSG00000058056	1.08851	0.0705399	1	no	3:+:179653032-179804366	ENSG00000058056	8975	A0A7P0T8S4,A0A7P0Z4J7,A0A7P0Z460,A0A7P0TAV8,A0A7P0T9H6,A0A7P0TAN6,A0A7P0T9F2,A0A7P0T9J2,A0A7P0T873,A0A7P0Z4P4,Q92995,A0A7P0T859,A0A7P0TBN7,A0A7P0TA96,A0A7P0T949,H7C502,A0A7P0TB69,A0A7P0TB48,A0A7P0TAM7,A0A7P0T9V0,A0A7P0TAP9,A0A7P0TBA7,A0A7P0Z4M1,A0A7P0T9S5,A0A7P0T8G3,A0A7P0T8B2,A0A7P0T9X0,H7C5J3,A0A7P0T979,A0A7P0TAC6,A0A7P0TB18,A0A7P0TB82,A0A7P0Z4R3,A0A7P0TBG5,A0A7P0Z496,A0A7P0T849,A0A7P0T863,A0A7…	USP13	ubiquitin specific peptidase 13 [Source:HGNC Symbol%3BAcc:HGNC:12611]	4.60849	2.13854
ENSG00000113810	0.965763	0.0706511	1	no	3:+:160399274-160434954	ENSG00000113810	10051	C9J9E4,C9JJ64,E9PD53,C9JVD8,C9J578,Q6P169,C9IYK2,Q6NSG3,C9JWF0,Q58F29,F8WCB7,Q9NTJ3,C9JR83	SMC4	structural maintenance of chromosomes 4 [Source:HGNC Symbol%3BAcc:HGNC:14013]	37.8479	19.1227
ENSG00000167608	-1.08728526426302	0.0706739	1	no	19:-:54160108-54173250	ENSG00000167608	147798	A0A0G2JMP8,A0A0G2JPL6,A0A087WT65,A0A087WVI4,A0A0G2JNC6,A0A024R4Q7,A0A087WXY6,C9JFU4,A0A0G2JMM6,Q7Z404,A0A0G2JP95	TMC4	transmembrane channel like 4 [Source:HGNC Symbol%3BAcc:HGNC:22998]	10.8566	22.763
ENSG00000117528	1.0224	0.0706794	1	no	1:+:94418389-94518666	ENSG00000117528	5825	A0A3B3ITW3,P28288	ABCD3	ATP binding cassette subfamily D member 3 [Source:HGNC Symbol%3BAcc:HGNC:67]	17.433	8.46894
ENSG00000077150	-1.03937127428004	0.0707751	1	no	10:+:102394110-102402524	ENSG00000077150	4791	D3DR86,Q00653,A0A1P8C958,M0QZX1	NFKB2	nuclear factor kappa B subunit 2 [Source:HGNC Symbol%3BAcc:HGNC:7795]	11.3516	23.0234
ENSG00000204899	1.03699	0.0709654	1	no	13:-:72708367-72727629	ENSG00000204899	440145	Q08AG7	MZT1	mitotic spindle organizing protein 1 [Source:HGNC Symbol%3BAcc:HGNC:33830]	50.3022	24.1909
ENSG00000197530	-1.01459222629053	0.0710126	1	no	1:+:1615454-1630605	ENSG00000197530	142678	D6R9Q6,H0YAM8,D6RE96,F2Z2L2,D6RHY5,D6RFJ2,J3QLE0,J3QR95,E9PD12,D6RDI1,D6RED3,D6RAZ0,Q96AX9	MIB2	MIB E3 ubiquitin protein ligase 2 [Source:HGNC Symbol%3BAcc:HGNC:30577]	8.16335	16.2751
ENSG00000166128	1.14872	0.0710447	1	no	15:+:63189560-63267776	ENSG00000166128	51762	Q92930,H0YL94,H0YLJ8,H0YMN7,H0YNE9	RAB8B	RAB8B%2C member RAS oncogene family [Source:HGNC Symbol%3BAcc:HGNC:30273]	8.69362	3.86931
ENSG00000229692	1.97976	0.0712349	1	no	2:-:38992279-38993857	ENSG00000229692	100505911	-	SOS1-IT1	SOS1 intronic transcript 1 [Source:HGNC Symbol%3BAcc:HGNC:41385]	2.09786	0.52486
ENSG00000071889	-1.14302867961875	0.0712901	1	no	X:-:154506159-154516242	ENSG00000071889	60343	D3DWX8,A6QRH7,Q9BU27,F8WCK6,A6QRH8,F8WEM7,F8WB47,Q5HY75,F8WEW8,P98173,F8WD39	FAM3A	FAM3 metabolism regulating signaling molecule A [Source:HGNC Symbol%3BAcc:HGNC:13749]	4.04615	8.81777
ENSG00000156162	1.05362	0.071371	1	no	8:+:94719703-94793836	ENSG00000156162	286148	H0YBV9,H0YBI1,H0YBL6,E5RGB7,E5RGH1,A0A024R9F2,H0YAT0,H0YBK6,Q7Z388	DPY19L4	dpy-19 like 4 [Source:HGNC Symbol%3BAcc:HGNC:27829]	13.0956	6.22568
ENSG00000258711	-1.79516938360949	0.0714104	1	no	14:-:50956259-50962002	ENSG00000258711	-	-	-	novel transcript	0.2283	0.78187
ENSG00000143554	-1.1291325434172	0.0714383	1	no	1:+:153774354-153780157	ENSG00000143554	11000	H0YDM5,H7BZH4,H0YDP0,Q5K4L6,X6R3N0	SLC27A3	solute carrier family 27 member 3 [Source:HGNC Symbol%3BAcc:HGNC:10997]	4.1754	9.01224
ENSG00000278475	Inf	0.071446	1	no	12:+:45789189-45789657	ENSG00000278475	-	-	-	novel transcript%2C sense intronic to ARID2	1.14734	0
ENSG00000240964	Inf	0.071446	1	no	3:-:78938009-78938292	ENSG00000240964	106479495	-	RN7SL751P	RNA%2C 7SL%2C cytoplasmic 751%2C pseudogene [Source:HGNC Symbol%3BAcc:HGNC:46767]	1.89473	0
ENSG00000265033	Inf	0.071446	1	no	X:+:49152651-49152944	ENSG00000265033	106479317	-	RN7SL262P	RNA%2C 7SL%2C cytoplasmic 262%2C pseudogene [Source:HGNC Symbol%3BAcc:HGNC:46278]	1.83028	0
ENSG00000253320	-1.60252430566709	0.071597	1	no	8:+:102864271-103002424	ENSG00000253320	100506753	-	MAILR	macrophage interferon regulatory lncRNA [Source:HGNC Symbol%3BAcc:HGNC:51558]	0.2895	0.86753
ENSG00000280027	1.57923	0.0716635	1	no	16:+:53391089-53392473	ENSG00000280027	-	-	-	novel transcript	5.18029	1.71077
ENSG00000268531	-2.11193577338107	0.0716778	1	no	15:+:21368459-21370621	ENSG00000268531	-	-	-	novel transcript	0.22113	0.94329
ENSG00000272767	-2.11193577338107	0.0716778	1	no	10:+:63465229-63466563	ENSG00000272767	84989	-	JMJD1C-AS1	JMJD1C antisense RNA 1 [Source:HGNC Symbol%3BAcc:HGNC:28222]	0.35829	1.52834
ENSG00000261188	-1.38968619104389	0.0717386	1	no	22:+:26512537-26514568	ENSG00000261188	100507599	-	TFIP11-DT	TFIP11 divergent transcript [Source:HGNC Symbol%3BAcc:HGNC:55374]	2.53045	6.54283
ENSG00000179403	-1.02194915051421	0.0717543	1	no	1:+:1434861-1442882	ENSG00000179403	64856	A0A024R091,A0A024R0E4,Q6PCB0,J3QLP3,J3QRR0	VWA1	von Willebrand factor A domain containing 1 [Source:HGNC Symbol%3BAcc:HGNC:30910]	12.4182	24.8844
ENSG00000153443	-1.17060926324524	0.0717821	1	no	16:-:4608883-4615027	ENSG00000153443	124402	K7EKZ4,D3DUE0,K7EQ49,A0A075B769,Q8TB05,K7EM88,K7EKR5,K7EM52	UBALD1	UBA like domain containing 1 [Source:HGNC Symbol%3BAcc:HGNC:29576]	4.64527	10.3188
ENSG00000139832	-1.22636618218633	0.072004	1	no	13:-:110523066-110561722	ENSG00000139832	55647	Q9NX57,L8EAY4	RAB20	RAB20%2C member RAS oncogene family [Source:HGNC Symbol%3BAcc:HGNC:18260]	7.73649	17.8627
ENSG00000197956	-1.07167333560683	0.0720446	1	no	1:-:153534599-153536244	ENSG00000197956	6277	R4GN98,P06703	S100A6	S100 calcium binding protein A6 [Source:HGNC Symbol%3BAcc:HGNC:10496]	37.7454	78.289
ENSG00000172380	0.962254	0.0720925	1	no	1:-:67701475-67833467	ENSG00000172380	55970	Q9UBI6	GNG12	G protein subunit gamma 12 [Source:HGNC Symbol%3BAcc:HGNC:19663]	63.5553	32.1896
ENSG00000164620	-1.52697327265991	0.0722871	1	no	5:+:141636950-141641064	ENSG00000164620	285613	E5RHA7,Q8NC24,E5RFS6	RELL2	RELT like 2 [Source:HGNC Symbol%3BAcc:HGNC:26902]	1.11106	3.15962
ENSG00000197847	1.36011	0.0722984	1	no	11:+:65213840-65242757	ENSG00000197847	440044	A6NK97	SLC22A20P	solute carrier family 22 member 20%2C pseudogene [Source:HGNC Symbol%3BAcc:HGNC:29867]	3.78279	1.45415
ENSG00000183207	-0.943776377447793	0.0723295	1	no	19:+:48993562-49015970	ENSG00000183207	10856	A0A1W2PS22,Q9Y230,M0R0Y3,M0QYD8,A0A1W2PS48,B3KNL2,X6R2L4,M0QXI6,M0R0Z0,M0QXZ7	RUVBL2	RuvB like AAA ATPase 2 [Source:HGNC Symbol%3BAcc:HGNC:10475]	66.4606	126.154
ENSG00000120896	-1.06345665874877	0.0723639	1	no	8:+:22544986-22575788	ENSG00000120896	10174	H0YAU6,E5RJP2,H0YAZ3,H0YB51,E5RIA0,E7EQH0,Q9BT70,O60504	SORBS3	sorbin and SH3 domain containing 3 [Source:HGNC Symbol%3BAcc:HGNC:30907]	6.68741	13.7918
ENSG00000179841	1.62187	0.0724872	1	no	14:+:64465499-64474503	ENSG00000179841	9495	Q6PG46,P24588	AKAP5	A-kinase anchoring protein 5 [Source:HGNC Symbol%3BAcc:HGNC:375]	0.81979	0.26285
ENSG00000112419	1.03897	0.0725712	1	no	6:+:143536845-143831185	ENSG00000112419	9749	F6TH74,J3KP75,O75167,H9KVA6,F5H858	PHACTR2	phosphatase and actin regulator 2 [Source:HGNC Symbol%3BAcc:HGNC:20956]	9.19423	4.41556
ENSG00000179094	-1.15306297578472	0.0725721	1	no	17:-:8140472-8156506	ENSG00000179094	5187	J3KSL6,J3QL55,J3QL46,O15534,J3QSH9,J3KTM2,J3KRL7,A2I2P6,Q9H2D0,Q6IN51,J3QLQ5	PER1	period circadian regulator 1 [Source:HGNC Symbol%3BAcc:HGNC:8845]	2.63851	5.79024
ENSG00000271254	1.42003	0.0726672	1	no	KI270711.1:-:4612-29626	ENSG00000271254	-	-	-	-	2.64554	0.97561
ENSG00000154767	-1.16811860877419	0.0726857	1	no	3:-:14145147-14178621	ENSG00000154767	7508	A0A024R2M8,E7EUB5,D2CPJ5,D9I4E1,D2CPJ2,Q01831,D2CPK6,D2CPK0,D2CPJ3,D2CPK7,D2CPK4,D2CPJ4,X5DRB1,D2CPK5	XPC	XPC complex subunit%2C DNA damage recognition and repair factor [Source:HGNC Symbol%3BAcc:HGNC:12816]	3.57239	7.92189
ENSG00000185838	-1.32484944882945	0.0726921	1	no	22:-:19783223-19854939	ENSG00000185838	54584	C9JPQ6,Q9BYB4	GNB1L	G protein subunit beta 1 like [Source:HGNC Symbol%3BAcc:HGNC:4397]	0.97524	2.41081
ENSG00000114573	0.988771	0.0727205	1	no	3:+:113747033-113812056	ENSG00000114573	523	P38606,F8WDJ3,C9JA17,C9JVW8	ATP6V1A	ATPase H+ transporting V1 subunit A [Source:HGNC Symbol%3BAcc:HGNC:851]	36.4274	18.1138
ENSG00000230565	2.64962	0.0727314	1	no	10:+:43645942-43648019	ENSG00000230565	414208	-	ZNF32-AS2	ZNF32 antisense RNA 2 [Source:HGNC Symbol%3BAcc:HGNC:23593]	1.38737	0.21818
ENSG00000122376	1.08431	0.0727807	1	no	10:+:87094161-87191465	ENSG00000122376	54537	U3KQ89,Q86V20	SHLD2	shieldin complex subunit 2 [Source:HGNC Symbol%3BAcc:HGNC:28773]	15.9804	7.43721
ENSG00000285665	-2.35937332416384	0.072883	1	no	1:+:171339299-171339959	ENSG00000285665	7151	-	TOP1P1	DNA topoisomerase I pseudogene 1 [Source:HGNC Symbol%3BAcc:HGNC:11987]	0.45226	2.29015
ENSG00000247095	-1.45236021188582	0.0730367	1	no	11:-:565660-568457	ENSG00000247095	100506211	-	MIR210HG	MIR210 host gene [Source:HGNC Symbol%3BAcc:HGNC:39524]	1.64865	4.45208
ENSG00000078237	1.46117	0.0730444	1	no	12:+:4307763-4360028	ENSG00000078237	57103	A0A0U1RQD1,Q9NQ88	TIGAR	TP53 induced glycolysis regulatory phosphatase [Source:HGNC Symbol%3BAcc:HGNC:1185]	1.08892	0.39027
ENSG00000185499	-1.36888712716302	0.0730545	1	no	1:-:155185824-155192916	ENSG00000185499	4582	A6ZIE3,A5YRV2,A6ZID6,B1AVQ7,B6ECB5,A5YRU1,Q7Z546,B6ECA3,B6ECA9,A5YRU6,Q7Z545,B6ECA4,A0A087X0L2,Q7Z538,A5YRU5,A5YRU0,P15941,Q7Z541,B6ECB2,A0A0C4DGW3,A5YRU3,A6ZIE9,A5YRU4,Q7Z539,A0A087WVJ0,Q7Z536,A6ZID8,A6ZID5,A0A0A0MRB3,A5YRU8,A0A087WZZ6,A5YRU9,A6ZIE7,A0A087WWM2,A5YRU2,A6ZIE5,B6ECA2,Q7Z551,A0A087WZI8,A0A087X2A4,B6ECB3,B6EC89,A6ZIE8,A6ZIF1,A0A0A0MSH4,A5YRV0,A6ZID4,A0A087X061,A0A087WTR1,Q7Z549,B6ECB…	MUC1	mucin 1%2C cell surface associated [Source:HGNC Symbol%3BAcc:HGNC:7508]	1.16612	2.97202
ENSG00000105221	-0.990326930226741	0.0730559	1	no	19:-:40230317-40285536	ENSG00000105221	208	A0A0A0MRF1,A8MX96,C9JC83,C9JHS6,E7EVP8,J3KRI8,J3KTC6,J3QKW1,M0R283,J3QLS6,A0A0U4CQG9,J3KSY8,M0R0P9,J3KTP4,M0QZK3,M0R275,A0A1B0GXA2,Q6P4H3,J3KT31,J3QL45,C9J258,P31751,C9JIJ1,C9JIF6,M0QZW8,A0A5F9ZHJ8	AKT2	AKT serine/threonine kinase 2 [Source:HGNC Symbol%3BAcc:HGNC:392]	5.66234	11.1006
ENSG00000101347	1.02086	0.0731642	1	no	20:-:36890229-36951893	ENSG00000101347	25939	A0A2R8Y7R5,A0A2R8YDI8,A0A2R8YCS7,Q9Y3Z3,A0A2R8Y6J9,A0A2R8YF51,A0A2R8YFV6,A0A2R8Y586,A0A2R8YF18,A0A2R8YG48,A0A2R8YD90,A0A2R8Y755,A0A2R8Y5D2	SAMHD1	SAM and HD domain containing deoxynucleoside triphosphate triphosphohydrolase 1 [Source:HGNC Symbol%3BAcc:HGNC:15925]	11.2791	5.48526
ENSG00000112658	-1.08685597683768	0.0733455	1	no	6:+:43171269-43181506	ENSG00000112658	6722	P11831,A0A024RD16	SRF	serum response factor [Source:HGNC Symbol%3BAcc:HGNC:11291]	7.22105	15.1359
ENSG00000108785	-1.42244268918861	0.0734832	1	no	17:+:42546764-42548706	ENSG00000108785	643646	-	HSD17B1P1	hydroxysteroid 17-beta dehydrogenase 1 pseudogene 1 [Source:HGNC Symbol%3BAcc:HGNC:5216]	4.50766	11.9229
ENSG00000127415	-1.40371870464826	0.0735363	1	no	4:+:986997-1004564	ENSG00000127415	3425	D3DVN8,H0Y9R9,D3DVN7,J9QQV7,A0A286RYY1,P35475,Q56A80,D6R9D5,A0A286RZ47	IDUA	alpha-L-iduronidase [Source:HGNC Symbol%3BAcc:HGNC:5391]	1.14922	3.00053
ENSG00000183347	-1.49031480208107	0.0738005	1	no	1:+:89364059-89388160	ENSG00000183347	163351	Q6ZN66	GBP6	guanylate binding protein family member 6 [Source:HGNC Symbol%3BAcc:HGNC:25395]	0.68914	1.91059
ENSG00000288649	-1.59831205438018	0.0738184	1	no	20:+:33666943-33668525	ENSG00000288649	170487	Q5JWF8,A0A7I2V3D3	ACTL10	actin like 10 [Source:HGNC Symbol%3BAcc:HGNC:16127]	1.32193	3.94985
ENSG00000177225	-1.03266869733614	0.0738246	1	no	11:-:767220-777488	ENSG00000177225	347862	H0YER3,H0YE25,E9PQD8,E9PLI5,Q8NB37,H0YF25	GATD1	glutamine amidotransferase like class 1 domain containing 1 [Source:HGNC Symbol%3BAcc:HGNC:26616]	9.27763	18.7298
ENSG00000170889	-0.925062294442429	0.0740269	1	no	19:+:54200809-54249003	ENSG00000170889	6203	F2Z3C0,B5MCT8,A8MXK4,P46781,A0A024R4M0,C9JM19,A5D904	RPS9	ribosomal protein S9 [Source:HGNC Symbol%3BAcc:HGNC:10442]	91.5869	171.607
ENSG00000223572	-1.72067565738535	0.0740456	1	no	15:+:43692886-43699222	ENSG00000223572	548596	C9J8F6,F8WCN3,C9JT96,F8WDP9,P12532	CKMT1A	creatine kinase%2C mitochondrial 1A [Source:HGNC Symbol%3BAcc:HGNC:31736]	0.47366	1.54055
ENSG00000164332	1.10624	0.0741145	1	no	5:+:159263290-159286036	ENSG00000164332	134510	Q8WVY7	UBLCP1	ubiquitin like domain containing CTD phosphatase 1 [Source:HGNC Symbol%3BAcc:HGNC:28110]	22.2116	10.1812
ENSG00000103145	-1.23926934849079	0.0742366	1	no	16:-:3022625-3024286	ENSG00000103145	54985	I3L1N5,J3KNY1,I3L174,Q9NWW0	HCFC1R1	host cell factor C1 regulator 1 [Source:HGNC Symbol%3BAcc:HGNC:21198]	7.20149	16.7769
ENSG00000163702	-1.46492097251237	0.0745769	1	no	3:+:9917074-9933630	ENSG00000163702	84818	A0A024R2E7,B4DI24,G3V177,C9K0M1,F8WD65,F8WEG5,F8WB43,A8K3Q5,F8WE27,F6X4Z5,F8WC09,C9JSZ3,Q8NAC3	IL17RC	interleukin 17 receptor C [Source:HGNC Symbol%3BAcc:HGNC:18358]	0.777	2.11658
ENSG00000226328	-1.61717108163149	0.0745863	1	no	22:-:45133020-45163781	ENSG00000226328	100506714	-	NUP50-DT	NUP50 divergent transcript [Source:HGNC Symbol%3BAcc:HGNC:50502]	0.60912	1.84397
ENSG00000070444	-1.11742200780671	0.0746377	1	no	17:-:2384073-2401104	ENSG00000070444	4335	V9GY02,Q99583	MNT	MAX network transcriptional repressor [Source:HGNC Symbol%3BAcc:HGNC:7188]	2.61805	5.60515
ENSG00000205138	-1.32916181282301	0.0747665	1	no	19:+:35995188-35996312	ENSG00000205138	644096	A6NFY7	SDHAF1	succinate dehydrogenase complex assembly factor 1 [Source:HGNC Symbol%3BAcc:HGNC:33867]	5.68661	14.0995
ENSG00000060749	0.932324	0.0748048	1	no	11:+:32892811-32993316	ENSG00000060749	79832	H0YCQ7,Q2KHR3,A0A3B3ISY4,A0A3B3IRW6	QSER1	glutamine and serine rich 1 [Source:HGNC Symbol%3BAcc:HGNC:26154]	45.6476	23.6043
ENSG00000260924	-1.83581136810683	0.0748099	1	no	22:+:19171395-19172839	ENSG00000260924	100652736	-	LINC01311	long intergenic non-protein coding RNA 1311 [Source:HGNC Symbol%3BAcc:HGNC:50503]	0.62065	2.18631
ENSG00000215190	1.65784	0.0748388	1	no	6:-:57946074-57961501	ENSG00000215190	106660612	-	LINC00680	long intergenic non-protein coding RNA 680 [Source:HGNC Symbol%3BAcc:HGNC:44417]	1.77213	0.5542
ENSG00000127948	-0.990226505064096	0.0748651	1	no	7:+:75899200-75986855	ENSG00000127948	5447	A8K3B4,H0Y4R2,C9JU80,E7EWU0,E7EMD0,Q63HL4,C9JQ78,C9JDE2,B2R6E5,P16435	POR	cytochrome p450 oxidoreductase [Source:HGNC Symbol%3BAcc:HGNC:9208]	13.6757	26.8083
ENSG00000057019	1.02036	0.075072	1	no	3:-:98795941-98901695	ENSG00000057019	131566	C9JIW6,Q96PD2,Q96IX0	DCBLD2	discoidin%2C CUB and LCCL domain containing 2 [Source:HGNC Symbol%3BAcc:HGNC:24627]	10.0868	4.9071
ENSG00000163393	1.41258	0.0751049	1	no	1:+:115976513-116070054	ENSG00000163393	55356	A0A0S2Z6C8,A0A0S2Z5M4,A0A0S2Z5R0,Q8IZD6,A0A0S2Z5P9,A0A0S2Z5J2	SLC22A15	solute carrier family 22 member 15 [Source:HGNC Symbol%3BAcc:HGNC:20301]	2.22071	0.82318
ENSG00000160691	-1.00459296149176	0.0752674	1	no	1:-:154962298-154974395	ENSG00000160691	6464	X6R6D0,Q5T188,Q5T182,Q5T187,Q5T181,H0Y539,P29353	SHC1	SHC adaptor protein 1 [Source:HGNC Symbol%3BAcc:HGNC:10840]	15.4499	30.5893
ENSG00000132522	-1.50256795999164	0.0752675	1	no	17:-:7311324-7315564	ENSG00000132522	2874	I3L1H4,I3L4X7,I3L242,I3L3Y9,Q3SY98,Q13227	GPS2	G protein pathway suppressor 2 [Source:HGNC Symbol%3BAcc:HGNC:4550]	0.96778	2.70598
ENSG00000198324	-1.39589920018896	0.0753007	1	no	12:-:111360651-111369121	ENSG00000198324	144717	F8W0V2,F8VZK7,Q8N4B1	PHETA1	PH domain containing endocytic trafficking adaptor 1 [Source:HGNC Symbol%3BAcc:HGNC:26509]	1.38755	3.60319
ENSG00000149311	0.968539	0.0753124	1	no	11:+:108223044-108369102	ENSG00000149311	472	A0A024R3C7,M0QXY8,Q6P7P1,Q96QM9,E2I6F3,H0YDU7,E9PRG7,A0A6Q8PH76,A0A087X0E9,A8WFP7,E9PIN0,Q8TDS0,Q8TDS1,Q8TDS2,H0YEC6,Q13315	ATM	ATM serine/threonine kinase [Source:HGNC Symbol%3BAcc:HGNC:795]	5.62583	2.837
ENSG00000205890	-1.8835644995552	0.0753603	1	no	16:+:3032481-3039133	ENSG00000205890	-	-	-	novel transcript%2C antisense to CCDC64B	0.25392	0.92458
ENSG00000107954	-1.11524738088012	0.0754095	1	no	10:+:103493979-103592552	ENSG00000107954	9148	X6RLA8,O76050,X6RBV8	NEURL1	neuralized E3 ubiquitin protein ligase 1 [Source:HGNC Symbol%3BAcc:HGNC:7761]	4.56764	9.76443
ENSG00000166925	-1.1457069074993	0.0754631	1	no	7:-:100463359-100479232	ENSG00000166925	81628	H7C0M8,Q9Y3Q8,Q8IV54,H7BZ77	TSC22D4	TSC22 domain family member 4 [Source:HGNC Symbol%3BAcc:HGNC:21696]	4.90636	10.7123
ENSG00000083642	1.03754	0.0755897	1	no	13:+:32586452-32778019	ENSG00000083642	23047	A9IYQ1,Q9NTI5	PDS5B	PDS5 cohesin associated factor B [Source:HGNC Symbol%3BAcc:HGNC:20418]	7.09109	3.40889
ENSG00000185033	-0.968682064963202	0.0757058	1	no	15:+:90160604-90229679	ENSG00000185033	10509	H0YNM2,H0YKV7,Q9NPR2,H0YN49,H0YNC4,H0YM68,H0YLN3,H0YMD6,Q4VBY2,H0YMR1,H0YMZ3	SEMA4B	semaphorin 4B [Source:HGNC Symbol%3BAcc:HGNC:10730]	15.6684	30.2593
ENSG00000120992	0.975585	0.0757138	1	no	8:-:54046367-54102017	ENSG00000120992	10434	Q6IAQ1,O75608,B4DP64,E5RI35,A0A087X1K9,E5RJ48,E5RGR0,E5RFT6	LYPLA1	lysophospholipase 1 [Source:HGNC Symbol%3BAcc:HGNC:6737]	41.269	20.7098
ENSG00000280335	-2.47966755788156	0.075893	1	no	18:+:49013106-49013819	ENSG00000280335	-	-	-	TEC	0.33495	1.84361
ENSG00000196227	1.06879	0.0759573	1	no	20:+:59933764-59948680	ENSG00000196227	63939	A2A2M7,Q9NTX9	FAM217B	family with sequence similarity 217 member B [Source:HGNC Symbol%3BAcc:HGNC:16170]	12.9415	6.08804
ENSG00000165156	1.02431	0.0759637	1	no	8:-:123248451-123275541	ENSG00000165156	11244	U3KPX4,Q9UKY1	ZHX1	zinc fingers and homeoboxes 1 [Source:HGNC Symbol%3BAcc:HGNC:12871]	15.6555	7.5954
ENSG00000134709	1.06795	0.0760711	1	no	1:+:59814786-59876322	ENSG00000134709	51361	A0A2H4PWH9,Q32Q39,B1AK95,Q9UJC3	HOOK1	hook microtubule tethering protein 1 [Source:HGNC Symbol%3BAcc:HGNC:19884]	10.5494	4.96563
ENSG00000083312	0.944463	0.0764299	1	no	5:+:72816312-72916733	ENSG00000083312	3842	A0A7P0T944,A0A024RAM0,A0A7P0TBF0,A0A7P0Z4D3,S4R398,A0A7P0T9C0,E7EW37,Q92973	TNPO1	transportin 1 [Source:HGNC Symbol%3BAcc:HGNC:6401]	24.3602	12.4911
ENSG00000278619	-1.23216430412075	0.0765498	1	no	17:+:36601583-36608964	ENSG00000278619	79922	A0A087WZC1,Q6IN84	MRM1	mitochondrial rRNA methyltransferase 1 [Source:HGNC Symbol%3BAcc:HGNC:26202]	5.527	12.8127
ENSG00000056586	0.970705	0.0765772	1	no	9:-:122844556-122905359	ENSG00000056586	54542	Q9HBD1,Q4VXB2,A6NHN2,H0Y5D9	RC3H2	ring finger and CCCH-type domains 2 [Source:HGNC Symbol%3BAcc:HGNC:21461]	17.2392	8.68035
ENSG00000107833	-1.0482883205782	0.0766051	1	no	10:-:101781325-101783413	ENSG00000107833	10360	O75607	NPM3	nucleophosmin/nucleoplasmin 3 [Source:HGNC Symbol%3BAcc:HGNC:7931]	42.3292	86.3848
ENSG00000130669	-0.997789920765677	0.0766563	1	no	19:+:39125770-39182816	ENSG00000130669	10298	M0R2X4,A0A024R0J1,O96013,M0R0L9,B4DUG0,M0R3G6,A0A024R0L8,M0R1R1	PAK4	p21 (RAC1) activated kinase 4 [Source:HGNC Symbol%3BAcc:HGNC:16059]	9.68895	19.0929
ENSG00000163975	-0.964650137152711	0.076743	1	no	3:-:196988621-197029817	ENSG00000163975	4241	P08582,C9JVN1	MELTF	melanotransferrin [Source:HGNC Symbol%3BAcc:HGNC:7037]	13.22	25.4596
ENSG00000109065	-1.1693741634776	0.0768131	1	no	17:-:74770529-74776367	ENSG00000109065	26151	J3KRQ7,J3QLF4,J3QSG9,J3QRL7,J3QQR6,J3QS35,J3KT72,J3KSE9,J3QQJ2,J3QRC3,J3QL33,J3QQP3,Q9BTE0	NAT9	N-acetyltransferase 9 (putative) [Source:HGNC Symbol%3BAcc:HGNC:23133]	3.63116	8.05923
ENSG00000203392	-1.55005688577295	0.076858	1	no	15:+:75678548-75680752	ENSG00000203392	-	-	-	novel transcript%2C antisense to CSPG4	1.08461	3.13414
ENSG00000115145	1.08071	0.0768953	1	no	2:-:152116801-152175763	ENSG00000115145	10254	O75886	STAM2	signal transducing adaptor molecule 2 [Source:HGNC Symbol%3BAcc:HGNC:11358]	9.03543	4.21555
ENSG00000065618	-0.91321952073378	0.0769138	1	no	10:-:104031286-104085880	ENSG00000065618	1308	D3DRA2,A0A3B3ITM2,A0A3B3ITP5,A2A2Y8,H0Y420,A0A3B3ISI7,Q9UMD9,A0A3B3IUC2	COL17A1	collagen type XVII alpha 1 chain [Source:HGNC Symbol%3BAcc:HGNC:2194]	69.4132	128.997
ENSG00000196411	-0.998831444416621	0.0770941	1	no	7:-:100802565-100827523	ENSG00000196411	2050	Q96L35,Q541P7,P54760	EPHB4	EPH receptor B4 [Source:HGNC Symbol%3BAcc:HGNC:3395]	10.3751	20.4598
ENSG00000110871	-1.18708342457634	0.0771074	1	no	12:-:120503279-120534434	ENSG00000110871	84274	B4DP72,F8VVX6,F8VVD5,F8VP53,Q5HYK3,F8VVW7	COQ5	coenzyme Q5%2C methyltransferase [Source:HGNC Symbol%3BAcc:HGNC:28722]	5.23543	11.7634
ENSG00000100324	-1.07510857640698	0.0771207	1	no	22:+:39399778-39437060	ENSG00000100324	10454	Q15750	TAB1	TGF-beta activated kinase 1 (MAP3K7) binding protein 1 [Source:HGNC Symbol%3BAcc:HGNC:18157]	6.8056	14.1494
ENSG00000145354	1.17644	0.0771384	1	no	4:+:102868974-102892807	ENSG00000145354	493856	I3L1N9,D6RCF4,A0A2R8Y4Y3,A0A2R8Y540,Q8N5K1	CISD2	CDGSH iron sulfur domain 2 [Source:HGNC Symbol%3BAcc:HGNC:24212]	5.00753	2.1863
ENSG00000230415	-3.61717108163149	0.0771579	1	no	1:+:1275223-1280420	ENSG00000230415	101928895	-	LINC01786	long intergenic non-protein coding RNA 1786 [Source:HGNC Symbol%3BAcc:HGNC:52575]	0.11655	1.41128
ENSG00000233203	-3.61717108163149	0.0771579	1	no	1:+:54887563-54888850	ENSG00000233203	107984958	-	DHCR24-DT	DHCR24 divergent transcript [Source:HGNC Symbol%3BAcc:HGNC:53969]	0.07816	0.94639
ENSG00000272375	2.92972	0.0773102	1	no	8:+:30197404-30198048	ENSG00000272375	-	-	-	novel transcript	1.57584	0.20408
ENSG00000196693	1.05401	0.0774199	1	no	10:-:42574185-42638570	ENSG00000196693	7582	A0A087WXT3,A0A087X1D4,Q3B799,Q6P1A4,A0A087WVA3,Q06732,A0A087WXF4	ZNF33B	zinc finger protein 33B [Source:HGNC Symbol%3BAcc:HGNC:13097]	9.06659	4.30912
ENSG00000171163	-1.14502841124464	0.0777053	1	no	1:-:248850006-248859144	ENSG00000171163	55657	E9PLQ5,E9PRH5,H0YCH4,E7ET73,E9PLQ7,Q9BU19,H0YDF5,H0YEY1	ZNF692	zinc finger protein 692 [Source:HGNC Symbol%3BAcc:HGNC:26049]	4.33696	9.46465
ENSG00000067064	0.953306	0.078103	1	no	10:-:1039152-1049119	ENSG00000067064	3422	Q13907,C9JD53	IDI1	isopentenyl-diphosphate delta isomerase 1 [Source:HGNC Symbol%3BAcc:HGNC:5387]	56.5727	28.8313
ENSG00000136051	0.98117	0.0781389	1	no	12:+:105107324-105169130	ENSG00000136051	23325	F8W1W1,F8VNZ5,Q2M389,R4GMM5,A0A087X256,F8VYH7,F8VQX3	WASHC4	WASH complex subunit 4 [Source:HGNC Symbol%3BAcc:HGNC:29174]	20.7405	10.3679
ENSG00000184232	-1.15773946299419	0.0781744	1	no	11:+:120211032-120230334	ENSG00000184232	220323	E9PJ29,Q86UD1	OAF	out at first homolog [Source:HGNC Symbol%3BAcc:HGNC:28752]	5.29543	11.6586
ENSG00000181638	-1.22978325785692	0.0782514	1	no	8:+:143246821-143262705	ENSG00000181638	286128	Q8N8Y5	ZFP41	ZFP41 zinc finger protein [Source:HGNC Symbol%3BAcc:HGNC:26786]	1.43632	3.32419
ENSG00000205476	-1.00879292798248	0.0783024	1	no	14:-:99500190-99604207	ENSG00000205476	317762	G3V2D7,H0YJY5,G3V5D5,G3V4C8,H0YJE0,A6NKD9	CCDC85C	coiled-coil domain containing 85C [Source:HGNC Symbol%3BAcc:HGNC:35459]	3.19984	6.35384
ENSG00000167395	-1.11404961264699	0.0783592	1	no	16:+:31074422-31084196	ENSG00000167395	9726	O15015,H3BSD0,C9J3L0	ZNF646	zinc finger protein 646 [Source:HGNC Symbol%3BAcc:HGNC:29004]	2.43726	5.20591
ENSG00000089006	0.964761	0.0783683	1	no	20:-:17941597-17968980	ENSG00000089006	27131	Q9Y5X3,Q5QPE5,A0A087WUY5,U3KQL0,A0A0S2Z5F1,Q6P5V6,Q5QPE4,U3KQP5	SNX5	sorting nexin 5 [Source:HGNC Symbol%3BAcc:HGNC:14969]	25.0268	12.6536
ENSG00000262714	1.39778	0.0784919	1	no	16:+:53386944-53389085	ENSG00000262714	-	-	-	novel transcript	5.41508	2.02798
ENSG00000267390	-2.66023980352338	0.0785242	1	no	18:+:63367328-63381629	ENSG00000267390	118827811	-	KDSR-DT	KDSR divergent transcript [Source:HGNC Symbol%3BAcc:HGNC:55299]	0.22849	1.42534
ENSG00000160877	-0.951183589708455	0.0786077	1	no	19:+:13116862-13141147	ENSG00000160877	112939	K7ENW4,K7ELC5,Q96RE7	NACC1	nucleus accumbens associated 1 [Source:HGNC Symbol%3BAcc:HGNC:20967]	26.688	50.9192
ENSG00000198160	1.03831	0.0786844	1	no	1:+:66924895-66988619	ENSG00000198160	57708	L8EC72,Q6NXT7,Q8N108	MIER1	MIER1 transcriptional regulator [Source:HGNC Symbol%3BAcc:HGNC:29657]	10.0672	4.83703
ENSG00000160813	-1.17333631804521	0.0786963	1	no	7:-:100435282-100436497	ENSG00000160813	221908	Q8TAP8	PPP1R35	protein phosphatase 1 regulatory subunit 35 [Source:HGNC Symbol%3BAcc:HGNC:28320]	12.2891	27.3502
ENSG00000287356	-1.62168656275398	0.0787351	1	no	1:+:2315040-2323085	ENSG00000287356	-	-	-	novel transcript%2C antisense to MORN1	0.29926	0.90876
ENSG00000262903	-1.8947050571604	0.0788263	1	no	17:-:3655621-3658092	ENSG00000262903	-	-	-	novel transcript%2C antisense to CTNS	0.8209	3.01222
ENSG00000179431	-0.967687761699965	0.0788472	1	no	11:+:35618460-35620865	ENSG00000179431	24147	Q86VR8	FJX1	four-jointed box kinase 1 [Source:HGNC Symbol%3BAcc:HGNC:17166]	39.4618	76.1573
ENSG00000144228	1.05839	0.0790756	1	no	2:+:138501770-138573547	ENSG00000144228	339745	F8WBB7,Q6IQ16,F8WD02	SPOPL	speckle type BTB/POZ protein like [Source:HGNC Symbol%3BAcc:HGNC:27934]	10.5797	5.01299
ENSG00000106537	1.08383	0.0791509	1	no	7:+:16753755-16784536	ENSG00000106537	27075	O95857,Q6FGK0	TSPAN13	tetraspanin 13 [Source:HGNC Symbol%3BAcc:HGNC:21643]	27.8658	12.9729
ENSG00000163006	1.14641	0.0791687	1	no	2:+:108786757-108885477	ENSG00000163006	165055	H7C005,H7BZ08,F8WF51,Q96M89,V9GZ19	CCDC138	coiled-coil domain containing 138 [Source:HGNC Symbol%3BAcc:HGNC:26531]	6.24093	2.78212
ENSG00000151135	1.06039	0.0792096	1	no	12:+:106955719-106978778	ENSG00000151135	90488	F8VPI2,Q8WUH6	TMEM263	transmembrane protein 263 [Source:HGNC Symbol%3BAcc:HGNC:28281]	14.1197	6.68109
ENSG00000176853	0.941053	0.0793632	1	no	8:+:123768439-123815452	ENSG00000176853	157769	H0YC80,H0YBR6,Q8N6F3,E7ER68,G3V120,Q658Y4	FAM91A1	family with sequence similarity 91 member A1 [Source:HGNC Symbol%3BAcc:HGNC:26306]	38.8057	19.9454
ENSG00000135506	-0.977096024130672	0.0793674	1	no	12:+:57693955-57721557	ENSG00000135506	10956	B4E321,Q13438,F8W1V2,F8VZI7,F8W1N0,F8W0R2,Q9BR60,F8VWQ2	OS9	OS9 endoplasmic reticulum lectin [Source:HGNC Symbol%3BAcc:HGNC:16994]	15.6268	30.3555
ENSG00000183397	-1.64712430373312	0.0793767	1	no	19:+:3539171-3544030	ENSG00000183397	100128569	A6NCJ1	C19orf71	chromosome 19 open reading frame 71 [Source:HGNC Symbol%3BAcc:HGNC:34496]	2.30299	7.11799
ENSG00000129515	0.97263	0.0794265	1	no	14:-:34561093-34630160	ENSG00000129515	58533	G3V5U2,A0A0A0MRI2,B4DJS7,G3V2U1,G3V589,G3V4Z5,Q9UNH7,G3V5X9,H0YJF8	SNX6	sorting nexin 6 [Source:HGNC Symbol%3BAcc:HGNC:14970]	41.3531	20.7945
ENSG00000163072	1.60476	0.0794573	1	no	2:+:168786539-168865514	ENSG00000163072	115677	D3DPB9,Q53TH8,A0A0G2JPW3,E9PDM0,A0A0G2JNL9,H7BZA6,Q8IVI9,F8WCW8,A0A0G2JM79	NOSTRIN	nitric oxide synthase trafficking [Source:HGNC Symbol%3BAcc:HGNC:20203]	1.08231	0.35116
ENSG00000272707	3.5427	0.0796474	1	no	3:-:194637505-194637664	ENSG00000272707	-	-	-	novel transcript	4.85787	0.41136
ENSG00000135924	-1.08962443806958	0.0796672	1	no	2:+:219279342-219286898	ENSG00000135924	3300	C9JRD2,C9J1G2,E7ETU0,C9JX00,C9JXB9,P25686	DNAJB2	DnaJ heat shock protein family (Hsp40) member B2 [Source:HGNC Symbol%3BAcc:HGNC:5228]	4.21728	8.85673
ENSG00000182541	-1.02598354179631	0.0797748	1	no	22:+:31212239-31280080	ENSG00000182541	3985	B5MC51,C9JK61,L8E888,A0A024R1H6,L8E7T4,A0A024R1M2,B5BU33,P53671	LIMK2	LIM domain kinase 2 [Source:HGNC Symbol%3BAcc:HGNC:6614]	7.16113	14.3901
ENSG00000163157	2.27522	0.0798384	1	no	1:-:151169986-151176284	ENSG00000163157	29765	K7ES04,K7EQW4,Q8N706,Q9NZQ9,Q5JR82	TMOD4	tropomodulin 4 [Source:HGNC Symbol%3BAcc:HGNC:11874]	0.87591	0.17856
ENSG00000258682	2.27522	0.0798384	1	no	14:+:58264662-58269681	ENSG00000258682	-	-	-	novel transcript%2C sense overlapping PSMA3	2.80262	0.57133
ENSG00000184897	-0.982862202789552	0.0798648	1	no	3:-:129314771-129316286	ENSG00000184897	8971	Q92522	H1-10	H1.10 linker histone [Source:HGNC Symbol%3BAcc:HGNC:4722]	48.1942	93.9933
ENSG00000108784	-1.17033949977383	0.079876	1	no	17:+:42536241-42544449	ENSG00000108784	4669	Q14769,K7ESD7,K7ENX5,A0A286RZ40,A0A286RZ43,K7END1,K7EQH9,P54802,A0A286RZ41	NAGLU	N-acetyl-alpha-glucosaminidase [Source:HGNC Symbol%3BAcc:HGNC:7632]	4.64461	10.3154
ENSG00000105516	-1.19389912628961	0.0798999	1	no	19:-:48630030-48637379	ENSG00000105516	1628	M0QXW3,A0A024QZH7,M0QXP1,Q10586	DBP	D-box binding PAR bZIP transcription factor [Source:HGNC Symbol%3BAcc:HGNC:2697]	1.81626	4.10024
ENSG00000171045	-1.25053355866605	0.0799644	1	no	8:-:142212080-142403182	ENSG00000171045	203062	A0A590UJA6,B7ZLB1,A0AVG3,E5RI41,E5RHT3,Q6P186,Q96NA8,E5RHW3	TSNARE1	t-SNARE domain containing 1 [Source:HGNC Symbol%3BAcc:HGNC:26437]	1.97047	4.62645
ENSG00000176101	-1.04948657234217	0.0799796	1	no	9:+:137188660-137190370	ENSG00000176101	8636	A0A087WV26,O43805,A0A024R8G6	SSNA1	SS nuclear autoantigen 1 [Source:HGNC Symbol%3BAcc:HGNC:11321]	29.6902	60.6416
ENSG00000169359	1.23756	0.0801117	1	no	3:-:155821024-155854456	ENSG00000169359	9197	H7C532,H7C577,A0A2R8YF57,A0A2R8YEX5,A0A2R8Y5I5,H7C562,O00400,A0A2R8Y359	SLC33A1	solute carrier family 33 member 1 [Source:HGNC Symbol%3BAcc:HGNC:95]	2.1617	0.90466
ENSG00000173210	1.34688	0.0803025	1	no	5:+:149141483-149260542	ENSG00000173210	22885	A0A0C4DGA7,A0A0A0MRD5,O94929,D6RHE7	ABLIM3	actin binding LIM protein family member 3 [Source:HGNC Symbol%3BAcc:HGNC:29132]	1.8785	0.72877
ENSG00000131746	-1.06501627063578	0.0803634	1	no	17:-:40475828-40501623	ENSG00000131746	84951	L8E9G9,Q6PJP3,Q8IZW8,L0R5F6,J3QLA4	TNS4	tensin 4 [Source:HGNC Symbol%3BAcc:HGNC:24352]	6.1102	12.615
ENSG00000181061	1.04366	0.0804618	1	no	3:-:42782908-42804490	ENSG00000181061	25994	C9JNU6,Q9Y241	HIGD1A	HIG1 hypoxia inducible domain family member 1A [Source:HGNC Symbol%3BAcc:HGNC:29527]	24.7342	11.8401
ENSG00000221968	-1.05062817412449	0.0804659	1	no	11:-:61873519-61892051	ENSG00000221968	3995	H0YED5,E9PQC2,H0YCN1,A0A024R564,E9PS00,E9PKP8,E9PPZ4,Q9Y5Q0	FADS3	fatty acid desaturase 3 [Source:HGNC Symbol%3BAcc:HGNC:3576]	5.37665	10.9904
ENSG00000146281	0.975116	0.0804951	1	no	6:+:89146055-89165565	ENSG00000146281	135293	Q8IYS1	PM20D2	peptidase M20 domain containing 2 [Source:HGNC Symbol%3BAcc:HGNC:21408]	33.0919	16.6117
ENSG00000277053	1.09104	0.0807084	1	no	7:-:75185385-75237696	ENSG00000277053	2970	-	GTF2IP1	general transcription factor IIi pseudogene 1 [Source:HGNC Symbol%3BAcc:HGNC:4660]	6.78675	3.14382
ENSG00000224531	1.08976	0.0808775	1	no	6:+:11093834-11138733	ENSG00000224531	221710	P0DJ93	SMIM13	small integral membrane protein 13 [Source:HGNC Symbol%3BAcc:HGNC:27356]	10.3992	4.82146
ENSG00000168092	-0.961409338243943	0.0810999	1	no	11:+:117144284-117176894	ENSG00000168092	5049	V9HW44,Q9BUZ1,J3KNE3,P68402	PAFAH1B2	platelet activating factor acetylhydrolase 1b catalytic subunit 2 [Source:HGNC Symbol%3BAcc:HGNC:8575]	13.234	25.4293
ENSG00000246705	-1.09925744323744	0.0812312	1	no	12:+:14774383-14778002	ENSG00000246705	55766	H0YFX9,Q9BTM1	H2AJ	H2A.J histone [Source:HGNC Symbol%3BAcc:HGNC:14456]	6.50269	13.7478
ENSG00000132517	-1.16081885592617	0.081378	1	no	17:-:5032600-5052009	ENSG00000132517	55065	Q9NWF4,F5H5Y1	SLC52A1	solute carrier family 52 member 1 [Source:HGNC Symbol%3BAcc:HGNC:30225]	3.55634	7.84651
ENSG00000168970	-1.40796609252737	0.0814353	1	no	15:+:41828095-41848155	ENSG00000168970	8681	H0Y9G9	JMJD7-PLA2G4B	JMJD7-PLA2G4B readthrough [Source:HGNC Symbol%3BAcc:HGNC:34449]	0.50192	1.31433
ENSG00000108518	-0.898182940916156	0.0814622	1	no	17:-:4945652-4949061	ENSG00000108518	5216	P07737,I3L3D5,K7EJ44	PFN1	profilin 1 [Source:HGNC Symbol%3BAcc:HGNC:8881]	387.302	712.297
ENSG00000276662	2.16419	0.0814707	1	no	10:-:147820-148751	ENSG00000276662	-	-	-	DEAD (Asp-Glu-Ala-Asp) box polypeptide 20 (DDX20) pseudogene	2.50513	0.55154
ENSG00000149657	-1.03997895000456	0.0815049	1	no	20:+:62122461-62135374	ENSG00000149657	149986	Q5TBP9,A0A0C4DFV2,Q5TBQ0,Q5TBQ1,Q9BX40	LSM14B	LSM family member 14B [Source:HGNC Symbol%3BAcc:HGNC:15887]	10.7291	21.7701
ENSG00000237289	-1.84961716763186	0.0816567	1	no	15:+:43593054-43604901	ENSG00000237289	1159	C9JSQ1,C9JFS8,C9JJX8,F8WCN3,F8WFC7,C9J995,P12532,C9J6W7	CKMT1B	creatine kinase%2C mitochondrial 1B [Source:HGNC Symbol%3BAcc:HGNC:1995]	0.23482	0.83514
ENSG00000071537	0.949114	0.0816923	1	no	14:-:81471547-81533853	ENSG00000071537	6400	Q12916,Q3ZCU6,L8E9A3,G3V3B3,Q9UBV2	SEL1L	SEL1L adaptor subunit of ERAD E3 ubiquitin ligase [Source:HGNC Symbol%3BAcc:HGNC:10717]	22.4436	11.4713
ENSG00000166225	1.00127	0.0817825	1	no	12:+:69470349-69579793	ENSG00000166225	10818	L7RTG7,A0A0G2JL00,F8VS98,F8VX65,F8VP54,F8VZ12,F8VW66,F8VYZ7,F8VZI4,Q8WU20	FRS2	fibroblast growth factor receptor substrate 2 [Source:HGNC Symbol%3BAcc:HGNC:16971]	14.9432	7.36649
ENSG00000102753	0.979266	0.0819775	1	no	13:-:49699320-49792682	ENSG00000102753	3839	H0Y4S9,A0A024RDV7,O00505	KPNA3	karyopherin subunit alpha 3 [Source:HGNC Symbol%3BAcc:HGNC:6396]	32.826	16.4309
ENSG00000130590	-1.24888735105239	0.082142	1	no	20:-:63974116-63980008	ENSG00000130590	140700	Q9BYL1,Q5JWV3	SAMD10	sterile alpha motif domain containing 10 [Source:HGNC Symbol%3BAcc:HGNC:16129]	3.36772	7.89804
ENSG00000177674	-1.12952586082954	0.0821471	1	no	1:+:11736084-11754802	ENSG00000177674	57085	D6RB40,X6R9H3,D6RBK6,Q6RW13	AGTRAP	angiotensin II receptor associated protein [Source:HGNC Symbol%3BAcc:HGNC:13539]	6.97335	15.0555
ENSG00000259129	1.74915	0.082227	1	no	14:-:47764954-47795302	ENSG00000259129	100506433	-	LINC00648	long intergenic non-protein coding RNA 648 [Source:HGNC Symbol%3BAcc:HGNC:44302]	1.10278	0.32372
ENSG00000227329	2.0793	0.0824002	1	no	X:-:53164391-53164557	ENSG00000227329	-	-	-	pseudogene similar to part of suppressor of variegation 3-9 homolog 2 (SUV39H2)	11.8146	2.7588
ENSG00000099800	-0.997182644086077	0.0825052	1	no	19:-:2425625-2427586	ENSG00000099800	26517	Q9Y5L4,K7EIT2	TIMM13	translocase of inner mitochondrial membrane 13 [Source:HGNC Symbol%3BAcc:HGNC:11816]	33.0924	65.1842
ENSG00000176619	-0.896546020365547	0.0825867	1	no	19:-:2427638-2456959	ENSG00000176619	84823	A0A0A7M1X5,Q03252	LMNB2	lamin B2 [Source:HGNC Symbol%3BAcc:HGNC:6638]	85.0568	156.253
ENSG00000148180	-0.991014863842379	0.0826626	1	no	9:+:121207794-121332843	ENSG00000148180	2934	Q5T0H8,A0A0A0MS51,Q5T0I0,A0A0U1RQL8,A0A0A0MT01,P06396	GSN	gelsolin [Source:HGNC Symbol%3BAcc:HGNC:4620]	5.3451	10.4837
ENSG00000177606	1.04841	0.0827025	1	no	1:-:58776845-58784048	ENSG00000177606	3725	Q6FHK0,P05412	JUN	Jun proto-oncogene%2C AP-1 transcription factor subunit [Source:HGNC Symbol%3BAcc:HGNC:6204]	18.4614	8.80829
ENSG00000273599	-1.56212971807353	0.0827924	1	no	10:+:124996064-125001491	ENSG00000273599	-	-	-	novel transcript%2C antisense to CTBP2	0.37451	1.09129
ENSG00000164342	1.48208	0.08284	1	no	4:+:186069155-186088073	ENSG00000164342	7098	Q6PCD4,D6RA51,O15455	TLR3	toll like receptor 3 [Source:HGNC Symbol%3BAcc:HGNC:11849]	1.19134	0.42084
ENSG00000212127	2.01219	0.0828747	1	no	12:-:10937408-11171573	ENSG00000212127	50840	Q9NYV8	TAS2R14	taste 2 receptor member 14 [Source:HGNC Symbol%3BAcc:HGNC:14920]	0.9167	0.22425
ENSG00000139641	-0.930589592858932	0.0829215	1	no	12:+:56118250-56144674	ENSG00000139641	23344	F8VZB1,Q9BSJ8	ESYT1	extended synaptotagmin 1 [Source:HGNC Symbol%3BAcc:HGNC:29534]	27.4906	51.7071
ENSG00000138600	1.02001	0.0830282	1	no	15:-:50702266-50765709	ENSG00000138600	84888	H0YNA2,H0YNA7,Q8TCT8	SPPL2A	signal peptide peptidase like 2A [Source:HGNC Symbol%3BAcc:HGNC:30227]	10.6424	5.17864
ENSG00000223745	-1.24277556684999	0.0830386	1	no	1:-:93262186-93346025	ENSG00000223745	100131564	-	CCDC18-AS1	CCDC18 antisense RNA 1 [Source:HGNC Symbol%3BAcc:HGNC:52262]	1.33203	3.1107
ENSG00000104213	1.81425	0.0830399	1	no	8:+:17576433-17644071	ENSG00000104213	5157	Q15198,A0A669KBD1	PDGFRL	platelet derived growth factor receptor like [Source:HGNC Symbol%3BAcc:HGNC:8805]	1.26002	0.35356
ENSG00000196189	-1.1268233862115	0.0830584	1	no	1:+:156147366-156177752	ENSG00000196189	64218	Q9H3S1,Q5TCI4,Q5TCI6,Q5TCJ7,Q5TCJ5,A0A0J9YVY6	SEMA4A	semaphorin 4A [Source:HGNC Symbol%3BAcc:HGNC:10729]	2.49894	5.38512
ENSG00000173272	-1.01200896656467	0.0830605	1	no	2:-:131464900-131492743	ENSG00000173272	653784	H7C202,Q6P582	MZT2A	mitotic spindle organizing protein 2A [Source:HGNC Symbol%3BAcc:HGNC:33187]	11.2435	22.3758
ENSG00000021762	-1.25220414699769	0.0831172	1	no	11:-:3087107-3166739	ENSG00000021762	114879	E9PPQ2,Q9H0X9,E9PRA9,E9PLN3,E9PQB4,E9PIJ6,H0YCD7,E9PNH0,E9PJE6	OSBPL5	oxysterol binding protein like 5 [Source:HGNC Symbol%3BAcc:HGNC:16392]	1.06409	2.50128
ENSG00000108106	-0.93140573895819	0.0831966	1	no	19:-:55399745-55407788	ENSG00000108106	27338	K7EPJ1,Q16763,Q6NXQ4,K7EM75	UBE2S	ubiquitin conjugating enzyme E2 S [Source:HGNC Symbol%3BAcc:HGNC:17895]	50.2408	94.5517
ENSG00000236526	1.91265	0.083263	1	no	20:-:11909404-11918677	ENSG00000236526	-	-	-	novel transcript	1.37146	0.35946
ENSG00000056097	0.942525	0.0832698	1	no	5:-:32354350-32444740	ENSG00000056097	51663	Q96KR1,Q05D65,H0Y8W1,B2RNR6,L0R5H8	ZFR	zinc finger RNA binding protein [Source:HGNC Symbol%3BAcc:HGNC:17277]	32.4862	16.6803
ENSG00000023909	0.985901	0.0833692	1	no	1:-:93885199-93909456	ENSG00000023909	2730	D3DT44,P48507	GCLM	glutamate-cysteine ligase modifier subunit [Source:HGNC Symbol%3BAcc:HGNC:4312]	22.3245	11.1232
ENSG00000119681	-1.23574197499547	0.083509	1	no	14:-:74498183-74612378	ENSG00000119681	4053	Q6AZ94,G3V3X5,G3V511,H0YJ20,Q14767	LTBP2	latent transforming growth factor beta binding protein 2 [Source:HGNC Symbol%3BAcc:HGNC:6715]	0.94841	2.20405
ENSG00000001617	-1.12032954393479	0.083537	1	no	3:+:50155045-50189075	ENSG00000001617	6405	C9JPG5,Q13275,C9J1V2,H7C4A2,C9IYS6,C9J4H5	SEMA3F	semaphorin 3F [Source:HGNC Symbol%3BAcc:HGNC:10728]	3.62997	7.7873
ENSG00000146555	-1.43784738218693	0.0835648	1	no	7:+:3301252-4269000	ENSG00000146555	221935	F8W6X9,Q7Z5N4,H7C255,A0A087WTQ6	SDK1	sidekick cell adhesion molecule 1 [Source:HGNC Symbol%3BAcc:HGNC:19307]	0.27314	0.73023
ENSG00000101773	0.992882	0.0836025	1	no	18:+:22798261-23026488	ENSG00000101773	5932	A0A024RC34,J3QL93,J3QLW6,J3QSH7,I6L8A6,A0A140TA82,J3QL00,J3QLH2,J3KSA4,V9GZ40,F6Q6H0,J3QRM0,Q99708	RBBP8	RB binding protein 8%2C endonuclease [Source:HGNC Symbol%3BAcc:HGNC:9891]	21.8528	10.8356
ENSG00000185483	1.43662	0.0837053	1	no	1:+:63774017-64181498	ENSG00000185483	4919	Q01973,A2VCQ3,A0A0A0MTJ5	ROR1	receptor tyrosine kinase like orphan receptor 1 [Source:HGNC Symbol%3BAcc:HGNC:10256]	1.37017	0.4995
ENSG00000180628	1.02719	0.0838019	1	no	10:+:91163012-91284337	ENSG00000180628	84333	Q86SE9	PCGF5	polycomb group ring finger 5 [Source:HGNC Symbol%3BAcc:HGNC:28264]	9.38701	4.54511
ENSG00000014216	-0.900353831177645	0.0838198	1	no	11:+:65180566-65212006	ENSG00000014216	823	A0A024R580,E9PLX0,A0A024R5A3,E9PSA6,E9PIA9,E9PRM1,E9PJA6,E9PJJ3,E9PQB3,E9PL37,E9PMC6,P07384,E9PLC9	CAPN1	calpain 1 [Source:HGNC Symbol%3BAcc:HGNC:1476]	40.6082	74.796
ENSG00000136213	-1.20341132137948	0.0838701	1	no	7:+:2403588-2448484	ENSG00000136213	55501	C9J991,A0A024R860,Q9NRB3	CHST12	carbohydrate sulfotransferase 12 [Source:HGNC Symbol%3BAcc:HGNC:17423]	0.6344	1.44164
ENSG00000156990	-1.07384858863209	0.0839478	1	no	3:-:9837849-9844602	ENSG00000156990	285367	Q6P087,H7C1H7,H7C454,H7C2C3,H7C0K9,C9JM75,H7C0R9,H7C0K7	RPUSD3	RNA pseudouridine synthase D3 [Source:HGNC Symbol%3BAcc:HGNC:28437]	4.65076	9.66087
ENSG00000267481	2.57923	0.0839558	1	no	19:-:19788755-19790531	ENSG00000267481	-	-	-	novel transcript%2C sense intronic to ZNF506	1.29835	0.21439
ENSG00000235298	2.57923	0.0839558	1	no	9:+:83972233-83975777	ENSG00000235298	-	-	-	novel transcript	3.06611	0.50628
ENSG00000069956	0.965521	0.083986	1	no	15:+:51952106-52067375	ENSG00000069956	5597	Q16659	MAPK6	mitogen-activated protein kinase 6 [Source:HGNC Symbol%3BAcc:HGNC:6879]	23.74	11.9967
ENSG00000127554	-1.24646838158853	0.0842602	1	no	16:+:1984193-1987749	ENSG00000127554	2671	H3BQQ4,H3BRD2,H3BRW3,P55789	GFER	growth factor%2C augmenter of liver regeneration [Source:HGNC Symbol%3BAcc:HGNC:4236]	2.96621	6.94478
ENSG00000234072	-1.24646838158853	0.0842602	1	no	2:+:27356246-27367622	ENSG00000234072	-	-	-	novel transcript%2C antisense to GTF3C2 and EIF2B4	2.34811	5.49761
ENSG00000100726	-1.02045061003416	0.0843002	1	no	16:+:1493344-1510457	ENSG00000100726	9894	Q9Y4R8,H3BU45,H3BRS3	TELO2	telomere maintenance 2 [Source:HGNC Symbol%3BAcc:HGNC:29099]	9.47825	18.9734
ENSG00000137171	-1.22311547184622	0.0845548	1	no	6:+:43040777-43075095	ENSG00000137171	89953	C9K0D5,H7C4M1,C9JQU1,F8WCA4,C9J8T5,C9JZE5,Q9NSK0,A0A024RCZ8,C9JXT5	KLC4	kinesin light chain 4 [Source:HGNC Symbol%3BAcc:HGNC:21624]	1.40691	3.24111
ENSG00000228327	-1.5332485980864	0.0845802	1	no	1:-:725885-778626	ENSG00000228327	-	-	-	general transcription factor IIi (GTF2I) pseudogene	0.34394	0.98234
ENSG00000095066	-0.988195270592206	0.0846114	1	no	19:-:12763003-12872740	ENSG00000095066	29911	K7EMR5,A0A7I2V5Y2,K7EK29,K7EJ65,K7EMG7,K7EJA7,K7ENU5,Q96ED9,K7EJ48	HOOK2	hook microtubule tethering protein 2 [Source:HGNC Symbol%3BAcc:HGNC:19885]	9.51602	18.6279
ENSG00000274026	-2.10527204310006	0.0846139	1	no	9:-:67717411-67719178	ENSG00000274026	100131997	A0A158RFU5,Q08E93	FAM27E3	family with sequence similarity 27 member E3 [Source:HGNC Symbol%3BAcc:HGNC:28655]	0.26273	1.11554
ENSG00000142632	-1.25804436878988	0.0847375	1	no	1:-:16197854-16212652	ENSG00000142632	128272	H0Y4D8,Q5TEV0,Q8IW93,A0A2X0SFB1	ARHGEF19	Rho guanine nucleotide exchange factor 19 [Source:HGNC Symbol%3BAcc:HGNC:26604]	1.97298	4.65654
ENSG00000173113	-0.954773723860667	0.0847633	1	no	11:-:64316460-64317559	ENSG00000173113	51504	Q9UI30,F5GX77,F5GYQ2,F5GZZ7	TRMT112	tRNA methyltransferase subunit 11-2 [Source:HGNC Symbol%3BAcc:HGNC:26940]	79.5196	152.097
ENSG00000164916	-0.926241946215274	0.0847942	1	no	7:+:4682295-4771442	ENSG00000164916	221937	U3KQ26,P85037	FOXK1	forkhead box K1 [Source:HGNC Symbol%3BAcc:HGNC:23480]	10.8164	20.2834
ENSG00000198862	0.958544	0.0848603	1	no	21:-:28928144-28992956	ENSG00000198862	26046	H7BYG8,G1UI34,S4R3T2,O94822	LTN1	listerin E3 ubiquitin protein ligase 1 [Source:HGNC Symbol%3BAcc:HGNC:13082]	18.093	9.18739
ENSG00000184292	-0.88783412913844	0.0849824	1	no	1:-:58575433-58577252	ENSG00000184292	4070	P09758,C5IX07,A0A142IK85,D1MF27	TACSTD2	tumor associated calcium signal transducer 2 [Source:HGNC Symbol%3BAcc:HGNC:11530]	337.414	616.112
ENSG00000134318	1.01346	0.085178	1	no	2:-:11179759-11348330	ENSG00000134318	9475	O75116,D6REE7,Q14DU5,A0A2P9DU05,C9JFJ0,E9PF63	ROCK2	Rho associated coiled-coil containing protein kinase 2 [Source:HGNC Symbol%3BAcc:HGNC:10252]	8.33108	4.07242
ENSG00000113369	1.0527	0.0852237	1	no	5:-:91368631-91383317	ENSG00000113369	57561	Q96B67	ARRDC3	arrestin domain containing 3 [Source:HGNC Symbol%3BAcc:HGNC:29263]	12.0178	5.7169
ENSG00000089356	-1.46759472558098	0.0852845	1	no	19:+:35115823-35124324	ENSG00000089356	5349	S4R445,A0A1S5UZ23,Q14802,S4R3M2	FXYD3	FXYD domain containing ion transport regulator 3 [Source:HGNC Symbol%3BAcc:HGNC:4027]	0.84657	2.31039
ENSG00000163507	0.962555	0.085287	1	no	3:-:108549864-108589644	ENSG00000163507	57650	F8WF26,F8WAX6,A0A087X211,Q8TCG1	CIP2A	cellular inhibitor of PP2A [Source:HGNC Symbol%3BAcc:HGNC:29302]	32.6075	16.5117
ENSG00000165948	-1.32766446443651	0.0853244	1	no	14:+:94081301-94103846	ENSG00000165948	122509	G3V349,G3V248,G3V585,G3V4A1,G3V460,G3V3W3,G3V2F0,Q96BM0	IFI27L1	interferon alpha inducible protein 27 like 1 [Source:HGNC Symbol%3BAcc:HGNC:19754]	2.23321	5.53131
ENSG00000165355	1.1541	0.0853784	1	no	14:-:39397669-39432500	ENSG00000165355	254170	G3V3J7,Q7Z6M2	FBXO33	F-box protein 33 [Source:HGNC Symbol%3BAcc:HGNC:19833]	7.74326	3.43349
ENSG00000178177	1.12659	0.0854444	1	no	4:-:17841199-18021876	ENSG00000178177	254251	A0A6Q8PFX9,A0A6Q8PFT7,A0A6Q8PFA3,A0A1B0GWC6,A0A6Q8PG24,A0A1B0GVP4,A0A6Q8PFB4,A0A6Q8PHE0,C9JI46,D6RA10,A0A6Q8PHT2,Q8N3X6	LCORL	ligand dependent nuclear receptor corepressor like [Source:HGNC Symbol%3BAcc:HGNC:30776]	2.07461	0.93763
ENSG00000230590	1.13262	0.0854829	1	no	X:-:73940435-74293574	ENSG00000230590	100302692	-	FTX	FTX transcript%2C XIST regulator [Source:HGNC Symbol%3BAcc:HGNC:37190]	0.81703	0.36772
ENSG00000100211	-1.26124403874805	0.0855753	1	no	22:+:38656636-38673854	ENSG00000100211	25776	A0A087WUW0,B0QY53,B0QY54,Q9Y3M2	CBY1	chibby family member 1%2C beta catenin antagonist [Source:HGNC Symbol%3BAcc:HGNC:1307]	3.08113	7.28808
ENSG00000205534	1.29598	0.0856221	1	no	16:-:29527568-29594966	ENSG00000205534	440354	-	SMG1P2	SMG1 pseudogene 2 [Source:HGNC Symbol%3BAcc:HGNC:49859]	3.5695	1.43453
ENSG00000185507	-1.38013188433064	0.0856895	1	no	11:-:612553-615983	ENSG00000185507	3665	E9PR03,E9PSE3,M9RSF4,A0A3B3ITQ5,A0A3B3ISS4,B4E1B1,A0A024RCA2,E9PQ11,Q92985,A0A3B3ISC0,E9PIA7	IRF7	interferon regulatory factor 7 [Source:HGNC Symbol%3BAcc:HGNC:6122]	1.57942	4.05687
ENSG00000238363	-Inf	0.0857147	1	no	5:+:112161485-112161617	ENSG00000238363	654322	-	SNORA13	small nucleolar RNA%2C H/ACA box 13 [Source:HGNC Symbol%3BAcc:HGNC:32601]	0	3.46405
ENSG00000268186	-Inf	0.0857147	1	no	19:-:48262900-48271283	ENSG00000268186	105372429	-	ZNF114-AS1	ZNF114 antisense RNA 1 [Source:HGNC Symbol%3BAcc:HGNC:53930]	0	1.05428
ENSG00000263648	-Inf	0.0857147	1	no	17:+:12115547-12115885	ENSG00000263648	-	-	-	dynein%2C light chain%2C Tctex-type 1 (DYNLT1) pseudogene	0	1.35905
ENSG00000102780	0.946717	0.0859768	1	no	13:+:42040036-42256578	ENSG00000102780	160851	A0A087WZ02,A0A0D9SFR6,A0A0D9SF65,Q86XP1	DGKH	diacylglycerol kinase eta [Source:HGNC Symbol%3BAcc:HGNC:2854]	9.14917	4.68407
ENSG00000189334	-0.965788155221884	0.0860325	1	no	1:-:153614255-153616986	ENSG00000189334	57402	Q9HCY8	S100A14	S100 calcium binding protein A14 [Source:HGNC Symbol%3BAcc:HGNC:18901]	55.6222	107.204
ENSG00000267100	-1.1723862389586	0.0860619	1	no	19:-:10651862-10653844	ENSG00000267100	147727	-	ILF3-DT	ILF3 divergent transcript [Source:HGNC Symbol%3BAcc:HGNC:27115]	5.90957	13.1435
ENSG00000107614	1.17582	0.086104	1	no	10:-:17137336-17202054	ENSG00000107614	1787	Q7Z3E4,O14717,B7Z8H2,H0Y2T8,Q6ICS7,A0A0C4DG18,A0A0B4J214,B0YJ06,H0Y4A2	TRDMT1	tRNA aspartic acid methyltransferase 1 [Source:HGNC Symbol%3BAcc:HGNC:2977]	1.68693	0.73684
ENSG00000173757	-1.03606090640594	0.0862016	1	no	17:-:42199177-42276707	ENSG00000173757	6777	P51692,C9J4I3	STAT5B	signal transducer and activator of transcription 5B [Source:HGNC Symbol%3BAcc:HGNC:11367]	5.05208	10.2232
ENSG00000164880	-0.889385947388635	0.0865912	1	no	7:-:1470277-1504389	ENSG00000164880	26173	H7C582,Q8N201	INTS1	integrator complex subunit 1 [Source:HGNC Symbol%3BAcc:HGNC:24555]	38.2732	69.9614
ENSG00000137812	0.938551	0.0867335	1	no	15:+:40594020-40664342	ENSG00000137812	57082	A0A1Y8EIW7,Q8NG31,H0YCZ2,A0A0G2JL96,H0YN41,H0YEY7,E9PPJ1	KNL1	kinetochore scaffold 1 [Source:HGNC Symbol%3BAcc:HGNC:24054]	19.2434	9.90787
ENSG00000184545	1.45964	0.0867443	1	no	11:-:1554051-1572271	ENSG00000184545	1850	Q13202	DUSP8	dual specificity phosphatase 8 [Source:HGNC Symbol%3BAcc:HGNC:3074]	1.62733	0.58386
ENSG00000152669	-1.34807067509834	0.0868247	1	no	5:-:55231152-55233608	ENSG00000152669	10309	P22674	CCNO	cyclin O [Source:HGNC Symbol%3BAcc:HGNC:18576]	2.68483	6.74463
ENSG00000077157	1.1094	0.0868871	1	no	1:+:202348699-202592706	ENSG00000077157	4660	A0A024R9B2,A0A024R965,A0A024R998,Q6GQY8,A0A0U1RQI8,E1CKY7,O60237,A0A0S2Z473,A0A0S2Z4Q8,H7C4R6,A0A0U1RQP2	PPP1R12B	protein phosphatase 1 regulatory subunit 12B [Source:HGNC Symbol%3BAcc:HGNC:7619]	1.79631	0.82158
ENSG00000128000	1.07229	0.0869022	1	no	19:-:40028260-40056231	ENSG00000128000	163131	M0R0W9,M0R168,C9JTJ1,Q9Y6R6	ZNF780B	zinc finger protein 780B [Source:HGNC Symbol%3BAcc:HGNC:33109]	5.31301	2.49334
ENSG00000129194	-0.97639680412219	0.087012	1	no	17:-:7588178-7590094	ENSG00000129194	6665	O60248	SOX15	SRY-box transcription factor 15 [Source:HGNC Symbol%3BAcc:HGNC:11196]	40.7709	79.1601
ENSG00000165480	1.04649	0.0870651	1	no	13:-:21153595-21176552	ENSG00000165480	221150	Q8IX90,F5H8H7,F5GWG1	SKA3	spindle and kinetochore associated complex subunit 3 [Source:HGNC Symbol%3BAcc:HGNC:20262]	19.943	9.52788
ENSG00000182054	-0.991602627307733	0.0871348	1	no	15:-:90083045-90102477	ENSG00000182054	3418	A0A1P8A7C0,H0YL11,P48735,H0YLL5	IDH2	isocitrate dehydrogenase (NADP(+)) 2 [Source:HGNC Symbol%3BAcc:HGNC:5383]	17.8488	35.0221
ENSG00000129968	-0.966748114503461	0.0871803	1	no	19:-:1876810-1885496	ENSG00000129968	81926	A0A7I2YQW9,K7EQ25,K7ENJ6,Q96GS6	ABHD17A	abhydrolase domain containing 17A%2C depalmitoylase [Source:HGNC Symbol%3BAcc:HGNC:28756]	10.8752	20.9743
ENSG00000161813	0.94497	0.0872528	1	no	12:+:50392383-50480004	ENSG00000161813	113251	Q8WVX5,F8VXL0,E5RJH8,Q6P4E2,A0A087WTL9,F8VNV1,X6RLN4,F8W1I4,Q8TBL5,F8VZ60,E5RHZ8,F8VSA9,F8W1Z5,Q96J85,Q71RC2,F8VY40	LARP4	La ribonucleoprotein 4 [Source:HGNC Symbol%3BAcc:HGNC:24320]	21.5586	11.0506
ENSG00000135535	0.913222	0.0872844	1	no	6:-:109366514-109382467	ENSG00000135535	8763	D6R9B4,Q5JSU3,Q04900	CD164	CD164 molecule [Source:HGNC Symbol%3BAcc:HGNC:1632]	43.9378	23.023
ENSG00000106804	-1.47966755788156	0.0873103	1	no	9:-:120952335-121050275	ENSG00000106804	727	P01031,U6BZC6	C5	complement C5 [Source:HGNC Symbol%3BAcc:HGNC:1331]	0.40274	1.10837
ENSG00000090612	1.23345	0.0873724	1	no	12:+:133181409-133214832	ENSG00000090612	10795	F5H670,F5H7L3,F5H467,Q14587,A0A075B6T9,Q2TB61,F5H1T2,K7EMS6,A0A087WV54,K7EIF0,F5H848,E7EV44,F5H6R9,K7EQP6	ZNF268	zinc finger protein 268 [Source:HGNC Symbol%3BAcc:HGNC:13061]	1.3573	0.56964
ENSG00000279744	-1.92327420935717	0.08745	1	no	17:+:82462601-82464255	ENSG00000279744	-	-	-	TEC	0.36126	1.35213
ENSG00000248367	-1.92327420935717	0.08745	1	no	5:+:180293245-180295253	ENSG00000248367	-	-	-	novel transcript	1.52135	5.69409
ENSG00000179115	-0.927193490801343	0.0874568	1	no	19:-:12922479-12934037	ENSG00000179115	2193	K7ER16,K7EK06,K7ERS0,Q9Y285,K7ER00,K7EPH2	FARSA	phenylalanyl-tRNA synthetase subunit alpha [Source:HGNC Symbol%3BAcc:HGNC:3592]	49.3985	92.6954
ENSG00000142166	0.990406	0.0874872	1	no	21:+:33324429-33359864	ENSG00000142166	3454	C9J114,A0A494C0P2,A0A494C0E2,A0A494BZU5,A0A494C0K3,P17181	IFNAR1	interferon alpha and beta receptor subunit 1 [Source:HGNC Symbol%3BAcc:HGNC:5432]	14.428	7.16629
ENSG00000173960	1.05287	0.0876224	1	no	2:+:23927285-24004909	ENSG00000173960	165324	P68543	UBXN2A	UBX domain protein 2A [Source:HGNC Symbol%3BAcc:HGNC:27265]	8.17532	3.88857
ENSG00000091039	0.951943	0.0876386	1	no	12:-:76351797-76559809	ENSG00000091039	114882	F8VS33,F8VZB8,F8VVE7,Q641R2,Q96E43,F8VZ43,F8W1F1,F8W060,F8VQX7,L8ECJ0,A0A024RBB8,F8VUA7,F8VVD3,Q9BZF1	OSBPL8	oxysterol binding protein like 8 [Source:HGNC Symbol%3BAcc:HGNC:16396]	16.9591	8.65109
ENSG00000100003	-1.07325530521701	0.087662	1	no	22:+:30396941-30425303	ENSG00000100003	23541	A0A024R1I5,O76054,B3KRD8,C9JYY7,C9JTM4,C9JZI9,F8WED8,F8WEE7	SEC14L2	SEC14 like lipid binding 2 [Source:HGNC Symbol%3BAcc:HGNC:10699]	3.83902	7.97138
ENSG00000253304	-1.25808998832666	0.087748	1	no	1:-:29119429-29123903	ENSG00000253304	399474	Q69YZ2	TMEM200B	transmembrane protein 200B [Source:HGNC Symbol%3BAcc:HGNC:33785]	2.70726	6.38976
ENSG00000123473	0.947518	0.0878913	1	no	1:-:47250139-47314892	ENSG00000123473	6491	Q5T0C7,A0A0A0MR87,Q15468,Q5T0D4,Q5T0D0,B7ZLW5,E9PSF2,Q7Z626,H0Y702	STIL	STIL centriolar assembly protein [Source:HGNC Symbol%3BAcc:HGNC:10879]	20.9694	10.7297
ENSG00000136643	0.915915	0.0878964	1	no	1:+:213051233-213274774	ENSG00000136643	26750	Q96S38,F6RJM5,F5H7T0,A0A087X1U5	RPS6KC1	ribosomal protein S6 kinase C1 [Source:HGNC Symbol%3BAcc:HGNC:10439]	44.4338	23.2395
ENSG00000011405	0.934274	0.0879127	1	no	11:-:17077730-17207983	ENSG00000011405	5286	O00443,A0A0C4DGF9,L7RRS0,E9PPP3	PIK3C2A	phosphatidylinositol-4-phosphate 3-kinase catalytic subunit type 2 alpha [Source:HGNC Symbol%3BAcc:HGNC:8971]	21.6577	11.184
ENSG00000124587	-1.12603060326686	0.0879744	1	no	6:-:42963865-42979181	ENSG00000124587	5190	Q13608,A0A024RD09	PEX6	peroxisomal biogenesis factor 6 [Source:HGNC Symbol%3BAcc:HGNC:8859]	4.36556	9.40243
ENSG00000071564	-0.953967525244544	0.0880968	1	no	19:-:1609290-1652615	ENSG00000071564	6929	Q6PJU3,A0A0A0MTS0,X6REB3,U5LXR9,K7EPS2,K7ENI0,K7EPH6,L0R8G9,K7ENH8,A0A494C1R3,K7EJN4,K7EMM4,K7ELF3,K7EKB9,K7ERZ7,K7EK65,Q9HCS4,P15923,A0A0A0MRB7	TCF3	transcription factor 3 [Source:HGNC Symbol%3BAcc:HGNC:11633]	12.596	24.0789
ENSG00000148926	-1.06158466727434	0.0881295	1	no	11:+:10305073-10307397	ENSG00000148926	133	E9PML4,E9PQT2,P35318,E9PQE6,E9PL83	ADM	adrenomedullin [Source:HGNC Symbol%3BAcc:HGNC:259]	10.5692	21.7691
ENSG00000212232	1.76283	0.0882248	1	no	20:-:17962710-17962946	ENSG00000212232	692086	-	SNORD17	small nucleolar RNA%2C C/D box 17 [Source:HGNC Symbol%3BAcc:HGNC:32713]	13.3706	3.88792
ENSG00000125089	-1.38329916340933	0.0883115	1	no	4:+:8182072-8241803	ENSG00000125089	54436	B3KWX8,D6RC98,Q6NVH2,Q8TE82,H0YA34,D6REB6,A2RRQ8,H0YAJ7,U3KQ04,E7EQR1,D6RI07,H0Y9A4,D3DVT6	SH3TC1	SH3 domain and tetratricopeptide repeats 1 [Source:HGNC Symbol%3BAcc:HGNC:26009]	0.3666	0.9437
ENSG00000272721	-2.40566697643778	0.0885138	1	no	3:-:184134019-184135238	ENSG00000272721	105374249	-	EIF2B5-DT	EIF2B5 divergent transcript [Source:HGNC Symbol%3BAcc:HGNC:55202]	0.61958	3.2397
ENSG00000183971	-2.40566697643778	0.0885138	1	no	16:+:2009926-2020755	ENSG00000183971	283869	H3BT17,H3BT42,Q8N729	NPW	neuropeptide W [Source:HGNC Symbol%3BAcc:HGNC:30509]	0.25771	1.34755
ENSG00000136878	-1.13065992893791	0.0885538	1	no	9:+:129834698-129881828	ENSG00000136878	10868	A0A024R8A9,Q9Y2K6	USP20	ubiquitin specific peptidase 20 [Source:HGNC Symbol%3BAcc:HGNC:12619]	2.62547	5.67285
ENSG00000153339	1.04088	0.0885882	1	no	18:-:31829197-31953136	ENSG00000153339	22878	J3QQJ5,Q9Y2L5,J3QQS5,J3QSA1,J3KSL8,J3QR00	TRAPPC8	trafficking protein particle complex 8 [Source:HGNC Symbol%3BAcc:HGNC:29169]	6.51973	3.12699
ENSG00000173548	-0.997906255126721	0.088603	1	no	15:+:75647912-75662301	ENSG00000173548	257364	Q8WV41,H3BPR3,L8E981	SNX33	sorting nexin 33 [Source:HGNC Symbol%3BAcc:HGNC:28468]	5.52164	10.8818
ENSG00000132793	-1.06511819768397	0.0886097	1	no	20:+:41340821-41360582	ENSG00000132793	64900	Q9BQK8,H0Y5E1	LPIN3	lipin 3 [Source:HGNC Symbol%3BAcc:HGNC:14451]	5.04755	10.4218
ENSG00000123983	0.906538	0.0886299	1	no	2:+:222860942-222944639	ENSG00000123983	2181	A0A024R487,A0A7P0T905,A0A7P0TA76,C9JC11,A0A7P0TBB1,H7BYZ7,A0A7P0T8L6,A0A7P0TB52,Q6PIM8,A0A7P0TBL9,F5GWH2,O95573	ACSL3	acyl-CoA synthetase long chain family member 3 [Source:HGNC Symbol%3BAcc:HGNC:3570]	22.1455	11.6579
ENSG00000102580	1.0139	0.0886862	1	no	13:+:95677139-95794988	ENSG00000102580	5611	A8KA82,X6R9L0,Q13217	DNAJC3	DnaJ heat shock protein family (Hsp40) member C3 [Source:HGNC Symbol%3BAcc:HGNC:9439]	13.5408	6.61702
ENSG00000185340	-0.995308998098806	0.0887626	1	no	22:+:29306582-29312785	ENSG00000185340	10634	A0A5E8,A0A024R1J4,C9JFI0,C9JRR6,A0A384P5D0,Q99501	GAS2L1	growth arrest specific 2 like 1 [Source:HGNC Symbol%3BAcc:HGNC:16955]	10.0872	19.8435
ENSG00000160570	-1.07296935951544	0.088774	1	no	19:-:42198598-42220140	ENSG00000160570	162989	M0QYK9,M0QXK7,Q8WXF8	DEDD2	death effector domain containing 2 [Source:HGNC Symbol%3BAcc:HGNC:24450]	8.36275	17.3611
ENSG00000171462	-1.10812153057763	0.0888456	1	no	6:-:43450352-43456632	ENSG00000171462	65989	Q5T3T9,Q6UY11,H0Y5P1	DLK2	delta like non-canonical Notch ligand 2 [Source:HGNC Symbol%3BAcc:HGNC:21113]	7.51375	15.9833
ENSG00000162694	1.0026	0.0891675	1	no	1:-:100872372-100895179	ENSG00000162694	2135	C9IYF5,Q49A43,C9JEG3,F5GZK1,Q8IYF4,Q8N8F1,Q05DH5,Q9UBQ6,O00245	EXTL2	exostosin like glycosyltransferase 2 [Source:HGNC Symbol%3BAcc:HGNC:3516]	20.6693	10.1799
ENSG00000113638	1.06407	0.0892271	1	no	5:-:40512333-40755963	ENSG00000113638	23548	A0A1B0GV67,Q6PID6,A0A1B0GUJ4,A0A1B0GU95	TTC33	tetratricopeptide repeat domain 33 [Source:HGNC Symbol%3BAcc:HGNC:29959]	5.05633	2.38644
ENSG00000119778	1.10298	0.0892894	1	no	2:-:23748664-23927123	ENSG00000119778	54454	Q8IWJ3,C9J1G9,H7BYF1,C9JG15,Q9ULI0	ATAD2B	ATPase family AAA domain containing 2B [Source:HGNC Symbol%3BAcc:HGNC:29230]	3.54715	1.6296
ENSG00000081386	1.10867	0.0893839	1	no	9:-:96754553-96778129	ENSG00000081386	22869	Q6NUI8,Q9Y2H8	ZNF510	zinc finger protein 510 [Source:HGNC Symbol%3BAcc:HGNC:29161]	4.95143	2.26579
ENSG00000126464	-0.964120972262095	0.0895538	1	no	19:+:49591182-49626439	ENSG00000126464	57479	A0A3Q5ADB5,Q9ULL5	PRR12	proline rich 12 [Source:HGNC Symbol%3BAcc:HGNC:29217]	8.38188	16.1362
ENSG00000151151	1.01608	0.0895995	1	no	10:-:58191517-58267894	ENSG00000151151	253430	Q8NFU5	IPMK	inositol polyphosphate multikinase [Source:HGNC Symbol%3BAcc:HGNC:20739]	11.844	5.77911
ENSG00000271605	2.22077	0.0896239	1	no	17:+:64449037-64468643	ENSG00000271605	284021	S4R3N6,Q7Z6M3,A0A087WVL4	MILR1	mast cell immunoglobulin like receptor 1 [Source:HGNC Symbol%3BAcc:HGNC:27570]	0.85601	0.18121
ENSG00000113966	1.19856	0.0896851	1	no	3:+:97764521-97801229	ENSG00000113966	84100	Q9H0F7,H7C5H6,C9IZ13,A0A0J9YXT0	ARL6	ADP ribosylation factor like GTPase 6 [Source:HGNC Symbol%3BAcc:HGNC:13210]	4.73227	2.03468
ENSG00000111716	0.990511	0.0897621	1	no	12:-:21635342-21757857	ENSG00000111716	3945	A0A5F9ZHM4,C9J7H8,A8MW50,Q5U077,F5H793,P07195	LDHB	lactate dehydrogenase B [Source:HGNC Symbol%3BAcc:HGNC:6541]	30.7865	15.2904
ENSG00000075292	0.942634	0.089787	1	no	2:+:71276561-71435069	ENSG00000075292	27332	D6W5H1,C9JMR2,C9JHV0,A0A096LNX0,A0A096LPI0,Q14966,A0A096LPK8,C9JWN0,A0A096LNS4,C9JSD0,A0A096LPB4,A0A096LNQ0,A0A096LNR2	ZNF638	zinc finger protein 638 [Source:HGNC Symbol%3BAcc:HGNC:17894]	12.9797	6.66401
ENSG00000250571	-1.10919561103616	0.0898999	1	no	8:+:143267433-143276931	ENSG00000250571	2738	E5RFY1,H0YBH2,E5RG07,E5RGM1,P10075,E5RIX4	GLI4	GLI family zinc finger 4 [Source:HGNC Symbol%3BAcc:HGNC:4320]	5.31981	11.3247
ENSG00000176155	-1.09426040616979	0.0900737	1	no	17:-:82101460-82212830	ENSG00000176155	284001	J3KSU5,K7N7D6,A0A590UJT6,H7BYI8,A0A494BX66,J3QQX7,Q2TAC2,E9PDF5,J3KRQ8	CCDC57	coiled-coil domain containing 57 [Source:HGNC Symbol%3BAcc:HGNC:27564]	1.45686	3.06941
ENSG00000026297	-1.20535748322693	0.0901706	1	no	6:-:166922113-166957191	ENSG00000026297	8635	O00584,A0A087WWI1,D6REQ6,A0A087WZM2,J3QQ64,D6RHI9	RNASET2	ribonuclease T2 [Source:HGNC Symbol%3BAcc:HGNC:21686]	0.4561	1.03787
ENSG00000143842	-1.05859114212137	0.0901776	1	no	1:+:204073115-204127743	ENSG00000143842	9580	E9PPW0,Q9UN79,H0YDQ5,E9PKD6	SOX13	SRY-box transcription factor 13 [Source:HGNC Symbol%3BAcc:HGNC:11192]	3.21508	6.60831
ENSG00000182504	0.969173	0.090296	1	no	3:+:101724593-101770562	ENSG00000182504	79598	F8WF91,E9PG22,Q8IW35,H7C4Y5	CEP97	centrosomal protein 97 [Source:HGNC Symbol%3BAcc:HGNC:26244]	12.7898	6.44684
ENSG00000162695	0.953041	0.0903943	1	no	1:+:100896076-100981757	ENSG00000162695	148867	H0Y362,Q8NEW0	SLC30A7	solute carrier family 30 member 7 [Source:HGNC Symbol%3BAcc:HGNC:19306]	15.9901	8.15059
ENSG00000115596	-1.86823284579921	0.0906262	1	no	2:+:218859805-218874233	ENSG00000115596	7475	Q53S45,Q9Y6F9	WNT6	Wnt family member 6 [Source:HGNC Symbol%3BAcc:HGNC:12785]	0.38259	1.37837
ENSG00000149308	1.01463	0.0907676	1	no	11:-:108157215-108222638	ENSG00000149308	4863	H0YET3,E9PKJ1,B9EG70,Q14207	NPAT	nuclear protein%2C coactivator of histone transcription [Source:HGNC Symbol%3BAcc:HGNC:7896]	9.37729	4.58009
ENSG00000183562	2.03491	0.0908433	1	no	11:+:2989863-2991344	ENSG00000183562	-	-	-	novel transcript%2C antisense to NAP1L4	1.29099	0.31088
ENSG00000164031	1.00113	0.0909091	1	no	4:-:99896248-99946618	ENSG00000164031	79982	A0A087WWX2,F2Z2L8,A0A024RDI9,H7BZK3,H7BZG5,H7C494,Q8TBM8	DNAJB14	DnaJ heat shock protein family (Hsp40) member B14 [Source:HGNC Symbol%3BAcc:HGNC:25881]	6.14487	3.02951
ENSG00000070961	0.982845	0.0910447	1	no	12:-:89588049-89709300	ENSG00000070961	490	F8W1V5,Q58F24,E7ERY9,A0A0U1RQU3,A0A024RBC7,Q3L582,H0YHH6,P20020,A1X4P7	ATP2B1	ATPase plasma membrane Ca2+ transporting 1 [Source:HGNC Symbol%3BAcc:HGNC:814]	10.032	5.00902
ENSG00000105298	-1.10033715194927	0.0910673	1	no	19:-:3610645-3626815	ENSG00000105298	58509	K7EMQ0,K7EQE3,K7ENY9,K7EIU6,Q8WUQ7	CACTIN	cactin%2C spliceosome C complex subunit [Source:HGNC Symbol%3BAcc:HGNC:29938]	2.83466	5.99745
ENSG00000125746	-0.961502114453793	0.091092	1	no	19:-:45606994-45645602	ENSG00000125746	24139	K7EJV6,K7ERR9,K7ESL7,K7EIM1,K7EQR0,A0A0C4DGQ7,K7ERR2,K7EKG3,K7EIZ0,C9JRL6,K7ELI8,K7EII6,K7EKU5,K7EIK7,K7ERY9,K7ELB2,K7EL23,O95834	EML2	EMAP like 2 [Source:HGNC Symbol%3BAcc:HGNC:18035]	7.56417	14.5356
ENSG00000165282	-1.02510169441608	0.0913861	1	no	9:-:35088688-35096601	ENSG00000165282	84720	Q8TEQ8	PIGO	phosphatidylinositol glycan anchor biosynthesis class O [Source:HGNC Symbol%3BAcc:HGNC:23215]	4.29018	8.61575
ENSG00000204366	-1.33607670425271	0.0914159	1	no	6:-:31899613-31902086	ENSG00000204366	221527	Q9Y330	ZBTB12	zinc finger and BTB domain containing 12 [Source:HGNC Symbol%3BAcc:HGNC:19066]	2.31481	5.76695
ENSG00000173546	-1.40980275100699	0.0914462	1	no	15:-:75674322-75712848	ENSG00000173546	1464	A2VCL1,Q6UVK1,L8E9X8	CSPG4	chondroitin sulfate proteoglycan 4 [Source:HGNC Symbol%3BAcc:HGNC:2466]	0.39667	1.04005
ENSG00000197841	1.39115	0.0915111	1	no	19:+:34734155-34745378	ENSG00000197841	339318	Q2M3W8,M0R361,M0R1Q2,F8W889,M0R074	ZNF181	zinc finger protein 181 [Source:HGNC Symbol%3BAcc:HGNC:12971]	1.50761	0.56721
ENSG00000196535	-0.916138380340088	0.0915328	1	no	17:-:29071122-29180398	ENSG00000196535	399687	A0A1B0GV45,Q92614,A0A0D9SFK2,H0YEV9,E9PN42,A0A1B0GWJ6,K7EKB3	MYO18A	myosin XVIIIA [Source:HGNC Symbol%3BAcc:HGNC:31104]	7.91754	14.7437
ENSG00000149476	-0.995668019546274	0.0916278	1	no	11:+:61333220-61353295	ENSG00000149476	26007	Q3LXA3,E9PQR1,I3L252,H0YCY6,E9PJG8	TKFC	triokinase and FMN cyclase [Source:HGNC Symbol%3BAcc:HGNC:24552]	5.05478	9.94626
ENSG00000170190	-1.28965113849978	0.0916692	1	no	17:+:75087727-75106162	ENSG00000170190	9121	J3QL40,A0A024R8S0,J3KS19,J3KT93,J3QQW5,O15375	SLC16A5	solute carrier family 16 member 5 [Source:HGNC Symbol%3BAcc:HGNC:10926]	1.81942	4.38922
ENSG00000109107	-1.21412193289171	0.0916756	1	no	17:-:28573115-28576948	ENSG00000109107	230	J3QKP5,K7EKH5,A0A024QZ64,A8MVZ9,J3QKK1,P09972,C9J8F3,J3KSV6	ALDOC	aldolase%2C fructose-bisphosphate C [Source:HGNC Symbol%3BAcc:HGNC:418]	3.15884	7.23181
ENSG00000166266	0.966249	0.0916837	1	no	11:+:108008898-108107761	ENSG00000166266	8065	L0L6C1,H0YCA0,E9PP19,L0L6D8,Q93034	CUL5	cullin 5 [Source:HGNC Symbol%3BAcc:HGNC:2556]	17.0384	8.60576
ENSG00000170759	0.877317	0.0917523	1	no	10:-:32009015-32056425	ENSG00000170759	3799	D3DRX6,P33176,Q6P164,Q2TA90,Q66K46	KIF5B	kinesin family member 5B [Source:HGNC Symbol%3BAcc:HGNC:6324]	98.5002	52.9139
ENSG00000115414	-0.949865107324566	0.0918243	1	no	2:-:215360440-215436073	ENSG00000115414	2335	O95608,A6YID2,A6YID5,Q7L553,Q14327,Q6PJE5,A0A024R462,H0Y7Z1,Q14328,A6YID4,B7ZLE5,H0Y4K8,P02751,A6YID7,A6YID3,A6YID6	FN1	fibronectin 1 [Source:HGNC Symbol%3BAcc:HGNC:3778]	4.06327	7.74543
ENSG00000166200	0.945987	0.0920139	1	no	15:-:49106068-49155661	ENSG00000166200	9318	H0YMC2,B4DIH5,H0YM03,H0YKU5,P61201	COPS2	COP9 signalosome subunit 2 [Source:HGNC Symbol%3BAcc:HGNC:30747]	18.8179	9.63902
ENSG00000148943	0.979403	0.0920431	1	no	11:-:27494418-27506769	ENSG00000148943	55327	Q9NUP9,G3V1D4	LIN7C	lin-7 homolog C%2C crumbs cell polarity complex component [Source:HGNC Symbol%3BAcc:HGNC:17789]	19.7445	9.88207
ENSG00000076984	-1.00393412691516	0.0920556	1	no	19:+:7903843-7914478	ENSG00000076984	5609	O14733,D6W660	MAP2K7	mitogen-activated protein kinase kinase 7 [Source:HGNC Symbol%3BAcc:HGNC:6847]	7.23977	14.3275
ENSG00000257093	-1.00293031341746	0.0920726	1	no	7:-:141656728-141702166	ENSG00000257093	57189	C9J7X6,A4D1U4	DENND11	DENN domain containing 11 [Source:HGNC Symbol%3BAcc:HGNC:29472]	5.10346	10.0927
ENSG00000177697	-0.925003023273922	0.092074	1	no	11:+:832887-839831	ENSG00000177697	977	E9PLZ6,A0A024RCB3,E9PMR4,E9PJC8,E9PJE8,K4DIA7,A0A6M5CII8,K4DIB7,E9PSA1,A0A6M5CH24,E9PP93,Q6ZNZ0,E9PK37,E9PRJ3,A0A6M5CDG2,P48509	CD151	CD151 molecule (Raph blood group) [Source:HGNC Symbol%3BAcc:HGNC:1630]	25.6108	47.9852
ENSG00000115750	1.15906	0.0920969	1	no	2:+:9843443-9934416	ENSG00000115750	9014	F8WDU0,Q53T94,U3KQ75,F8WE32	TAF1B	TATA-box binding protein associated factor%2C RNA polymerase I subunit B [Source:HGNC Symbol%3BAcc:HGNC:11533]	6.33238	2.79826
ENSG00000261997	1.70024	0.092316	1	no	16:+:55538200-55542027	ENSG00000261997	-	-	-	novel transcript	0.9059	0.2751
ENSG00000087253	0.941052	0.0923183	1	no	16:+:55509072-55586666	ENSG00000087253	54947	Q7L5N7,H3BU68	LPCAT2	lysophosphatidylcholine acyltransferase 2 [Source:HGNC Symbol%3BAcc:HGNC:26032]	20.2492	10.4077
ENSG00000204946	-1.27657569250405	0.0923223	1	no	7:+:149262171-149297302	ENSG00000204946	100289678	Q6ZMS7	ZNF783	zinc finger family member 783 [Source:HGNC Symbol%3BAcc:HGNC:27222]	0.88043	2.10481
ENSG00000121741	0.926156	0.0923472	1	no	13:+:19958677-20091829	ENSG00000121741	7750	Q9UBW7,A0A087X151	ZMYM2	zinc finger MYM-type containing 2 [Source:HGNC Symbol%3BAcc:HGNC:12989]	13.5295	7.02609
ENSG00000169967	0.953428	0.0924451	1	no	2:-:127298668-127388465	ENSG00000169967	10746	F8W6K3,A0A024RAH0,Q9Y2U5,Q6P084	MAP3K2	mitogen-activated protein kinase kinase kinase 2 [Source:HGNC Symbol%3BAcc:HGNC:6854]	10.8993	5.55418
ENSG00000255769	-1.25125134891734	0.0924679	1	no	15:-:82472993-82513950	ENSG00000255769	80154	-	GOLGA2P10	GOLGA2 pseudogene 10 [Source:HGNC Symbol%3BAcc:HGNC:26229]	3.80909	8.94782
ENSG00000198380	0.92275	0.0924935	1	no	2:-:69319780-69387250	ENSG00000198380	2673	A0A6I8PTT9,A0A6I8PRN4,A0A6I8PRT6,Q06210	GFPT1	glutamine--fructose-6-phosphate transaminase 1 [Source:HGNC Symbol%3BAcc:HGNC:4241]	21.7851	11.3401
ENSG00000198961	0.917829	0.0925086	1	no	5:-:109334713-109409974	ENSG00000198961	9867	O43164	PJA2	praja ring finger ubiquitin ligase 2 [Source:HGNC Symbol%3BAcc:HGNC:17481]	40.1588	20.9758
ENSG00000013619	1.38283	0.0925445	1	no	X:+:150361422-150514178	ENSG00000013619	10046	F8WAK3,L0R6K4,Q13495	MAMLD1	mastermind like domain containing 1 [Source:HGNC Symbol%3BAcc:HGNC:2568]	1.43551	0.54321
ENSG00000148426	-0.997600154470465	0.0926745	1	no	10:+:11823339-11872277	ENSG00000148426	254427	Q86WR7,X6RHS9,D3DRR9	PROSER2	proline and serine rich 2 [Source:HGNC Symbol%3BAcc:HGNC:23728]	10.6422	20.9687
ENSG00000205765	0.9876	0.0926787	1	no	5:+:41904188-41921636	ENSG00000205765	285636	A0A0C4DGW6,A6NDU8	C5orf51	chromosome 5 open reading frame 51 [Source:HGNC Symbol%3BAcc:HGNC:27750]	15.4378	7.68278
ENSG00000184584	-1.15773946299419	0.0928523	1	no	5:-:139475533-139482935	ENSG00000184584	340061	J3QTB1,A0A494C0T1,A0A494C1N5,A0A494C0W5,Q86WV6	STING1	stimulator of interferon response cGAMP interactor 1 [Source:HGNC Symbol%3BAcc:HGNC:27962]	2.3178	5.10294
ENSG00000115355	0.980898	0.0929565	1	no	2:-:55287842-55419895	ENSG00000115355	55704	A0A2R8Y4Z5,A0A2R8YCJ0,A0A2R8Y802,A0A2R8Y4X4,Q3V6T2,A0A2R8YGU1,A0A087WXD9,A0A2U3TZV9,A0A2R8YCU9,A0A2R8Y6B2,A0A2R8Y7B1,A0A2R8Y562,A0A2R8Y846,A0A2R8Y885,A0A2R8YD81,H0Y470,A0A2R8YCW0,A0A2R8Y5R4,A0A2R8YG52,H0Y7K3,A0A2R8YFV1,Q6PAV0,A0A2R8Y5D7,A0A2R8Y820,A0A2R8Y7D9,H7C2C6,H0Y7U8,A0A2R8YFK8,A0A2R8YG73,A0A2R8Y4W8,Q6DCA5,A0A2R8Y7D4,A0A2R8Y4C6,A0A2R8Y7L3,A0A2R8YDS8,A0A2R8YD99,Q86YH1	CCDC88A	coiled-coil domain containing 88A [Source:HGNC Symbol%3BAcc:HGNC:25523]	2.69159	1.34574
ENSG00000129292	0.988809	0.0930104	1	no	8:+:132775358-132848807	ENSG00000129292	51105	A0A024R9G8,A8MW92,E9PM57,H0YC05,A8MUE8,A0A0A0MQS0,A8MXR8,E5RK91,A0A0D9SG14,H0YDF7,F8W9L8	PHF20L1	PHD finger protein 20 like 1 [Source:HGNC Symbol%3BAcc:HGNC:24280]	4.09232	2.03488
ENSG00000272341	1.51742	0.0930619	1	no	6:+:16764346-16766883	ENSG00000272341	-	-	-	novel transcript	2.3322	0.80391
ENSG00000167693	-0.902026265625438	0.0931149	1	no	17:-:799310-979776	ENSG00000167693	64359	A0A0G2JQK5,Q6DKJ4,I3L4V6,A0A0C4DGI2	NXN	nucleoredoxin [Source:HGNC Symbol%3BAcc:HGNC:18008]	24.3461	44.895
ENSG00000103067	-0.94458096379997	0.0931482	1	no	16:-:68229033-68238102	ENSG00000103067	80004	J3QQJ9,J3QKU3,J3KRF2,Q9H6T0,A0A0A1TE42,A0A0A1TTP8	ESRP2	epithelial splicing regulatory protein 2 [Source:HGNC Symbol%3BAcc:HGNC:26152]	13.7576	26.1289
ENSG00000187583	-1.20243927046501	0.0931603	1	no	1:+:966482-975865	ENSG00000187583	84069	Q494U1,J3KSM5	PLEKHN1	pleckstrin homology domain containing N1 [Source:HGNC Symbol%3BAcc:HGNC:25284]	2.4775	5.6262
ENSG00000118939	1.42722	0.0933299	1	no	13:+:75549480-75606020	ENSG00000118939	7347	L8EAH4,Q5TBK7,P15374,L8E899,A0A087WTB8	UCHL3	ubiquitin C-terminal hydrolase L3 [Source:HGNC Symbol%3BAcc:HGNC:12515]	4.23703	1.55473
ENSG00000186660	0.928959	0.0933422	1	no	11:+:58579063-58621550	ENSG00000186660	80829	Q96JP5	ZFP91	ZFP91 zinc finger protein%2C atypical E3 ubiquitin ligase [Source:HGNC Symbol%3BAcc:HGNC:14983]	29.2839	15.178
ENSG00000167642	-0.912848662436761	0.0933658	1	no	19:+:38244035-38292615	ENSG00000167642	10653	K7EM91,O43291,Q6LEU8,K7EJS4,K7ESI5,K7EKQ0,K7EKC8,K7ES27	SPINT2	serine peptidase inhibitor%2C Kunitz type 2 [Source:HGNC Symbol%3BAcc:HGNC:11247]	22.6693	42.1177
ENSG00000275393	-2.57277696227304	0.0934379	1	no	16:-:85697335-85697868	ENSG00000275393	-	-	-	novel transcript%2C sense intronic to C16orf74	0.33589	1.97205
ENSG00000128908	0.941709	0.0935195	1	no	15:-:40978880-41116280	ENSG00000128908	54617	Q9ULG1,H0YKH3,A0A087X0U7,H0YMN5,H0YNL3	INO80	INO80 complex ATPase subunit [Source:HGNC Symbol%3BAcc:HGNC:26956]	20.3059	10.4321
ENSG00000273353	Inf	0.0935399	1	no	22:+:45178990-45179310	ENSG00000273353	-	-	-	novel transcript%2C sense intronic to NUP50	1.49007	0
ENSG00000270822	Inf	0.0935399	1	no	7:-:5009164-5009328	ENSG00000270822	-	-	-	solute carrier family 25 (mitochondrial carrier%3B adenine nucleotide translocator)%2C member 6 (SLC25A6) pseudogene	2.89887	0
ENSG00000249111	Inf	0.0935399	1	no	4:+:59152834-59176146	ENSG00000249111	-	-	-	novel transcript	1.46273	0
ENSG00000222607	Inf	0.0935399	1	no	8:+:123262843-123262949	ENSG00000222607	106480396	-	RNU6-628P	RNA%2C U6 small nuclear 628%2C pseudogene [Source:HGNC Symbol%3BAcc:HGNC:47591]	4.47022	0
ENSG00000278009	Inf	0.0935399	1	no	14:-:49601011-49601124	ENSG00000278009	-	-	-	phosphatidylinositol glycan anchor biosynthesis%2C class F (PIGF) pseudogene	4.19573	0
ENSG00000136603	1.03185	0.0935506	1	no	3:+:170357678-170396835	ENSG00000136603	6498	P12757,H7C4V3,I6QMM9,C9J8R9	SKIL	SKI like proto-oncogene [Source:HGNC Symbol%3BAcc:HGNC:10897]	7.23739	3.49299
ENSG00000043093	0.97681	0.0936102	1	no	3:-:182938074-182985953	ENSG00000043093	54165	C9J0B2,F8WC32,C9JVE2,Q96GG9,C9JRU6,C9J8R4	DCUN1D1	defective in cullin neddylation 1 domain containing 1 [Source:HGNC Symbol%3BAcc:HGNC:18184]	11.2352	5.63331
ENSG00000165983	-0.994861111301778	0.0936502	1	no	10:+:16436943-16513745	ENSG00000165983	9317	A0A0A0MSI3,Q96BW5	PTER	phosphotriesterase related [Source:HGNC Symbol%3BAcc:HGNC:9590]	9.72339	19.1219
ENSG00000101842	1.57923	0.0936627	1	no	X:+:108044970-108079184	ENSG00000101842	340547	Q86XK7,C9JY48	VSIG1	V-set and immunoglobulin domain containing 1 [Source:HGNC Symbol%3BAcc:HGNC:28675]	1.26907	0.41911
ENSG00000129128	0.980534	0.09367	1	no	4:+:176319966-176332245	ENSG00000129128	60559	D3DP46,P61009	SPCS3	signal peptidase complex subunit 3 [Source:HGNC Symbol%3BAcc:HGNC:26212]	13.124	6.56339
ENSG00000196247	0.982945	0.0938789	1	no	7:+:64666099-64711582	ENSG00000196247	51427	Q8WVL4,A0A0B4J2G0,A0A087WYK5,C9JSF9,Q9UII5	ZNF107	zinc finger protein 107 [Source:HGNC Symbol%3BAcc:HGNC:12887]	7.67503	3.83191
ENSG00000072071	-0.956759901786274	0.093887	1	no	19:-:14147743-14206187	ENSG00000072071	22859	K7EK47,K7ESH3,O94910,K7ERC3	ADGRL1	adhesion G protein-coupled receptor L1 [Source:HGNC Symbol%3BAcc:HGNC:20973]	6.98843	13.3852
ENSG00000060491	-0.970494985351856	0.0940244	1	no	20:+:62804835-62814000	ENSG00000060491	11054	Q9NZT2,Q4VXW3,A0A0A0MRN5,Q05BV5	OGFR	opioid growth factor receptor [Source:HGNC Symbol%3BAcc:HGNC:15768]	10.6557	20.6046
ENSG00000083097	1.12032	0.0940759	1	no	6:+:83067666-83171350	ENSG00000083097	23033	Q5TA12,S4R3Y1,Q5JWR5	DOP1A	DOP1 leucine zipper like protein A [Source:HGNC Symbol%3BAcc:HGNC:21194]	2.98797	1.35631
ENSG00000104953	-1.66469945171408	0.0941097	1	no	19:+:2977538-2995179	ENSG00000104953	79816	K7ENW8,Q9H808,Q6PJM9,C9J532	TLE6	TLE family member 6%2C subcortical maternal complex member [Source:HGNC Symbol%3BAcc:HGNC:30788]	0.31955	0.99975
ENSG00000219545	1.15219	0.0941584	1	no	7:+:7640711-7968020	ENSG00000219545	729852	A0A1W2PNU7,A0A1W2PP33,C9J7I0,A0A1B0GUC2,A0A1B0GWD2	UMAD1	UBAP1-MVB12-associated (UMA) domain containing 1 [Source:HGNC Symbol%3BAcc:HGNC:48955]	6.67688	2.96457
ENSG00000164219	1.00836	0.0941861	1	no	5:-:115204012-115262877	ENSG00000164219	5229	P53609	PGGT1B	protein geranylgeranyltransferase type I subunit beta [Source:HGNC Symbol%3BAcc:HGNC:8895]	6.71581	3.29445
ENSG00000127838	-1.00545707518357	0.0943234	1	no	2:+:218270392-218346793	ENSG00000127838	25953	Q8N490,A0A024R415,L8EAT5	PNKD	PNKD metallo-beta-lactamase domain containing [Source:HGNC Symbol%3BAcc:HGNC:9153]	6.62017	13.1152
ENSG00000287839	-1.42077386882799	0.094324	1	no	1:-:155626757-155637604	ENSG00000287839	-	-	-	novel transcript	2.37447	6.27327
ENSG00000108819	-0.963710504810541	0.094456	1	no	17:-:50133737-50150677	ENSG00000108819	84687	Q96SB3,Q96HI8,Q96B17	PPP1R9B	protein phosphatase 1 regulatory subunit 9B [Source:HGNC Symbol%3BAcc:HGNC:9298]	12.3075	23.6868
ENSG00000198843	0.946328	0.0945049	1	no	3:+:150602875-150630445	ENSG00000198843	51714	A0A087WVA1,P62341,Q6IAK0,F8WBD0	SELENOT	selenoprotein T [Source:HGNC Symbol%3BAcc:HGNC:18136]	30.9573	15.8534
ENSG00000149761	-1.0949443362583	0.0946341	1	no	11:+:64225941-64230686	ENSG00000149761	84304	G3V1M6,J3KQJ3,F5H1N0,Q9BRQ3,H0YGG2	NUDT22	nudix hydrolase 22 [Source:HGNC Symbol%3BAcc:HGNC:28189]	4.33837	9.14469
ENSG00000175591	-0.989714351824802	0.0947521	1	no	11:+:73218281-73242427	ENSG00000175591	5029	C6G7W1,P41231,A0A024R5N1,C6G7W2	P2RY2	purinergic receptor P2Y2 [Source:HGNC Symbol%3BAcc:HGNC:8541]	4.43427	8.68934
ENSG00000089335	1.17824	0.0948884	1	no	19:+:34677639-34686397	ENSG00000089335	55900	Q9NR11,A0A0D9SFG5,A0A087WYF4,E7EVR1,D6RAM0,D6R9Q0,D6RA23,V9GYY2,B4DMN2	ZNF302	zinc finger protein 302 [Source:HGNC Symbol%3BAcc:HGNC:13848]	4.28932	1.8704
ENSG00000187164	0.925393	0.0949301	1	no	10:-:116881477-117126586	ENSG00000187164	57698	A0MZ66	SHTN1	shootin 1 [Source:HGNC Symbol%3BAcc:HGNC:29319]	20.1857	10.4883
ENSG00000205544	-1.59514477530149	0.0951252	1	no	17:-:7402975-7404097	ENSG00000205544	254863	K7ERL9,Q8N2U0	TMEM256	transmembrane protein 256 [Source:HGNC Symbol%3BAcc:HGNC:28618]	2.15133	6.41395
ENSG00000236017	-2.05082425907768	0.0952249	1	no	X:+:1401769-1414028	ENSG00000236017	-	-	ASMTL-AS1	ASMTL antisense RNA 1 [Source:HGNC Symbol%3BAcc:HGNC:25811]	0.3135	1.28183
ENSG00000164124	1.1228	0.0954154	1	no	4:+:158201604-158255416	ENSG00000164124	55314	D6RAX5,D6RDI4,D6RDF9,A0A1D5RMR6,D6R9U5,D6R9I0,D6RCA2,D6RIX5,Q7Z5S9,D6RDN8	TMEM144	transmembrane protein 144 [Source:HGNC Symbol%3BAcc:HGNC:25633]	3.10971	1.40914
ENSG00000198087	0.952719	0.0954928	1	no	6:+:47477789-47627263	ENSG00000198087	23607	Q9Y5K6	CD2AP	CD2 associated protein [Source:HGNC Symbol%3BAcc:HGNC:14258]	16.9422	8.63781
ENSG00000173801	-0.866754535419783	0.0956018	1	no	17:-:41754604-41786931	ENSG00000173801	3728	C9JPI2,C9JTX4,L8EAA6,A0A0S2Z495,C9JKY1,K7ERP3,A0A024R1X8,A0A0S2Z487,C9J826,P14923,C9JK18	JUP	junction plakoglobin [Source:HGNC Symbol%3BAcc:HGNC:6207]	64.3139	115.732
ENSG00000174684	-1.17588680970445	0.0957452	1	no	11:-:66345374-66347629	ENSG00000174684	11041	O43505	B4GAT1	beta-1%2C4-glucuronyltransferase 1 [Source:HGNC Symbol%3BAcc:HGNC:15685]	4.70687	10.494
ENSG00000123091	0.955246	0.0958959	1	no	1:+:51236273-51273447	ENSG00000123091	26994	Q9Y3C5	RNF11	ring finger protein 11 [Source:HGNC Symbol%3BAcc:HGNC:10056]	35.1972	17.9136
ENSG00000196388	-1.77922783974046	0.096025	1	no	17:-:4988130-4997610	ENSG00000196388	388324	Q0VD86	INCA1	inhibitor of CDK%2C cyclin A1 interacting protein 1 [Source:HGNC Symbol%3BAcc:HGNC:32224]	0.50049	1.69522
ENSG00000118363	0.970781	0.0960572	1	no	11:+:74949247-74979033	ENSG00000118363	9789	Q15005,E9PL01,H0YE04,E9PRB9,E9PI68,A0A087WUC6	SPCS2	signal peptidase complex subunit 2 [Source:HGNC Symbol%3BAcc:HGNC:28962]	30.7962	15.5058
ENSG00000188419	0.990081	0.0961841	1	no	X:-:85861180-86047561	ENSG00000188419	1121	Q8N917,P24386	CHM	CHM Rab escort protein [Source:HGNC Symbol%3BAcc:HGNC:1940]	8.73597	4.34009
ENSG00000213903	-1.06174755006959	0.0962135	1	no	14:+:24311450-24318036	ENSG00000213903	1241	G3V4Q5,Q15722,G3V244	LTB4R	leukotriene B4 receptor [Source:HGNC Symbol%3BAcc:HGNC:6713]	4.47247	9.21291
ENSG00000280120	1.37278	0.096285	1	no	12:-:123152324-123153377	ENSG00000280120	-	-	-	novel transcript	8.84925	3.37203
ENSG00000140988	-0.866888517664187	0.0963227	1	no	16:-:1962058-1964841	ENSG00000140988	6187	E9PPT0,H0YE27,Q9BSW5,P15880,Q8N5L9,E9PQD7,H3BNG3,H0YEN5,Q8NI61,D3DU83,Q6IPX5,I3L404,Q3KQT6,E9PMM9,E9PM36	RPS2	ribosomal protein S2 [Source:HGNC Symbol%3BAcc:HGNC:10404]	573.48	1032.07
ENSG00000173327	-0.947953252230405	0.0963322	1	no	11:-:65597756-65615382	ENSG00000173327	4296	E9PID4,H0YCF5,Q16584,E9PRQ2,A0A024R5E6,E9PLB1,A0A139ZZA2	MAP3K11	mitogen-activated protein kinase kinase kinase 11 [Source:HGNC Symbol%3BAcc:HGNC:6850]	5.75081	10.9477
ENSG00000135870	1.02212	0.0963385	1	no	1:-:173931084-174022357	ENSG00000135870	149041	B9EGU6,Q5TC82,B7ZMB3	RC3H1	ring finger and CCCH-type domains 1 [Source:HGNC Symbol%3BAcc:HGNC:29434]	4.84017	2.35181
ENSG00000103253	-1.12087416924233	0.0963744	1	no	16:+:726936-735525	ENSG00000103253	84264	H3BT20,B4DED4,I3L1W0,H3BU61,H3BR74,H3BQ57,H3BN70,I3L3H5,I3L1B7,Q6PII5	HAGHL	hydroxyacylglutathione hydrolase like [Source:HGNC Symbol%3BAcc:HGNC:14177]	2.43308	5.22162
ENSG00000223705	-1.06798481023587	0.0966288	1	no	7:+:75410322-75416787	ENSG00000223705	155400	Q3KNT7	NSUN5P1	NSUN5 pseudogene 1 [Source:HGNC Symbol%3BAcc:HGNC:19146]	3.90576	8.0804
ENSG00000163344	-1.17128599483214	0.0968026	1	no	1:-:154924740-154936719	ENSG00000163344	10654	Q6FGV9,Q15126	PMVK	phosphomevalonate kinase [Source:HGNC Symbol%3BAcc:HGNC:9141]	9.4875	21.0851
ENSG00000112655	-0.908735674758383	0.096811	1	no	6:+:43076307-43161719	ENSG00000112655	5754	H0Y889,Q86X91,H0Y8F1,H7C5L0,C9J9E8,F8WDG7,F8WCI7,H7C4X3,C9JQR6,Q13308	PTK7	protein tyrosine kinase 7 (inactive) [Source:HGNC Symbol%3BAcc:HGNC:9618]	11.7116	21.6973
ENSG00000167711	-1.37657406491745	0.0968273	1	no	17:+:1742836-1755265	ENSG00000167711	5345	A0A0J9YY65,A0A0J9YWQ3,A0A3G2WJ85,C9JMH6,P08697,A0A0G2JPA8,C9JPV4	SERPINF2	serpin family F member 2 [Source:HGNC Symbol%3BAcc:HGNC:9075]	1.47879	3.78904
ENSG00000133321	-1.68498646585906	0.0970637	1	no	11:+:63536808-63546462	ENSG00000133321	5920	A6NG31,Q9UL19	PLAAT4	phospholipase A and acyltransferase 4 [Source:HGNC Symbol%3BAcc:HGNC:9869]	0.78186	2.48079
ENSG00000178531	-1.56582420163127	0.0970968	1	no	19:-:7924491-7926135	ENSG00000178531	404217	P60606	CTXN1	cortexin 1 [Source:HGNC Symbol%3BAcc:HGNC:31108]	1.25668	3.67128
ENSG00000150867	1.06323	0.0972585	1	no	10:-:22534854-22714578	ENSG00000150867	5305	S4R320,L8EAD2,H7BXS3,P48426	PIP4K2A	phosphatidylinositol-5-phosphate 4-kinase type 2 alpha [Source:HGNC Symbol%3BAcc:HGNC:8997]	7.91568	3.73814
ENSG00000197020	1.4392	0.0973116	1	no	19:-:21722771-21767579	ENSG00000197020	163227	Q8IYN0,Q4G131,M0R0Q1,A0A0A0MTN5,A0A075B7G6,M0R071	ZNF100	zinc finger protein 100 [Source:HGNC Symbol%3BAcc:HGNC:12880]	1.10315	0.40145
ENSG00000198677	0.898799	0.0973294	1	no	5:-:95461755-95554977	ENSG00000198677	9652	D6RDA0,D6RCE2,Q6PGP7,H0Y964,H0Y915	TTC37	tetratricopeptide repeat domain 37 [Source:HGNC Symbol%3BAcc:HGNC:23639]	21.9391	11.6114
ENSG00000236577	3.42722	0.0975851	1	no	13:+:49488970-49489364	ENSG00000236577	100874434	-	SNRPGP14	small nuclear ribonucleoprotein polypeptide G pseudogene 14 [Source:HGNC Symbol%3BAcc:HGNC:42039]	3.27612	0.30053
ENSG00000201217	3.42722	0.0975851	1	no	3:+:152449272-152449384	ENSG00000201217	-	-	Y_RNA	Y RNA [Source:RFAM%3BAcc:RF00019]	6.34929	0.58245
ENSG00000278472	3.42722	0.0975851	1	no	15:-:33972059-33972515	ENSG00000278472	-	-	-	novel transcript%2C sense intronic to AVEN	1.56996	0.14402
ENSG00000154845	0.89109	0.0975956	1	no	18:-:9546791-9615240	ENSG00000154845	9989	J3KRU1,J3KSH2,J3QL26,Q8TF05,J3KSS1,J3QRV2,F8WAJ9,J3QLA6,J3KSB0,J3QQV0	PPP4R1	protein phosphatase 4 regulatory subunit 1 [Source:HGNC Symbol%3BAcc:HGNC:9320]	32.038	17.0472
ENSG00000065029	-1.14214260794318	0.0976121	1	no	6:+:35258909-35295985	ENSG00000065029	7629	A0A024RD10,F8W971,H7C513,E7EX64,A0A024RCU3,A0A024RCW5,P36508	ZNF76	zinc finger protein 76 [Source:HGNC Symbol%3BAcc:HGNC:13149]	1.63975	3.57132
ENSG00000201302	-2.85817918113529	0.097624	1	no	9:-:127448501-127448630	ENSG00000201302	26783	-	SNORA65	small nucleolar RNA%2C H/ACA box 65 [Source:HGNC Symbol%3BAcc:HGNC:10222]	0.91983	6.5817
ENSG00000130193	-1.03252921543569	0.0977222	1	no	8:+:142727223-142736927	ENSG00000130193	51337	Q8WUY1,H0YAR9	THEM6	thioesterase superfamily member 6 [Source:HGNC Symbol%3BAcc:HGNC:29656]	8.05725	16.2645
ENSG00000074071	-0.94878274252172	0.0978809	1	no	16:-:1771890-1773150	ENSG00000074071	65993	P82930,C9JJ19	MRPS34	mitochondrial ribosomal protein S34 [Source:HGNC Symbol%3BAcc:HGNC:16618]	52.1786	99.3885
ENSG00000196976	-1.07042790314083	0.0982025	1	no	X:-:154477769-154479257	ENSG00000196976	8270	Q14657	LAGE3	L antigen family member 3 [Source:HGNC Symbol%3BAcc:HGNC:26058]	18.7747	38.9076
ENSG00000260257	1.6078	0.0983547	1	no	20:+:32856621-32858751	ENSG00000260257	-	-	-	novel transcript	1.90787	0.61771
ENSG00000146083	-0.914078030489713	0.0983596	1	no	5:-:176526712-176538025	ENSG00000146083	22838	Q7L0R7,H0Y9W0,D6RAW5,A0A024R7Q1,D6RHW8	RNF44	ring finger protein 44 [Source:HGNC Symbol%3BAcc:HGNC:19180]	16.0337	29.8147
ENSG00000237436	-3.47966755788156	0.0983765	1	no	1:-:6783892-6784843	ENSG00000237436	110841581	-	CAMTA1-DT	CAMTA1 divergent transcript [Source:HGNC Symbol%3BAcc:HGNC:53020]	0.14407	1.58595
ENSG00000273186	-3.47966755788156	0.0983765	1	no	9:+:128431598-128432006	ENSG00000273186	-	-	-	novel transcript%2C sense intronic to CERCAM	0.14618	1.60922
ENSG00000255100	-3.47966755788156	0.0983765	1	no	11:-:76782581-76783062	ENSG00000255100	-	-	-	novel transcript	0.1689	1.85924
ENSG00000266340	-3.47966755788156	0.0983765	1	no	17:-:30978610-30980250	ENSG00000266340	-	-	-	novel transcript%2C antisense RNF135	0.0895	0.98528
ENSG00000144395	1.19184	0.0984916	1	no	2:+:196639554-196763490	ENSG00000144395	284992	E9PCV3,F8WCU1,B8ZZI4,Q8NCX0	CCDC150	coiled-coil domain containing 150 [Source:HGNC Symbol%3BAcc:HGNC:26834]	1.9522	0.84328
ENSG00000148334	-0.960507115556147	0.0985968	1	no	9:-:128120693-128128462	ENSG00000148334	80142	A0A7I2V4L3,Q9H7Z7,A0A7I2V5T7,A0A7I2V308,A0A7I2YQ70,A6NHH0,X6RJ95,A0A7I2V460,A0A7I2V5X6	PTGES2	prostaglandin E synthase 2 [Source:HGNC Symbol%3BAcc:HGNC:17822]	7.96009	15.2859
ENSG00000152749	0.984199	0.0987823	1	no	13:+:94601857-94634661	ENSG00000152749	160897	Q86V85	GPR180	G protein-coupled receptor 180 [Source:HGNC Symbol%3BAcc:HGNC:28899]	8.33172	4.15616
ENSG00000162971	1.12422	0.0988347	1	no	2:-:199928913-199955736	ENSG00000162971	129450	A2RUC4,A8KAJ9	TYW5	tRNA-yW synthesizing protein 5 [Source:HGNC Symbol%3BAcc:HGNC:26754]	2.30197	1.04209
ENSG00000180573	-1.07929810839155	0.0990103	1	no	6:+:26124145-26139116	ENSG00000180573	8334	Q93077	H2AC6	H2A clustered histone 6 [Source:HGNC Symbol%3BAcc:HGNC:4733]	9.82148	20.479
ENSG00000275023	-0.89386112906328	0.0991527	1	no	17:+:38705273-38729795	ENSG00000275023	4302	A0A087WVY1,Q6P2C6,A0A4D6WLI1,A0A4D6WN96,A0A024R1V5,Q96I32,A0A4D6WK60,P55198	MLLT6	MLLT6%2C PHD finger containing [Source:HGNC Symbol%3BAcc:HGNC:7138]	9.03707	16.5706
ENSG00000273344	-1.22630374947727	0.0991595	1	no	7:+:155003448-155005703	ENSG00000273344	202781	-	PAXIP1-DT	PAXIP1 divergent transcript [Source:HGNC Symbol%3BAcc:HGNC:27328]	2.99476	6.91429
ENSG00000162148	-1.82759086130186	0.0992503	1	no	11:+:61481120-61490931	ENSG00000162148	220004	F5H272,Q7Z5V6,H0YF82,F5GZJ9,H0YFZ1	PPP1R32	protein phosphatase 1 regulatory subunit 32 [Source:HGNC Symbol%3BAcc:HGNC:28869]	0.27403	0.95983
ENSG00000198835	-1.58837381732406	0.0993336	1	no	1:+:228149930-228159826	ENSG00000198835	57165	B9U3U6,Q5T442	GJC2	gap junction protein gamma 2 [Source:HGNC Symbol%3BAcc:HGNC:17494]	0.63517	1.88483
ENSG00000260563	-1.58837381732406	0.0993336	1	no	17:+:82293716-82294910	ENSG00000260563	-	-	-	novel transcript	1.15075	3.41477
ENSG00000137814	1.03361	0.0994908	1	no	15:+:42548828-42569994	ENSG00000137814	55142	U3KQI5,H3BQU2,H3BP24,H3BTG9,H3BP16,Q9NVX0,H3BR32,J3QT48	HAUS2	HAUS augmin like complex subunit 2 [Source:HGNC Symbol%3BAcc:HGNC:25530]	11.069	5.33569
ENSG00000287966	-1.9650943850518	0.0995106	1	no	6:-:27018935-27020280	ENSG00000287966	-	-	-	novel transcript	0.35536	1.36915
ENSG00000269386	-1.9650943850518	0.0995106	1	no	19:-:8374373-8390685	ENSG00000269386	100507567	-	RAB11B-AS1	RAB11B antisense RNA 1 [Source:HGNC Symbol%3BAcc:HGNC:44178]	0.41377	1.59418
ENSG00000198478	1.01907	0.0995457	1	no	6:+:79631329-79703655	ENSG00000198478	83699	Q9UJC5	SH3BGRL2	SH3 domain binding glutamate rich protein like 2 [Source:HGNC Symbol%3BAcc:HGNC:15567]	11.5993	5.64799
ENSG00000178691	0.952021	0.0996056	1	no	17:+:31937007-32001038	ENSG00000178691	23512	Q15022,J3QQW9	SUZ12	SUZ12 polycomb repressive complex 2 subunit [Source:HGNC Symbol%3BAcc:HGNC:17101]	15.3238	7.81646
ENSG00000253330	2.30169	0.099742	1	no	8:-:47511034-47512141	ENSG00000253330	-	-	-	NSFL1 (p97) cofactor (p47) (NSFL1C) pseudogene	1.18715	0.23761
ENSG00000185347	-1.063992966501	0.0997488	1	no	14:+:105489855-105499575	ENSG00000185347	283643	Q86SX3,C9JZ80,C9J1F2,C9K0G6,F8VP51,C9IYA4,C9J6B2,C9J317	TEDC1	tubulin epsilon and delta complex 1 [Source:HGNC Symbol%3BAcc:HGNC:20127]	2.69578	5.56172
ENSG00000063176	-1.21041977967037	0.0999884	1	no	19:+:48619291-48630717	ENSG00000063176	56848	A0A024QZH5,Q9NRA0,M0R344,M0QZP3,M0QXX5,M0R0E9,E7ET12,E9PCV4,A0A075B7A1	SPHK2	sphingosine kinase 2 [Source:HGNC Symbol%3BAcc:HGNC:18859]	1.20394	2.74922
ENSG00000167107	-1.14143765066509	0.100104	1	no	17:+:50426158-50474845	ENSG00000167107	80221	E7EN53,D6RF87,H0Y8Y5,H0Y8N1,E9PF16,D6RF15,Q96CM8	ACSF2	acyl-CoA synthetase family member 2 [Source:HGNC Symbol%3BAcc:HGNC:26101]	1.83586	3.99648
ENSG00000198858	-0.978683449799754	0.100175	1	no	19:-:896503-913245	ENSG00000198858	91300	K7ER32,Q96D70,K7EN78,K7EIG9	R3HDM4	R3H domain containing 4 [Source:HGNC Symbol%3BAcc:HGNC:28270]	12.8192	24.929
ENSG00000237161	1.9891	0.100224	1	no	15:-:21293653-21295201	ENSG00000237161	-	-	-	p21 protein (Cdc42/Rac)-activated kinase 2 (PAK2) pseudogene	1.19655	0.29743
ENSG00000102384	0.991804	0.10025	1	no	X:+:101098188-101166126	ENSG00000102384	2491	Q5JX02,Q5JX01,Q92674	CENPI	centromere protein I [Source:HGNC Symbol%3BAcc:HGNC:3968]	9.48096	4.70458
ENSG00000139826	1.09624	0.100366	1	no	13:+:108218392-108234243	ENSG00000139826	84945	A0A024RDX1,Q7L211	ABHD13	abhydrolase domain containing 13 [Source:HGNC Symbol%3BAcc:HGNC:20293]	5.71671	2.63863
ENSG00000157168	-0.908559894678815	0.100372	1	no	8:+:31639222-32855666	ENSG00000157168	3084	B7Z168,A6MW55,Q96IB3,A0A494C1B5,A0A5F9ZHA5,A0A494C0L9,B5BU95,E5RHQ1,A0A494C0K4,A0A494C0T5,B0FYA9,A0A494C043,A0A494C054,Q6ICV5,E5RIG8,H0YDC2,A5YAK8,A0A494C114,A0A494C1G2,F6RJN6,A0A494C0Q4,Q7RTV8,H0YBA3,Q86WJ0,Q7RTW4,B9EK51,E5RHP6,Q7RTW3,A6MW56,E3SFN0,Q6PK61,A0A494BZT4,H0YCP0,A5YAK7,A0A087X0X9,A6MW54,E3SFM9,A0A494C1F5,B0FWZ3,A0A024QY88,Q7RTW5,A5YAK6,Q02297,B0FYA8,A0A494C1F8,B0FYA7	NRG1	neuregulin 1 [Source:HGNC Symbol%3BAcc:HGNC:7997]	4.22754	7.83111
ENSG00000136371	-1.71028048602297	0.100386	1	no	15:-:79833585-79897379	ENSG00000136371	10588	H3BN04,H3BMB9,Q96EE9,P49914,A0A0U1RQM3	MTHFS	methenyltetrahydrofolate synthetase [Source:HGNC Symbol%3BAcc:HGNC:7437]	0.29628	0.95671
ENSG00000139405	-1.05218529223607	0.100404	1	no	12:+:113185526-113192368	ENSG00000139405	84934	Q96K30,A0A087X1G3	RITA1	RBPJ interacting and tubulin associated 1 [Source:HGNC Symbol%3BAcc:HGNC:25925]	8.44143	17.2738
ENSG00000115464	0.889002	0.10042	1	no	2:-:61187463-61471087	ENSG00000115464	9736	Q9P2H5,H7BZ73,H7C183,H7C150,Q70CQ2,A0A0C4DG73	USP34	ubiquitin specific peptidase 34 [Source:HGNC Symbol%3BAcc:HGNC:20066]	12.7112	6.77334
ENSG00000169884	-1.42077386882799	0.100583	1	no	12:-:48965340-48971735	ENSG00000169884	7480	O00744,C9JCI2,C9J3H3,B5MCC8	WNT10B	Wnt family member 10B [Source:HGNC Symbol%3BAcc:HGNC:12775]	1.03441	2.73289
ENSG00000130749	-0.963408665240664	0.10072	1	no	19:-:47064187-47113776	ENSG00000130749	23211	Q9UPT8,M0QY97	ZC3H4	zinc finger CCCH-type containing 4 [Source:HGNC Symbol%3BAcc:HGNC:17808]	6.72468	12.9395
ENSG00000138587	1.36951	0.100722	1	no	15:-:56421544-56465137	ENSG00000138587	55329	B3KQ70,Q8NEH6	MNS1	meiosis specific nuclear structural 1 [Source:HGNC Symbol%3BAcc:HGNC:29636]	3.5002	1.33679
ENSG00000121281	-0.942409334007979	0.100808	1	no	16:+:50246137-50318135	ENSG00000121281	113	I3L3Q5,H3BMA5,H3BQ93,F5H4D1,I3L2Y1,A0A669KBF7,P51828,F5H699	ADCY7	adenylate cyclase 7 [Source:HGNC Symbol%3BAcc:HGNC:238]	6.49716	12.3211
ENSG00000005483	0.933915	0.100937	1	no	7:+:105014190-105115019	ENSG00000005483	55904	A0A590UK87,H7C5C4,C9JYI9,C9JNE1,F8WAU9,S4R363,C9JQ68,H7C4F3,A0A087WYW5,Q8IZD2	KMT2E	lysine methyltransferase 2E (inactive) [Source:HGNC Symbol%3BAcc:HGNC:18541]	11.9109	6.15236
ENSG00000135677	0.881103	0.100942	1	no	12:-:64713445-64759431	ENSG00000135677	2799	H7C3P4,A0A0S2Z3S2,F6S8M0,A0A024RBC5,F5H4C6,P15586,H0YFA9	GNS	glucosamine (N-acetyl)-6-sulfatase [Source:HGNC Symbol%3BAcc:HGNC:4422]	42.3713	22.702
ENSG00000117305	-1.15773946299419	0.100983	1	no	1:-:23801885-23838620	ENSG00000117305	3155	H0Y2L7,B1AK13,G8FGB4,P35914,L8EC54	HMGCL	3-hydroxy-3-methylglutaryl-CoA lyase [Source:HGNC Symbol%3BAcc:HGNC:5005]	1.68914	3.71887
ENSG00000157379	-1.06236141491694	0.101025	1	no	14:-:24290598-24299780	ENSG00000157379	115817	H0YNC2,L0R4X0,Q96LJ7	DHRS1	dehydrogenase/reductase 1 [Source:HGNC Symbol%3BAcc:HGNC:16445]	3.58807	7.39427
ENSG00000185658	0.898718	0.101173	1	no	21:-:39184176-39321559	ENSG00000185658	54014	A5PLN2,H0Y4R9,H0Y500,H0Y5I9,L8E8H4,H0Y4A7,H7BZR9,H0Y463,H7C409,Q9NSI6	BRWD1	bromodomain and WD repeat domain containing 1 [Source:HGNC Symbol%3BAcc:HGNC:12760]	8.48082	4.48878
ENSG00000120137	0.869023	0.101204	1	no	5:-:168548495-168579368	ENSG00000120137	79646	E5RHA5,Q9H999	PANK3	pantothenate kinase 3 [Source:HGNC Symbol%3BAcc:HGNC:19365]	33.0088	17.8345
ENSG00000100156	-1.49758946587882	0.101207	1	no	22:-:38078134-38084093	ENSG00000100156	23539	O95907,A0A024R1N8	SLC16A8	solute carrier family 16 member 8 [Source:HGNC Symbol%3BAcc:HGNC:16270]	0.86494	2.41012
ENSG00000117155	0.999361	0.101243	1	no	1:-:84643706-84690803	ENSG00000117155	117178	C9JIX7,S4R403,S4R2Y6,Q9Y2D8	SSX2IP	SSX family member 2 interacting protein [Source:HGNC Symbol%3BAcc:HGNC:16509]	7.03812	3.47417
ENSG00000188064	-1.04714263187387	0.101332	1	no	22:-:45920366-45977162	ENSG00000188064	7477	B8A598,B8A595,A8K0G1,B8A597,P56706	WNT7B	Wnt family member 7B [Source:HGNC Symbol%3BAcc:HGNC:12787]	3.90748	7.968
ENSG00000120725	-1.06803666004596	0.10144	1	no	5:-:138946724-139293557	ENSG00000120725	64374	A0RZB6,A0A0S2Z6B4,Q9H173,D6R940,D6RBP7,D6REA1,D6RG16,A0A0S2Z5K6,D6RIU8,A0RZG6,D6RAI3	SIL1	SIL1 nucleotide exchange factor [Source:HGNC Symbol%3BAcc:HGNC:24624]	4.23951	8.77119
ENSG00000197641	-0.995468034095318	0.101543	1	no	18:+:63586989-63604639	ENSG00000197641	5275	C9JL93,F8WE70,B7ZKV6,A0A0A0MQW3,Q9UIV8,H7BZS9	SERPINB13	serpin family B member 13 [Source:HGNC Symbol%3BAcc:HGNC:8944]	6.8176	13.4131
ENSG00000181450	1.20932	0.101556	1	no	1:+:227563543-227677443	ENSG00000181450	339500	B1APK8,Q5SXM1,V9GYU6	ZNF678	zinc finger protein 678 [Source:HGNC Symbol%3BAcc:HGNC:28652]	1.85102	0.78995
ENSG00000133247	-1.09445321826022	0.101636	1	no	19:+:55339853-55348121	ENSG00000133247	84787	A0A0D9SF94,Q86Y97	KMT5C	lysine methyltransferase 5C [Source:HGNC Symbol%3BAcc:HGNC:28405]	2.91685	6.14623
ENSG00000067167	0.904515	0.10169	1	no	8:-:70573218-70608416	ENSG00000067167	23471	Q6FHL3,Q15629,Q9Y6Q9,E5RFP8,G3XAN4,Q6FHU7	TRAM1	translocation associated membrane protein 1 [Source:HGNC Symbol%3BAcc:HGNC:20568]	41.466	21.8593
ENSG00000108846	-1.25420230249549	0.101715	1	no	17:+:50634777-50692253	ENSG00000108846	8714	D6RAB7,O15438,H0Y8T5,D6RJE5,H0Y9T4,D3DTY0,Q86VN9,H0Y8Q6,Q2M3C9	ABCC3	ATP binding cassette subfamily C member 3 [Source:HGNC Symbol%3BAcc:HGNC:54]	0.58452	1.37589
ENSG00000231982	-1.78223032790199	0.101876	1	no	3:+:186826549-186827337	ENSG00000231982	-	-	-	MCF.2 cell line derived transforming sequence-like 2 (MCF2L2) pseudogene	2.17415	7.37948
ENSG00000083099	0.970016	0.10188	1	no	6:-:89568144-89638749	ENSG00000083099	57226	E5RG38,Q9NU23,G3V136,E5RJK7	LYRM2	LYR motif containing 2 [Source:HGNC Symbol%3BAcc:HGNC:25229]	8.94597	4.50666
ENSG00000131650	-1.28702247993916	0.101903	1	no	16:+:2964216-2968383	ENSG00000131650	79412	Q8NCW0	KREMEN2	kringle containing transmembrane protein 2 [Source:HGNC Symbol%3BAcc:HGNC:18797]	2.04233	4.91801
ENSG00000188725	0.924446	0.101996	1	no	5:-:61157704-61162468	ENSG00000188725	643155	Q7Z3B0	SMIM15	small integral membrane protein 15 [Source:HGNC Symbol%3BAcc:HGNC:33861]	44.4899	23.1317
ENSG00000165655	-1.24262836058071	0.102049	1	no	10:-:75397830-75401764	ENSG00000165655	84858	Q96F45	ZNF503	zinc finger protein 503 [Source:HGNC Symbol%3BAcc:HGNC:23589]	1.84684	4.3125
ENSG00000138468	1.03775	0.102055	1	no	3:-:101324205-101513241	ENSG00000138468	57337	Q9BQF6,J3QT09,H7C1X8	SENP7	SUMO specific peptidase 7 [Source:HGNC Symbol%3BAcc:HGNC:30402]	6.78657	3.26204
ENSG00000243566	-1.01352571765471	0.102184	1	no	7:+:76510525-76516522	ENSG00000243566	105375355	A0A0J9YVS6,Q9BT76	UPK3B	uroplakin 3B [Source:HGNC Symbol%3BAcc:HGNC:21444]	10.0504	20.0223
ENSG00000015532	-0.953480970382981	0.102195	1	no	17:+:50346126-50363138	ENSG00000015532	64132	B4DT06,I3L3K2,H0YB00,D6RCT0,A0A0C4DFW8,Q9H1B5	XYLT2	xylosyltransferase 2 [Source:HGNC Symbol%3BAcc:HGNC:15517]	8.56628	16.3701
ENSG00000099849	-1.07211903744091	0.102232	1	no	11:+:560404-564025	ENSG00000099849	8045	A0A024RCE4,H0YEI0,A0A0G2JMW4,A0A0J9YYE4,Q02833,F8W7Q0,A0A0G2JLR5,E9PM39	RASSF7	Ras association domain family member 7 [Source:HGNC Symbol%3BAcc:HGNC:1166]	6.39749	13.2734
ENSG00000107560	1.03191	0.102253	1	no	10:-:118004916-118046941	ENSG00000107560	22841	Q7L804	RAB11FIP2	RAB11 family interacting protein 2 [Source:HGNC Symbol%3BAcc:HGNC:29152]	6.93727	3.348
ENSG00000128274	-1.23208680445428	0.102274	1	no	22:-:42692121-42721298	ENSG00000128274	53947	Q7Z2I1,Q7Z7C3,Q6RJW1,F2VPV5,S6CQT5,Q7Z7C2,B0L3P7,Q6RJW0,Q6RJV7,Q7Z7C5,Q540I5,M1KVK7,Q5D079,Q7Z7C4,B0L3P6,S6CPX2,S6CQ09,Q7Z7C6,Q540I6,A0A0S2Z5J1,Q6RJV9,A0A192ZI69,Q6RJV8,Q9NPC4,S6CRD2,R4X5Z8,Q6RJV6,F2VPV4,A0A0S2Z671	A4GALT	alpha 1%2C4-galactosyltransferase (P blood group) [Source:HGNC Symbol%3BAcc:HGNC:18149]	1.85172	4.29241
ENSG00000272335	1.36833	0.102299	1	no	5:+:44826076-44828592	ENSG00000272335	-	-	-	novel transcript	3.42059	1.30745
ENSG00000139163	0.947859	0.102536	1	no	12:+:22625075-22690665	ENSG00000139163	55500	H0YH69,Q86U68,A0A5F9ZI33,H0YFP7,A0A5K1VW28,Q9HBU6	ETNK1	ethanolamine kinase 1 [Source:HGNC Symbol%3BAcc:HGNC:24649]	7.19663	3.68152
ENSG00000198707	0.964949	0.102587	1	no	12:-:88049016-88142099	ENSG00000198707	80184	A0A6Q8PGP6,A0A5K1VW81,A0A0A0MS86,A0A5F9ZHV7,A0A6Q8PGC3,F8W097,A0A6Q8PH78,A0A6Q8PFZ5,Q96HG2,A0A6Q8PGQ4,A0A6Q8PGB1,A0A6Q8PGA1,A0A5F9ZHU6,A0A6Q8PEZ6,F8VS29,A0A6Q8PH24,J3KNF5,Q05BJ6,A0A6Q8PG44,O15078,S4R322	CEP290	centrosomal protein 290 [Source:HGNC Symbol%3BAcc:HGNC:29021]	3.18086	1.60804
ENSG00000161999	-1.10062882645942	0.102656	1	no	16:-:681670-684528	ENSG00000161999	339123	H3BVG3,H3BN60,Q96S16	JMJD8	jumonji domain containing 8 [Source:HGNC Symbol%3BAcc:HGNC:14148]	4.98243	10.5437
ENSG00000187608	-0.992341933108598	0.102657	1	no	1:+:1001138-1014540	ENSG00000187608	9636	A0A096LPJ4,A0A096LNZ9,P05161	ISG15	ISG15 ubiquitin like modifier [Source:HGNC Symbol%3BAcc:HGNC:4053]	35.6528	69.9922
ENSG00000172137	-0.989862290200741	0.102756	1	no	16:+:71358713-71390436	ENSG00000172137	794	A6NER6,H3BMN5,H3BN14,P22676	CALB2	calbindin 2 [Source:HGNC Symbol%3BAcc:HGNC:1435]	18.5589	36.3715
ENSG00000223459	-1.46354789251828	0.102802	1	no	7:+:143598039-143604839	ENSG00000223459	653199	-	TCAF1P1	TRPM8 channel associated factor 1 pseudogene 1 [Source:HGNC Symbol%3BAcc:HGNC:33604]	0.96391	2.62325
ENSG00000185519	-1.46354789251828	0.102802	1	no	1:-:16057769-16073651	ENSG00000185519	348487	Q96AQ9	FAM131C	family with sequence similarity 131 member C [Source:HGNC Symbol%3BAcc:HGNC:26717]	1.2514	3.40565
ENSG00000169047	-0.915038059257407	0.103004	1	no	2:-:226731312-226799820	ENSG00000169047	3667	P35568,W0KRH6,W0KR29,W0KMC7	IRS1	insulin receptor substrate 1 [Source:HGNC Symbol%3BAcc:HGNC:6125]	7.39979	13.7691
ENSG00000123094	1.01219	0.103059	1	no	12:+:25959029-26079892	ENSG00000123094	11228	F5GYP8,Q8NHQ8,F5H343,F5H7J1,A0A024RB12,F5H8C5,F5H0S5,H0YG85,F5H8B9,Q6IB99	RASSF8	Ras association domain family member 8 [Source:HGNC Symbol%3BAcc:HGNC:13232]	6.78013	3.3172
ENSG00000105379	-1.04835600348693	0.10319	1	no	19:-:51345169-51366388	ENSG00000105379	2109	M0QY67,P38117	ETFB	electron transfer flavoprotein subunit beta [Source:HGNC Symbol%3BAcc:HGNC:3482]	2.89926	5.91705
ENSG00000112033	-1.02969110170087	0.103322	1	no	6:+:35342558-35428191	ENSG00000112033	5467	F1D8S7,L8EBG7,A0A024RCW6,Q03181	PPARD	peroxisome proliferator activated receptor delta [Source:HGNC Symbol%3BAcc:HGNC:9235]	4.89635	9.86443
ENSG00000169189	-0.999963544217999	0.10333	1	no	16:-:27224994-27268772	ENSG00000169189	197370	H3BN81,Q8WV22,I3L1I3,H3BSL0,H3BR73,H3BR31,H3BV05	NSMCE1	NSE1 homolog%2C SMC5-SMC6 complex component [Source:HGNC Symbol%3BAcc:HGNC:29897]	7.55147	14.9033
ENSG00000144034	1.00891	0.103392	1	no	2:-:73729104-73737400	ENSG00000144034	51002	Q9Y3C4	TPRKB	TP53RK binding protein [Source:HGNC Symbol%3BAcc:HGNC:24259]	26.2547	12.8744
ENSG00000226421	-2.32766446443651	0.103437	1	no	7:+:32471513-32472409	ENSG00000226421	442525	-	SLC25A5P5	solute carrier family 25 member 5 pseudogene 5 [Source:HGNC Symbol%3BAcc:HGNC:511]	0.26662	1.32074
ENSG00000162441	1.02432	0.103528	1	no	1:-:9922113-9943407	ENSG00000162441	84328	A0A024R4I7,K7ES95,Q8WZA0	LZIC	leucine zipper and CTNNBIP1 domain containing [Source:HGNC Symbol%3BAcc:HGNC:17497]	8.49906	4.12336
ENSG00000175662	-0.93001001002902	0.103612	1	no	17:-:17843511-17972422	ENSG00000175662	146691	F5H3S6,K7ENB0,B7Z2U2,K7EKL6,Q6ZVM7	TOM1L2	target of myb1 like 2 membrane trafficking protein [Source:HGNC Symbol%3BAcc:HGNC:11984]	7.55063	14.1963
ENSG00000104313	1.24081	0.103632	1	no	8:-:71197433-71592025	ENSG00000104313	2138	A6NCB9,E5RIQ7,A0A2R8YGM9,A0A2R8YF73,A0A024R813,E7EQM5,Q0P517,Q4A4D0,E5RHZ7,A0A2R8Y6K4,A0A2R8YET7,Q99502,F8WB53,A0A2R8YFS6	EYA1	EYA transcriptional coactivator and phosphatase 1 [Source:HGNC Symbol%3BAcc:HGNC:3519]	1.48799	0.62131
ENSG00000099814	-0.902851969062123	0.103649	1	no	14:+:104865268-104896770	ENSG00000099814	283638	J3KQR7,Q9Y4F5	CEP170B	centrosomal protein 170B [Source:HGNC Symbol%3BAcc:HGNC:20362]	12.0059	22.152
ENSG00000287110	1.64962	0.103746	1	no	3:-:128872349-128876218	ENSG00000287110	-	-	-	novel transcript	1.23141	0.3873
ENSG00000168394	-1.00909538163906	0.103933	1	no	6:-:32845209-32853816	ENSG00000168394	6890	Q13013,Q8TD77,Q12848,A0A2R8Y4Y0,Q16148,A0A0S2Z5A6,Q53WZ1,Q6QWC0,L8E792,X5CKB3,A0A140T9T7,Q03518,A0A0S2Z4R8,Q6QWC1,Q12847,Q69DM1	TAP1	transporter 1%2C ATP binding cassette subfamily B member [Source:HGNC Symbol%3BAcc:HGNC:43]	5.52435	10.9719
ENSG00000010072	1.15988	0.104081	1	no	1:+:231337104-231355023	ENSG00000010072	83932	Q9H040,B1AKT1	SPRTN	SprT-like N-terminal domain [Source:HGNC Symbol%3BAcc:HGNC:25356]	3.38124	1.49331
ENSG00000066279	0.871836	0.104095	1	no	1:-:197084121-197146694	ENSG00000066279	259266	A0A7P0Z491,A0A7P0T8U9,A0A7P0Z4R7,Q4G1H2,Q4G1H0,Q8IZT6	ASPM	assembly factor for spindle microtubules [Source:HGNC Symbol%3BAcc:HGNC:19048]	22.6016	12.1877
ENSG00000006576	0.906391	0.104141	1	no	7:+:77798792-77957503	ENSG00000006576	57157	Q8N3S3,Q8WVD6	PHTF2	putative homeodomain transcription factor 2 [Source:HGNC Symbol%3BAcc:HGNC:13411]	17.4956	9.21103
ENSG00000242294	-1.29883178222879	0.104147	1	no	7:+:100336079-100351900	ENSG00000242294	101735302	-	STAG3L5P	stromal antigen 3-like 5 pseudogene [Source:HGNC Symbol%3BAcc:HGNC:48896]	1.55656	3.77908
ENSG00000169871	-0.885372144025853	0.104175	1	no	7:+:101085481-101097967	ENSG00000169871	81844	C9JI91,A0A0D9SF19,Q9BRZ2	TRIM56	tripartite motif containing 56 [Source:HGNC Symbol%3BAcc:HGNC:19028]	10.1627	18.5253
ENSG00000203896	-1.50921183349557	0.104243	1	no	20:+:63736283-63739103	ENSG00000203896	54923	X6RKG5,A0A087WUJ1,A0A087WZP9,A0A087WT39,V9GYI1,Q9H400	LIME1	Lck interacting transmembrane adaptor 1 [Source:HGNC Symbol%3BAcc:HGNC:26016]	0.67995	1.90998
ENSG00000070047	-0.918238094740554	0.104323	1	no	11:+:576470-612222	ENSG00000070047	57661	B7ZM65,Q9P1Y6,A0A0J9YYB5,F8WEF5,E9PJ24,A0A0J9YWD5,B7ZM66,A0A0J9YX88	PHRF1	PHD and ring finger domains 1 [Source:HGNC Symbol%3BAcc:HGNC:24351]	11.6891	21.7987
ENSG00000111788	-1.0565927395373	0.104362	1	no	12:+:9277235-9313241	ENSG00000111788	-	-	-	DEAD/H (Asp-Glu-Ala-Asp/His) box polypeptide like pseudogene	5.45259	11.1918
ENSG00000182704	-0.974543240199077	0.104405	1	no	11:+:76782251-76798153	ENSG00000182704	25987	E9PN12,E9PLG7,Q8WUA8	TSKU	tsukushi%2C small leucine rich proteoglycan [Source:HGNC Symbol%3BAcc:HGNC:28850]	8.74563	16.9586
ENSG00000126215	-1.05501316143978	0.104433	1	no	14:-:103697609-103715504	ENSG00000126215	7517	G3V2L7,G3V399,G3V3H9,G3V2P3,G3V3Q2,G3V5K0,O43542,Q53XC8,G3V3C8	XRCC3	X-ray repair cross complementing 3 [Source:HGNC Symbol%3BAcc:HGNC:12830]	2.31766	4.75194
ENSG00000165240	0.982191	0.104673	1	no	X:+:77910656-78050395	ENSG00000165240	538	Q762B6,A0A2R8YD60,Q04656	ATP7A	ATPase copper transporting alpha [Source:HGNC Symbol%3BAcc:HGNC:869]	5.44092	2.71791
ENSG00000035862	0.962799	0.104702	1	no	17:-:78852977-78925387	ENSG00000035862	7077	K7EIX4,P16035,A0A024R8V7,B4DFW2	TIMP2	TIMP metallopeptidase inhibitor 2 [Source:HGNC Symbol%3BAcc:HGNC:11821]	13.6391	6.90535
ENSG00000169981	1.13389	0.104751	1	no	3:+:44648732-44660791	ENSG00000169981	7584	C9JGR2,P13682,C9JGS9,C9J011	ZNF35	zinc finger protein 35 [Source:HGNC Symbol%3BAcc:HGNC:13099]	8.48025	3.81333
ENSG00000268030	-1.56491484450007	0.10499	1	no	19:-:18557775-18561560	ENSG00000268030	-	-	-	novel transcript%2C antisense to KXD1	0.68723	2.00642
ENSG00000255302	0.904765	0.105058	1	no	15:+:48878134-48880173	ENSG00000255302	23741	H0YN68,Q9Y6B2	EID1	EP300 interacting inhibitor of differentiation 1 [Source:HGNC Symbol%3BAcc:HGNC:1191]	73.271	38.6191
ENSG00000231007	-1.63167065132661	0.105431	1	no	9:+:87011652-87013151	ENSG00000231007	157956	-	CDC20P1	cell division cycle 20 pseudogene 1 [Source:HGNC Symbol%3BAcc:HGNC:29487]	0.71747	2.1939
ENSG00000184678	-1.63167065132661	0.105431	1	no	1:-:149884459-149886652	ENSG00000184678	8349	Q16778	H2BC21	H2B clustered histone 21 [Source:HGNC Symbol%3BAcc:HGNC:4760]	0.49052	1.49993
ENSG00000011478	-1.13205281933055	0.105577	1	no	19:+:45692403-45703989	ENSG00000011478	54814	K7EQG1,A0A7I2V353,A0A7I2V5X1,Q9NXS2	QPCTL	glutaminyl-peptide cyclotransferase like [Source:HGNC Symbol%3BAcc:HGNC:25952]	3.59793	7.78155
ENSG00000065559	0.927364	0.105602	1	no	17:+:12020829-12143830	ENSG00000065559	6416	R4GN68,J3QLE2,P45985,K7EP58,R4GN37	MAP2K4	mitogen-activated protein kinase kinase 4 [Source:HGNC Symbol%3BAcc:HGNC:6844]	19.1966	9.96075
ENSG00000100092	-1.13584685714535	0.105639	1	no	22:+:37634654-37656117	ENSG00000100092	23616	A0A2R8Y5V0,Q3ZTT7,A0A2X0SFX7,Q9Y3L3,F8WEQ3,A0A3B3IU28	SH3BP1	SH3 domain binding protein 1 [Source:HGNC Symbol%3BAcc:HGNC:10824]	2.02965	4.40126
ENSG00000122034	0.918921	0.105643	1	no	13:+:27424619-27435823	ENSG00000122034	2971	H7BZ51,H7C326,A0A024RDQ5,H7BZH7,A0A1X7SBT5,Q92664	GTF3A	general transcription factor IIIA [Source:HGNC Symbol%3BAcc:HGNC:4662]	41.4601	21.6391
ENSG00000162814	-1.47966755788156	0.105754	1	no	1:+:217631324-217871696	ENSG00000162814	128153	Q96L03,R4GN71	SPATA17	spermatogenesis associated 17 [Source:HGNC Symbol%3BAcc:HGNC:25184]	0.29367	0.80819
ENSG00000149231	0.97816	0.105765	1	no	11:-:96349241-96389956	ENSG00000149231	79780	A0A2R8Y7C3,F5H777,A0A2R8YE98,A0A7P0T8E7,A0A7P0T881,A0A7P0TAG3,A0A024R3B8,A0A7P0T8I8,E9PMD6,A0A2R8Y4L3,Q8N4S0,A0A024R3B3,A0A7P0TBN6	CCDC82	coiled-coil domain containing 82 [Source:HGNC Symbol%3BAcc:HGNC:26282]	2.94766	1.47657
ENSG00000011114	0.956291	0.105793	1	no	14:-:93237550-93333092	ENSG00000011114	55727	G3V2J4,H3BLV3,H0YJ41,G3V3T2,A5D8X4,Q9P203	BTBD7	BTB domain containing 7 [Source:HGNC Symbol%3BAcc:HGNC:18269]	7.01136	3.56584
ENSG00000170265	-0.971071197717306	0.105808	1	no	7:+:149195546-149226238	ENSG00000170265	8427	A0A090N8Y3,Q05BY5,Q7Z2V4,Q9UDV7	ZNF282	zinc finger protein 282 [Source:HGNC Symbol%3BAcc:HGNC:13076]	9.29983	17.9899
ENSG00000090861	-0.847551890389259	0.10581	1	no	16:-:70251983-70289707	ENSG00000090861	16	A0A6Q8PHJ2,A0A6Q8PGN5,A0A6Q8PGE8,A0A6Q8PHP3,P49588,A0A6Q8PF77,A0A6Q8PG28,A0A6Q8PF33,H3BPK7,A0A6Q8PHP7,A0A6Q8PGB5,A0A6Q8PGI8,A0A6Q8PG62,A0A6Q8PFK3,A0A6Q8PGR9,A0A6Q8PFY2,A0A6Q8PHN5,A0A6Q8PH44	AARS1	alanyl-tRNA synthetase 1 [Source:HGNC Symbol%3BAcc:HGNC:20]	24.2762	43.1073
ENSG00000231346	-1.55005688577295	0.105909	1	no	1:-:111599655-111608723	ENSG00000231346	100129269	-	LINC01160	long intergenic non-protein coding RNA 1160 [Source:HGNC Symbol%3BAcc:HGNC:49525]	1.04208	3.01124
ENSG00000114650	-0.91399882053395	0.106013	1	no	3:-:47413681-47477126	ENSG00000114650	22937	F8W921,Q12770,F8W9W7,C9JQ35,Q6PIX8,F8WEH8,D6RA39,A0A0A0MTG6,C9JFY0,F8WDP3,Q9NP31	SCAP	SREBF chaperone [Source:HGNC Symbol%3BAcc:HGNC:30634]	10.735	19.9607
ENSG00000091436	0.886369	0.106177	1	no	2:+:173075435-173268015	ENSG00000091436	51776	C9J3F7,Q9NYL2	MAP3K20	mitogen-activated protein kinase kinase kinase 20 [Source:HGNC Symbol%3BAcc:HGNC:17797]	13.6652	7.29499
ENSG00000184428	-0.981582507840368	0.106193	1	no	8:-:143304384-143359979	ENSG00000184428	116447	D3DWJ7,Q8TBP3,E5RFS0,Q969P6,E5RFE3,H0YAR3,E5RGR2,E5RGR4,E5RIC7,E5RJ95,H0YC03,H0YBR3,E5RGE7,E5RJ33	TOP1MT	DNA topoisomerase I mitochondrial [Source:HGNC Symbol%3BAcc:HGNC:29787]	4.85758	9.46536
ENSG00000188878	-1.35038454093659	0.106206	1	no	17:-:75909574-75941140	ENSG00000188878	85302	K7EPQ1,K7EL64,U3KPW3,K7ESG2,K7ENL6,I6L969,A0A0R4J2E4,Q8TES7,Q8IZ48	FBF1	Fas binding factor 1 [Source:HGNC Symbol%3BAcc:HGNC:24674]	0.4975	1.25179
ENSG00000242114	-1.70793654555467	0.106298	1	no	22:+:30425623-30429054	ENSG00000242114	51537	F8WEN7,B5MC22,L0R6K6,Q9UDX5	MTFP1	mitochondrial fission process 1 [Source:HGNC Symbol%3BAcc:HGNC:26945]	0.52185	1.68235
ENSG00000183421	-0.922931973549401	0.106353	1	no	21:-:41739369-41767089	ENSG00000183421	54101	P57078,Q2TB16	RIPK4	receptor interacting serine/threonine kinase 4 [Source:HGNC Symbol%3BAcc:HGNC:496]	14.7686	27.6313
ENSG00000115808	0.902989	0.106525	1	no	2:-:36837698-36966536	ENSG00000115808	6801	O43815,A0A097F6U9,Q3B874	STRN	striatin [Source:HGNC Symbol%3BAcc:HGNC:11424]	10.1072	5.33379
ENSG00000166130	0.953943	0.106618	1	no	12:-:98613405-98645113	ENSG00000166130	121457	Q70UQ0	IKBIP	IKBKB interacting protein [Source:HGNC Symbol%3BAcc:HGNC:26430]	19.0871	9.72315
ENSG00000235919	-1.6102516676917	0.106791	1	no	1:+:155562042-155563944	ENSG00000235919	645676	-	ASH1L-AS1	ASH1L antisense RNA 1 [Source:HGNC Symbol%3BAcc:HGNC:44146]	0.93961	2.83084
ENSG00000179588	-1.148153414165	0.1069	1	no	16:+:88453280-88537031	ENSG00000179588	161882	A0A087WZP1,A0A087X1H8,A0A087WWQ0,Q8IX07	ZFPM1	zinc finger protein%2C FOG family member 1 [Source:HGNC Symbol%3BAcc:HGNC:19762]	1.46513	3.20433
ENSG00000047188	0.914123	0.106998	1	no	5:+:113513694-113595285	ENSG00000047188	64848	D6RA70,D6R9T8,Q9H6S0,D6RF50	YTHDC2	YTH domain containing 2 [Source:HGNC Symbol%3BAcc:HGNC:24721]	11.3879	5.96343
ENSG00000137040	0.845887	0.107062	1	no	9:-:6011025-6015625	ENSG00000137040	26953	A0A096LPA6,A0A096LNS2,O60518	RANBP6	RAN binding protein 6 [Source:HGNC Symbol%3BAcc:HGNC:9851]	93.1728	51.1544
ENSG00000156136	1.01219	0.107107	1	no	4:+:70992538-71030914	ENSG00000156136	1633	D6RFG8,D6R9C6,D6RG38,D6RCP9,P27707	DCK	deoxycytidine kinase [Source:HGNC Symbol%3BAcc:HGNC:2704]	15.087	7.38135
ENSG00000127314	0.887938	0.107176	1	no	12:+:68610855-68671901	ENSG00000127314	5908	F8WBC0,F5H0S2,F5H4H0,F5GYB5,P61224,F5H823,F5H077,F5H0B7,F5GX62,F5GYH7,F5GWU8,F5H7Y6,F5H500,A0A024RB87,F5H004,E7ESV4,B7ZB78,F5GZG1,F5H6R7,F5H491	RAP1B	RAP1B%2C member of RAS oncogene family [Source:HGNC Symbol%3BAcc:HGNC:9857]	10.4276	5.56058
ENSG00000111674	-0.967203074890142	0.107184	1	no	12:+:6913745-6923698	ENSG00000111674	2026	U3KQQ1,F5H0C8,F5H1C3,P09104,U3KQP4,Q6FHV6	ENO2	enolase 2 [Source:HGNC Symbol%3BAcc:HGNC:3353]	8.18417	15.7893
ENSG00000114315	-1.00456866811681	0.107203	1	no	3:+:194136148-194138732	ENSG00000114315	3280	Q14469,Q8IXV0,A0A0B4J2D5	HES1	hes family bHLH transcription factor 1 [Source:HGNC Symbol%3BAcc:HGNC:5192]	11.9636	23.6865
ENSG00000223510	1.84226	0.107232	1	no	17:-:14235673-14236862	ENSG00000223510	146822	F2Z3C1,Q96T59	CDRT15	CMT1A duplicated region transcript 15 [Source:HGNC Symbol%3BAcc:HGNC:14395]	2.76304	0.7604
ENSG00000181704	0.916685	0.107354	1	no	X:+:68498562-68537282	ENSG00000181704	286451	Q96EC8,B1AV70	YIPF6	Yip1 domain family member 6 [Source:HGNC Symbol%3BAcc:HGNC:28304]	13.6762	7.14904
ENSG00000146556	-1.27321668041413	0.107537	1	no	2:+:113588550-113599043	ENSG00000146556	375260	Q6VEQ5	WASH2P	WASP family homolog 2%2C pseudogene [Source:HGNC Symbol%3BAcc:HGNC:33145]	1.57659	3.76034
ENSG00000145012	0.855972	0.107593	1	no	3:+:188153284-188890671	ENSG00000145012	4026	C9JUT4,C9JIY7,C9J1K7,B7ZLW0,C9JXK9,C9J3U9,C9J4E3,C9J2R5,C9JE51,A0A087WZF1,C9JT42,C9J5C8,Q93052	LPP	LIM domain containing preferred translocation partner in lipoma [Source:HGNC Symbol%3BAcc:HGNC:6679]	12.3306	6.72268
ENSG00000072818	-1.38451032484122	0.107693	1	no	17:+:7336529-7351477	ENSG00000072818	9744	I3L268,I3L0K9,Q15027	ACAP1	ArfGAP with coiled-coil%2C ankyrin repeat and PH domains 1 [Source:HGNC Symbol%3BAcc:HGNC:16467]	0.37872	0.97572
ENSG00000116353	-1.08408242126889	0.107753	1	no	1:-:29192657-29230942	ENSG00000116353	51102	Q9BV79,H3BM30	MECR	mitochondrial trans-2-enoyl-CoA reductase [Source:HGNC Symbol%3BAcc:HGNC:19691]	3.19319	6.68032
ENSG00000082269	1.01034	0.107772	1	no	6:+:70412941-70561174	ENSG00000082269	57579	D6RFG9,D6RCC7,Q9P2D6,H7BXC5,D6REA8,D6RC17	FAM135A	family with sequence similarity 135 member A [Source:HGNC Symbol%3BAcc:HGNC:21084]	4.46307	2.18636
ENSG00000287445	-1.40390005026359	0.107853	1	no	1:-:212430269-212432775	ENSG00000287445	-	-	-	novel transcript	1.48867	3.88728
ENSG00000186577	-1.25843346261367	0.108084	1	no	6:-:34246381-34249108	ENSG00000186577	221491	Q86T20,A0A2U3TZT1,G8JLJ3	SMIM29	small integral membrane protein 29 [Source:HGNC Symbol%3BAcc:HGNC:1340]	2.65943	6.27836
ENSG00000120913	-1.02670060297039	0.1082	1	no	8:+:22578279-22598025	ENSG00000120913	64236	C9K0F0,C9J0X3,F8WFB8,Q96JY6,C9JS55,A0A087WXJ0,C9JSR2,A0A087WVI1,A0A087WU48,C9J760,B3KPU0,A0A087WUQ1	PDLIM2	PDZ and LIM domain 2 [Source:HGNC Symbol%3BAcc:HGNC:13992]	1.61201	3.24091
ENSG00000214063	-1.02231925374475	0.108219	1	no	11:+:842812-867116	ENSG00000214063	7106	A8MVV6,O14817,E9PPX8,J3KQ42,J3KNL1,A0A024RCE1,E9PN41,E9PMX4,E9PSH3	TSPAN4	tetraspanin 4 [Source:HGNC Symbol%3BAcc:HGNC:11859]	3.54412	7.10377
ENSG00000256981	2.74915	0.108288	1	no	12:-:11158785-11159694	ENSG00000256981	-	-	-	taste receptor%2C type 2%2C member 18 pseudogene	0.98554	0.14465
ENSG00000169607	0.909805	0.108339	1	no	2:-:112736349-112764664	ENSG00000169607	150468	F8WBE0,L8E9M3,Q8IYA6	CKAP2L	cytoskeleton associated protein 2 like [Source:HGNC Symbol%3BAcc:HGNC:26877]	22.7273	11.9372
ENSG00000167552	1.02535	0.108357	1	no	12:-:49184686-49189080	ENSG00000167552	7846	Q71U36,F8VQQ4,F8W0F6,A0A7P0Z4A1,F8VRZ4	TUBA1A	tubulin alpha 1a [Source:HGNC Symbol%3BAcc:HGNC:20766]	10.7599	5.21647
ENSG00000165233	-0.99570600441188	0.108392	1	no	9:+:93096217-93113283	ENSG00000165233	84270	Q96LW7	CARD19	caspase recruitment domain family member 19 [Source:HGNC Symbol%3BAcc:HGNC:28148]	8.39997	16.529
ENSG00000143369	-1.12338795820342	0.10844	1	no	1:+:150508062-150513789	ENSG00000143369	1893	Q2QKP8,C8CHS3,Q16610	ECM1	extracellular matrix protein 1 [Source:HGNC Symbol%3BAcc:HGNC:3153]	3.02505	6.50335
ENSG00000073417	0.988313	0.108756	1	no	15:+:84980440-85139145	ENSG00000073417	5151	O60658,H0YNP3,H0YKR1,Q86XV4,A0A024RC53,E9PIJ0	PDE8A	phosphodiesterase 8A [Source:HGNC Symbol%3BAcc:HGNC:8793]	6.8275	3.39611
ENSG00000187840	-0.898087696555053	0.108818	1	no	8:+:38030534-38060365	ENSG00000187840	1978	Q13541	EIF4EBP1	eukaryotic translation initiation factor 4E binding protein 1 [Source:HGNC Symbol%3BAcc:HGNC:3288]	86.8301	159.681
ENSG00000134030	-0.96805679890766	0.108828	1	no	18:+:48539031-48863217	ENSG00000134030	9811	K7EQS5,K7EPK6,K7EK08,K7EQS9,O43310	CTIF	cap binding complex dependent translation initiation factor [Source:HGNC Symbol%3BAcc:HGNC:23925]	4.09646	7.90777
ENSG00000164294	1.00368	0.108882	1	no	5:+:55160167-55167297	ENSG00000164294	493869	E7ETY7,J3KNB5,Q8TED1	GPX8	glutathione peroxidase 8 (putative) [Source:HGNC Symbol%3BAcc:HGNC:33100]	11.8691	5.84136
ENSG00000275318	1.88665	0.108953	1	no	9:-:92840955-92841688	ENSG00000275318	-	-	-	novel zinc finger protein pseudogene	2.68807	0.71735
ENSG00000167767	0.892726	0.108981	1	no	12:-:52168996-52192014	ENSG00000167767	144501	Q6KB66	KRT80	keratin 80 [Source:HGNC Symbol%3BAcc:HGNC:27056]	35.0734	18.6411
ENSG00000205339	0.834575	0.109068	1	no	11:+:9384652-9448127	ENSG00000205339	10527	E9PLJ0,E9PLB2,L8E8A9,O95373	IPO7	importin 7 [Source:HGNC Symbol%3BAcc:HGNC:9852]	74.4547	41.1995
ENSG00000169692	-1.00656455271821	0.109098	1	no	9:-:136673143-136687457	ENSG00000169692	10555	A0A024R8F9,Q96IS9,O15120,A0A024R8I7,Q8WUW2	AGPAT2	1-acylglycerol-3-phosphate O-acyltransferase 2 [Source:HGNC Symbol%3BAcc:HGNC:325]	12.6301	25.0406
ENSG00000185201	-1.23409034912431	0.10911	1	no	11:+:303655-309397	ENSG00000185201	10581	Q6IBB0,A0A7P0TB81,A0A7P0TA08,R4GNC9,E9PQN9,A0A7P0TAK5,H0YCL2,A0A7P0T9Q3,A0A7P0T953,A0A7P0T856,Q01629	IFITM2	interferon induced transmembrane protein 2 [Source:HGNC Symbol%3BAcc:HGNC:5413]	3.65003	8.47279
ENSG00000173674	0.869635	0.109248	1	no	X:-:20124525-20141838	ENSG00000173674	1964	L8E8T0,X6RAC9,P47813	EIF1AX	eukaryotic translation initiation factor 1A X-linked [Source:HGNC Symbol%3BAcc:HGNC:3250]	49.725	26.8546
ENSG00000133641	1.01075	0.10925	1	no	12:+:88033846-88050160	ENSG00000133641	91298	G3V1X7,Q8N999	C12orf29	chromosome 12 open reading frame 29 [Source:HGNC Symbol%3BAcc:HGNC:25322]	7.04007	3.4478
ENSG00000155792	-1.48958302674664	0.109277	1	no	8:+:119873717-120050918	ENSG00000155792	64798	Q8TB45	DEPTOR	DEP domain containing MTOR interacting protein [Source:HGNC Symbol%3BAcc:HGNC:22953]	0.66002	1.82895
ENSG00000122359	-0.852062715869573	0.109359	1	no	10:-:80150889-80205572	ENSG00000122359	311	Q6ICS0,H0Y6E1,Q5T0G7,Q5T0G8,P50995	ANXA11	annexin A11 [Source:HGNC Symbol%3BAcc:HGNC:535]	20.3043	36.1673
ENSG00000066697	0.96289	0.109603	1	no	9:+:100427143-100451734	ENSG00000066697	91283	Q96H12,X6RL08,X6R907	MSANTD3	Myb/SANT DNA binding domain containing 3 [Source:HGNC Symbol%3BAcc:HGNC:23370]	20.3963	10.3258
ENSG00000121058	0.983163	0.109612	1	no	17:-:56938199-56961050	ENSG00000121058	8161	I3L369,P38432	COIL	coilin [Source:HGNC Symbol%3BAcc:HGNC:2184]	18.5477	9.25893
ENSG00000150961	0.994832	0.109646	1	no	4:-:118722823-118838683	ENSG00000150961	9871	E9PC44,D6RGJ5,O94855,E9PG84,D6RAE2,D6RBM1,Q4W5D3,E9PDM8,Q49AI3	SEC24D	SEC24 homolog D%2C COPII coat complex component [Source:HGNC Symbol%3BAcc:HGNC:10706]	5.10498	2.52785
ENSG00000119669	-0.954486285485818	0.109686	1	no	14:-:77024543-77028708	ENSG00000119669	64207	Q9H1B7	IRF2BPL	interferon regulatory factor 2 binding protein like [Source:HGNC Symbol%3BAcc:HGNC:14282]	8.95546	17.1257
ENSG00000105357	-1.04226224557426	0.109694	1	no	19:+:50188186-50310542	ENSG00000105357	79784	A1L2Z2,Q7Z406,A0A2R8Y454,A0A0C4DFM8,M0QY43,A0A2R8Y4C3	MYH14	myosin heavy chain 14 [Source:HGNC Symbol%3BAcc:HGNC:23212]	1.64483	3.34276
ENSG00000118046	-0.917557728214219	0.109721	1	no	19:+:1177558-1228431	ENSG00000118046	6794	A0A087WT72,Q15831,D4P556,K7EQN8,A0A0S2Z4D1,K7EP59,K7EMR0,Q5ZEZ1,A0A1B0GUW2,Q9NS52,A0A0S2Z4C7	STK11	serine/threonine kinase 11 [Source:HGNC Symbol%3BAcc:HGNC:11389]	6.46002	12.0414
ENSG00000103978	0.912349	0.109747	1	no	15:-:42210447-42273584	ENSG00000103978	25963	H3BTS6,H3BPJ4,Q8NBN3,H3BSZ0,H3BM87,H3BRG0,H3BMU0,H3BUZ1	TMEM87A	transmembrane protein 87A [Source:HGNC Symbol%3BAcc:HGNC:24522]	20.5104	10.7538
ENSG00000120686	0.907618	0.109809	1	no	13:+:38349849-38363619	ENSG00000120686	51569	H0Y614,P61960	UFM1	ubiquitin fold modifier 1 [Source:HGNC Symbol%3BAcc:HGNC:20597]	27.7251	14.5843
ENSG00000205885	-1.01377368861456	0.109822	1	no	12:+:7108052-7122501	ENSG00000205885	283314	-	C1RL-AS1	C1RL antisense RNA 1 [Source:HGNC Symbol%3BAcc:HGNC:27461]	3.51239	6.99859
ENSG00000105281	-0.849046648298246	0.109928	1	no	19:-:46774883-46788594	ENSG00000105281	6510	M0R144,M0QX44,Q15758,M0QXM4,Q71UA6	SLC1A5	solute carrier family 1 member 5 [Source:HGNC Symbol%3BAcc:HGNC:10943]	54.0292	96.0391
ENSG00000025156	1.05574	0.109955	1	no	6:+:122399551-122433119	ENSG00000025156	3298	V9GZ44,L8E7P1,Q9BS48,Q03933	HSF2	heat shock transcription factor 2 [Source:HGNC Symbol%3BAcc:HGNC:5225]	11.9268	5.66168
ENSG00000089351	-1.01938454055275	0.11018	1	no	19:+:34994784-35026471	ENSG00000089351	57655	M0R0J9,M0QZ12,S4R3I2,Q96CP6	GRAMD1A	GRAM domain containing 1A [Source:HGNC Symbol%3BAcc:HGNC:29305]	3.43185	6.86476
ENSG00000166508	-0.831873976889817	0.110182	1	no	7:-:100092728-100101940	ENSG00000166508	4176	B2RBA6,H0YH42,B3KUD7,A0A0S2Z441,Q9H4N9,A0A0S2Z4A5,B4DDF5,P33993,C6EMX8,C9J8M6	MCM7	minichromosome maintenance complex component 7 [Source:HGNC Symbol%3BAcc:HGNC:6950]	68.7725	120.8
ENSG00000198753	-1.0249037802871	0.110201	1	no	X:+:153764196-153779346	ENSG00000198753	5365	H7BZV5,H7C3L0,H7C0P4,Q9ULL4	PLXNB3	plexin B3 [Source:HGNC Symbol%3BAcc:HGNC:9105]	2.76462	5.55128
ENSG00000117984	-0.947500325037061	0.110338	1	no	11:-:1752752-1764573	ENSG00000117984	1509	A0A7I2V2N3,A0A1B0GW44,A0A1B0GWE8,V9HWI3,A0A1B0GVP3,F8WD96,A0A1B0GVD5,C9JH19,A0A1B0GV23,F8W787,A0A0S2Z3L4,P07339	CTSD	cathepsin D [Source:HGNC Symbol%3BAcc:HGNC:2529]	6.9266	13.1819
ENSG00000175279	1.71673	0.110367	1	no	1:+:10430433-10442808	ENSG00000175279	378708	K7ESB0,A0A0U1RQL5,Q8N2Z9	CENPS	centromere protein S [Source:HGNC Symbol%3BAcc:HGNC:23163]	1.50499	0.45183
ENSG00000180953	1.71673	0.110367	1	no	15:-:79898840-79923702	ENSG00000180953	400410	Q9HBF5	ST20	suppressor of tumorigenicity 20 [Source:HGNC Symbol%3BAcc:HGNC:33520]	1.62994	0.48935
ENSG00000105607	-1.0330768897183	0.11045	1	no	19:+:12891160-12914207	ENSG00000105607	2639	A0A2H4G235,A0A2H4FX81,A0A1L3A5T2,A0A024R7F9,A0A2H4FX57,A0A2H4FWZ7,A0A2H4FX52,K7EKH1,Q36741,K7ESA6,A0A2L2DH10,A0A2H4G0V0,A0A1L3A5U7,K7ES74,K7ERX1,A0A2L2DH26,A0A2L2DH19,K7EQ99,A0A2L2DH39,G8FL39,A0A2H4FX55,A0A2L2DH21,A0A2L2DH25,A0A2H4G1S8,A0A2H4FX70,A0A2L2DH18,A0A2H4G245,A0A1D6XXQ4,Q92947,K7EKT3,K7ER63	GCDH	glutaryl-CoA dehydrogenase [Source:HGNC Symbol%3BAcc:HGNC:4189]	4.51182	9.1111
ENSG00000165501	1.18621	0.110473	1	no	14:+:49598761-49614672	ENSG00000165501	122769	G3V5H2,Q96L50,Q6P393	LRR1	leucine rich repeat protein 1 [Source:HGNC Symbol%3BAcc:HGNC:19742]	6.87771	2.98256
ENSG00000257596	1.57161	0.110568	1	no	12:+:54262615-54279063	ENSG00000257596	112935960	-	SCAT2	S-phase cancer associated transcript 2 [Source:HGNC Symbol%3BAcc:HGNC:53976]	5.12478	1.70139
ENSG00000149418	-0.834578470973641	0.110589	1	no	11:+:130159782-130210362	ENSG00000149418	6768	Q8WVC1,Q9Y5Y6	ST14	ST14 transmembrane serine protease matriptase [Source:HGNC Symbol%3BAcc:HGNC:11344]	63.7693	112.222
ENSG00000135315	1.15038	0.110694	1	no	6:-:84124241-84227643	ENSG00000135315	22832	Q5TB80,F6V2J0	CEP162	centrosomal protein 162 [Source:HGNC Symbol%3BAcc:HGNC:21107]	3.40281	1.51276
ENSG00000139324	0.918593	0.110698	1	no	12:+:88142296-88199887	ENSG00000139324	160418	L8ECP4,F8VR71,F8W044,F8VRY4,Q6ZXV5	TMTC3	transmembrane O-mannosyltransferase targeting cadherins 3 [Source:HGNC Symbol%3BAcc:HGNC:26899]	14.0925	7.35692
ENSG00000085224	0.862809	0.110728	1	no	X:-:77504880-77786233	ENSG00000085224	546	Q86U63,A0A096LNX6,A0A096LNL7,A0A087WWG0,L8E6W5,A0A096LNR8,H0Y3T0,Q5JX93,A0A096LPG6,A0A068A230,A0A067XLH7,A0A096LNN3,A0A096LNW1,L8E8D0,A4LAA3,Q5H9A3,P46100,A0A6Q8PHA4,A0A096LNL6,A0A096LNL9,A0A096LP59,A0A068A261	ATRX	ATRX chromatin remodeler [Source:HGNC Symbol%3BAcc:HGNC:886]	10.2251	5.54843
ENSG00000114098	0.971454	0.110863	1	no	3:+:138187248-138298384	ENSG00000114098	25852	B7Z637,G5E9V7,H7C5B7,G5E9V6,C9J8P8,C9JBY2,C9J625,C9J2I1,H7C4J4,Q8IUR7,H7C5H2,C9JAA7	ARMC8	armadillo repeat containing 8 [Source:HGNC Symbol%3BAcc:HGNC:24999]	6.09858	3.06919
ENSG00000158290	0.854017	0.111069	1	no	X:-:120505920-120604074	ENSG00000158290	8450	A0A669KAX4,A0A669KAU9,A0A7P0T8W4,K4DI93,A0A7P0TAF9,A0A7P0T954,A0A7P0T9R8,A0A7P0T9C8,A0A7P0T809,A0A7P0T9L3,A0A669KBG9,A0A7P0TAQ3,A0A7P0Z4E4,A0A7P0T8P8,A0A7P0Z4G9,A0A7P0T9D0,A0A7P0T9P5,Q13620,A0A7P0Z439,A0A7P0T894	CUL4B	cullin 4B [Source:HGNC Symbol%3BAcc:HGNC:2555]	8.06088	4.40078
ENSG00000109321	-1.1297250868246	0.11115	1	no	4:+:74445136-74455005	ENSG00000109321	374	D6RFX5,P15514	AREG	amphiregulin [Source:HGNC Symbol%3BAcc:HGNC:651]	5.68033	12.2655
ENSG00000182199	-0.87484123786112	0.111161	1	no	12:+:57229573-57234935	ENSG00000182199	6472	G3V2D2,G3V4T0,G3V2W0,G3V3Y8,G3V2Y1,H0YIZ0,G3V241,Q5BJF5,V9HW06,G3V5L0,A0A0S2Z4J2,B4DLV4,G3V2E4,G3V2Y4,G3V3C6,G3V4W5,G3V540,P34897,G3V4X0,A0A024RB99	SHMT2	serine hydroxymethyltransferase 2 [Source:HGNC Symbol%3BAcc:HGNC:10852]	21.9001	39.6307
ENSG00000117625	1.06369	0.111185	1	no	1:+:211258377-211316385	ENSG00000117625	55758	E9PPC5,H0YDD7,Q9P2K3,E9PQE5,E9PR63,B4DV59,H0YDR8,H0YF22	RCOR3	REST corepressor 3 [Source:HGNC Symbol%3BAcc:HGNC:25594]	3.28143	1.54915
ENSG00000179912	-1.05614132298639	0.11127	1	no	12:-:57253762-57431005	ENSG00000179912	22864	H7C0E9,B5MCU0,H0YIX9,Q9Y2K5,A0A0U1RRA6,A0A024RB92,B5MCG9,C9J7N6	R3HDM2	R3H domain containing 2 [Source:HGNC Symbol%3BAcc:HGNC:29167]	2.53215	5.19579
ENSG00000072274	0.834029	0.111353	1	no	3:-:196027183-196082096	ENSG00000072274	7037	P02786,F8WBE5,H7C3V5,G3V0E5	TFRC	transferrin receptor [Source:HGNC Symbol%3BAcc:HGNC:11763]	57.6489	31.912
ENSG00000222020	-2.47966755788156	0.111481	1	no	2:+:239401436-239402364	ENSG00000222020	101928111	-	HDAC4-AS1	HDAC4 antisense RNA 1 [Source:HGNC Symbol%3BAcc:HGNC:54064]	0.29261	1.61053
ENSG00000240972	-2.47966755788156	0.111481	1	no	22:+:23894383-23895227	ENSG00000240972	4282	A6MUU8,I4AY87,P14174,P03971	MIF	macrophage migration inhibitory factor [Source:HGNC Symbol%3BAcc:HGNC:7097]	0.24571	1.3524
ENSG00000176919	-2.47966755788156	0.111481	1	no	9:+:136945185-136946975	ENSG00000176919	733	A0A3B3ITK5,A0A3B3ITY0,P07360	C8G	complement C8 gamma chain [Source:HGNC Symbol%3BAcc:HGNC:1354]	0.1557	0.85699
ENSG00000265511	-2.47966755788156	0.111481	1	no	17:+:17507351-17508308	ENSG00000265511	-	-	-	novel transcript	0.22562	1.24183
ENSG00000178297	-1.29132261737279	0.111845	1	no	19:+:2360238-2426239	ENSG00000178297	360200	A0A3B3IU58,Q7Z410	TMPRSS9	transmembrane serine protease 9 [Source:HGNC Symbol%3BAcc:HGNC:30079]	0.92557	2.23547
ENSG00000108839	-1.40010030056324	0.111853	1	no	17:+:6996049-7010754	ENSG00000108839	239	P18054,K7ENN9	ALOX12	arachidonate 12-lipoxygenase%2C 12S type [Source:HGNC Symbol%3BAcc:HGNC:429]	0.92504	2.40915
ENSG00000116604	-0.993813202173326	0.111881	1	no	1:-:156463727-156500779	ENSG00000116604	4209	Q14814,A0A0G2JLL8,Q4LE66,Q05BX2	MEF2D	myocyte enhancer factor 2D [Source:HGNC Symbol%3BAcc:HGNC:6997]	3.81272	7.49263
ENSG00000231638	1.63581	0.111926	1	no	7:-:43508728-43522542	ENSG00000231638	100506895	-	LUARIS	lncRNA upregulator of antiviral response interferon signaling [Source:HGNC Symbol%3BAcc:HGNC:40992]	1.0662	0.33856
ENSG00000126822	-0.893056666336132	0.112014	1	no	14:+:64704102-64750249	ENSG00000126822	26030	G3V3I3,G3V311,A0A0U1RR71,A0A2X0SFH4,G3V2V2,A1L390,G3V278	PLEKHG3	pleckstrin homology and RhoGEF domain containing G3 [Source:HGNC Symbol%3BAcc:HGNC:20364]	6.06951	11.123
ENSG00000276115	2.01219	0.112175	1	no	12:+:32352349-32354144	ENSG00000276115	-	-	-	novel transcript%2C sense intronic to BICD1	0.89883	0.21988
ENSG00000144642	1.13772	0.112192	1	no	3:+:28574791-30010391	ENSG00000144642	27303	Q6XE24,A0A1B0GTI7,C9JIJ9,A0A1B0GUW5,C9J9B2	RBMS3	RNA binding motif single stranded interacting protein 3 [Source:HGNC Symbol%3BAcc:HGNC:13427]	1.0507	0.47122
ENSG00000272800	1.74038	0.112336	1	no	2:+:183178806-183215414	ENSG00000272800	-	-	-	novel transcript	1.30183	0.38449
ENSG00000163378	0.992286	0.112399	1	no	3:-:68975217-69013684	ENSG00000163378	285203	C9J4G5,Q5NDL2,F5H225,Q8N329,C9JQM7	EOGT	EGF domain specific O-linked N-acetylglucosamine transferase [Source:HGNC Symbol%3BAcc:HGNC:28526]	9.02688	4.47776
ENSG00000267568	2.42722	0.112498	1	no	17:-:76950317-76969156	ENSG00000267568	-	-	-	novel transcript	1.11063	0.20377
ENSG00000271161	2.42722	0.112498	1	no	3:+:47499841-47500407	ENSG00000271161	106480322	-	BOLA2P2	bolA family member 2 pseudogene 2 [Source:HGNC Symbol%3BAcc:HGNC:51438]	1.89807	0.34824
ENSG00000229587	2.42722	0.112498	1	no	9:-:75009828-75016036	ENSG00000229587	-	-	-	novel transcript	1.60628	0.2947
ENSG00000101439	-0.898854461540524	0.112513	1	no	20:-:23626706-23638473	ENSG00000101439	1471	P01034	CST3	cystatin C [Source:HGNC Symbol%3BAcc:HGNC:2475]	18.375	33.8097
ENSG00000168003	-0.818744192553925	0.112548	1	no	11:+:62856004-62888880	ENSG00000168003	6520	A0A7P0Z4P5,A0A7P0T8F1,A0A7P0Z4A0,H0YH36,F5H0E2,F5H056,F5GZS6,F5GZR9,A0A7P0TAT7,A0A7P0T9F7,A0A7P0TBF8,F5H867,A0A7P0TAS6,F5GZI0,A0A7P0T8U7,A0A7P0T853,A0A7P0TAN7,P08195,A0A024R599,J3KPF3,H0YFS2,H0YFX4	SLC3A2	solute carrier family 3 member 2 [Source:HGNC Symbol%3BAcc:HGNC:11026]	72.875	126.846
ENSG00000132879	-1.10083707175972	0.112633	1	no	1:+:11654375-11663327	ENSG00000132879	93611	B7Z1P2,R4GMZ8,A0A024R4J6,A0A0A0MSI6,R4GNH4,A0A024R4F9,Q9H4M3	FBXO44	F-box protein 44 [Source:HGNC Symbol%3BAcc:HGNC:24847]	3.06828	6.49399
ENSG00000142544	-1.09466078037081	0.112974	1	no	19:-:51097606-51108409	ENSG00000142544	90353	Q7Z7A3	CTU1	cytosolic thiouridylase subunit 1 [Source:HGNC Symbol%3BAcc:HGNC:29590]	5.25897	11.083
ENSG00000234420	1.08266	0.113004	1	no	10:-:42513510-42552822	ENSG00000234420	100129482	-	ZNF37BP	zinc finger protein 37B%2C pseudogene [Source:HGNC Symbol%3BAcc:HGNC:13103]	2.50676	1.16797
ENSG00000242147	-1.50169386421156	0.11311	1	no	10:-:5594984-5632566	ENSG00000242147	105376382	-	LASTR	lncRNA associated with SART3 regulation of splicing [Source:HGNC Symbol%3BAcc:HGNC:54143]	0.29292	0.81853
ENSG00000198015	0.881789	0.113324	1	no	12:+:93467514-93516214	ENSG00000198015	28977	Q9Y6G3,A0A024RBG3,J3KP21,S4R360,J3KPP0,S4R2Z7,F8VVR0	MRPL42	mitochondrial ribosomal protein L42 [Source:HGNC Symbol%3BAcc:HGNC:14493]	9.32562	4.99418
ENSG00000159352	-0.852225162664145	0.113486	1	no	1:+:151254709-151267479	ENSG00000159352	5710	A6PVX3,H7C2J9,P55036,H0Y3Y9,Q5VWC4,H0Y561	PSMD4	proteasome 26S subunit%2C non-ATPase 4 [Source:HGNC Symbol%3BAcc:HGNC:9561]	45.8364	81.6558
ENSG00000121900	-0.943339832411277	0.11366	1	no	1:-:32894594-32901438	ENSG00000121900	113452	Q969K7	TMEM54	transmembrane protein 54 [Source:HGNC Symbol%3BAcc:HGNC:24143]	26.5823	50.4427
ENSG00000089693	-0.835283970900853	0.11374	1	no	12:-:6747996-6767475	ENSG00000089693	8079	F5H800,F5H7L5,F5H0Y3,Q5U0N1,Q15773	MLF2	myeloid leukemia factor 2 [Source:HGNC Symbol%3BAcc:HGNC:7126]	60.7303	106.926
ENSG00000225663	-1.01404600312506	0.113762	1	no	17:-:81822361-81833302	ENSG00000225663	348262	I3L2L5,I3L317,I3L4Q0,I3L3A7,C9JLW8,I3L3C1	MCRIP1	MAPK regulated corepressor interacting protein 1 [Source:HGNC Symbol%3BAcc:HGNC:28007]	5.2472	10.4572
ENSG00000004766	0.942471	0.113779	1	no	7:+:93232340-93361123	ENSG00000004766	55610	Q96JG6,A0A3B3IRQ5,H0Y7Q2,F2Z3F0,F8WDT1,H7BZP1,C9JA29	VPS50	VPS50 subunit of EARP/GARPII complex [Source:HGNC Symbol%3BAcc:HGNC:25956]	7.6433	3.92465
ENSG00000138182	0.856425	0.113899	1	no	10:+:89701590-89774939	ENSG00000138182	9585	A0A0A0MSJ5,Q96Q89	KIF20B	kinesin family member 20B [Source:HGNC Symbol%3BAcc:HGNC:7212]	32.9532	17.9605
ENSG00000136295	-0.850962421551692	0.114196	1	no	7:+:2631986-2664802	ENSG00000136295	80727	A0A024R816,A8MXJ9,H7C3T6,Q9C0H2	TTYH3	tweety family member 3 [Source:HGNC Symbol%3BAcc:HGNC:22222]	22.5362	40.1123
ENSG00000180900	-0.846935192119571	0.114321	1	no	8:-:143790920-143815773	ENSG00000180900	23513	H0YDF9,A0A0G2JPP5,Q14160,H0YCG0,A0A0G2JMS7,A0A669KAX5,A0A669KB89,A0A0G2JNZ2,A0PJK8	SCRIB	scribble planar cell polarity protein [Source:HGNC Symbol%3BAcc:HGNC:30377]	22.5775	40.0738
ENSG00000111057	-0.812877257774906	0.114341	1	no	12:+:52948871-52952906	ENSG00000111057	3875	F8VZY9,A0A024RAY2,I6L965,P05783	KRT18	keratin 18 [Source:HGNC Symbol%3BAcc:HGNC:6430]	208.454	361.361
ENSG00000138835	-1.08258210342546	0.114355	1	no	9:+:113444731-113597743	ENSG00000138835	5998	A0A024R841,A0A024R833,Q5VXC0,C9J6G2,A0A024R831,H7BXY1,A0A087WUY2,C9J582,H7C539,Q8WVE9,P49796	RGS3	regulator of G protein signaling 3 [Source:HGNC Symbol%3BAcc:HGNC:9999]	0.85394	1.78464
ENSG00000168237	-1.34677328738421	0.114532	1	no	3:+:52287089-52295257	ENSG00000168237	132158	C9J3N5,A1LQE8,C9JA32,A0A0C4DGA0,Q8IVS8	GLYCTK	glycerate kinase [Source:HGNC Symbol%3BAcc:HGNC:24247]	0.62358	1.56511
ENSG00000120802	0.828695	0.114585	1	no	12:+:98515579-98550351	ENSG00000120802	7112	A0A024RBH7,G5E972,A0A024RBE7,H0YJH7,P42167,P42166	TMPO	thymopoietin [Source:HGNC Symbol%3BAcc:HGNC:11875]	49.1512	27.3089
ENSG00000012983	0.949176	0.114609	1	no	14:-:50418501-50561126	ENSG00000012983	11183	G3V3V7,G3V4Q4,G3V5C6,D3DSB5,Q9Y4K4,G3V4T8	MAP4K5	mitogen-activated protein kinase kinase kinase kinase 5 [Source:HGNC Symbol%3BAcc:HGNC:6867]	8.83428	4.51515
ENSG00000095209	0.936742	0.11471	1	no	9:+:105694541-105776629	ENSG00000095209	55151	H7C3B3,A0A0A0MRS4,X6RGH1,H7C4C1,Q9NVV0	TMEM38B	transmembrane protein 38B [Source:HGNC Symbol%3BAcc:HGNC:25535]	16.6528	8.58483
ENSG00000189410	-1.15773946299419	0.114824	1	no	1:-:20719731-20732837	ENSG00000189410	400745	E5RGV2,Q6ZV89,E5RGJ3,J3KQT6,E5RJW5	SH2D5	SH2 domain containing 5 [Source:HGNC Symbol%3BAcc:HGNC:28819]	1.66562	3.66709
ENSG00000182979	-0.865436970220622	0.114943	1	no	14:+:105419820-105470729	ENSG00000182979	9112	F8W9Y9,Q13330,H7C3F3,A0A024R6P5,H0YIT0,E7ESY4,H0Y4T7	MTA1	metastasis associated 1 [Source:HGNC Symbol%3BAcc:HGNC:7410]	14.531	26.1246
ENSG00000137075	0.994478	0.115038	1	no	9:-:36336396-36487548	ENSG00000137075	152006	Q9H0F5	RNF38	ring finger protein 38 [Source:HGNC Symbol%3BAcc:HGNC:18052]	7.29587	3.61361
ENSG00000005448	-0.957616205498779	0.115062	1	no	2:+:74421678-74425755	ENSG00000005448	84058	Q9H977	WDR54	WD repeat domain 54 [Source:HGNC Symbol%3BAcc:HGNC:25770]	11.0061	21.0928
ENSG00000111727	1.05392	0.115164	1	no	12:+:104064531-104106524	ENSG00000111727	29915	F8VU09,Q9Y5Z7	HCFC2	host cell factor C2 [Source:HGNC Symbol%3BAcc:HGNC:24972]	4.38222	2.08288
ENSG00000197122	-0.892363652739165	0.115209	1	no	20:+:37344685-37406050	ENSG00000197122	6714	Q71UK5,P12931	SRC	SRC proto-oncogene%2C non-receptor tyrosine kinase [Source:HGNC Symbol%3BAcc:HGNC:11283]	10.2385	18.7541
ENSG00000168118	1.26853	0.115384	1	no	1:+:229271062-229305894	ENSG00000168118	5867	A0A023HJ61,P20338,A0A024R3U9,A0A087WYT5	RAB4A	RAB4A%2C member RAS oncogene family [Source:HGNC Symbol%3BAcc:HGNC:9781]	3.10687	1.27259
ENSG00000138032	1.05957	0.115393	1	no	2:+:44167969-44244384	ENSG00000138032	5495	O75688,B8ZZF0,Q4J6C0,C9JIR6	PPM1B	protein phosphatase%2C Mg2+/Mn2+ dependent 1B [Source:HGNC Symbol%3BAcc:HGNC:9276]	3.97192	1.88049
ENSG00000246575	-1.36209796150038	0.115414	1	no	2:+:85315041-85316529	ENSG00000246575	-	-	-	retinol saturase (all-trans-retinol 13%2C14-reductase) (RESAT) pseudogene	3.90668	9.90995
ENSG00000213225	-1.54678175374009	0.115792	1	no	2:+:130229379-130232106	ENSG00000213225	643276	-	NOC2LP1	NOC2 like nucleolar associated transcriptional repressor pseudogene 1 [Source:HGNC Symbol%3BAcc:HGNC:52285]	0.46025	1.32696
ENSG00000272391	-0.86981388161869	0.115825	1	no	7:-:75416786-75486299	ENSG00000272391	100101267	A1L4L9,C9JFL1,A8MY32,A8CG34	POM121C	POM121 transmembrane nucleoporin C [Source:HGNC Symbol%3BAcc:HGNC:34005]	10.3319	18.6317
ENSG00000153832	-1.37533089806682	0.115881	1	no	2:+:229922302-230013119	ENSG00000153832	130888	I6L982,Q8NEA4,B8ZZQ1	FBXO36	F-box protein 36 [Source:HGNC Symbol%3BAcc:HGNC:27020]	0.65005	1.66415
ENSG00000287709	-1.42782862636194	0.115885	1	no	5:+:57650678-57679842	ENSG00000287709	-	-	-	novel transcript	1.55415	4.12614
ENSG00000152455	0.957022	0.115918	1	no	10:+:14878820-14904315	ENSG00000152455	79723	C9IYH9,H0Y306,C9JMB4,Q9H5I1,Q5JSS2,G5E9A8	SUV39H2	suppressor of variegation 3-9 homolog 2 [Source:HGNC Symbol%3BAcc:HGNC:17287]	16.8885	8.58483
ENSG00000154813	1.01447	0.115936	1	no	3:-:16257061-16264969	ENSG00000154813	285381	Q96FX2	DPH3	diphthamide biosynthesis 3 [Source:HGNC Symbol%3BAcc:HGNC:27717]	8.42872	4.11724
ENSG00000142330	-1.05820378944328	0.115941	1	no	2:+:240586734-240617705	ENSG00000142330	11132	H7C2P1,B7WPF5,Q9HC96,H7C251	CAPN10	calpain 10 [Source:HGNC Symbol%3BAcc:HGNC:1477]	1.80426	3.7075
ENSG00000173852	0.918739	0.115985	1	no	7:-:34928876-35038271	ENSG00000173852	23333	A0A1B0GW05,H7C1I8,Q2PZI1,H7C3M5	DPY19L1	dpy-19 like C-mannosyltransferase 1 [Source:HGNC Symbol%3BAcc:HGNC:22205]	14.1086	7.36458
ENSG00000178952	-0.818592051366528	0.115986	1	no	16:-:28842411-28846348	ENSG00000178952	7284	P49411,H3BNU3,A0A384ME17	TUFM	Tu translation elongation factor%2C mitochondrial [Source:HGNC Symbol%3BAcc:HGNC:12420]	136.182	237.013
ENSG00000091136	-0.823538205649597	0.116022	1	no	7:-:107923799-108003213	ENSG00000091136	3912	Q8TAS6,A0A7I2V2T9,A0A7I2V5T9,A0A7I2V2J0,A0A7I2V5X5,C9J296,E9PCS6,A0A7I2V3I5,A0A7I2V3J7,A0A7I2V682,L8E7Q3,E7EPA6,Q75MC8,G3XAI2,A0A7I2V378,A0A7I2V2R2,A0A7I2V4J9,P07942,A0A7I2V407,A0A7I2V5R0	LAMB1	laminin subunit beta 1 [Source:HGNC Symbol%3BAcc:HGNC:6486]	13.4294	23.453
ENSG00000071243	1.07733	0.116106	1	no	7:+:120950763-120977216	ENSG00000071243	54556	A0A0C4DG38,B7ZKQ7,Q9NXR8,E7ET07	ING3	inhibitor of growth family member 3 [Source:HGNC Symbol%3BAcc:HGNC:14587]	4.81763	2.25297
ENSG00000104835	-1.41407921625398	0.116107	1	no	19:-:38915266-38930763	ENSG00000104835	54938	M0QWZ7,M0R259,M0R1C0,Q9NP81,M0R2H5,B4DJM9,A0A024R0H0,M0QX29	SARS2	seryl-tRNA synthetase 2%2C mitochondrial [Source:HGNC Symbol%3BAcc:HGNC:17697]	0.69477	1.82707
ENSG00000263843	-1.41407921625398	0.116107	1	no	17:+:75271369-75273895	ENSG00000263843	100287042	-	MIF4GD-DT	MIF4GD divergent transcript [Source:HGNC Symbol%3BAcc:HGNC:55335]	0.85176	2.23991
ENSG00000186908	0.975036	0.116266	1	no	12:+:76764103-76853696	ENSG00000186908	23390	H0YI74,F8VUG7,Q8IUH5,F8VX48,H0YIK0,H0YHW0,H0YHF0,F8VPW2,H0YIN1,H0YIP7	ZDHHC17	zinc finger DHHC-type palmitoyltransferase 17 [Source:HGNC Symbol%3BAcc:HGNC:18412]	6.15572	3.09026
ENSG00000143942	1.18529	0.116402	1	no	2:+:53767804-53775196	ENSG00000143942	494143	Q8WUX2	CHAC2	ChaC glutathione specific gamma-glutamylcyclotransferase 2 [Source:HGNC Symbol%3BAcc:HGNC:32363]	11.0078	4.77664
ENSG00000132507	-0.808014596635506	0.116495	1	no	17:+:7306999-7312463	ENSG00000132507	1984	I3L397,P63241,I3L504,Q8WXQ9	EIF5A	eukaryotic translation initiation factor 5A [Source:HGNC Symbol%3BAcc:HGNC:3300]	241.695	417.576
ENSG00000061938	-0.911157923041115	0.116496	1	no	3:-:195863364-195911945	ENSG00000061938	10188	A0A5F9ZHJ2,A0A5F9ZHP9,A0A499FJ16,A0A5F9ZHI7,A0A5F9ZGX5,A0A5F9ZH66,A0A5F9ZHB0,A0A5F9ZHK8,A0A5F9ZHD0,A0A5F9ZHP4,A0A5F9ZHL4,A0A5F9ZHC7,C9J1X3,A0A5F9ZI44,A0A5F9ZHX6,A0A5F9ZGY5,A0A5F9ZI29,A0A5F9ZH01,Q07912,A0A5F9ZHQ1	TNK2	tyrosine kinase non receptor 2 [Source:HGNC Symbol%3BAcc:HGNC:19297]	4.08685	7.58414
ENSG00000093010	-0.880799455135183	0.116526	1	no	22:+:19941371-19969975	ENSG00000093010	1312	F2WW53,A0A4D6GIK3,A0A4D6GI41,F8WBW9,B8XPJ8,A0A4D6GIA3,E7EMS6,A0A4D6GL81,A0A4D6GI39,A0A4D6GL07,A0A4D6GI48,A0A1S6YJG6,A0A4D6GL01,A0A4D6GKX6,A0A4D6GI82,F2WW55,A0A286SD53,A0A7I2V370,A0A4D6GI75,A0A7I2V3G7,A0A4D6GI32,A0A4D6GI65,B8XPJ7,E7EUU8,A0A4D6GI07,A3F7Q6,A0A4D6GKQ6,A3F7Q5,P21964,A3F6Y9,H7BZ45,A0A4D6GI63,A0A4D6GIW7,A0A4D6GIL3	COMT	catechol-O-methyltransferase [Source:HGNC Symbol%3BAcc:HGNC:2228]	10.1405	18.4263
ENSG00000104859	-0.927181968755722	0.116553	1	no	19:+:45039045-45070956	ENSG00000104859	11129	F5H0Q6,K7EP11,K7EKR8,K7EKC9,K7EM61,Q8N2M8,A0A0A0MQS2	CLASRP	CLK4 associating serine/arginine rich protein [Source:HGNC Symbol%3BAcc:HGNC:17731]	8.4234	15.8062
ENSG00000262333	-1.64316629016444	0.116579	1	no	17:+:2306761-2307715	ENSG00000262333	440396	-	HNRNPA1P16	heterogeneous nuclear ribonucleoprotein A1 pseudogene 16 [Source:HGNC Symbol%3BAcc:HGNC:39134]	0.9391	2.89457
ENSG00000260793	-1.64316629016444	0.116579	1	no	17:+:44221401-44223710	ENSG00000260793	-	-	-	novel transcript%2C antisense to UBTF	0.44574	1.37391
ENSG00000103260	-0.969667114841623	0.116653	1	no	16:+:715118-719655	ENSG00000103260	79006	J3KMW6,I3L2T3,H3BSC8,H3BUM1,Q9UJH8	METRN	meteorin%2C glial cell differentiation regulator [Source:HGNC Symbol%3BAcc:HGNC:14151]	7.29334	14.0947
ENSG00000163435	-0.930645938229514	0.116663	1	no	1:+:202007945-202017183	ENSG00000163435	1999	Q5SR36,P78545,A0A024R974	ELF3	E74 like ETS transcription factor 3 [Source:HGNC Symbol%3BAcc:HGNC:3318]	5.54127	10.423
ENSG00000186174	-0.861482207077579	0.116855	1	no	11:-:118893875-118925926	ENSG00000186174	283149	E9PNR0,A0A087WZX0,Q86UU0	BCL9L	BCL9 like [Source:HGNC Symbol%3BAcc:HGNC:23688]	9.29979	16.6739
ENSG00000160972	-1.01998803219994	0.11701	1	no	8:+:144477969-144502121	ENSG00000160972	84988	Q96I34,A0A087WWZ0	PPP1R16A	protein phosphatase 1 regulatory subunit 16A [Source:HGNC Symbol%3BAcc:HGNC:14941]	3.21364	6.43096
ENSG00000106333	-1.32463677173894	0.117309	1	no	7:+:100602363-100608175	ENSG00000106333	5118	A4D2D2,Q15113	PCOLCE	procollagen C-endopeptidase enhancer [Source:HGNC Symbol%3BAcc:HGNC:8738]	0.94705	2.34077
ENSG00000213463	0.885123	0.117332	1	no	14:-:70366499-70417090	ENSG00000213463	55333	A0A024R670,P57105	SYNJ2BP	synaptojanin 2 binding protein [Source:HGNC Symbol%3BAcc:HGNC:18955]	17.9444	9.58763
ENSG00000281181	1.09971	0.117462	1	no	21:-:8437629-8438551	ENSG00000281181	-	-	-	novel transcript%2C similar to YY1 associated myogenesis RNA 1 YAM1	23.3845	10.7675
ENSG00000186193	-0.882849253072479	0.117543	1	no	9:-:137062127-137070557	ENSG00000186193	89958	Q86UD0	SAPCD2	suppressor APC domain containing 2 [Source:HGNC Symbol%3BAcc:HGNC:28055]	18.3882	33.4607
ENSG00000156453	-0.930708445156766	0.117598	1	no	5:-:141853090-141879246	ENSG00000156453	5097	H0Y9F5,H0Y9I5,Q08174,D6RAX3,D6RBG2	PCDH1	protocadherin 1 [Source:HGNC Symbol%3BAcc:HGNC:8655]	6.55016	12.3212
ENSG00000215845	-0.988786300619207	0.117612	1	no	1:-:161037631-161038977	ENSG00000215845	100131187	Q8NFU3,R4GNF9	TSTD1	thiosulfate sulfurtransferase like domain containing 1 [Source:HGNC Symbol%3BAcc:HGNC:35410]	18.5311	36.2901
ENSG00000100258	-0.967387653760534	0.117639	1	no	22:-:50502949-50507702	ENSG00000100258	91289	Q9BU23	LMF2	lipase maturation factor 2 [Source:HGNC Symbol%3BAcc:HGNC:25096]	8.75867	16.8998
ENSG00000130511	-0.954120176309931	0.117683	1	no	19:+:18418864-18434562	ENSG00000130511	170463	U3KPY3,V9GYB2,U3KQP2,A0A024R7K9,U3KQ98,M0R338,U3KQ46,U3KQN6,Q9BWG4	SSBP4	single stranded DNA binding protein 4 [Source:HGNC Symbol%3BAcc:HGNC:15676]	10.2329	19.5636
ENSG00000141425	0.947075	0.117686	1	no	18:-:35984387-36067576	ENSG00000141425	55197	Q96P16,A0A0C4DGQ6,K7EQR8,K7ER50,K7EP82	RPRD1A	regulation of nuclear pre-mRNA domain containing 1A [Source:HGNC Symbol%3BAcc:HGNC:25560]	7.47895	3.82802
ENSG00000151422	0.94427	0.117696	1	no	5:+:108747841-109196841	ENSG00000151422	2241	A0A0D9SEV4,D6RAF9,Q05DA5,W0S4B9,P16591,Q6PEJ9	FER	FER tyrosine kinase [Source:HGNC Symbol%3BAcc:HGNC:3655]	4.7673	2.44484
ENSG00000166004	0.923892	0.117717	1	no	11:+:93661682-93730358	ENSG00000166004	85459	H0YDK0,E9PJG3,E9PM20,E9PJY3,Q9C0D2	CEP295	centrosomal protein 295 [Source:HGNC Symbol%3BAcc:HGNC:29366]	8.39401	4.36598
ENSG00000011426	0.805296	0.117739	1	no	7:+:36389821-36453791	ENSG00000011426	54443	H7C1K5,H7C3R2,H7C1C2,H7C167,A0A024RA49,H7C3S1,C9J0G4,H7C0Y6,C9JJT6,Q9NQW6	ANLN	anillin actin binding protein [Source:HGNC Symbol%3BAcc:HGNC:14082]	182.089	102.825
ENSG00000162368	0.838406	0.117904	1	no	1:+:47333790-47378839	ENSG00000162368	51727	E9PJD2,Q5T0D2,A0A494BXC7,P30085	CMPK1	cytidine/uridine monophosphate kinase 1 [Source:HGNC Symbol%3BAcc:HGNC:18170]	69.6479	38.4374
ENSG00000104093	0.929578	0.117969	1	no	15:-:51447711-51622833	ENSG00000104093	23312	A0A024R5V2,H0YLM8,H0YM41,Q8TDJ6,Q8WTV7,L8ECF9	DMXL2	Dmx like 2 [Source:HGNC Symbol%3BAcc:HGNC:2938]	5.38263	2.78865
ENSG00000260708	-1.61717108163149	0.117995	1	no	22:-:46761894-46762563	ENSG00000260708	-	-	-	novel transcript%2C antisense to TBC1D22A	1.4278	4.32231
ENSG00000166479	0.905175	0.118007	1	no	18:-:68673688-68715108	ENSG00000166479	54495	B4DIE3,Q96JJ7,H3BPB3,H3BT89,H3BVI1,Q3B7X1,H3BRY0	TMX3	thioredoxin related transmembrane protein 3 [Source:HGNC Symbol%3BAcc:HGNC:24718]	12.9823	6.84066
ENSG00000174173	0.915468	0.118139	1	no	3:+:101561868-101566446	ENSG00000174173	54931	Q7L0Y3,C9JVB6	TRMT10C	tRNA methyltransferase 10C%2C mitochondrial RNase P subunit [Source:HGNC Symbol%3BAcc:HGNC:26022]	45.5884	23.8508
ENSG00000160214	-0.928868831217651	0.11823	1	no	21:+:43789513-43805293	ENSG00000160214	8568	P05386,Q6PJJ2,P56182,D6RE82	RRP1	ribosomal RNA processing 1 [Source:HGNC Symbol%3BAcc:HGNC:18785]	9.15614	17.2013
ENSG00000104290	0.96964	0.118262	1	no	8:+:28494205-28574267	ENSG00000104290	7976	E5RGI9,O00144,Q9NPG1	FZD3	frizzled class receptor 3 [Source:HGNC Symbol%3BAcc:HGNC:4041]	3.69508	1.86193
ENSG00000185324	-0.915169159720116	0.118382	1	no	16:+:89680737-89696354	ENSG00000185324	8558	H3BT74,D6RHH3,H3BSN8,Q9UHL7,D6RA59,D6REZ2,Q15131,F8W872	CDK10	cyclin dependent kinase 10 [Source:HGNC Symbol%3BAcc:HGNC:1770]	6.66774	12.408
ENSG00000129250	-0.834068577806938	0.118413	1	no	17:+:4997950-5028401	ENSG00000129250	10749	L0R5B7,O43896,I3L1B1	KIF1C	kinesin family member 1C [Source:HGNC Symbol%3BAcc:HGNC:6317]	18.7634	33.0082
ENSG00000188976	-0.818104001589336	0.118533	1	no	1:-:944203-959309	ENSG00000188976	26155	Q9Y3T9	NOC2L	NOC2 like nucleolar associated transcriptional repressor [Source:HGNC Symbol%3BAcc:HGNC:24517]	44.7879	77.9231
ENSG00000139618	0.88693	0.118858	1	no	13:+:32315086-32400268	ENSG00000139618	675	Q9H4L3,A0A7G6J4N9,A0A4P8DL22,A0A649UI40,Q8IU77,A0A068BDV3,A0A068BDT0,A0A386IN22,A0A0F6TN97,Q9H4L2,A0A4P8DL54,A0A0F6RAD2,A0A386IP96,A0A386INL2,A0A7G8KP82,H0YE37,A0A248X3Z1,A0A0F6RAU8,A0A649UIZ9,A0A386IPX8,A0A386IPV2,A0A068BDU2,A0A248X3Y9,A0A0F7G9F8,A0A386IPV4,A0A0F6RAD4,A0A386INM2,A0A068BEV8,K4K7W0,A0A386IPI4,A0A068BEU0,A0A590UJU6,A0A6G8IU23,A0A068BC94,Q9H265,A0A386INF6,A0A0F6TMQ7,A0A590UJI7,A0A38…	BRCA2	BRCA2 DNA repair associated [Source:HGNC Symbol%3BAcc:HGNC:1101]	9.20841	4.91387
ENSG00000280433	1.35507	0.118866	1	no	21:-:5155499-5165472	ENSG00000280433	-	-	-	novel protein%2C similar to trafficking protein particle complex 10 TRAPPC10	1.2928	0.49871
ENSG00000188647	0.859797	0.11891	1	no	9:-:69709522-69760011	ENSG00000188647	375743	J3KQP8,X6R9N0,Q7Z6K3,F5GXY1	PTAR1	protein prenyltransferase alpha subunit repeat containing 1 [Source:HGNC Symbol%3BAcc:HGNC:30449]	14.1372	7.68725
ENSG00000153814	1.11417	0.118967	1	no	7:-:27830573-28180795	ENSG00000153814	221895	A0A3B3ISK8,Q86VZ6,C9JWY1,F8WD35,H0Y403,F8WCD3,C9JGY8	JAZF1	JAZF zinc finger 1 [Source:HGNC Symbol%3BAcc:HGNC:28917]	4.57756	2.08673
ENSG00000169100	-0.834004785437437	0.119135	1	no	X:-:1386152-1392113	ENSG00000169100	-	Q6I9V5,P12236	SLC25A6	solute carrier family 25 member 6 [Source:HGNC Symbol%3BAcc:HGNC:10992]	99.9822	175.879
ENSG00000110711	-0.912838147920375	0.119205	1	no	11:+:67468174-67491154	ENSG00000110711	9049	A3RDR6,A7YDK7,A3RDS1,A3RDR7,C0JXB9,A7YDK4,B7SBB1,D0EKE7,A7YDK6,D0EKE4,C8CK05,C0JXB8,D2CVN5,D0EKE5,A3RDR9,A3RDS0,G9I2H4,A7KS94,E9PMH2,D0EKE6,V9GYQ3,E5L4L0,C8CK04,A7KS92,A3RDR8,A7YDK1,A8BQF1,O00170,Q9NWT8,D5LTB3,A7KS93,A5JGZ4,A7YDK2,C8CHN4,A7YDK9	AIP	aryl hydrocarbon receptor interacting protein [Source:HGNC Symbol%3BAcc:HGNC:358]	15.3259	28.474
ENSG00000149609	-1.74270196371535	0.11928	1	no	20:+:33662327-33665619	ENSG00000149609	128864	Q9BQM9	C20orf144	chromosome 20 open reading frame 144 [Source:HGNC Symbol%3BAcc:HGNC:16137]	0.27415	0.90536
ENSG00000105866	1.00641	0.119328	1	no	7:+:21428043-21514822	ENSG00000105866	6671	L0R552,C9JUS7,Q32M51,F8WB93,A0A3B3IRW4,Q02446	SP4	Sp4 transcription factor [Source:HGNC Symbol%3BAcc:HGNC:11209]	5.98372	2.9393
ENSG00000121680	-0.954475354031802	0.119355	1	no	11:-:45909663-45918812	ENSG00000121680	9409	Q9Y5Y5,E9PMS3,E9PSC6,E9PMM3,E9PLS4,E9PP98,E9PQW0	PEX16	peroxisomal biogenesis factor 16 [Source:HGNC Symbol%3BAcc:HGNC:8857]	9.64469	18.4436
ENSG00000239264	-1.19521416841286	0.119573	1	no	6:-:7881517-7910788	ENSG00000239264	81567	Q86UY0,Q8NBS9	TXNDC5	thioredoxin domain containing 5 [Source:HGNC Symbol%3BAcc:HGNC:21073]	1.30245	2.94298
ENSG00000270761	-Inf	0.119693	1	no	6:-:47477243-47477572	ENSG00000270761	118732299	-	CD2AP-DT	CD2AP divergent transcript [Source:HGNC Symbol%3BAcc:HGNC:55263]	0	1.19667
ENSG00000235240	-Inf	0.119693	1	no	3:-:11488300-11488473	ENSG00000235240	-	-	-	microtubule associated serine/threonine kinase 2 (MAST2) pseudogene	0	2.26955
ENSG00000204790	-Inf	0.119693	1	no	9:-:63974762-64004155	ENSG00000204790	-	-	-	COBW domain containing protein pseudogene	0	1.02306
ENSG00000231868	-Inf	0.119693	1	no	1:-:6443034-6447006	ENSG00000231868	-	-	-	novel transcript%2C antisense to ESPN	0	1.12508
ENSG00000202290	-Inf	0.119693	1	no	13:-:97362972-97363101	ENSG00000202290	100873369	-	RNA5SP37	RNA%2C 5S ribosomal pseudogene 37 [Source:HGNC Symbol%3BAcc:HGNC:42613]	0	3.03771
ENSG00000240435	-Inf	0.119693	1	no	16:+:68209442-68209778	ENSG00000240435	100271552	-	RPS12P27	ribosomal protein S12 pseudogene 27 [Source:HGNC Symbol%3BAcc:HGNC:35892]	0	1.17182
ENSG00000227726	-Inf	0.119693	1	no	11:-:70477277-70477592	ENSG00000227726	-	-	-	novel transcript	0	1.917
ENSG00000174099	1.01038	0.119751	1	no	12:+:65278643-65491430	ENSG00000174099	253827	H7C2B7,A0A2R8Y7J8,F5H4C9,H0YFW5,F5H6G9,F5H7C4,F5H199,Q8IXL7	MSRB3	methionine sulfoxide reductase B3 [Source:HGNC Symbol%3BAcc:HGNC:27375]	4.8445	2.37315
ENSG00000223886	-2.74270196371535	0.119882	1	no	7:+:105530209-105530671	ENSG00000223886	-	-	-	ring finger protein 181 (RNF181) pseudogene	0.25827	1.70584
ENSG00000207088	-2.74270196371535	0.119882	1	no	3:-:129397210-129397348	ENSG00000207088	677797	-	SNORA7B	small nucleolar RNA%2C H/ACA box 7B [Source:HGNC Symbol%3BAcc:HGNC:32593]	0.86028	5.68204
ENSG00000259797	-2.74270196371535	0.119882	1	no	16:+:68316801-68319036	ENSG00000259797	-	-	-	novel transcript%2C intronic to PRMT7	0.27939	1.84534
ENSG00000101278	-2.74270196371535	0.119882	1	no	20:-:839447-839977	ENSG00000101278	93144	Q9NQ39	RPS10P5	ribosomal protein S10 pseudogene 5 [Source:HGNC Symbol%3BAcc:HGNC:15795]	0.22519	1.48739
ENSG00000189079	0.950785	0.119915	1	no	12:+:45729706-45908040	ENSG00000189079	196528	Q4G0S8,F8VWP4,A0A087WY37,F8W108,F8WCU9,Q8WV72,Q68CP9	ARID2	AT-rich interaction domain 2 [Source:HGNC Symbol%3BAcc:HGNC:18037]	4.77878	2.43968
ENSG00000188130	-0.923921883909414	0.120026	1	no	22:-:50245450-50261716	ENSG00000188130	6300	B5MDL5,P53778,A8MY48	MAPK12	mitogen-activated protein kinase 12 [Source:HGNC Symbol%3BAcc:HGNC:6874]	4.20417	7.87119
ENSG00000104915	-0.913865674074647	0.12003	1	no	19:-:13144058-13150383	ENSG00000104915	8677	X6R2W0,K7EIY4,F6RTM7,Q5U8S2,K7EQ84,K7EK75,K7EJ05,K7ELY2,O60499,K7EPP9	STX10	syntaxin 10 [Source:HGNC Symbol%3BAcc:HGNC:11428]	24.4017	45.3683
ENSG00000199944	3.30169	0.120136	1	no	6:-:109059509-109059614	ENSG00000199944	106480397	-	RNU6-653P	RNA%2C U6 small nuclear 653%2C pseudogene [Source:HGNC Symbol%3BAcc:HGNC:47616]	6.20453	0.62092
ENSG00000240392	3.30169	0.120136	1	no	14:+:35262462-35263036	ENSG00000240392	641616	-	RPL9P3	ribosomal protein L9 pseudogene 3 [Source:HGNC Symbol%3BAcc:HGNC:23555]	1.14379	0.11446
ENSG00000267758	3.30169	0.120136	1	no	17:+:42268587-42269807	ENSG00000267758	-	-	-	novel transcript	1.32597	0.1327
ENSG00000273373	1.14343	0.120202	1	no	1:+:110370154-110373003	ENSG00000273373	-	-	-	novel transcript%2C antisense to SLC16A4	5.79011	2.58649
ENSG00000197779	1.07311	0.120209	1	no	X:+:47836902-48002561	ENSG00000197779	347344	B1AJV2,L8E7Y0,P51508,B1AJV1	ZNF81	zinc finger protein 81 [Source:HGNC Symbol%3BAcc:HGNC:13156]	2.01929	0.94709
ENSG00000105401	-0.816828264739259	0.12025	1	no	19:-:10391133-10420121	ENSG00000105401	11140	K7EJ06,Q6FG59,A1L0W4,A0A024R7B7,K7EQA9,K7EIU0,K7EL68,K7EKQ2,Q16543	CDC37	cell division cycle 37%2C HSP90 cochaperone [Source:HGNC Symbol%3BAcc:HGNC:1735]	75.1787	130.682
ENSG00000226314	1.52033	0.120327	1	no	6:+:28161769-28169594	ENSG00000226314	651302	-	ZNF192P1	zinc finger protein 192 pseudogene 1 [Source:HGNC Symbol%3BAcc:HGNC:18777]	1.50236	0.51682
ENSG00000112651	-1.37004306670706	0.120477	1	no	6:-:43054029-43059438	ENSG00000112651	51069	Q9BZE1,Q5T653,C9J5E0,A0A024RD44,C9IY40,C9JZW2,C9JZG7	MRPL2	mitochondrial ribosomal protein L2 [Source:HGNC Symbol%3BAcc:HGNC:14056]	1.12914	2.88006
ENSG00000136048	0.988067	0.120556	1	no	12:+:101877580-102012130	ENSG00000136048	55332	A0A0B4J256,H0YHV0,H0YHJ0,Q8N682	DRAM1	DNA damage regulated autophagy modulator 1 [Source:HGNC Symbol%3BAcc:HGNC:25645]	10.5769	5.26202
ENSG00000115112	-0.910351420457367	0.120572	1	no	2:-:121216587-121285202	ENSG00000115112	29842	Q9NZI6	TFCP2L1	transcription factor CP2 like 1 [Source:HGNC Symbol%3BAcc:HGNC:17925]	4.79998	8.90255
ENSG00000122068	0.858456	0.120585	1	no	3:+:197737179-197787596	ENSG00000122068	84248	A0A024R9K4,Q96QD9,H9KVD5,H9KVC6,H9KVC1,H9KVD1	FYTTD1	forty-two-three domain containing 1 [Source:HGNC Symbol%3BAcc:HGNC:25407]	21.025	11.4432
ENSG00000130304	-1.04880509144103	0.120601	1	no	19:+:17468769-17506168	ENSG00000130304	376497	Q6PCB7,Q96DY3,M0QXY2,M0QZC9,B7Z225	SLC27A1	solute carrier family 27 member 1 [Source:HGNC Symbol%3BAcc:HGNC:10995]	1.60332	3.2732
ENSG00000129317	0.909423	0.120648	1	no	12:-:43718992-43758793	ENSG00000129317	83448	F8VWC0,F8VW99,F8VZA0,Q9H0K6,F8VP66,L8EB78	PUS7L	pseudouridine synthase 7 like [Source:HGNC Symbol%3BAcc:HGNC:25276]	6.09667	3.20303
ENSG00000159399	-0.838364155454451	0.120751	1	no	2:+:74834127-74893359	ENSG00000159399	3099	Q53SG7,Q53QX9,E9PB90,P52789	HK2	hexokinase 2 [Source:HGNC Symbol%3BAcc:HGNC:4923]	22.1052	39.0031
ENSG00000159873	0.933635	0.12085	1	no	22:+:28772674-28789301	ENSG00000159873	150275	B0QYH3,F8WBN8,B0QYH1,Q8IWD4	CCDC117	coiled-coil domain containing 117 [Source:HGNC Symbol%3BAcc:HGNC:26599]	15.3135	7.91143
ENSG00000239213	-1.39122959321397	0.120895	1	no	3:-:136835345-136862618	ENSG00000239213	101927597	-	NCK1-DT	NCK1 divergent transcript [Source:HGNC Symbol%3BAcc:HGNC:49645]	0.38043	0.98471
ENSG00000133612	-0.874530616310701	0.120898	1	no	7:+:151085831-151144436	ENSG00000133612	116988	E7ESL9,H7C4U6,L8EB86,C9J975,H7C5G0,H7C4F1,Q86XV5,Q86ST5,Q96P47,H0Y873	AGAP3	ArfGAP with GTPase domain%2C ankyrin repeat and PH domain 3 [Source:HGNC Symbol%3BAcc:HGNC:16923]	6.24931	11.3064
ENSG00000123815	-0.99183423300422	0.120961	1	no	19:-:40691514-40725784	ENSG00000123815	79934	A0A7I2V2R1,A0A7I2V5Z5,M0R3F7,A0A7I2V4T3,A0A7I2V559,M0R0L2,A0A7I2V3W7,M0QZZ2,M0R011,M0R340,A0A7I2V4Z6,M0R001,M0R307,A0A7I2V455,M0R362,A0A7I2V544,M0R0F4,A0A7I2V3G8,M0R2F4,Q96D53,A0A7I2V3Y0	COQ8B	coenzyme Q8B [Source:HGNC Symbol%3BAcc:HGNC:19041]	1.63619	3.21098
ENSG00000105472	-1.93534704165775	0.120977	1	no	19:+:50723364-50725718	ENSG00000105472	6320	V9H0X6,M0R081,Q9Y240	CLEC11A	C-type lectin domain containing 11A [Source:HGNC Symbol%3BAcc:HGNC:10576]	0.29186	1.10154
ENSG00000275882	-1.93534704165775	0.120977	1	no	X:-:154639978-154648275	ENSG00000275882	246210	-	IKBKGP1	inhibitor of nuclear factor kappa B kinase subunit gamma pseudogene 1 [Source:HGNC Symbol%3BAcc:HGNC:24455]	0.39005	1.47214
ENSG00000272086	-2.24520230424453	0.121117	1	no	5:+:32174471-32175272	ENSG00000272086	118597838	-	GOLPH3-DT	GOLPH3 divergent transcript [Source:HGNC Symbol%3BAcc:HGNC:55231]	0.2982	1.39512
ENSG00000274356	-2.24520230424453	0.121117	1	no	9:-:136728953-136729855	ENSG00000274356	-	-	-	ral guanine nucleotide dissociation stimulator (RALGDS) pseudogene	0.58189	2.72236
ENSG00000077312	-0.907455759183855	0.121123	1	no	19:+:40750637-40765389	ENSG00000077312	6626	M0R2B8,P09012,M0QZG7,M0QXK2,M0R0G9,M0R268,M0R221	SNRPA	small nuclear ribonucleoprotein polypeptide A [Source:HGNC Symbol%3BAcc:HGNC:11151]	19.4639	36.0273
ENSG00000105701	-0.831992769617351	0.12113	1	no	19:-:18531751-18544077	ENSG00000105701	23770	U3KQI1,M0R2Q6,M0R304,M0R1Q0,A0A0A0MTJ1,A0A024R7P2,M0R2K9,V9GZ05,U3KQ64,M0R1S6,Q14318	FKBP8	FKBP prolyl isomerase 8 [Source:HGNC Symbol%3BAcc:HGNC:3724]	52.1538	91.6162
ENSG00000267480	1.70476	0.121204	1	no	18:-:12031178-12032181	ENSG00000267480	-	-	-	novel transcript%2C antisense IMPA2	4.53808	1.37379
ENSG00000180818	1.70476	0.121204	1	no	12:+:53985065-53990279	ENSG00000180818	3226	D6RAG4,Q53XI4,A0A024RB66,Q9NYD6	HOXC10	homeobox C10 [Source:HGNC Symbol%3BAcc:HGNC:5122]	1.00867	0.30535
ENSG00000268041	-1.702059979218	0.121237	1	no	19:-:41907704-41928449	ENSG00000268041	390937	A0A1W2PQ73	ERFL	ETS repressor factor like [Source:HGNC Symbol%3BAcc:HGNC:53894]	0.3566	1.14493
ENSG00000168925	-1.702059979218	0.121237	1	no	16:+:75218988-75226338	ENSG00000168925	1504	J3QKZ2,A0A2R8YG87,A0A2R8Y4E9,P17538	CTRB1	chymotrypsinogen B1 [Source:HGNC Symbol%3BAcc:HGNC:2521]	0.32672	1.049
ENSG00000170312	0.84863	0.121264	1	no	10:+:60778331-60794852	ENSG00000170312	983	A0A024QZP7,A0A087WZZ9,P06493,E5RIU6	CDK1	cyclin dependent kinase 1 [Source:HGNC Symbol%3BAcc:HGNC:1722]	48.3363	26.4875
ENSG00000075914	-0.959033611707257	0.121532	1	no	3:+:44975241-45036066	ENSG00000075914	23016	A0A024R2T3,Q15024	EXOSC7	exosome component 7 [Source:HGNC Symbol%3BAcc:HGNC:28112]	5.98026	11.4723
ENSG00000196950	-0.886184890621952	0.12156	1	no	2:+:195575977-195737702	ENSG00000196950	57181	C9J0F5,E7ENT5,E7EV45,F2Z341,Q05C42,Q9ULF5,A0A024R3W5	SLC39A10	solute carrier family 39 member 10 [Source:HGNC Symbol%3BAcc:HGNC:20861]	8.51414	15.5289
ENSG00000271079	1.61987	0.121593	1	no	7:+:143571801-143574387	ENSG00000271079	441294	A4D2H0	CTAGE15	CTAGE family member 15 [Source:HGNC Symbol%3BAcc:HGNC:37295]	1.10935	0.35618
ENSG00000125970	-0.815139829472853	0.121662	1	no	20:+:33993646-34108308	ENSG00000125970	22913	L8E7Y8,Q9UKM9,Q5QPM0,Q5QPM2,Q5QPL9,Q53GL6,Q5QPM1	RALY	RALY heterogeneous nuclear ribonucleoprotein [Source:HGNC Symbol%3BAcc:HGNC:15921]	29.1584	50.6264
ENSG00000179526	-0.987814461551882	0.121708	1	no	8:-:144098633-144108124	ENSG00000179526	81858	Q9H0F6,Q6PJD5,H0YCU2	SHARPIN	SHANK associated RH domain interactor [Source:HGNC Symbol%3BAcc:HGNC:25321]	7.34743	14.379
ENSG00000182150	0.919365	0.121722	1	no	9:+:95871264-96121154	ENSG00000182150	375748	A0A590UJK0,S4R327,H0Y3T7,A0A590UJA1,X6RE28,F2Z2R4,A0A5F9UKL4,A0A590UJ12,A0A590UJ07,A0A590UJI9,A0A590UJV1,Q5T890	ERCC6L2	ERCC excision repair 6 like 2 [Source:HGNC Symbol%3BAcc:HGNC:26922]	2.57746	1.34483
ENSG00000166260	0.9283	0.121778	1	no	17:-:54951902-54968703	ENSG00000166260	1353	I3L4E7,Q9Y6N1,B4DI26	COX11	cytochrome c oxidase copper chaperone COX11 [Source:HGNC Symbol%3BAcc:HGNC:2261]	9.59589	4.97589
ENSG00000173621	-0.965094385051799	0.12184	1	no	11:+:66856647-66860475	ENSG00000173621	78999	Q6PJG9,Q6IPL6,A0A024R5I6,Q6PK41,E7ENX6,Q7L3C2	LRFN4	leucine rich repeat and fibronectin type III domain containing 4 [Source:HGNC Symbol%3BAcc:HGNC:28456]	8.05711	15.5215
ENSG00000205116	-1.19683928268314	0.121844	1	no	1:+:1425871-1430255	ENSG00000205116	643965	A6NKF7	TMEM88B	transmembrane protein 88B [Source:HGNC Symbol%3BAcc:HGNC:37099]	1.69127	3.82586
ENSG00000090060	0.811947	0.121879	1	no	14:+:96501433-96567116	ENSG00000090060	10914	A0A0C4DGK1,P51003,H0YJL4,G3V457,A0A024R6J7,G3XAH6,H0YJ00,G3V3I9,L8ECL5,A0A024R6M3	PAPOLA	poly(A) polymerase alpha [Source:HGNC Symbol%3BAcc:HGNC:14981]	30.8282	17.3284
ENSG00000147689	-1.14556474904809	0.12205	1	no	8:+:123178960-123210079	ENSG00000147689	84985	Q86UY5	FAM83A	family with sequence similarity 83 member A [Source:HGNC Symbol%3BAcc:HGNC:28210]	1.12631	2.45889
ENSG00000260528	-1.24639708281459	0.122068	1	no	16:+:90102271-90178344	ENSG00000260528	100996541	P0CG43	FAM157C	family with sequence similarity 157 member C [Source:HGNC Symbol%3BAcc:HGNC:34081]	0.59521	1.39349
ENSG00000273045	1.3187	0.122207	1	no	2:+:99141707-99151669	ENSG00000273045	150590	A0A3F2YNW3,Q8WU43	C2orf15	chromosome 2 open reading frame 15 [Source:HGNC Symbol%3BAcc:HGNC:28436]	3.71866	1.47113
ENSG00000285812	1.89289	0.122254	1	no	1:+:1097585-1104598	ENSG00000285812	-	-	-	novel transcript%2C antisense to C1orf159	1.58346	0.42075
ENSG00000205744	-1.10781423766251	0.122283	1	no	19:-:6467207-6482557	ENSG00000205744	79958	K7EM80,K7ENM0,K7EMN9,K7EKL5,B3KP66,Q8IV53,K7EM30	DENND1C	DENN domain containing 1C [Source:HGNC Symbol%3BAcc:HGNC:26225]	1.89133	4.02239
ENSG00000196233	0.85622	0.122286	1	no	10:+:96832254-96995956	ENSG00000196233	84458	A0A6Q8PFM9,A0A6Q8PFV7,A0A6Q8PGD6,A0A6Q8PHQ4,A0A6Q8PGL8,A0A6Q8PG71,A0A6Q8PGV7,A0A6Q8PFF1,A0A6Q8PG83,A0A6Q8PGP3,A0A6Q8PG56,A0A6Q8PGQ5,A0A6Q8PFM6,A2VCT1,A0A6Q8PFQ9,A0A6Q8PH28,A0A6Q8PGR8,Q96JN0	LCOR	ligand dependent nuclear receptor corepressor [Source:HGNC Symbol%3BAcc:HGNC:29503]	5.40734	2.94759
ENSG00000077458	0.957738	0.122343	1	no	11:-:95768953-95790409	ENSG00000077458	143684	F5H6T9,F5H215,F5GX09,Q5HYJ3,F5H5F4	FAM76B	family with sequence similarity 76 member B [Source:HGNC Symbol%3BAcc:HGNC:28492]	8.5059	4.32159
ENSG00000129932	-1.01516963595502	0.122372	1	no	19:-:3490821-3500674	ENSG00000129932	83475	Q9BU89,A0A5F9ZGM7	DOHH	deoxyhypusine hydroxylase [Source:HGNC Symbol%3BAcc:HGNC:28662]	7.63925	15.2363
ENSG00000160685	-0.962632867578885	0.122511	1	no	1:+:155002630-155018522	ENSG00000160685	51043	O15156	ZBTB7B	zinc finger and BTB domain containing 7B [Source:HGNC Symbol%3BAcc:HGNC:18668]	5.8219	11.1964
ENSG00000276550	0.836506	0.12253	1	no	15:+:22495570-22590815	ENSG00000276550	400322	-	HERC2P2	hect domain and RLD 2 pseudogene 2 [Source:HGNC Symbol%3BAcc:HGNC:4870]	32.2166	17.8032
ENSG00000122490	-0.991405662167646	0.12255	1	no	18:-:79902420-79951657	ENSG00000122490	80148	X6R488,K7ERV4,K7ERD3,K7EQ76,Q8N2U9,K7EMG2	SLC66A2	solute carrier family 66 member 2 [Source:HGNC Symbol%3BAcc:HGNC:26188]	3.73539	7.32842
ENSG00000161996	-0.901247903027173	0.122555	1	no	16:+:649311-667833	ENSG00000161996	197335	Q96KV7,H0YI59,H0YHV6,H0YHN4,G3V201,F8VUX9,H0YIW5	WDR90	WD repeat domain 90 [Source:HGNC Symbol%3BAcc:HGNC:26960]	4.49525	8.28492
ENSG00000111300	0.876551	0.122567	1	no	12:-:112026689-112108796	ENSG00000111300	80018	Q14CX7,F8W0N5,F8VSB9,H0YHR9	NAA25	N-alpha-acetyltransferase 25%2C NatB auxiliary subunit [Source:HGNC Symbol%3BAcc:HGNC:25783]	12.0822	6.49396
ENSG00000136444	-1.00573636954914	0.122618	1	no	17:+:50478860-50485974	ENSG00000136444	55316	Q9HA92,H0Y9X4,K7EKD3,H0Y934	RSAD1	radical S-adenosyl methionine domain containing 1 [Source:HGNC Symbol%3BAcc:HGNC:25634]	4.19117	8.30468
ENSG00000001631	1.03577	0.122653	1	no	7:-:92198969-92246166	ENSG00000001631	889	C9J3W7,C9JD81,C9J718,C9JD43,C9JXI9,C9JI47,A4D1F7,C9JF32,C9JJM9,C9JIY2,C9JSG7,A0A0C4DG23,C9JEW7,O00522,C9JBN7	KRIT1	KRIT1 ankyrin repeat containing [Source:HGNC Symbol%3BAcc:HGNC:1573]	4.60658	2.21724
ENSG00000125885	0.971782	0.122693	1	no	20:+:5950652-5998977	ENSG00000125885	84515	A0A0S2Z5Q9,A0A0S2Z5R6,Q9UJA3,A0A0S2Z618	MCM8	minichromosome maintenance 8 homologous recombination repair factor [Source:HGNC Symbol%3BAcc:HGNC:16147]	5.88485	2.96095
ENSG00000184470	-0.954498142002658	0.122783	1	no	22:-:19875517-19941820	ENSG00000184470	10587	Q9NNW7,A0A096LPD9,A0A182DWF3,Q17RE6,D3YTF8,A0A096LPK7,A0A096LNY7,E7EWK1,A0A182DWF2,A0A096LPH4,A0A0U1RQX0,A4FTY4,A0A096LP96,A0A096LPB7	TXNRD2	thioredoxin reductase 2 [Source:HGNC Symbol%3BAcc:HGNC:18155]	3.27342	6.25988
ENSG00000174574	0.908716	0.122864	1	no	1:+:38991276-39006059	ENSG00000174574	79647	B4DQP0,H0YEQ5,Q9H9L7	AKIRIN1	akirin 1 [Source:HGNC Symbol%3BAcc:HGNC:25744]	30.1393	15.8421
ENSG00000134871	-0.857325859672056	0.122874	1	no	13:+:110305812-110513209	ENSG00000134871	1284	A0A024RDW8,A0A3B3IS47,A0A087WY39,A0A3B3ITN7,A0A3B3IT80,A0A3B3ITQ8,A2A352,A0A3B3IS04,P08572,A0A3B3IRV2	COL4A2	collagen type IV alpha 2 chain [Source:HGNC Symbol%3BAcc:HGNC:2203]	4.43974	7.93725
ENSG00000162601	0.895927	0.122896	1	no	1:-:58643440-58700077	ENSG00000162601	114803	A0A590UJD8,A0A590UK32,A0A590UJT8,Q5VVJ2,A0A590UJW2	MYSM1	Myb like%2C SWIRM and MPN domains 1 [Source:HGNC Symbol%3BAcc:HGNC:29401]	7.11634	3.77388
ENSG00000054967	-1.01857671532257	0.122989	1	no	11:+:73376399-73397474	ENSG00000054967	84957	F5H2T5,F5GYS9,Q969Z4	RELT	RELT TNF receptor [Source:HGNC Symbol%3BAcc:HGNC:13764]	2.52222	5.04239
ENSG00000105202	-0.844969407392135	0.123099	1	no	19:-:39834458-39846379	ENSG00000105202	2091	M0R299,M0R0P1,M0QXC9,Q96BS4,M0QXL5,M0R2U2,M0R2Q4,M0R2B0,M0R1H0,P22087	FBL	fibrillarin [Source:HGNC Symbol%3BAcc:HGNC:3599]	48.8548	86.5965
ENSG00000114767	-0.949152841182777	0.12318	1	no	3:-:51933429-51941904	ENSG00000114767	9136	O43818	RRP9	ribosomal RNA processing 9%2C U3 small nucleolar RNA binding protein [Source:HGNC Symbol%3BAcc:HGNC:16829]	18.1461	34.5731
ENSG00000162004	-1.33107106587976	0.123281	1	no	16:-:722582-726954	ENSG00000162004	124093	H3BLT8,I3L158,D3DU61,A0A494C131,D3DU63,A2IDD5	CCDC78	coiled-coil domain containing 78 [Source:HGNC Symbol%3BAcc:HGNC:14153]	0.67762	1.68233
ENSG00000124783	0.853504	0.123391	1	no	6:-:7268306-7347446	ENSG00000124783	6745	C9J3L8,P43307,C9JBX5,E9PAL7,A0A3B3IRT8,C9JY01,C9J5W0,C9IZQ1	SSR1	signal sequence receptor subunit 1 [Source:HGNC Symbol%3BAcc:HGNC:11323]	14.2506	7.78275
ENSG00000132359	-0.964582881752383	0.123454	1	no	17:+:2755705-3037741	ENSG00000132359	23108	Q684P5,A0A1B0GV05	RAP1GAP2	RAP1 GTPase activating protein 2 [Source:HGNC Symbol%3BAcc:HGNC:29176]	3.19902	6.16051
ENSG00000228716	0.839708	0.123537	1	no	5:-:80626226-80654983	ENSG00000228716	1719	B0YJ76,A0A024RAQ3,P00374,B4DM58	DHFR	dihydrofolate reductase [Source:HGNC Symbol%3BAcc:HGNC:2861]	45.9228	25.3211
ENSG00000082146	1.12452	0.123572	1	no	2:+:201387858-201480846	ENSG00000082146	55437	Q9C0K7,C9JSU7,H7C3S5,F8WCQ7	STRADB	STE20 related adaptor beta [Source:HGNC Symbol%3BAcc:HGNC:13205]	5.40116	2.44457
ENSG00000197170	0.842261	0.123615	1	no	17:-:67337916-67366605	ENSG00000197170	5718	A0A0S2Z489,O00232,J3KSK1,J3KTJ5,A0A0S2Z476	PSMD12	proteasome 26S subunit%2C non-ATPase 12 [Source:HGNC Symbol%3BAcc:HGNC:9557]	36.1287	19.8856
ENSG00000250778	Inf	0.123978	1	no	7:+:76521611-76522074	ENSG00000250778	-	-	-	pseudogene similar to part of postmeiotic segregation increased 2-like 1 PMS2L1	2.06169	0
ENSG00000201998	Inf	0.123978	1	no	11:+:9428773-9428954	ENSG00000201998	677808	-	SNORA23	small nucleolar RNA%2C H/ACA box 23 [Source:HGNC Symbol%3BAcc:HGNC:32613]	2.29958	0
ENSG00000206755	Inf	0.123978	1	no	16:+:30710537-30710665	ENSG00000206755	677813	-	SNORA30	small nucleolar RNA%2C H/ACA box 30 [Source:HGNC Symbol%3BAcc:HGNC:32620]	3.24437	0
ENSG00000142002	-0.844853173074327	0.123996	1	no	19:-:4675224-4724673	ENSG00000142002	91039	M0QXI5,M0R3C4,M0QXA6,M0QZ97,M0R162,M0R2A8,M0R2G6,M0R334,M0R0I1,M0R3E8,M0QXG6,M0R1L4,Q86TI2,A0A2R8YF65,M0R145,M0QXN4	DPP9	dipeptidyl peptidase 9 [Source:HGNC Symbol%3BAcc:HGNC:18648]	12.1695	21.5691
ENSG00000162616	0.972284	0.124104	1	no	1:+:77979175-78017964	ENSG00000162616	11080	C9JUL4,Q6DKZ0,B4DNN2,Q9UDY4	DNAJB4	DnaJ heat shock protein family (Hsp40) member B4 [Source:HGNC Symbol%3BAcc:HGNC:14886]	11.806	5.93811
ENSG00000258441	1.14225	0.124113	1	no	14:-:21200079-21206900	ENSG00000258441	283624	-	LINC00641	long intergenic non-protein coding RNA 641 [Source:HGNC Symbol%3BAcc:HGNC:27511]	2.73053	1.22075
ENSG00000060558	-0.898380715303799	0.124142	1	no	19:+:3136033-3163749	ENSG00000060558	2769	K7EP74,P30679	GNA15	G protein subunit alpha 15 [Source:HGNC Symbol%3BAcc:HGNC:4383]	17.0268	31.3187
ENSG00000122515	-0.882303157395196	0.124153	1	no	7:+:44748581-44769881	ENSG00000122515	83637	A3KMG8,Q8NF64,F8WC48,E7EWM3,C9JDA5,A0A087X127	ZMIZ2	zinc finger MIZ-type containing 2 [Source:HGNC Symbol%3BAcc:HGNC:22229]	7.78869	14.1676
ENSG00000160131	0.849492	0.124175	1	no	X:+:151396515-151409364	ENSG00000160131	203547	Q3ZAQ7	VMA21	vacuolar ATPase assembly factor VMA21 [Source:HGNC Symbol%3BAcc:HGNC:22082]	32.7804	17.9524
ENSG00000145723	1.18832	0.124184	1	no	5:-:103086000-103120138	ENSG00000145723	54826	Q9NXP7	GIN1	gypsy retrotransposon integrase 1 [Source:HGNC Symbol%3BAcc:HGNC:25959]	3.02603	1.31034
ENSG00000148429	0.898923	0.124209	1	no	10:-:11453946-11611754	ENSG00000148429	9712	Q96FW8,X6RAB3,V9GYH2,Q92738	USP6NL	USP6 N-terminal like [Source:HGNC Symbol%3BAcc:HGNC:16858]	6.12121	3.23941
ENSG00000099817	-0.833208007928116	0.124217	1	no	19:-:1086574-1095380	ENSG00000099817	5434	K7EQN2,B4DJ89,A0A087WVZ9,K7EJ87,P19388,A0A087WVN5,A0A0A0MQR7,A0A087WWX0	POLR2E	RNA polymerase II%2C I and III subunit E [Source:HGNC Symbol%3BAcc:HGNC:9192]	25.5362	44.8961
ENSG00000086300	0.961372	0.12435	1	no	7:+:26291862-26374383	ENSG00000086300	29887	C9JUQ6,Q9Y5X0,A0A024RA70,Q8N5Z3,G5E9H5,Q75MY3,B4DJM0,Q75MD2,C9JQ16,A0A087WUJ3	SNX10	sorting nexin 10 [Source:HGNC Symbol%3BAcc:HGNC:14974]	13.1851	6.68212
ENSG00000160781	-1.27139624478976	0.124376	1	no	1:-:156243320-156248117	ENSG00000160781	79957	Q5TCK8,K9J974,A0A494C1I0,A0A494C0R3,Q7Z4Q8,Q5TCK5,K9J969,B4DJ42,Q5TCK7,Q6TCH4,Q6IQ11,K9J961	PAQR6	progestin and adipoQ receptor family member 6 [Source:HGNC Symbol%3BAcc:HGNC:30132]	1.44099	3.43257
ENSG00000051108	0.910615	0.124389	1	no	16:+:56932142-56944864	ENSG00000051108	9709	H3BP08,Q15011,A0A2Z2EHH6,H3BV54,H3BQM2,H3BTA8,H3BTT7,A4UAE9,H3BRS4	HERPUD1	homocysteine inducible ER protein with ubiquitin like domain 1 [Source:HGNC Symbol%3BAcc:HGNC:13744]	15.0595	7.90532
ENSG00000254614	-1.63578675979884	0.12442	1	no	11:-:65177606-65181834	ENSG00000254614	-	-	-	novel transcript%2C antisense to CAPN1	0.46736	1.4332
ENSG00000180822	-1.03107749889169	0.124425	1	no	6:+:3231403-3303373	ENSG00000180822	389362	D6RB92,Q5JS54,D6REN3,E2QRC7,F2Z3E0,D6R926,H7C465	PSMG4	proteasome assembly chaperone 4 [Source:HGNC Symbol%3BAcc:HGNC:21108]	1.33184	2.68576
ENSG00000241878	-0.898805213763272	0.12447	1	no	22:-:31618491-31662432	ENSG00000241878	23761	A0A024R1K5,B1AKM6,H0Y7P7,B1AKN0,B1AKM8,B1AKM9,Q9UG56,F8WCS6	PISD	phosphatidylserine decarboxylase [Source:HGNC Symbol%3BAcc:HGNC:8999]	9.23971	17.0003
ENSG00000237424	-1.13389272103983	0.124581	1	no	1:-:47432133-47434641	ENSG00000237424	84793	-	FOXD2-AS1	FOXD2 adjacent opposite strand RNA 1 [Source:HGNC Symbol%3BAcc:HGNC:44256]	2.90724	6.29577
ENSG00000174165	-0.990388405215709	0.124594	1	no	11:-:66520637-66546235	ENSG00000174165	254359	E9PLR9,E9PI61,Q6UX98	ZDHHC24	zinc finger DHHC-type containing 24 [Source:HGNC Symbol%3BAcc:HGNC:27387]	2.88196	5.65009
ENSG00000136231	1.24562	0.124867	1	no	7:-:23310209-23470491	ENSG00000136231	10643	O00425,F8WD15	IGF2BP3	insulin like growth factor 2 mRNA binding protein 3 [Source:HGNC Symbol%3BAcc:HGNC:28868]	1.14885	0.47811
ENSG00000111785	1.00393	0.12493	1	no	12:+:106774621-106889316	ENSG00000111785	55188	F8VSN5,B7WPL0,H0YHS3,Q9NVN3,J3QRA4,A0A024RBG9,F8VY51,F8VR30	RIC8B	RIC8 guanine nucleotide exchange factor B [Source:HGNC Symbol%3BAcc:HGNC:25555]	4.35586	2.14335
ENSG00000261150	-0.955339817526065	0.124946	1	no	8:-:143857324-143878467	ENSG00000261150	83481	A0A075B730,P58107	EPPK1	epiplakin 1 [Source:HGNC Symbol%3BAcc:HGNC:15577]	1.58392	3.03075
ENSG00000166949	-0.833211028288164	0.124976	1	no	15:+:67063763-67195173	ENSG00000166949	4088	A0A024R5Z3,H0YMY0,H3BP09,P84022,H3BQ00,H0YL71,H3BVD1,H0YKE2,H0YMP2,H0YNV1	SMAD3	SMAD family member 3 [Source:HGNC Symbol%3BAcc:HGNC:6769]	12.0585	21.2005
ENSG00000136381	0.83269	0.125126	1	no	15:+:78437431-78501453	ENSG00000136381	3658	H0YMA8,H0YNL8,H0YN46,H0YLE0,D3DW85,P48200,H0YL48	IREB2	iron responsive element binding protein 2 [Source:HGNC Symbol%3BAcc:HGNC:6115]	19.9574	11.0578
ENSG00000153933	0.982842	0.125229	1	no	17:+:56834107-56869567	ENSG00000153933	8526	I3L2V2,A1L4Q0,P52429,I3L112	DGKE	diacylglycerol kinase epsilon [Source:HGNC Symbol%3BAcc:HGNC:2852]	3.59556	1.79528
ENSG00000169762	1.11949	0.125377	1	no	4:-:16160505-16227410	ENSG00000169762	202018	D6RBK3,Q6NXT6,H0Y916,H0Y985	TAPT1	transmembrane anterior posterior transformation 1 [Source:HGNC Symbol%3BAcc:HGNC:26887]	2.20414	1.00108
ENSG00000063854	-1.08095822850671	0.125468	1	no	16:-:1795620-1827157	ENSG00000063854	3029	H3BPK3,H3BQW8,H3BV79,H3BPQ4,Q16775	HAGH	hydroxyacylglutathione hydrolase [Source:HGNC Symbol%3BAcc:HGNC:4805]	1.6793	3.50558
ENSG00000187951	0.971291	0.125629	1	no	15:+:30658717-30772993	ENSG00000187951	-	-	-	novel transcript	7.56247	3.80634
ENSG00000173193	0.902679	0.125668	1	no	3:+:122680839-122730840	ENSG00000173193	54625	D3DN94,H7C4Y3,H7C5R8,Q8N546,A0A3B3ITD5,Q460N5	PARP14	poly(ADP-ribose) polymerase family member 14 [Source:HGNC Symbol%3BAcc:HGNC:29232]	7.8039	4.11917
ENSG00000167074	-1.07183938958855	0.125673	1	no	22:+:41367333-41399326	ENSG00000167074	7008	Q10587,H0Y797,L8E7U2,E0ZS57	TEF	TEF transcription factor%2C PAR bZIP family member [Source:HGNC Symbol%3BAcc:HGNC:11722]	2.19981	4.56324
ENSG00000182326	-1.11401808556488	0.125776	1	no	12:+:6988259-7071032	ENSG00000182326	716	A0A087X232,F5H7T4,C9IZP8,H0Y5D1,C9JY52,F8WCZ6,P09871,B5MCV4	C1S	complement C1s [Source:HGNC Symbol%3BAcc:HGNC:1247]	1.23982	2.64816
ENSG00000173276	0.892335	0.125886	1	no	21:-:41986831-42010387	ENSG00000173276	49854	E7EVF9,Q5KS07,Q9ULJ3	ZBTB21	zinc finger and BTB domain containing 21 [Source:HGNC Symbol%3BAcc:HGNC:13083]	11.0872	5.8943
ENSG00000278023	-1.38013188433064	0.12596	1	no	17:-:35918066-35930773	ENSG00000278023	201299	Q8NG50,B4DZ74	RDM1	RAD52 motif containing 1 [Source:HGNC Symbol%3BAcc:HGNC:19950]	1.08983	2.79931
ENSG00000197457	-1.42077386882799	0.126087	1	no	20:-:63639705-63657682	ENSG00000197457	50861	A0A0J9YXY4,A0A0J9YW36,Q9NZ72	STMN3	stathmin 3 [Source:HGNC Symbol%3BAcc:HGNC:15926]	0.59217	1.56448
ENSG00000109971	0.794614	0.126141	1	no	11:-:123057489-123063230	ENSG00000109971	3312	V9HW22,E9PKE3,E9PQK7,E9PN25,E9PLF4,E9PQQ4,Q96H53,E9PK54,Q96IS6,E9PN89,E9PI65,E9PPY6,E9PM13,E9PNE6,A8K7Q2,P11142,E9PS65	HSPA8	heat shock protein family A (Hsp70) member 8 [Source:HGNC Symbol%3BAcc:HGNC:5241]	466.735	265.521
ENSG00000100836	-1.04431340165984	0.126223	1	no	14:+:23321457-23326163	ENSG00000100836	8106	B4DEH8,Q86U42,G3V4T2,H0YJH9	PABPN1	poly(A) binding protein nuclear 1 [Source:HGNC Symbol%3BAcc:HGNC:8565]	3.32522	6.7674
ENSG00000152818	0.810182	0.126225	1	no	6:+:144285701-144853034	ENSG00000152818	7402	P46939,Q5T098,A0A0D9SG57,H0Y337,Q5JT44,Q5JT45,Q5T097,Q5JT49,Q5SYY2,L8EAK5,A0A0A0MSM3	UTRN	utrophin [Source:HGNC Symbol%3BAcc:HGNC:12635]	22.9429	12.9119
ENSG00000230201	-3.32766446443651	0.12629	1	no	17:-:4856757-4857374	ENSG00000230201	100132978	-	ATP6V0CP1	ATPase H+ transporting V0 subunit c pseudogene 1 [Source:HGNC Symbol%3BAcc:HGNC:31323]	0.09675	0.9585
ENSG00000273542	-3.32766446443651	0.12629	1	no	6:-:27831174-27831560	ENSG00000273542	8362	P62805	H4C12	H4 clustered histone 12 [Source:HGNC Symbol%3BAcc:HGNC:4784]	0.15449	1.53063
ENSG00000228369	-3.32766446443651	0.12629	1	no	1:+:52050918-52052683	ENSG00000228369	104355143	-	TXNDC12-AS1	TXNDC12 antisense RNA 1 [Source:HGNC Symbol%3BAcc:HGNC:30008]	0.15291	1.51497
ENSG00000272950	-3.32766446443651	0.12629	1	no	7:+:98322853-98323430	ENSG00000272950	-	-	-	novel transcript%2C antisense to BAIAP2L1	0.10344	1.02483
ENSG00000101152	-0.850101228514437	0.126347	1	no	20:+:63895126-63936031	ENSG00000101152	80331	Q9H3Z4	DNAJC5	DnaJ heat shock protein family (Hsp40) member C5 [Source:HGNC Symbol%3BAcc:HGNC:16235]	15.8789	28.246
ENSG00000037749	0.880003	0.126398	1	no	5:+:154038959-154220478	ENSG00000037749	4238	E5RH26,A0A7P0TB88,A0A7P0TA61,P55082,E5RHQ6,E5RJ59	MFAP3	microfibril associated protein 3 [Source:HGNC Symbol%3BAcc:HGNC:7034]	10.0286	5.37731
ENSG00000168769	0.946096	0.126449	1	no	4:+:105145875-105279816	ENSG00000168769	54790	Q6N021,L8E8T1,E7EQS8,D6RE87,A0A158SIU0,E7EPB1,A7E237	TET2	tet methylcytosine dioxygenase 2 [Source:HGNC Symbol%3BAcc:HGNC:25941]	3.13572	1.60607
ENSG00000232888	1.57923	0.126668	1	no	12:+:132825701-132826184	ENSG00000232888	727826	-	RPS11P5	ribosomal protein S11 pseudogene 5 [Source:HGNC Symbol%3BAcc:HGNC:36312]	6.17656	2.03978
ENSG00000146376	0.912896	0.126744	1	no	6:-:129576132-129710177	ENSG00000146376	93663	Q8N392	ARHGAP18	Rho GTPase activating protein 18 [Source:HGNC Symbol%3BAcc:HGNC:21035]	15.2598	7.9978
ENSG00000108639	-0.884616239536817	0.126789	1	no	17:+:78168581-78173527	ENSG00000108639	9144	A0A024R8T9,K7ELS8,O43760,K7ELD9,K7ENG9,K7EJ35	SYNGR2	synaptogyrin 2 [Source:HGNC Symbol%3BAcc:HGNC:11499]	12.7076	23.1521
ENSG00000233276	-0.812098020431528	0.126864	1	no	3:-:49357176-49358353	ENSG00000233276	2876	A0A7I2YMD7,X5D926,Q7L4Q3,A0A7I2UQ36,A0A024R2T1,A0A2R8Y6B6,X5DQZ7,P07203,Q6NSD4	GPX1	glutathione peroxidase 1 [Source:HGNC Symbol%3BAcc:HGNC:4553]	148.661	257.569
ENSG00000076554	0.882877	0.126924	1	no	8:-:80034745-80231232	ENSG00000076554	7163	H0YC44,E5RGI1,E5RFR7,P55327,E5RJ27,E5RK35	TPD52	tumor protein D52 [Source:HGNC Symbol%3BAcc:HGNC:12005]	11.949	6.39426
ENSG00000130702	-0.785422222570828	0.127055	1	no	20:-:62307955-62367312	ENSG00000130702	3911	H7C5J6,L8EAG2,A0A087WYH7,O15230	LAMA5	laminin subunit alpha 5 [Source:HGNC Symbol%3BAcc:HGNC:6485]	51.9698	88.3931
ENSG00000129003	0.842776	0.127082	1	no	15:-:61852389-62060473	ENSG00000129003	54832	Q709C8,A0A3B3IU50,A0A3B3IT88	VPS13C	vacuolar protein sorting 13 homolog C [Source:HGNC Symbol%3BAcc:HGNC:23594]	8.49969	4.67664
ENSG00000152601	0.811769	0.127195	1	no	3:+:152243828-152465780	ENSG00000152601	4154	C9J7P7,C9JCX1,Q86VM6,Q9NR56,A0A0K0TMT5,A0A0A0MQX8,C9JP00,C9J4T8,H7C4Y1,H7C4T5	MBNL1	muscleblind like splicing regulator 1 [Source:HGNC Symbol%3BAcc:HGNC:6923]	30.544	17.1708
ENSG00000108064	0.836643	0.1273	1	no	10:+:58385345-58399220	ENSG00000108064	7019	E5KSU5,Q00059,L8ECA1,Q3SX57,Q6LES8,Q05D31,H7BYN3	TFAM	transcription factor A%2C mitochondrial [Source:HGNC Symbol%3BAcc:HGNC:11741]	34.8185	19.2392
ENSG00000139182	-0.876752387746899	0.127301	1	no	12:+:7129698-7158945	ENSG00000139182	9746	F5H5C6,F5H746,A0A3B3IRF8,F5H172,Q8IUW6,F5H7C7,F5H5D7,Q9BQT9,A0A3B3ISW0	CLSTN3	calsyntenin 3 [Source:HGNC Symbol%3BAcc:HGNC:18371]	8.33317	15.0998
ENSG00000100802	-1.25882558810851	0.127338	1	no	14:-:22985894-23010166	ENSG00000100802	60686	J3KPV9,A0A0C4DFZ6,G5E9D9,G3V2P0,G3V2U2,G3V4W6,G3V3W0,G3V396,A0A0G2JL88,G3V4F1,Q9H972,G3V4L9	C14orf93	chromosome 14 open reading frame 93 [Source:HGNC Symbol%3BAcc:HGNC:20162]	0.87078	2.0563
ENSG00000274756	2.04389	0.127606	1	no	17:-:36574462-36575325	ENSG00000274756	-	-	-	ribosomal protein S2 (RPS2) pseudogene	1.59161	0.38089
ENSG00000146757	1.03259	0.127699	1	no	7:+:65373799-65401136	ENSG00000146757	168374	Q03936,C9IZS8	ZNF92	zinc finger protein 92 [Source:HGNC Symbol%3BAcc:HGNC:13168]	7.57363	3.65338
ENSG00000114978	0.807925	0.127791	1	no	2:-:74152528-74178898	ENSG00000114978	55233	Q9H8S9	MOB1A	MOB kinase activator 1A [Source:HGNC Symbol%3BAcc:HGNC:16015]	50.4958	28.4628
ENSG00000149503	-0.824808874049361	0.127804	1	no	11:+:62123998-62153169	ENSG00000149503	3619	E9PM67,Q9NQS7	INCENP	inner centromere protein [Source:HGNC Symbol%3BAcc:HGNC:6058]	28.2703	49.4145
ENSG00000047634	1.0151	0.127874	1	no	X:+:17737449-17754988	ENSG00000047634	6322	Q9UN30,A0A024RBZ7,A0A024RBY0,Q5H966	SCML1	Scm polycomb group protein like 1 [Source:HGNC Symbol%3BAcc:HGNC:10580]	5.39484	2.63412
ENSG00000109270	0.99801	0.127883	1	no	4:-:99878336-99894428	ENSG00000109270	8649	Q9UHA4	LAMTOR3	late endosomal/lysosomal adaptor%2C MAPK and MTOR activator 3 [Source:HGNC Symbol%3BAcc:HGNC:15606]	7.99773	3.95155
ENSG00000139291	0.911278	0.127939	1	no	12:+:71686082-71705047	ENSG00000139291	55266	A0A024RBE1,Q96HH6,H0YHY1,A0A024RBA1,F8VRE8,H0YIS8,F8VS20	TMEM19	transmembrane protein 19 [Source:HGNC Symbol%3BAcc:HGNC:25605]	10.6431	5.58441
ENSG00000169255	1.18189	0.128045	1	no	3:-:161083883-161105411	ENSG00000169255	8706	Q49AT3,C9J8U7,C9JXR0,R4X5Z0,C9JRV6,E7EVS2,C9J6I7,E7EVF0,A0A494C097,R4X601,C9JD16,C9J0F8,R4X604,A0A494C0Y5,R4X5Z4,O75752	B3GALNT1	beta-1%2C3-N-acetylgalactosaminyltransferase 1 (globoside blood group) [Source:HGNC Symbol%3BAcc:HGNC:918]	1.56816	0.68209
ENSG00000103326	-0.859322815789616	0.128067	1	no	16:+:527712-554636	ENSG00000103326	6650	H3BR03,H3BTS4,A0A1B0GVE3,H3BT55,O75808	CAPN15	calpain 15 [Source:HGNC Symbol%3BAcc:HGNC:11182]	8.70803	15.5895
ENSG00000165113	1.3046	0.128113	1	no	9:-:83739425-83829516	ENSG00000165113	80318	B4DXS0,C9J9D2,Q5VSY0	GKAP1	G kinase anchoring protein 1 [Source:HGNC Symbol%3BAcc:HGNC:17496]	2.17926	0.8706
ENSG00000144895	0.829482	0.128168	1	no	3:+:150546678-150586016	ENSG00000144895	83939	H7C5Q3,F8WAT3,C9IZE1,F8WAE5,H7C5R5,F8WF18,Q9BY44,P05198,H7C5Q4	EIF2A	eukaryotic translation initiation factor 2A [Source:HGNC Symbol%3BAcc:HGNC:3254]	34.1421	18.9593
ENSG00000186907	-1.09991880860585	0.128183	1	no	11:+:57460528-57477534	ENSG00000186907	349667	B7ZLI0,Q86UN3,G3V1D7	RTN4RL2	reticulon 4 receptor like 2 [Source:HGNC Symbol%3BAcc:HGNC:23053]	3.47611	7.35248
ENSG00000185909	-1.28549501019257	0.128269	1	no	3:+:49171598-49176486	ENSG00000185909	200942	Q8IXV7,Q96DZ8	KLHDC8B	kelch domain containing 8B [Source:HGNC Symbol%3BAcc:HGNC:28557]	1.48716	3.57734
ENSG00000159403	-1.15085307740895	0.1283	1	no	12:-:7080214-7092540	ENSG00000159403	715	B4DPQ0,F5H2D0,F5H1N6,F5GWL0,F5H3N3,F5H6Y3,A0A3B3ITU4,F5H3A3,D3DUT5,A0A3B3ISR2,F5H1V0,P00736	C1R	complement C1r [Source:HGNC Symbol%3BAcc:HGNC:1246]	1.08183	2.37046
ENSG00000127837	-0.83245661647368	0.128394	1	no	2:-:218264129-218270178	ENSG00000127837	14	C9JTS3,C9JEH3,H7C0R2,C9JG97,Q13685	AAMP	angio associated migratory cell protein [Source:HGNC Symbol%3BAcc:HGNC:18]	34.7579	61.0773
ENSG00000128699	0.927508	0.128429	1	no	2:-:189770267-189784364	ENSG00000128699	94101	A0A1B0GXE7,F6WST4,Q9P0S3	ORMDL1	ORMDL sphingolipid biosynthesis regulator 1 [Source:HGNC Symbol%3BAcc:HGNC:16036]	14.5631	7.55573
ENSG00000231940	2.64962	0.1287	1	no	1:-:233288868-233289447	ENSG00000231940	440732	-	RPS7P3	ribosomal protein S7 pseudogene 3 [Source:HGNC Symbol%3BAcc:HGNC:36518]	1.44319	0.22696
ENSG00000226352	2.64962	0.1287	1	no	13:+:19674624-19675884	ENSG00000226352	109729130	-	PSPC1-AS2	PSPC1 antisense RNA 2 [Source:HGNC Symbol%3BAcc:HGNC:52951]	2.22619	0.35009
ENSG00000231066	2.64962	0.1287	1	no	X:-:14834476-14835319	ENSG00000231066	392428	-	NPM1P9	nucleophosmin 1 pseudogene 9 [Source:HGNC Symbol%3BAcc:HGNC:7929]	0.99176	0.15596
ENSG00000076053	0.949037	0.128813	1	no	11:+:114400030-114414203	ENSG00000076053	10179	J3KPD3,F5GXV8,F5GY08,G3V1T9,F5H606,Q9Y580,Q6IRX3,F5H674	RBM7	RNA binding motif protein 7 [Source:HGNC Symbol%3BAcc:HGNC:9904]	6.05853	3.09678
ENSG00000171848	0.791723	0.1289	1	no	2:+:10120698-10211725	ENSG00000171848	6241	P31350,A0A7P0SBL1,A0A286YFD6,A0A2R8Y837	RRM2	ribonucleotide reductase regulatory subunit M2 [Source:HGNC Symbol%3BAcc:HGNC:10452]	54.7855	31.2295
ENSG00000163453	-0.886657548743157	0.128924	1	no	4:-:57030773-57110385	ENSG00000163453	3490	A0A024RDA6,Q16270	IGFBP7	insulin like growth factor binding protein 7 [Source:HGNC Symbol%3BAcc:HGNC:5476]	24.5043	44.7078
ENSG00000152944	0.901154	0.128969	1	no	12:+:27022546-27066343	ENSG00000152944	9412	Q13503,A0A024RAW0,A0A0S2Z545,F5H872,F5GZQ1	MED21	mediator complex subunit 21 [Source:HGNC Symbol%3BAcc:HGNC:11473]	20.5772	10.8728
ENSG00000144589	-0.917199694947487	0.129034	1	no	2:+:219597857-219616451	ENSG00000144589	114790	H7C236,Q8N1F8,H7C2J7,M0QYE5,E7ERV2	STK11IP	serine/threonine kinase 11 interacting protein [Source:HGNC Symbol%3BAcc:HGNC:19184]	5.87711	10.9522
ENSG00000112759	-0.925923787771121	0.129047	1	no	6:+:44219553-44234142	ENSG00000112759	2030	A0A2R8Y801,A0A2R8Y567,C8KHU2,Q99808,A0A2U3TZM5,A0A2R8Y6D1,A0A2R8YEH8,A0A2U3TZJ7,A0A0S2C6M1,A0A2R8Y854,A0A2R8YFI6,A0A2U3TZM6,A0A2R8YFB9,C8KHU1,A0A220K8H0	SLC29A1	solute carrier family 29 member 1 (Augustine blood group) [Source:HGNC Symbol%3BAcc:HGNC:11003]	7.12239	13.3533
ENSG00000041880	-1.22812879088559	0.129101	1	no	3:+:51942345-51948867	ENSG00000041880	10039	A0A024R318,Q9Y6F1,C9J9C7,F8WAY7	PARP3	poly(ADP-ribose) polymerase family member 3 [Source:HGNC Symbol%3BAcc:HGNC:273]	1.30871	3.02536
ENSG00000079387	0.905292	0.129111	1	no	12:-:48042897-48106079	ENSG00000079387	29843	Q9P0U3,F8VRZ8,F8W0I8	SENP1	SUMO specific peptidase 1 [Source:HGNC Symbol%3BAcc:HGNC:17927]	11.6664	6.1468
ENSG00000138778	0.851092	0.129167	1	no	4:-:103105349-103198445	ENSG00000138778	1062	D6RHK2,A0A5F9ZH24,Q02224,A0A087X0P0	CENPE	centromere protein E [Source:HGNC Symbol%3BAcc:HGNC:1856]	13.8151	7.55755
ENSG00000089159	-0.830196768609406	0.129533	1	no	12:-:120210439-120265771	ENSG00000089159	5829	F5H836,F8VZ39,P49023,A0A1B0GU60,A0A1B0GTU4,F8W0K8,F8W0G0,Q9BTK0,F5GZ78,A0A140VJQ8,A0A1B0GWE7,Q7Z7K5,F8W1E0,A0A1B0GV30	PXN	paxillin [Source:HGNC Symbol%3BAcc:HGNC:9718]	14.1859	24.8887
ENSG00000165609	0.835738	0.129545	1	no	10:-:12165330-12196144	ENSG00000165609	11164	H0YEY4,Q9UKK9,A6NFX8,A6NJU6,C9JYY9,A6NCQ0	NUDT5	nudix hydrolase 5 [Source:HGNC Symbol%3BAcc:HGNC:8052]	34.5558	19.106
ENSG00000130244	-1.02447293213073	0.129679	1	no	19:+:38403135-38409088	ENSG00000130244	147965	K7ES49,B7ZLI5,K7EQL1,K7EQT7,Q17RN3	FAM98C	family with sequence similarity 98 member C [Source:HGNC Symbol%3BAcc:HGNC:27119]	2.87373	5.76865
ENSG00000255135	-1.26554275252871	0.129813	1	no	11:-:76435559-76444687	ENSG00000255135	-	-	-	novel transcript	3.28387	7.79084
ENSG00000075568	0.85447	0.129886	1	no	2:-:97756333-97995948	ENSG00000075568	23505	H7BZ05,Q0P631,H7BZV0,C9J6W0,Q92545	TMEM131	transmembrane protein 131 [Source:HGNC Symbol%3BAcc:HGNC:30366]	9.79218	5.34429
ENSG00000007376	-0.990361143662229	0.129954	1	no	16:-:784974-788397	ENSG00000007376	113000	Q96E34,Q9UJJ7,H3BUN6,H3BSG4,H3BMZ6,H3BS55,H3BVD0,H3BU91,H3BRG3,H3BQN8	RPUSD1	RNA pseudouridine synthase domain containing 1 [Source:HGNC Symbol%3BAcc:HGNC:14173]	6.11063	11.9797
ENSG00000149557	-0.91520550925944	0.129967	1	no	11:-:125442881-125592568	ENSG00000149557	9638	A0A024R3I7,J3KTR6,E9PNH2,Q99689,Q9Y250	FEZ1	fasciculation and elongation protein zeta 1 [Source:HGNC Symbol%3BAcc:HGNC:3659]	3.58453	6.67064
ENSG00000198720	-0.919303122234208	0.130029	1	no	17:+:29589769-29614761	ENSG00000198720	124930	A0A024QZ29,Q6P5X6,K7ENT0,K7EKP0,Q86YJ7	ANKRD13B	ankyrin repeat domain 13B [Source:HGNC Symbol%3BAcc:HGNC:26363]	7.42679	13.8602
ENSG00000140905	1.17854	0.130064	1	no	16:-:81081945-81096395	ENSG00000140905	2653	H3BUG8,H3BPF0,H3BNV1,H3BUH9,Q53XL7,Q6IAT2,H3BQ30,A0A1W2PQX3,A0A1W2PNX3,A0A1W2PQV2,P23434	GCSH	glycine cleavage system protein H [Source:HGNC Symbol%3BAcc:HGNC:4208]	3.31797	1.44653
ENSG00000107223	-0.839474582197417	0.130124	1	no	9:-:136862119-136866308	ENSG00000107223	8721	A0A024R8F8,O60869	EDF1	endothelial differentiation related factor 1 [Source:HGNC Symbol%3BAcc:HGNC:3164]	72.1677	127.433
ENSG00000182010	1.19087	0.130202	1	no	10:-:62183035-62268844	ENSG00000182010	219790	Q5SVY4,Q8IZC4	RTKN2	rhotekin 2 [Source:HGNC Symbol%3BAcc:HGNC:19364]	1.16611	0.50406
ENSG00000058453	-1.13197636692911	0.130242	1	no	1:+:16740273-16972964	ENSG00000058453	9696	A1L0S9,B1AKD8,A0A087WU09,A0A087WW81,A1L0S8,Q5TZA2	CROCC	ciliary rootlet coiled-coil%2C rootletin [Source:HGNC Symbol%3BAcc:HGNC:21299]	0.76126	1.64635
ENSG00000167967	-0.968149001989869	0.130327	1	no	16:+:2223580-2235742	ENSG00000167967	1877	Q9BV18,H3BUJ7,H3BQZ4,H3BSL4,H3BN24,Q66K89	E4F1	E4F transcription factor 1 [Source:HGNC Symbol%3BAcc:HGNC:3121]	3.15419	6.08921
ENSG00000165512	1.39367	0.130418	1	no	10:+:45000923-45005326	ENSG00000165512	7570	A0A024R7T4,P17026	ZNF22	zinc finger protein 22 [Source:HGNC Symbol%3BAcc:HGNC:13012]	2.41658	0.9076
ENSG00000234545	1.02177	0.130513	1	no	7:-:92560758-92590393	ENSG00000234545	257415	C9JUX2,G3XAI9,H0YH72,B2RXJ1,Q5BKY9	FAM133B	family with sequence similarity 133 member B [Source:HGNC Symbol%3BAcc:HGNC:28629]	6.02413	2.9278
ENSG00000272529	2.34476	0.130598	1	no	3:+:16345126-16346440	ENSG00000272529	-	-	-	novel transcript%2C antisense to RFTN1	1.84467	0.35835
ENSG00000175315	2.34476	0.130598	1	no	11:+:66012008-66013505	ENSG00000175315	1474	Q6IBD2,P04080,Q15828	CST6	cystatin E/M [Source:HGNC Symbol%3BAcc:HGNC:2478]	1.71692	0.33353
ENSG00000086061	0.825592	0.130689	1	no	9:+:33025273-33039907	ENSG00000086061	3301	P31689	DNAJA1	DnaJ heat shock protein family (Hsp40) member A1 [Source:HGNC Symbol%3BAcc:HGNC:5229]	73.2798	40.8026
ENSG00000106052	0.797823	0.13078	1	no	7:+:27739331-27844564	ENSG00000106052	8887	Q86VP1,L8E7U3,B8ZZD4,H7C3L5,C9JBZ7,C9J7J4,V9GZ06,F8WBU9	TAX1BP1	Tax1 binding protein 1 [Source:HGNC Symbol%3BAcc:HGNC:11575]	39.1985	22.2501
ENSG00000104892	-1.09408082577188	0.130811	1	no	19:+:45333434-45351520	ENSG00000104892	147700	K7ENJ3,K7EL76,K7ELP9,A0A024R0V3,Q6P597	KLC3	kinesin light chain 3 [Source:HGNC Symbol%3BAcc:HGNC:20717]	2.27441	4.79128
ENSG00000106771	0.833146	0.130982	1	no	9:-:109015135-109119947	ENSG00000106771	23731	F8WBJ7,H7C0G1,Q9H330	TMEM245	transmembrane protein 245 [Source:HGNC Symbol%3BAcc:HGNC:1363]	17.8682	9.89714
ENSG00000146263	0.880761	0.131041	1	no	6:-:97142161-97283217	ENSG00000146263	253714	H0YAJ2,H0Y8J1,H9KVD8,A0A2Z2E9D2,Q6ZRQ5,H9KVD7,E2QRD4	MMS22L	MMS22 like%2C DNA repair protein [Source:HGNC Symbol%3BAcc:HGNC:21475]	4.06313	2.17749
ENSG00000267278	-1.26924777821119	0.131052	1	no	17:+:45247916-45269824	ENSG00000267278	100133991	-	MAP3K14-AS1	MAP3K14 antisense RNA 1 [Source:HGNC Symbol%3BAcc:HGNC:44359]	0.64749	1.5401
ENSG00000182095	-0.786158219241577	0.131127	1	no	7:-:5306790-5425414	ENSG00000182095	84629	H9KVB4,H7C0N9,H7C177,A8MTZ4,A3KMH2,H7C3U5,O15417,C9J9K1,H7BXS9	TNRC18	trinucleotide repeat containing 18 [Source:HGNC Symbol%3BAcc:HGNC:11962]	23.4135	39.8433
ENSG00000144426	0.931354	0.131147	1	no	2:+:203014608-203226378	ENSG00000144426	65065	H7BZA0,A2RUL1,H7C3C8,Q6ZS30	NBEAL1	neurobeachin like 1 [Source:HGNC Symbol%3BAcc:HGNC:20681]	1.9956	1.03262
ENSG00000100934	0.845358	0.131205	1	no	14:-:39031919-39109646	ENSG00000100934	10484	Q15436,L8ECD0,F5H365,G3V1W4,G3V2R6,G3V5K1,G3V4V1,G3V3G5,G3V4Q2,G3V5X8	SEC23A	SEC23 homolog A%2C COPII coat complex component [Source:HGNC Symbol%3BAcc:HGNC:10701]	16.0934	8.83894
ENSG00000168928	-1.36285389289881	0.131207	1	no	16:-:75204103-75207161	ENSG00000168928	440387	H3BTQ4,H3BP92,A0A2R8YCR2,H3BMY1,Q6GPI1	CTRB2	chymotrypsinogen B2 [Source:HGNC Symbol%3BAcc:HGNC:2522]	0.92977	2.35975
ENSG00000211584	-0.972183809838118	0.131345	1	no	12:+:47753916-47782751	ENSG00000211584	55652	F8W1R8,F8VXV4,Q6P1K1,F8VQX9	SLC48A1	solute carrier family 48 member 1 [Source:HGNC Symbol%3BAcc:HGNC:26035]	3.88289	7.51697
ENSG00000091622	-0.972183809838118	0.131345	1	no	17:-:6451263-6556555	ENSG00000091622	83394	A1A5C9,I3L1K1,Q9BZ71	PITPNM3	PITPNM family member 3 [Source:HGNC Symbol%3BAcc:HGNC:21043]	1.78734	3.46016
ENSG00000005893	0.811498	0.131393	1	no	X:-:120426148-120469365	ENSG00000005893	3920	A0A1B1HY22,H0YCG2,A0A1B1HY35,P13473	LAMP2	lysosomal associated membrane protein 2 [Source:HGNC Symbol%3BAcc:HGNC:6501]	26.5504	14.9285
ENSG00000143862	-1.01188859653074	0.13148	1	no	1:-:202133404-202144743	ENSG00000143862	127829	A0A087X2J2,Q96BM9,A0A024R977	ARL8A	ADP ribosylation factor like GTPase 8A [Source:HGNC Symbol%3BAcc:HGNC:25192]	7.08388	14.0965
ENSG00000206417	-1.45542001163488	0.131552	1	no	3:+:129315392-129326225	ENSG00000206417	339942	Q4G0G2	H1-10-AS1	H1-10 antisense RNA 1 [Source:HGNC Symbol%3BAcc:HGNC:27953]	0.41957	1.13544
ENSG00000101199	-0.85892237321017	0.131714	1	no	20:+:63272785-63289790	ENSG00000101199	55738	F8VWB3,E5RGL6,F8W1U7,E5RHC5,H0YIQ0,F8VWH9,E5RIU2,Q8N6T3,Q9NP61,E5RHT6,E5RHH7	ARFGAP1	ADP ribosylation factor GTPase activating protein 1 [Source:HGNC Symbol%3BAcc:HGNC:15852]	9.45229	16.9173
ENSG00000203780	-1.38655815349008	0.131916	1	no	10:+:125896564-126009592	ENSG00000203780	92565	H7C3M3,A6NKD7,A6NP17,A0A1B0GX87,Q8TC84,C9JD80	FANK1	fibronectin type III and ankyrin repeat domains 1 [Source:HGNC Symbol%3BAcc:HGNC:23527]	0.56959	1.46957
ENSG00000128989	0.796911	0.131929	1	no	15:-:52547045-52569883	ENSG00000128989	10776	H3BQ52,H3BMD8,H3BTD3,P56211	ARPP19	cAMP regulated phosphoprotein 19 [Source:HGNC Symbol%3BAcc:HGNC:16967]	50.3957	28.624
ENSG00000248370	-1.41647373139436	0.132098	1	no	4:+:188159705-188161157	ENSG00000248370	105377606	-	LINC02434	long intergenic non-protein coding RNA 2434 [Source:HGNC Symbol%3BAcc:HGNC:53365]	1.15217	3.03492
ENSG00000185015	1.36582	0.132156	1	no	8:+:85220587-85284073	ENSG00000185015	377677	Q8N1Q1	CA13	carbonic anhydrase 13 [Source:HGNC Symbol%3BAcc:HGNC:14914]	0.98278	0.3763
ENSG00000160014	-0.779982165063385	0.132325	1	no	19:+:46601074-46610782	ENSG00000160014	808	M0QZ52,A0A590UJD7,Q96HY3,B4DJ51,P0DP25	CALM3	calmodulin 3 [Source:HGNC Symbol%3BAcc:HGNC:1449]	68.7889	116.56
ENSG00000136824	0.806716	0.13245	1	no	9:+:104094260-104141419	ENSG00000136824	10592	B7ZLZ7,O95347,Q32Q15,A0JLM9,Q6P712,Q05D74,Q5T821,A0A0C4DGE5,Q6IPS5,Q05BV1,Q7Z2X1	SMC2	structural maintenance of chromosomes 2 [Source:HGNC Symbol%3BAcc:HGNC:14011]	40.7527	22.9902
ENSG00000178026	-1.23340373292627	0.132523	1	no	22:-:24585620-24593208	ENSG00000178026	388886	Q2VPJ9,F8WCZ7,F8WCG9	LRRC75B	leucine rich repeat containing 75B [Source:HGNC Symbol%3BAcc:HGNC:33155]	1.13568	2.63499
ENSG00000132294	0.848344	0.132532	1	no	8:+:131904093-132013642	ENSG00000132294	23167	E5RJS1,E5RFJ2,A2VDI4,A0A1B0GUZ7,A0PJL1,Q14156	EFR3A	EFR3 homolog A [Source:HGNC Symbol%3BAcc:HGNC:28970]	20.6539	11.3203
ENSG00000128872	1.17138	0.132597	1	no	15:+:51751597-51816363	ENSG00000128872	29767	G5EA42,H0YMA2,Q9NZR1,Q4G0W6	TMOD2	tropomodulin 2 [Source:HGNC Symbol%3BAcc:HGNC:11872]	1.03645	0.45411
ENSG00000096093	0.890778	0.132646	1	no	6:+:52362123-52529886	ENSG00000096093	114327	B2CKC5,A0A1B0GTF7,A0A1C7CYY1,A0A1B0GTV4,A0A1B0GTV6,A0A1B0GWB3,A0A1B0GTB1,A0A1B0GTH2,A0A1B0GUE4,A0A1B0GUV2,A0A1B0GVB0,A0A1B0GTD7,A0A1B0GUP6,A0A1B0GTM7,A0A1B0GTW5,A0A1B0GVR3,A0A1B0GV27,Q5JVL4,A0A1B0GTH7,A0A1B0GU13,A0A1B0GVZ5,A0A1B0GVP6	EFHC1	EF-hand domain containing 1 [Source:HGNC Symbol%3BAcc:HGNC:16406]	3.33856	1.7768
ENSG00000140939	-0.948226930508924	0.132797	1	no	16:+:67170154-67175735	ENSG00000140939	8996	Q5TZN6,H3BUN4,H3BUP2,O60936,H3BQJ5,H3BM67,J3QLS5,J3QLT7	NOL3	nucleolar protein 3 [Source:HGNC Symbol%3BAcc:HGNC:7869]	7.61352	14.4965
ENSG00000006634	0.847684	0.132927	1	no	7:+:87876216-87909553	ENSG00000006634	10926	B7Z8C6,B4DXK0,Q9UBU7,F8WF77	DBF4	DBF4 zinc finger [Source:HGNC Symbol%3BAcc:HGNC:17364]	27.7411	15.2117
ENSG00000233198	-1.9650943850518	0.132936	1	no	9:+:137227502-137229640	ENSG00000233198	643596	P0DH78	RNF224	ring finger protein 224 [Source:HGNC Symbol%3BAcc:HGNC:41912]	0.22864	0.88092
ENSG00000172216	-0.882308031010932	0.132941	1	no	20:+:50190830-50192668	ENSG00000172216	1051	Q9BSC0,W8SNV5,W8SNU6,P17676	CEBPB	CCAAT enhancer binding protein beta [Source:HGNC Symbol%3BAcc:HGNC:1834]	24.3188	44.2359
ENSG00000137699	-0.793512169587622	0.133019	1	no	11:-:120111286-120185529	ENSG00000137699	23650	A0A024R3J1,E9PJD4,Q0P6H7,H0YF27,E9PPX1,E9PJ94,H0YD78,E9PIQ2,E9PM74,E9PRL4,E9PLI4,Q14134,E9PI31	TRIM29	tripartite motif containing 29 [Source:HGNC Symbol%3BAcc:HGNC:17274]	20.3783	34.8555
ENSG00000074219	-0.953121743385723	0.133025	1	no	19:-:49340595-49362457	ENSG00000074219	8463	Q15562,A0A024QZE2,A0A024QZD8,M0R290,M0R1A5	TEAD2	TEA domain transcription factor 2 [Source:HGNC Symbol%3BAcc:HGNC:11715]	7.28304	13.9143
ENSG00000160957	-0.882257894129128	0.133116	1	no	8:-:144511288-144517845	ENSG00000160957	9401	V9GYA3,X2JEV0,O94761,V9GY60,V9GYB6,V9GZ64,A0A087X072,V9GY28,A0A087WTJ0	RECQL4	RecQ like helicase 4 [Source:HGNC Symbol%3BAcc:HGNC:9949]	10.5153	19.1267
ENSG00000104524	-1.01134997601267	0.133152	1	no	8:-:143603210-143609773	ENSG00000104524	65263	F8WEI0,B5MD87,Q53H96,A0A087WTU2,A0A0A0MQS1	PYCR3	pyrroline-5-carboxylate reductase 3 [Source:HGNC Symbol%3BAcc:HGNC:25846]	3.45374	6.87018
ENSG00000177692	1.60125	0.133192	1	no	21:-:33485530-33491716	ENSG00000177692	54943	Q9NX36	DNAJC28	DnaJ heat shock protein family (Hsp40) member C28 [Source:HGNC Symbol%3BAcc:HGNC:1297]	1.06078	0.34501
ENSG00000188566	-0.942596780737135	0.133262	1	no	9:+:137205685-137219361	ENSG00000188566	27158	Q9UHB4	NDOR1	NADPH dependent diflavin oxidoreductase 1 [Source:HGNC Symbol%3BAcc:HGNC:29838]	4.57523	8.67749
ENSG00000188315	1.15101	0.133349	1	no	3:-:49268596-49277232	ENSG00000188315	375341	C9JW57,H7BZX3,Q6ZUJ4	C3orf62	chromosome 3 open reading frame 62 [Source:HGNC Symbol%3BAcc:HGNC:24771]	3.1468	1.39833
ENSG00000166275	1.10854	0.133357	1	no	10:+:102854259-102864961	ENSG00000166275	119032	Q96B45	BORCS7	BLOC-1 related complex subunit 7 [Source:HGNC Symbol%3BAcc:HGNC:23516]	5.97444	2.73416
ENSG00000250917	-2.38013188433064	0.133368	1	no	20:-:34234840-34281173	ENSG00000250917	-	-	-	novel transcript%2C overlapping AHCY	0.37525	1.92769
ENSG00000244349	-2.38013188433064	0.133368	1	no	6:+:28986800-28988536	ENSG00000244349	-	-	-	HLA complex group 16	0.56583	2.90674
ENSG00000232600	-2.38013188433064	0.133368	1	no	8:+:144437675-144439971	ENSG00000232600	100287098	-	TONSL-AS1	TONSL antisense RNA 1 [Source:HGNC Symbol%3BAcc:HGNC:51556]	0.41908	2.15289
ENSG00000267519	-0.967031322072515	0.133486	1	no	19:-:13823880-13842928	ENSG00000267519	284454	-	MIR23AHG	miR-23a/27a/24-2 cluster host gene [Source:HGNC Symbol%3BAcc:HGNC:27620]	1.00125	1.93142
ENSG00000076944	-0.923814645790122	0.133575	1	no	19:+:7636881-7647873	ENSG00000076944	6813	M0R1A1,M0R0D4,Q15833,R4GMY7,M0R376,M0QZ54,A0A087WUN8,M0R118,M0R0M7	STXBP2	syntaxin binding protein 2 [Source:HGNC Symbol%3BAcc:HGNC:11445]	4.66546	8.73417
ENSG00000154040	1.44892	0.133576	1	no	18:+:24138987-24161600	ENSG00000154040	26256	J3KT09,G9BQT7,A0A024RC21,A0A0D9SFQ2,J3KRI0,J3QQK7,J3KTE8,J3QLW5,O75952	CABYR	calcium binding tyrosine phosphorylation regulated [Source:HGNC Symbol%3BAcc:HGNC:15569]	1.14979	0.41561
ENSG00000286545	1.44892	0.133576	1	no	2:+:112239621-112244375	ENSG00000286545	-	-	-	novel transcript%2C antisense to ZC3H8	0.99033	0.35797
ENSG00000106244	-0.803444366018299	0.13369	1	no	7:-:99392048-99408597	ENSG00000106244	11333	F8WBW6,Q13442	PDAP1	PDGFA associated protein 1 [Source:HGNC Symbol%3BAcc:HGNC:14634]	52.5208	90.4532
ENSG00000124380	1.0206	0.133923	1	no	2:+:69893956-69905575	ENSG00000124380	11017	Q8WVK2,B8ZZ98,H0YBW5	SNRNP27	small nuclear ribonucleoprotein U4/U6.U5 subunit 27 [Source:HGNC Symbol%3BAcc:HGNC:30240]	13.5526	6.59211
ENSG00000228409	1.13109	0.133998	1	no	7:+:65751142-65763354	ENSG00000228409	643253	-	CCT6P1	chaperonin containing TCP1 subunit 6 pseudogene 1 [Source:HGNC Symbol%3BAcc:HGNC:33094]	8.48505	3.8229
ENSG00000175455	0.820751	0.134038	1	no	3:-:123897305-123961408	ENSG00000175455	64770	H3BM06,C9JSI8,C9JU82,A0A0A0MR27,C9JWZ1,H7C5T3,C9J6B5,J3QT39,Q49A88,H7C2U5	CCDC14	coiled-coil domain containing 14 [Source:HGNC Symbol%3BAcc:HGNC:25766]	16.3332	9.12497
ENSG00000185262	-0.856956699419049	0.13413	1	no	17:+:76265348-76271298	ENSG00000185262	283991	Q8IYN6,K7ERK7,K7EMI7	UBALD2	UBA like domain containing 2 [Source:HGNC Symbol%3BAcc:HGNC:28438]	36.1996	64.7001
ENSG00000116151	-1.02447293213073	0.134279	1	no	1:-:2321253-2391707	ENSG00000116151	79906	U3KQS9,Q5T089,Q5T088,B4DRE3	MORN1	MORN repeat containing 1 [Source:HGNC Symbol%3BAcc:HGNC:25852]	1.07586	2.15965
ENSG00000152778	0.972922	0.13435	1	no	10:+:89414568-89421605	ENSG00000152778	24138	A0A7P0TB01,A0A7P0Z4E6,A0A7P0T9H9,Q13325,A0A7P0TBP9	IFIT5	interferon induced protein with tetratricopeptide repeats 5 [Source:HGNC Symbol%3BAcc:HGNC:13328]	8.06038	4.05236
ENSG00000112559	-0.975679135692965	0.134545	1	no	6:+:41636882-41654244	ENSG00000112559	4188	B1AKB7,B1AKC1,B1AKB6,B1AKC0,B1AKB9,B1AKB8,A0A024RCY2,Q99750	MDFI	MyoD family inhibitor [Source:HGNC Symbol%3BAcc:HGNC:6967]	6.86337	13.3192
ENSG00000105518	-1.23696615414477	0.134677	1	no	19:-:11342776-11346518	ENSG00000105518	374882	K7ER05,K7EMV9,K7EJQ9,K7ELQ9,K7EPR0,K7EM09,Q6UW68	TMEM205	transmembrane protein 205 [Source:HGNC Symbol%3BAcc:HGNC:29631]	2.30817	5.36864
ENSG00000170802	0.903424	0.1347	1	no	2:+:48314637-48379295	ENSG00000170802	3344	Q6IS90,A0A087X1X6,C9JTA7,P32314	FOXN2	forkhead box N2 [Source:HGNC Symbol%3BAcc:HGNC:5281]	11.5608	6.09906
ENSG00000260400	1.55008	0.134807	1	no	10:+:68698500-68700794	ENSG00000260400	-	-	-	novel transcript%2C overlapping to TET1	1.27654	0.43018
ENSG00000263316	1.55008	0.134807	1	no	17:-:6954098-6978960	ENSG00000263316	-	-	-	novel transcript%2C antisense to ALOX12P2	5.43538	1.83164
ENSG00000189046	-1.00101395930674	0.134937	1	no	12:-:109088188-109093631	ENSG00000189046	121642	F5GZZ0,F5H5X2,S4R3T5,L8E7L5,Q6NS38	ALKBH2	alkB homolog 2%2C alpha-ketoglutarate dependent dioxygenase [Source:HGNC Symbol%3BAcc:HGNC:32487]	6.21389	12.2724
ENSG00000165244	0.895056	0.135139	1	no	9:-:96385941-96418370	ENSG00000165244	195828	Q7RTV3	ZNF367	zinc finger protein 367 [Source:HGNC Symbol%3BAcc:HGNC:18320]	18.5027	9.81811
ENSG00000095383	-0.824690287967897	0.135194	1	no	9:-:98199011-98255649	ENSG00000095383	55357	A0A024R166,Q9BYX2	TBC1D2	TBC1 domain family member 2 [Source:HGNC Symbol%3BAcc:HGNC:18026]	26.2461	45.8725
ENSG00000169446	0.883418	0.135452	1	no	X:-:135960588-135974029	ENSG00000169446	93380	A0A7P0TBL5,A0A7P0T9E6,Q8N4V1	MMGT1	membrane magnesium transporter 1 [Source:HGNC Symbol%3BAcc:HGNC:28100]	14.7571	7.89398
ENSG00000234171	-1.12426475844311	0.13549	1	no	2:+:3558474-3564842	ENSG00000234171	100506054	-	RNASEH1-AS1	RNASEH1 antisense RNA 1 [Source:HGNC Symbol%3BAcc:HGNC:49289]	1.48892	3.20288
ENSG00000013375	0.87272	0.135625	1	no	6:-:83161150-83193936	ENSG00000013375	5238	J3KN95,S4R390,H0Y8I3,A0A494C099,D6RCQ8,D6RCD1,D6RIS6,D6RC77,A0A494C076,A0A494C1Q4,H0Y987,A0A494C1E2,A0A087WT27,D6RF77,A0A494C163,O95394,A0A494C0G1	PGM3	phosphoglucomutase 3 [Source:HGNC Symbol%3BAcc:HGNC:8907]	11.4813	6.1874
ENSG00000179021	1.00819	0.135686	1	no	3:+:88149959-88168729	ENSG00000179021	285237	E9PFZ1,D3DU39,A0A0S2Z5Z5,A0A0S2Z6B3,Q5JPI3	C3orf38	chromosome 3 open reading frame 38 [Source:HGNC Symbol%3BAcc:HGNC:28384]	8.27398	4.05929
ENSG00000013563	-1.17501745442603	0.1357	1	no	X:-:154401236-154412112	ENSG00000013563	1774	A6QRJ0,A3KQT1,E7EUJ0,E7ESG1,Q5HY40,P49184	DNASE1L1	deoxyribonuclease 1 like 1 [Source:HGNC Symbol%3BAcc:HGNC:2957]	1.20099	2.67601
ENSG00000127022	0.77158	0.135708	1	no	5:+:179678628-179731641	ENSG00000127022	821	A0A7P0T9S4,A0A7P0T8N1,A0A7P0TB65,D6RFW4,D6RGY2,A0A7P0TAR9,D6RAU8,A0A7P0T9S1,A0A7P0Z484,A0A7P0T840,D6RD16,A0A7P0TAE9,D6RFL1,A0A7P0TA04,A0A7P0TAN9,A0A7P0T8G1,A0A7P0T9L0,A0A7P0T937,P27824,A0A7P0Z4D6,D6RAQ8,A0A7P0Z4H2	CANX	calnexin [Source:HGNC Symbol%3BAcc:HGNC:1473]	136.428	78.8618
ENSG00000148400	-0.847161515905551	0.135722	1	no	9:-:136494433-136546048	ENSG00000148400	4851	H6VYP0,H9CXX2,A0A7P0TB20,Q6IAD4,A0A7P0Z4H9,A0A7P0TAK8,A0A7P0T9V1,W6FHB5,L8EAX5,A0A7P0T8U6,A0A7P0T8W1,H6VYP1,A0A7P0TA56,A0A7P0TBG2,A7TW83,P46531,H9BDU9	NOTCH1	notch receptor 1 [Source:HGNC Symbol%3BAcc:HGNC:7881]	5.21026	9.24936
ENSG00000164054	-0.797948653449309	0.135805	1	no	3:-:48467798-48504826	ENSG00000164054	51246	F8WDS1,Q8N114,H7C2R0,C9IZ46,F8WFD9,A0A087WZK8,F8WCE2	SHISA5	shisa family member 5 [Source:HGNC Symbol%3BAcc:HGNC:30376]	35.6081	61.0924
ENSG00000104218	0.891384	0.135836	1	no	8:+:67062417-67196778	ENSG00000104218	79848	A0A7I2V519,A0A6Q8PGI0,E5RGA5,A0A7I2V3V5,A0A6Q8PGS3,A0A7I2V4L2,F2Z2M5,A0A6Q8PF61,A0A7I2V5P5,A0A7I2V5U6,A0A7I2V4U4,A0A7I2V5A7,A0A7I2V2P7,A0A7I2V5W3,A0A7I2V3Z9,A0A7I2PHE7,A0A7I2V5G7,A0A7I2V450,A0A7I2YQE8,A0A7I2V4M7,A0A7I2V3F6,A0A7I2YQH9,A0A7I2V3W2,A0A7I2V425,A0A7I2V3Q0,A0A7I2V6B7,A0A7I2V372,A0A7I2V5Y8,A0A7I2V4I1,A0A7I2V398,A0A7I2V2X5,A0A7I2YQX1,A0A6Q8PHN8,A0A7I2V5N5,A0A7I2V3F0,A0A7I2V3G6,A0A7I2V4R5,…	CSPP1	centrosome and spindle pole associated protein 1 [Source:HGNC Symbol%3BAcc:HGNC:26193]	2.19612	1.1683
ENSG00000242951	1.50969	0.135862	1	no	14:-:75595805-75596206	ENSG00000242951	-	-	-	ribosomal protein S24 (RPS24) pseudogene	8.03138	2.78331
ENSG00000135749	0.947739	0.135878	1	no	1:-:232983435-233295725	ENSG00000135749	80003	A0A0A0MSK9,A6NKB5,H0YBF4,H0YBD6,H0YAV6,H0YAR6,H0YBD1,H0YB30,H0YB15,E7EVZ6	PCNX2	pecanex 2 [Source:HGNC Symbol%3BAcc:HGNC:8736]	3.00524	1.53749
ENSG00000100485	0.950652	0.136011	1	no	14:-:50117130-50231578	ENSG00000100485	6655	Q07890,A0A087X277,G3V5W3,B7ZKT5,A0A2X0TW17	SOS2	SOS Ras/Rho guanine nucleotide exchange factor 2 [Source:HGNC Symbol%3BAcc:HGNC:11188]	5.82574	2.97446
ENSG00000161395	-0.979264158187954	0.136025	1	no	17:-:39671122-39696797	ENSG00000161395	93210	J3QQL0,J3QRN7,Q96FM1,J3QKU0,J3KTJ2,A0A087WTP0	PGAP3	post-GPI attachment to proteins phospholipase 3 [Source:HGNC Symbol%3BAcc:HGNC:23719]	4.54325	8.83865
ENSG00000136100	0.856566	0.136079	1	no	13:-:52412602-52450634	ENSG00000136100	51028	A0A3B3ISW7,Q86VN1	VPS36	vacuolar protein sorting 36 homolog [Source:HGNC Symbol%3BAcc:HGNC:20312]	14.1138	7.69173
ENSG00000143493	0.927309	0.13616	1	no	1:-:211940399-212035557	ENSG00000143493	25896	D3DT96,A0A087X0F3,A0A087WYC2,A0A087X1Q0,Q9NVH2,A0A087WXK3	INTS7	integrator complex subunit 7 [Source:HGNC Symbol%3BAcc:HGNC:24484]	9.21646	4.78242
ENSG00000108061	0.88274	0.136206	1	no	10:+:110919593-111013666	ENSG00000108061	8036	X6RI37,Q9UQ13	SHOC2	SHOC2 leucine rich repeat scaffold protein [Source:HGNC Symbol%3BAcc:HGNC:15454]	17.26	9.23721
ENSG00000112531	0.838317	0.136254	1	no	6:+:163414000-163578592	ENSG00000112531	9444	F5H8C8,Q96PU8,H0YGD6,H0YFB7,H0YG47,F5GYM3,F5GXS8,F5GYT7,F5H5U6	QKI	QKI%2C KH domain containing RNA binding [Source:HGNC Symbol%3BAcc:HGNC:21100]	7.54767	4.16568
ENSG00000186787	-1.340603520144	0.13632	1	no	X:-:57118551-57121548	ENSG00000186787	474343	Q5JZB7,Q5JZB8,Q9BPZ2,A0A1B0GU50,L8E9I8	SPIN2B	spindlin family member 2B [Source:HGNC Symbol%3BAcc:HGNC:33147]	1.49574	3.73809
ENSG00000114346	0.792387	0.136374	1	no	3:+:172750682-172821474	ENSG00000114346	1894	H7C103,C9J1C4,C9JB41,H7C3G1,C9JDB4,C9JDV9,C9J0L6,C9JTI2,Q9H8V3	ECT2	epithelial cell transforming 2 [Source:HGNC Symbol%3BAcc:HGNC:3155]	55.3313	31.5261
ENSG00000087077	-0.818886792421003	0.136421	1	no	7:+:100867387-100873454	ENSG00000087077	7205	H7BZE2,Q15654	TRIP6	thyroid hormone receptor interactor 6 [Source:HGNC Symbol%3BAcc:HGNC:12311]	39.1568	68.163
ENSG00000162402	0.786562	0.13652	1	no	1:-:55066359-55215364	ENSG00000162402	23358	A0A0U1RQI9,Q9UPU5,A0A0U1RRH2	USP24	ubiquitin specific peptidase 24 [Source:HGNC Symbol%3BAcc:HGNC:12623]	29.3103	16.7676
ENSG00000118418	0.8757	0.136605	1	no	6:-:79201245-79234738	ENSG00000118418	9324	A0A087WZE9,Q15651	HMGN3	high mobility group nucleosomal binding domain 3 [Source:HGNC Symbol%3BAcc:HGNC:12312]	79.7778	42.9044
ENSG00000165125	-0.947521755603849	0.136626	1	no	7:-:142871208-142885745	ENSG00000165125	55503	Q9Y260,V5NAT2,A0A0J9YXP5,C9JHY1,A0A1X7SBT1,A0A0G2JMR5,C9J9W0,A0A0J9YW11,Q9H1D0	TRPV6	transient receptor potential cation channel subfamily V member 6 [Source:HGNC Symbol%3BAcc:HGNC:14006]	1.77815	3.38402
ENSG00000197702	0.857971	0.13673	1	no	11:+:12377563-12535356	ENSG00000197702	55742	Q9NVD7,E9PS97	PARVA	parvin alpha [Source:HGNC Symbol%3BAcc:HGNC:14652]	7.96805	4.33819
ENSG00000105983	0.838895	0.136737	1	no	7:-:156668946-156893216	ENSG00000105983	64327	H0Y6V6,F8WDW0,F8WEN8,Q8WVP7,F8WEK4,Q8NDP7,F8WB14,A0A1W2PQV9,F8WCL1,F2Z2Z3,H7C1Y4	LMBR1	limb development membrane protein 1 [Source:HGNC Symbol%3BAcc:HGNC:13243]	10.8436	5.98235
ENSG00000214389	1.0889	0.136768	1	no	7:-:98385801-98386584	ENSG00000214389	644972	-	RPS3AP26	RPS3A pseudogene 26 [Source:HGNC Symbol%3BAcc:HGNC:36513]	21.3533	9.90613
ENSG00000141510	-0.831221523177159	0.13687	1	no	17:-:7661779-7687538	ENSG00000141510	7157	L0EQ05,Q2XSC7,Q1HGV3,L0ESB7,A0A514TT61,L0EQU5,A0A218MJF3,Q1MSX0,A0A386NC55,A0A514TT20,A0A346XLW0,A0A346XLU1,A0A346XLY6,U6BHT9,H2EHT1,K7PPA8,A0A346XLR1,A0A346XM49,A0A346XM28,A0A514TT49,S5M706,A0A514TT34,A0A218MJB0,A0A346XLT1,A0A346XLW4,A0A346XM22,E7EQX7,A0A346XLP2,A0A346XM38,A0A386NFY2,L0EPZ1,E7ESS1,A4GW75,Q19RW6,A0A514TT08,A0A346XLP1,A4GWD0,L0EP82,A0A346XLP8,A0A346XLT3,S5LJ04,A0A386NCA6,A0A087X1Q…	TP53	tumor protein p53 [Source:HGNC Symbol%3BAcc:HGNC:11998]	14.0941	24.7451
ENSG00000175467	-0.825529807535179	0.136999	1	no	11:+:65961728-65980137	ENSG00000175467	9092	O43290,E9PQI8	SART1	spliceosome associated factor 1%2C recruiter of U4/U6.U5 tri-snRNP [Source:HGNC Symbol%3BAcc:HGNC:10538]	19.0185	33.2596
ENSG00000270084	1.61485	0.137	1	no	1:+:173862473-173863941	ENSG00000270084	100506046	-	GAS5-AS1	GAS5 antisense RNA 1 [Source:HGNC Symbol%3BAcc:HGNC:44119]	3.01149	0.97028
ENSG00000185697	0.91376	0.137032	1	no	8:-:66562175-66614247	ENSG00000185697	4603	E7EWZ1,Q495G0,P10243	MYBL1	MYB proto-oncogene like 1 [Source:HGNC Symbol%3BAcc:HGNC:7547]	7.51597	3.93684
ENSG00000118922	1.00347	0.13705	1	no	13:-:73686089-74133929	ENSG00000118922	11278	Q9Y4X4	KLF12	Kruppel like factor 12 [Source:HGNC Symbol%3BAcc:HGNC:6346]	2.44235	1.20216
ENSG00000109180	0.860477	0.137122	1	no	4:+:48805212-48861817	ENSG00000109180	54940	D6RDI5,D6RBC5,D6RG39,D6RIT9,A0A024R9U3,D6R9T5,D6RC55,D6RIV2,D6RDK1,D6RI08,D6RBN5,D6RF01,D6R918,Q9NX40,D6RDK6,D6RA54,D6RF07	OCIAD1	OCIA domain containing 1 [Source:HGNC Symbol%3BAcc:HGNC:16074]	20.2172	10.9881
ENSG00000166897	-0.955005567428215	0.137186	1	no	22:-:37367960-37427479	ENSG00000166897	114794	Q5R3F8	ELFN2	extracellular leucine rich repeat and fibronectin type III domain containing 2 [Source:HGNC Symbol%3BAcc:HGNC:29396]	2.23079	4.26751
ENSG00000103202	-0.8522299148041	0.137279	1	no	16:+:396725-410367	ENSG00000103202	4833	Q4TT34,F2Z297,A2IDC9,H0Y6J0,F2Z2X0,A0A087WVT9,O00746	NME4	NME/NM23 nucleoside diphosphate kinase 4 [Source:HGNC Symbol%3BAcc:HGNC:7852]	15.8568	28.2483
ENSG00000147231	0.974005	0.137528	1	no	X:+:106611930-106679439	ENSG00000147231	55086	Q6NSI4,B1AQ74	RADX	RPA1 related single stranded DNA binding protein%2C X-linked [Source:HGNC Symbol%3BAcc:HGNC:25486]	6.78021	3.4062
ENSG00000196668	-1.5113764176089	0.137533	1	no	12:+:116533422-116536518	ENSG00000196668	100287569	Q6ZV60	LINC00173	long intergenic non-protein coding RNA 173 [Source:HGNC Symbol%3BAcc:HGNC:33791]	0.41281	1.16133
ENSG00000124787	1.00484	0.138225	1	no	6:-:4994717-5004063	ENSG00000124787	10799	L8E9F2,F8WC38,A0A087X1N3,X6RLL4,O75818	RPP40	ribonuclease P/MRP subunit p40 [Source:HGNC Symbol%3BAcc:HGNC:20992]	13.3369	6.5584
ENSG00000128609	0.863779	0.138248	1	no	7:-:123536997-123557904	ENSG00000128609	4698	A0A7I2V2W4,Q16718,A0A087WXR5,A0A7I2V3L8,C9IZN5,A0A024R745,F8WAS3,A0A087X1G1,A0A024R772,H7BYD0,A0A024R736	NDUFA5	NADH:ubiquinone oxidoreductase subunit A5 [Source:HGNC Symbol%3BAcc:HGNC:7688]	6.46722	3.50692
ENSG00000138674	0.811906	0.138383	1	no	4:-:82818509-82901166	ENSG00000138674	22872	A0A1S5UZ19,H0Y8W8,U3KQC9,A0A024A2P5,H0Y9V3,D6RCQ9,H7BXG7,D6RHZ5,D6RE64,D6REX3,D6REC0,H0YAB3,U3KQR3,H0YAF5,H0Y9T9,D6RBT0,D6RHE8,H0Y8V7,D6RAB3,O94979,H0Y9K1,D6REA9	SEC31A	SEC31 homolog A%2C COPII coat complex component [Source:HGNC Symbol%3BAcc:HGNC:17052]	19.9619	11.2208
ENSG00000156860	-0.866996073292358	0.138465	1	no	16:+:30658431-30670810	ENSG00000156860	64319	J3KNZ9,H3BRE6,Q9HAH7	FBRS	fibrosin [Source:HGNC Symbol%3BAcc:HGNC:20442]	6.44801	11.6051
ENSG00000122958	0.824085	0.138483	1	no	10:+:69123512-69174412	ENSG00000122958	9559	O75436,S4R3Q6,S4R2Y3	VPS26A	VPS26%2C retromer complex component A [Source:HGNC Symbol%3BAcc:HGNC:12711]	29.4972	16.4414
ENSG00000240065	-1.10666527839993	0.138504	1	no	6:+:32844136-32859851	ENSG00000240065	5698	A0A0G2JJQ0,A2ACR0,A0A0G2JJ13,A0A0G2JHI2,A0A0G2JJA7,P28065,A2ACR1	PSMB9	proteasome 20S subunit beta 9 [Source:HGNC Symbol%3BAcc:HGNC:9546]	2.05984	4.37728
ENSG00000166321	1.55847	0.138541	1	no	10:+:73110375-73131828	ENSG00000166321	25961	Q86X67,B4E059,A0A087X1G4,Q4G134	NUDT13	nudix hydrolase 13 [Source:HGNC Symbol%3BAcc:HGNC:18827]	1.09096	0.36551
ENSG00000267244	-1.46586175835653	0.138558	1	no	19:+:1822089-1824542	ENSG00000267244	-	-	-	novel transcript%2C antisense to REXO1	0.51164	1.39466
ENSG00000085552	-1.03220858091034	0.138697	1	no	1:-:159927039-159945613	ENSG00000085552	57549	Q9P2J2,A0A087X128	IGSF9	immunoglobulin superfamily member 9 [Source:HGNC Symbol%3BAcc:HGNC:18132]	1.62152	3.2725
ENSG00000273899	-1.30133031662304	0.13874	1	no	22:+:37681673-37693476	ENSG00000273899	79159	Q9UGY1,L8E965	NOL12	nucleolar protein 12 [Source:HGNC Symbol%3BAcc:HGNC:28585]	0.71674	1.74313
ENSG00000185187	-0.940333894327505	0.138781	1	no	11:-:405716-417455	ENSG00000185187	59307	C9JFX4,Q6IA17,H0YDF8,H0YDR5,E9PLG6,E9PSD9,E9PK23,A0A291NLA3	SIGIRR	single Ig and TIR domain containing [Source:HGNC Symbol%3BAcc:HGNC:30575]	6.17388	11.6912
ENSG00000076928	-0.830678231492542	0.138809	1	no	19:+:41883173-41930150	ENSG00000076928	9138	M0QYS3,M0R2C7,A0A024R0R1,M0QYC1,M0QZR4,M0QXV6,Q49AN3,M0R1K8,M0QZH8,M0R3H5,A0A2X0SFA4,Q92888	ARHGEF1	Rho guanine nucleotide exchange factor 1 [Source:HGNC Symbol%3BAcc:HGNC:681]	8.78396	15.4163
ENSG00000213928	-1.44153242899479	0.138871	1	no	14:+:24161265-24166565	ENSG00000213928	10379	H0YMB0,H0YNP4,H0YNM9,H0YMB6,Q00978,H7BXP4	IRF9	interferon regulatory factor 9 [Source:HGNC Symbol%3BAcc:HGNC:6131]	0.38391	1.02896
ENSG00000114626	-1.09228640150558	0.138954	1	no	3:+:127672935-127680926	ENSG00000114626	80325	F2Z3F5,H7C4W8,Q969K4,L8E906	ABTB1	ankyrin repeat and BTB domain containing 1 [Source:HGNC Symbol%3BAcc:HGNC:18275]	1.20453	2.5343
ENSG00000130299	-0.917172397286331	0.138958	1	no	19:+:17334920-17342731	ENSG00000130299	84705	M0R161,Q96H44,M0QXA1,M0R0S9,M0R1X0,M0QYW1,Q969Y2	GTPBP3	GTP binding protein 3%2C mitochondrial [Source:HGNC Symbol%3BAcc:HGNC:14880]	5.88913	10.9743
ENSG00000141101	-0.8461918014734	0.139016	1	no	16:-:69741871-69754926	ENSG00000141101	28987	H3BUR4,Q9ULX3	NOB1	NIN1 (RPN12) binding protein 1 homolog [Source:HGNC Symbol%3BAcc:HGNC:29540]	28.5713	50.6863
ENSG00000254909	1.71673	0.139072	1	no	11:-:119005727-119005934	ENSG00000254909	-	-	-	potassium channel tetramerisation domain containing 6 (KCTD6) pseudogene	9.48578	2.84785
ENSG00000286699	-1.80159565276892	0.139233	1	no	3:+:101686827-101700926	ENSG00000286699	-	-	-	novel transcript	0.2807	0.96563
ENSG00000267769	-1.80159565276892	0.139233	1	no	19:+:4454014-4455286	ENSG00000267769	-	-	-	novel transcript%2C antisense to UBX6	0.93787	3.22632
ENSG00000137497	-0.779512527333146	0.139408	1	no	11:-:72002864-72080693	ENSG00000137497	4926	A0A024R5M9,F5H073,H0YFY6,G1UI36,F5H763,Q9UNL7,A0A024R5G4,F8W6T3,F5GWK2,F5GWA2,F5H068,F5H4Y4,K4DIE0,Q3SYK8,F5H6Y5,F5H4J1,F5H0Z7,F5GZW1,A0A087WY61,F5H2F3,F5H3L6,Q14980,F5H1L0,Q4LE64,F5H7R5	NUMA1	nuclear mitotic apparatus protein 1 [Source:HGNC Symbol%3BAcc:HGNC:8059]	13.9301	23.5962
ENSG00000243716	0.848066	0.139475	1	no	16:+:22479121-22536521	ENSG00000243716	100132247	F5GWQ4,F5GXZ6,E9PKP1,E7EUG2,F5GYP3,U3KRG3,F5GZP9,C9JGN3,F6SDX0,F5H6Y6,E5RHP9,A8MRT5,H0YIL3	NPIPB5	nuclear pore complex interacting protein family member B5 [Source:HGNC Symbol%3BAcc:HGNC:37233]	10.416	5.71006
ENSG00000104783	-0.865027429947876	0.139483	1	no	19:-:43766533-43781257	ENSG00000104783	3783	O15554,A0A7R6V2A8,M0QZ70,D1MQ08,M0R2E8,A0A7R6V286,M0R1J0,D1MQ09,D1MQ10,M0R2F1,A0A7R6V2A9	KCNN4	potassium calcium-activated channel subfamily N member 4 [Source:HGNC Symbol%3BAcc:HGNC:6293]	13.63	24.4977
ENSG00000005075	-0.93311894076563	0.139701	1	no	7:-:102473118-102478907	ENSG00000005075	5439	F6S314,P52435	POLR2J	RNA polymerase II subunit J [Source:HGNC Symbol%3BAcc:HGNC:9197]	16.6792	31.427
ENSG00000101220	-0.855370144855368	0.139753	1	no	20:-:3753508-3767781	ENSG00000101220	54976	H7BYU9,Q9GZN8	C20orf27	chromosome 20 open reading frame 27 [Source:HGNC Symbol%3BAcc:HGNC:15873]	28.7543	51.3365
ENSG00000101935	0.903064	0.139814	1	no	X:-:110194186-110440318	ENSG00000101935	9949	A0A0S2Z4V0,A0A0S2Z4X0,Q9Y4X0	AMMECR1	AMMECR nuclear protein 1 [Source:HGNC Symbol%3BAcc:HGNC:467]	8.41536	4.44074
ENSG00000065615	0.89605	0.13982	1	no	6:+:83859656-83967423	ENSG00000065615	51167	A0A0A0MRM6,Q7L1T6	CYB5R4	cytochrome b5 reductase 4 [Source:HGNC Symbol%3BAcc:HGNC:20147]	6.2828	3.33155
ENSG00000120868	0.86371	0.139916	1	no	12:+:98645290-98735433	ENSG00000120868	317	C9JLV4,F8VNZ0,A5YM44,O14727,L8E801,A7E2A2	APAF1	apoptotic peptidase activating factor 1 [Source:HGNC Symbol%3BAcc:HGNC:576]	10.9653	5.94635
ENSG00000100379	-1.06803666004596	0.139917	1	no	22:+:37051736-37063390	ENSG00000100379	79734	B0QYB2,H0Y731,H7C323,Q8N5Z5,A0A087WX35	KCTD17	potassium channel tetramerization domain containing 17 [Source:HGNC Symbol%3BAcc:HGNC:25705]	3.02594	6.26041
ENSG00000099904	-0.915398482897927	0.140061	1	no	22:+:20129456-20148007	ENSG00000099904	29801	Q96GI9,C9JVM2,Q9ULC8	ZDHHC8	zinc finger DHHC-type palmitoyltransferase 8 [Source:HGNC Symbol%3BAcc:HGNC:18474]	4.77666	8.89034
ENSG00000087088	-0.900890857106694	0.140062	1	no	19:+:48954815-48961798	ENSG00000087088	581	I6LPK7,Q8WXU1,H0YA56,K4JQN1,A0A024QZD7,Q5ZPJ1,Q5ZPJ0,Q07812	BAX	BCL2 associated X%2C apoptosis regulator [Source:HGNC Symbol%3BAcc:HGNC:959]	11.833	21.8033
ENSG00000134049	1.02359	0.140078	1	no	18:-:47152834-47176364	ENSG00000134049	51124	Q9Y5U9,A0A1W2PNR9	IER3IP1	immediate early response 3 interacting protein 1 [Source:HGNC Symbol%3BAcc:HGNC:18550]	5.38145	2.61216
ENSG00000275713	1.45107	0.140206	1	no	6:+:26251651-26253710	ENSG00000275713	8345	Q93079	H2BC9	H2B clustered histone 9 [Source:HGNC Symbol%3BAcc:HGNC:4755]	1.77046	0.639
ENSG00000107897	0.837833	0.140245	1	no	10:-:27168135-27243046	ENSG00000107897	91452	A0A7I2V5L4,A0A7I2V2M2,B7Z2R7,A0A7I2V690,A0A087X0B8,A0A7I2V5E1,A0A7I2YQJ9,A0A7I2V462,A0A7I2V560,A0A7I2V420,A0A7I2V2R8,Q5T8E0,A0A7I2V556,A0A7I2V347,A0A7I2V5U2,X6RDD7,A0A7I2V2Y9,A0A7I2YQE9,A0A7I2YQD7,Q5T8D3,A0A7I2YQS1	ACBD5	acyl-CoA binding domain containing 5 [Source:HGNC Symbol%3BAcc:HGNC:23338]	9.89557	5.46336
ENSG00000217128	0.897383	0.140301	1	no	5:-:131641714-131797063	ENSG00000217128	96459	A0A087WX11,J3KNG8,Q8TF40	FNIP1	folliculin interacting protein 1 [Source:HGNC Symbol%3BAcc:HGNC:29418]	7.43036	3.93642
ENSG00000149823	-0.844537372778733	0.140329	1	no	11:+:65089324-65111862	ENSG00000149823	738	E9PJ36,A0A1W2PQZ2,Q9UID3,E9PQD5,H0YEE1,E9PMB6,E9PQN6,H0YCB7,H0YDX9,E9PKE5,E9PKX7,E9PRV0	VPS51	VPS51 subunit of GARP complex [Source:HGNC Symbol%3BAcc:HGNC:1172]	12.1171	21.4715
ENSG00000159685	-1.00200365067281	0.140374	1	no	3:+:126704240-126960420	ENSG00000159685	84303	H0Y922,J3QTA6,J3QTB2,Q9BRQ6	CHCHD6	coiled-coil-helix-coiled-coil-helix domain containing 6 [Source:HGNC Symbol%3BAcc:HGNC:28184]	4.66256	9.21486
ENSG00000163870	-0.980611775393529	0.140456	1	no	3:-:127571232-127598267	ENSG00000163870	131601	C9JVW5,C9JZ00,Q86W33,C9JU06,F8WC44	TPRA1	transmembrane protein adipocyte associated 1 [Source:HGNC Symbol%3BAcc:HGNC:30413]	2.66982	5.19885
ENSG00000100528	0.861436	0.140499	1	no	14:-:54423561-54441391	ENSG00000100528	10175	G3V5P8,G3V4K0,G3V5Q6,G3V474,G3V3B2,O95406,A8MVW4	CNIH1	cornichon family AMPA receptor auxiliary protein 1 [Source:HGNC Symbol%3BAcc:HGNC:19431]	17.1422	9.31063
ENSG00000115947	0.891891	0.140581	1	no	2:-:147930396-148021604	ENSG00000115947	5000	O43929,C9J2X8,Q53SE3,C9JGH7	ORC4	origin recognition complex subunit 4 [Source:HGNC Symbol%3BAcc:HGNC:8490]	6.94053	3.69095
ENSG00000115020	0.857732	0.140583	1	no	2:+:208266255-208358746	ENSG00000115020	200576	C9JL08,E9PDH4,L8E9N1,F8WEZ0,Q9Y2I7	PIKFYVE	phosphoinositide kinase%2C FYVE-type zinc finger containing [Source:HGNC Symbol%3BAcc:HGNC:23785]	8.27417	4.5056
ENSG00000204922	-1.11065432692445	0.140636	1	no	11:+:62670273-62673686	ENSG00000204922	790955	Q6UW78	UQCC3	ubiquinol-cytochrome c reductase complex assembly factor 3 [Source:HGNC Symbol%3BAcc:HGNC:34399]	2.71882	5.79365
ENSG00000127564	-0.878433887985917	0.140736	1	no	16:-:2968024-2980479	ENSG00000127564	9088	A6NHV6,Q99640,I3L136,Q0IJ49,B4DZM6,I3L4Y0,I3L1H7,I3L4K3,I3L2S4,I3L3P0	PKMYT1	protein kinase%2C membrane associated tyrosine/threonine 1 [Source:HGNC Symbol%3BAcc:HGNC:29650]	7.71705	13.9997
ENSG00000158985	0.806897	0.140778	1	no	5:+:131245493-131398447	ENSG00000158985	56990	H0Y9W5,D6REL0,Q9NRR3	CDC42SE2	CDC42 small effector 2 [Source:HGNC Symbol%3BAcc:HGNC:18547]	30.7978	17.372
ENSG00000154175	1.2428	0.141221	1	no	3:-:100749156-100993515	ENSG00000154175	25890	D3YTG3,H0YF57,H0YEL2,H0YF18,E9PRB5,H0YEA0,H7C524,F6R962,H7C4S3,H7C4T1,L8EAT2,H0Y897,H0YCG4,H7C4H3,H7C4N5,H0YDN0,H7C5S3,H0YCP4,Q5JPC9,Q7Z7G0,A0A1S5UZ16,H7C556,E9PPR9,H7C4X4	ABI3BP	ABI family member 3 binding protein [Source:HGNC Symbol%3BAcc:HGNC:17265]	0.71891	0.29977
ENSG00000102908	0.799705	0.141315	1	no	16:+:69565094-69704666	ENSG00000102908	10725	A0A024R734,A0A494C020,J3KRL6,O94916,A0A499FJX5,A0A499FIS8,J3QKS5,H3BP21	NFAT5	nuclear factor of activated T cells 5 [Source:HGNC Symbol%3BAcc:HGNC:7774]	12.6643	7.17923
ENSG00000082898	0.763521	0.141335	1	no	2:-:61476032-61538741	ENSG00000082898	7514	A0A7I2YQV4,A0A7I2V3W6,C9J673,A0A7I2V2Y6,O14980,A0A7I2V531,A0A7I2V3N0,A0A7I2V2C5,A0A7I2V4A3,A0A7I2V488,A0A7I2V3P3,A0A7I2V3J1,A0A7I2V6B9,A0A7I2YQX3,A0A7I2V2S3,A0A7I2YQP1,F8WF71,A0A7P0Z4B7,A0A7I2V461,A0A7I2V396,A0A7I2V2H0,C9IYM2,C9JKM9	XPO1	exportin 1 [Source:HGNC Symbol%3BAcc:HGNC:12825]	24.0054	13.954
ENSG00000175130	-1.06670438684057	0.141385	1	no	1:-:32333839-32336233	ENSG00000175130	65108	P49006	MARCKSL1	MARCKS like 1 [Source:HGNC Symbol%3BAcc:HGNC:7142]	5.37561	11.1114
ENSG00000167702	-0.971326338763313	0.141605	1	no	8:+:144466043-144474202	ENSG00000167702	90990	A0A2R8YEU8,Q96BU4,A0A2R8Y870,Q96AC6	KIFC2	kinesin family member C2 [Source:HGNC Symbol%3BAcc:HGNC:29530]	3.54943	6.86735
ENSG00000116661	-0.956714719435826	0.141722	1	no	1:-:11637018-11655785	ENSG00000116661	26232	R4GNH2,Q9UK22,A0A286YF37	FBXO2	F-box protein 2 [Source:HGNC Symbol%3BAcc:HGNC:13581]	5.59519	10.7163
ENSG00000146674	-1.13453207183287	0.141865	1	no	7:-:45912245-45921874	ENSG00000146674	3486	A6XND0,B3KWK7,H0Y485,A6XND1,C9JMX4,H0Y5K2,P17936	IGFBP3	insulin like growth factor binding protein 3 [Source:HGNC Symbol%3BAcc:HGNC:5472]	1.23007	2.66495
ENSG00000125912	-0.797097103280027	0.142151	1	no	19:+:3185563-3209575	ENSG00000125912	56926	K7EN96,K7ENM2,A0A0C4DGP7,K7ELZ9,K7EQ66,Q969V3,K7EMW4	NCLN	nicalin [Source:HGNC Symbol%3BAcc:HGNC:26923]	29.0711	49.8475
ENSG00000181192	-0.800199310120287	0.142241	1	no	10:+:12068954-12123221	ENSG00000181192	55526	H7C149,H7C1J3,Q96HY7,C9JWN1	DHTKD1	dehydrogenase E1 and transketolase domain containing 1 [Source:HGNC Symbol%3BAcc:HGNC:23537]	21.4767	36.9048
ENSG00000144730	-0.949152841182777	0.142262	1	no	3:-:57089982-57170306	ENSG00000144730	54756	C9J6R0,Q8NFM7	IL17RD	interleukin 17 receptor D [Source:HGNC Symbol%3BAcc:HGNC:17616]	1.95107	3.71731
ENSG00000130787	-0.815436467815135	0.142285	1	no	12:+:122834453-122862961	ENSG00000130787	9026	A0A024RBR4,H0YH66,O75146	HIP1R	huntingtin interacting protein 1 related [Source:HGNC Symbol%3BAcc:HGNC:18415]	12.2081	21.2007
ENSG00000114302	0.809327	0.142296	1	no	3:-:48744597-48847874	ENSG00000114302	5576	C9J830,H7C4A9,H7C330,A0A0S2Z472,A0A024R2W3,P13861,H7C1L0	PRKAR2A	protein kinase cAMP-dependent type II regulatory subunit alpha [Source:HGNC Symbol%3BAcc:HGNC:9391]	25.2523	14.22
ENSG00000133704	0.786053	0.142321	1	no	12:-:30628988-30695869	ENSG00000133704	10526	F5H292,A0A087WXH2,F5H2I3,F5GXT5,F5H244,F5H009,F5H815,O15397,H0YH64	IPO8	importin 8 [Source:HGNC Symbol%3BAcc:HGNC:9853]	38.8994	22.2612
ENSG00000178921	-0.809243320558663	0.142336	1	no	17:+:8247618-8270491	ENSG00000178921	5198	J3QSG0,Q6P4B4,B4DJ26,J3QL39,O15067,J3KT98,H0YGH1,J3QSH6,J3KTL4,A8K8N7,Q9BR56,J3KTQ5	PFAS	phosphoribosylformylglycinamidine synthase [Source:HGNC Symbol%3BAcc:HGNC:8863]	14.811	25.6108
ENSG00000068120	-0.809243320558663	0.142336	1	no	17:+:42561467-42566277	ENSG00000068120	80347	K7EPC2,K7EP09,K7EN91,K7EQ60,K7ES73,K7ESK6,Q13057,K7EPT0	COASY	Coenzyme A synthase [Source:HGNC Symbol%3BAcc:HGNC:29932]	23.7703	41.103
ENSG00000165669	0.925771	0.142427	1	no	10:-:118297925-118342328	ENSG00000165669	63877	F2Z2Y3,Q5T374,Q9H8W3	FAM204A	family with sequence similarity 204 member A [Source:HGNC Symbol%3BAcc:HGNC:25794]	2.9013	1.50709
ENSG00000080839	0.846706	0.142604	1	no	20:-:36996349-37095997	ENSG00000080839	5933	P28749,H0YE05,E9PNB6,Q8WVU8	RBL1	RB transcriptional corepressor like 1 [Source:HGNC Symbol%3BAcc:HGNC:9893]	16.3125	8.95094
[truncated: 12,680 more rows]
