# Supplementary material for: Zinc finger protein ZC3H18 is abnormally expressed in esophageal cancer tissues and facilitates the proliferation of esophageal cancer cells
Source: Front Immunol. 2025 Feb 25;16:1556509. doi: 10.3389/fimmu.2025.1556509 (PMC11894379; doi:10.3389/fimmu.2025.1556509)
Supplement: Supplementary file 1 [file DataSheet1.zip › Results of eukaryotic transcriptome sequencing/genes/K150si2_vs_K150siNC/deg.up.anno.xlsx]

## Sheet: Sheet1
ID	logFC	Pvalue	adj.Pvalue	regulation	pos_info	ensembl	entrez	uniprot	symbol	description	K150si2|K150si2	K150siNC|K150siNC
ENSG00000138356	3.81954	5.54528e-05	0.121724	up	2:+:200586014-200677064	ENSG00000138356	316	H7C3Q1,A0A286LWX1,H7BXF7,Q06278,C9J244	AOX1	aldehyde oxidase 1 [Source:HGNC Symbol%3BAcc:HGNC:553]	2.08875	0.14599
ENSG00000087128	3.63234	0.000149332	0.22536	up	4:+:68447463-68497604	ENSG00000087128	28983	A0A0G2JNI0,Q9UL52,H0Y9G7	TMPRSS11E	transmembrane serine protease 11E [Source:HGNC Symbol%3BAcc:HGNC:24465]	4.67279	0.37185
ENSG00000206530	3.05639	0.000372973	0.405925	up	3:-:113286930-113441610	ENSG00000206530	55779	H0Y883,F8WEX0,A0A1D5RMR1,C9K0A4,H7C512,H7C591,Q96MT7,H0Y896	CFAP44	cilia and flagella associated protein 44 [Source:HGNC Symbol%3BAcc:HGNC:25631]	1.14071	0.13531
ENSG00000146592	2.99491	0.000386659	0.405925	up	7:+:28299321-28825894	ENSG00000146592	9586	C9JN33,L8ECP5,H9KVC5,Q02930,H0YFV2	CREB5	cAMP responsive element binding protein 5 [Source:HGNC Symbol%3BAcc:HGNC:16844]	1.27451	0.15777
ENSG00000254634	3.71016	0.00112627	0.614682	up	16:-:29425800-29447026	ENSG00000254634	100422558	-	SMG1P6	SMG1 pseudogene 6 [Source:HGNC Symbol%3BAcc:HGNC:49863]	1.48963	0.11232
ENSG00000260804	2.57018	0.00151137	0.681722	up	2:+:216217045-216220192	ENSG00000260804	150967	-	LINC01963	long intergenic non-protein coding RNA 1963 [Source:HGNC Symbol%3BAcc:HGNC:25283]	5.03308	0.8363
ENSG00000286042	2.72979	0.00279971	0.952137	up	6:-:79307669-79313384	ENSG00000286042	80078	-	LCAL1	lung cancer associated lncRNA 1 [Source:HGNC Symbol%3BAcc:HGNC:25837]	1.96727	0.29265
ENSG00000165410	1.73088	0.0032814	1	up	14:-:34709113-34714823	ENSG00000165410	1073	F8WDN3,G3V2U0,Q549N0,Q9Y281	CFL2	cofilin 2 [Source:HGNC Symbol%3BAcc:HGNC:1875]	23.9665	7.12507
ENSG00000031003	1.7538	0.00596409	1	up	5:-:137937960-138051961	ENSG00000031003	51306	A0A2X0SG06,D6RE97,D6RDL7,D6RBJ3,D6RAT6,D6RCA0,Q9NYF5	FAM13B	family with sequence similarity 13 member B [Source:HGNC Symbol%3BAcc:HGNC:1335]	8.19378	2.39756
ENSG00000268043	1.70163	0.00603665	1	up	1:+:146938744-146996202	ENSG00000268043	149013	A0A087WUW2,A0A087X0J8,H7BZX4,A0A087WY24,Q5TAG4,A0A075B764,A0A087WW93	NBPF12	NBPF member 12 [Source:HGNC Symbol%3BAcc:HGNC:24297]	9.63598	2.92339
ENSG00000170456	1.68424	0.0061859	1	up	12:-:31382226-31591136	ENSG00000170456	160518	F5H4A0,H0YGE5,G3V1S3,Q6ZUT9	DENND5B	DENN domain containing 5B [Source:HGNC Symbol%3BAcc:HGNC:28338]	6.55541	2.01291
ENSG00000253251	2.62187	0.00675856	1	up	5:+:65625027-65630928	ENSG00000253251	112441434	Q6ZNX1	SHLD3	shieldin complex subunit 3 [Source:HGNC Symbol%3BAcc:HGNC:53826]	3.54128	0.56771
ENSG00000138650	2.0279	0.00726662	1	up	4:+:133149294-133208606	ENSG00000138650	57575	X5D999,Q9P2E7,Q14DV7,X5D2R8	PCDH10	protocadherin 10 [Source:HGNC Symbol%3BAcc:HGNC:13404]	1.89667	0.45895
ENSG00000275413	Inf	0.00737284	1	up	17:-:16023323-16023653	ENSG00000275413	-	-	-	novel transcript%2C antisense to TTC19	3.43201	0
ENSG00000109063	1.98556	0.0075903	1	up	17:-:10628526-10657309	ENSG00000109063	4621	P11055	MYH3	myosin heavy chain 3 [Source:HGNC Symbol%3BAcc:HGNC:7573]	3.12184	0.77791
ENSG00000164125	2.20683	0.00766744	1	up	4:-:158124474-158173318	ENSG00000164125	51313	K7EK71,K7ESC5,A0A0G2JLI7,Q6UWH4,K7EN70	GASK1B	golgi associated kinase 1B [Source:HGNC Symbol%3BAcc:HGNC:25312]	1.56302	0.3341
ENSG00000232931	1.7591	0.007913	1	up	2:-:95807052-95835003	ENSG00000232931	150759	-	LINC00342	long intergenic non-protein coding RNA 342 [Source:HGNC Symbol%3BAcc:HGNC:42470]	4.80455	1.40069
ENSG00000280614	2.12842	0.00791331	1	up	21:-:8393419-8394341	ENSG00000280614	-	-	-	novel transcript%2C similar to YY1 associated myogenesis RNA 1 YAM1	15.4817	3.49408
ENSG00000151233	1.63415	0.00822626	1	up	12:-:42081845-42144874	ENSG00000151233	283464	Q4G148	GXYLT1	glucoside xylosyltransferase 1 [Source:HGNC Symbol%3BAcc:HGNC:27482]	9.25726	2.94297
ENSG00000174501	1.82565	0.0083533	1	up	2:-:95836919-95991831	ENSG00000174501	400986	E9PJI0,A0A0C4DH05,I1Z9D4,Q5JPF3,H0YDI7,A0A087WYV7	ANKRD36C	ankyrin repeat domain 36C [Source:HGNC Symbol%3BAcc:HGNC:32946]	3.61217	1.0056
ENSG00000117500	1.45822	0.00842409	1	up	1:-:93149742-93180516	ENSG00000117500	50999	Q49AG2,B1AKT3,M0R072,Q9Y3A6	TMED5	transmembrane p24 trafficking protein 5 [Source:HGNC Symbol%3BAcc:HGNC:24251]	24.4323	8.77465
ENSG00000162825	1.76065	0.00969097	1	up	1:-:145289900-145405778	ENSG00000162825	100288142	A0A087WU97,H7BY70,A0A075B7A3,P0DPF2	NBPF20	NBPF member 20 [Source:HGNC Symbol%3BAcc:HGNC:32000]	1.7847	0.51974
ENSG00000139278	1.60834	0.0098713	1	up	12:+:75480753-75503863	ENSG00000139278	11010	F6VVE8,B4E3S5,J3QTC9,P48060	GLIPR1	GLI pathogenesis related 1 [Source:HGNC Symbol%3BAcc:HGNC:17001]	10.2826	3.32795
ENSG00000279348	2.16419	0.0101441	1	up	2:+:216211404-216213519	ENSG00000279348	-	-	-	TEC	5.22731	1.15086
ENSG00000262766	Inf	0.0136839	1	up	16:+:31118078-31118747	ENSG00000262766	-	-	-	novel transcript	1.76174	0
ENSG00000196911	1.74069	0.0142049	1	up	6:+:116681187-116741867	ENSG00000196911	3841	Q5TD90,O15131	KPNA5	karyopherin subunit alpha 5 [Source:HGNC Symbol%3BAcc:HGNC:6398]	2.22547	0.65713
ENSG00000280385	1.70098	0.0142271	1	up	11:+:90193614-90198120	ENSG00000280385	-	-	-	novel transcript	6.4472	1.95684
ENSG00000135205	2.14482	0.0143723	1	up	7:+:77122434-77329533	ENSG00000135205	57639	Q8N2Z6,C9JRR4,Q8IYE0	CCDC146	coiled-coil domain containing 146 [Source:HGNC Symbol%3BAcc:HGNC:29296]	1.98448	0.44281
ENSG00000165181	1.53783	0.0144333	1	up	9:-:111686171-111795008	ENSG00000165181	158401	Q5VXU9,A6PVK7	SHOC1	shortage in chiasmata 1 [Source:HGNC Symbol%3BAcc:HGNC:26535]	8.92708	3.03394
ENSG00000271425	1.81801	0.0163607	1	up	1:-:146064711-146229000	ENSG00000271425	100132406	A0A075B762,I1VE13,A0A087WVC7,I0CMK7,I1VE14,A2BH96,A0A087X002,I1VE12,Q6P3W6	NBPF10	NBPF member 10 [Source:HGNC Symbol%3BAcc:HGNC:31992]	1.22809	0.3437
ENSG00000274173	1.80057	0.0165514	1	up	20:+:24931840-24932983	ENSG00000274173	-	-	-	novel transcript	16.0448	4.54506
ENSG00000135976	1.50599	0.0167004	1	up	2:+:97113153-97264521	ENSG00000135976	375248	A0A087X037,A1A5B0,A2VCN4,A6QL64,A0A1W2PS33	ANKRD36	ankyrin repeat domain 36 [Source:HGNC Symbol%3BAcc:HGNC:24079]	4.98596	1.73233
ENSG00000270629	1.56939	0.0168851	1	up	1:-:148531385-148679742	ENSG00000270629	25832	A0A087WUR2,A0A075B757,A0A087WTQ0,A0A087WV19,A0A087WVE3,A0A087WTW4,A0A087WYI5,A0A087WZJ2,A0A087WVU4,A0A075B7F7,Q5TI25	NBPF14	NBPF member 14 [Source:HGNC Symbol%3BAcc:HGNC:25232]	3.40227	1.13127
ENSG00000153904	1.33654	0.017074	1	up	1:-:85318481-85578363	ENSG00000153904	23576	B4DYP1,B2R644,O94760	DDAH1	dimethylarginine dimethylaminohydrolase 1 [Source:HGNC Symbol%3BAcc:HGNC:2715]	38.3735	14.9943
ENSG00000269973	2.31799	0.0170858	1	up	2:+:9936360-9939590	ENSG00000269973	-	-	-	novel transcript	1.64693	0.32593
ENSG00000071073	1.6594	0.0180523	1	up	2:-:98619106-98731132	ENSG00000071073	11320	U3KPT4,Q9UM21	MGAT4A	alpha-1%2C3-mannosyl-glycoprotein 4-beta-N-acetylglucosaminyltransferase A [Source:HGNC Symbol%3BAcc:HGNC:7047]	2.75492	0.86062
ENSG00000124802	1.75246	0.018062	1	up	6:-:8073360-8102559	ENSG00000124802	9521	D6RBD7,H0YAH9,O43324,H0YAL7,D6RCQ0	EEF1E1	eukaryotic translation elongation factor 1 epsilon 1 [Source:HGNC Symbol%3BAcc:HGNC:3212]	9.36353	2.74238
ENSG00000092108	1.34528	0.0184571	1	up	14:+:30622291-30737694	ENSG00000092108	23256	A0A7I2V534,A0A7I2V448,G3V363,A0A7I2V5L2,H0YIZ7,A0A7I2V5I2,G3V5F3,A0A7I2V414,H0YJS6,A0A7I2V5R9,G3V5E2,A0A7I2YQQ1,A0A7I2V3G4,G3V2M8,A0A7I2V5H5,B7Z5N7,A0A7I2V362,A0A7I2V2U5,G3V4I1,J3KNG4,A0A7I2V5Z4,A0A7I2V4R0,A0A7I2V3C9,G3V551,G3V3K9,A0A7I2V320,H0YJY1,A0A7I2V3B4,A0A7I2YQG3,A0A7I2V321,A0A7I2V4B8,Q8WVM8,A0A7I2YQR2,A0A7I2V590,A0A7I2V4B9,A0A7I2V3Y3,A0A7I2V4J1,A0A7I2V4U2	SCFD1	sec1 family domain containing 1 [Source:HGNC Symbol%3BAcc:HGNC:20726]	4.76977	1.85251
ENSG00000179869	1.80573	0.0185371	1	up	7:+:48171458-48647497	ENSG00000179869	154664	A0A0A0MT16,H7BZI9,H7C0U5,H0Y4D2,F5H7B7,L8E9N5,Q86UQ4	ABCA13	ATP binding cassette subfamily A member 13 [Source:HGNC Symbol%3BAcc:HGNC:14638]	0.8557	0.24153
ENSG00000122484	1.45742	0.0191998	1	up	1:+:92299059-92402056	ENSG00000122484	79871	Q8IXW5	RPAP2	RNA polymerase II associated protein 2 [Source:HGNC Symbol%3BAcc:HGNC:25791]	3.55621	1.27789
ENSG00000166575	1.37849	0.0196993	1	up	11:+:87037844-87328824	ENSG00000166575	65084	E9PQL0,E9PJX0,Q7Z760,Q8N605,E9PIS2,Q86UB9	TMEM135	transmembrane protein 135 [Source:HGNC Symbol%3BAcc:HGNC:26167]	9.48122	3.59855
ENSG00000279413	2.45107	0.0205547	1	up	X:-:15702602-15703243	ENSG00000279413	-	-	-	-	5.70757	1.03
ENSG00000189050	1.81801	0.02094	1	up	17:-:59952240-59964761	ENSG00000189050	51136	K7EJ18,Q5M7Z0,E9PI44,H0YEZ8	RNFT1	ring finger protein%2C transmembrane 1 [Source:HGNC Symbol%3BAcc:HGNC:30206]	4.15129	1.16182
ENSG00000152137	1.58803	0.0209863	1	up	12:+:119171555-119224855	ENSG00000152137	26353	A0A6Q8PHK6,A0A6Q8PGX5,Q9UJY1,A0A6Q8PGM6,A0A6Q8PHR2,A0A6Q8PF95,A0A6Q8PHB1,H0YG30	HSPB8	heat shock protein family B (small) member 8 [Source:HGNC Symbol%3BAcc:HGNC:30171]	8.23123	2.70179
ENSG00000275401	Inf	0.0212143	1	up	20:-:38418483-38419202	ENSG00000275401	-	-	-	novel transcript	1.16257	0
ENSG00000260744	Inf	0.0212143	1	up	16:+:47196311-47202429	ENSG00000260744	-	-	-	novel transcript%2C antisense to ITFG1	1.09561	0
ENSG00000173559	1.36894	0.0212896	1	up	2:+:191678068-191741097	ENSG00000173559	64859	Q96AH0,F8WAF5,H7C0W4	NABP1	nucleic acid binding protein 1 [Source:HGNC Symbol%3BAcc:HGNC:26232]	5.16027	1.97156
ENSG00000075407	1.47765	0.0213818	1	up	10:+:38094334-38150293	ENSG00000075407	7587	A0A1B0GVV4,P17032	ZNF37A	zinc finger protein 37A [Source:HGNC Symbol%3BAcc:HGNC:13102]	3.56287	1.26245
ENSG00000135968	1.37457	0.0214767	1	up	2:+:108449191-108509415	ENSG00000135968	9648	H7C010,B8ZZA5,D3DX70,H7BYJ9,B8ZZW2,A0PJA5,Q8IWJ2,U3KQE0,U3KPU4	GCC2	GRIP and coiled-coil domain containing 2 [Source:HGNC Symbol%3BAcc:HGNC:23218]	6.7388	2.56464
ENSG00000102271	2.01735	0.0215042	1	up	X:+:87517409-87670050	ENSG00000102271	56062	A5PKX1,Q9C0H6	KLHL4	kelch like family member 4 [Source:HGNC Symbol%3BAcc:HGNC:6355]	1.35929	0.33133
ENSG00000165338	1.74408	0.0215253	1	up	10:+:91409280-91514829	ENSG00000165338	143279	E7ERR3,A0A0J9YVV1,X6R824,L8ECN8,Q5U5R9	HECTD2	HECT domain E3 ubiquitin protein ligase 2 [Source:HGNC Symbol%3BAcc:HGNC:26736]	1.47014	0.43308
ENSG00000180773	1.66634	0.0224803	1	up	11:-:93144174-93197991	ENSG00000180773	120103	Q6YBV0,E9PN09,E9PID7	SLC36A4	solute carrier family 36 member 4 [Source:HGNC Symbol%3BAcc:HGNC:19660]	2.13687	0.66434
ENSG00000164506	1.3938	0.0227105	1	up	6:+:147204425-147390476	ENSG00000164506	134957	H0Y332,Q5JRH0,Q14DD4,Q3B794,Q5T5C0	STXBP5	syntaxin binding protein 5 [Source:HGNC Symbol%3BAcc:HGNC:19665]	6.55723	2.4625
ENSG00000272604	2.58949	0.0228738	1	up	7:+:105571083-105573660	ENSG00000272604	-	-	-	novel transcript%2C antisense to EFCAB10	1.09003	0.17871
ENSG00000204116	1.54338	0.0230387	1	up	X:+:73563200-73687102	ENSG00000204116	53344	B7Z4S5,Q5VXU3,R4GN46	CHIC1	cysteine rich hydrophobic domain 1 [Source:HGNC Symbol%3BAcc:HGNC:1934]	4.56669	1.54607
ENSG00000283436	2.32339	0.0236938	1	up	2:+:156655224-156695659	ENSG00000283436	105373708	-	LINC01958	long intergenic non-protein coding RNA 1958 [Source:HGNC Symbol%3BAcc:HGNC:52784]	2.06382	0.40691
ENSG00000203644	1.72809	0.0252453	1	up	3:-:129847048-129847957	ENSG00000203644	-	-	-	novel transcript%2C sense intronic to TMCC1	16.7541	4.99052
ENSG00000273841	1.28103	0.025332	1	up	5:-:69364743-69370013	ENSG00000273841	6880	D6RIE8,D6RIV9,Q16594,D6RHW1,D6RIY1,D6RGK3	TAF9	TATA-box binding protein associated factor 9 [Source:HGNC Symbol%3BAcc:HGNC:11542]	52.7508	21.4207
ENSG00000199709	Inf	0.0266533	1	up	11:+:122927034-122927173	ENSG00000199709	106479568	-	RNU4-23P	RNA%2C U4 small nuclear 23%2C pseudogene [Source:HGNC Symbol%3BAcc:HGNC:46959]	5.55185	0
ENSG00000272010	Inf	0.0266533	1	up	8:-:65591850-65592472	ENSG00000272010	-	-	-	novel transcript	1.24761	0
ENSG00000164220	2.27967	0.0268707	1	up	5:-:76615482-76623413	ENSG00000164220	2151	O00254,Q4VBN6	F2RL2	coagulation factor II thrombin receptor like 2 [Source:HGNC Symbol%3BAcc:HGNC:3539]	1.14034	0.23175
ENSG00000159082	1.36411	0.0270769	1	up	21:-:32628759-32728040	ENSG00000159082	8867	C9J1Z6,C9JFZ1,A0A0D9SGJ6,C9JW66,H7BZC2,H7BZ56,J3KPK1,Q05CZ1,Q1ZYQ4,J3KQV8,B9EGN3,O43426	SYNJ1	synaptojanin 1 [Source:HGNC Symbol%3BAcc:HGNC:11503]	7.79439	2.98797
ENSG00000146247	1.2009	0.0283299	1	up	6:-:78934419-79078254	ENSG00000146247	55023	Q8WWQ0	PHIP	pleckstrin homology domain interacting protein [Source:HGNC Symbol%3BAcc:HGNC:15673]	15.5221	6.66309
ENSG00000165997	1.20507	0.0290143	1	up	10:+:18659431-18681639	ENSG00000165997	221079	B0YIW9,Q96KC2	ARL5B	ADP ribosylation factor like GTPase 5B [Source:HGNC Symbol%3BAcc:HGNC:23052]	28.3519	12.1353
ENSG00000273136	1.32917	0.0291093	1	up	1:+:120723949-120842110	ENSG00000273136	101060684	A0A087WZS8,A0A087WTG0,A0A087WY62,A0A087WVV8,A0A087WU30,A0A494C053,A0A494C1A6,A0A075B7F9,A0A494C0A2,A0A087WWQ1,A0A087WZB6,B4DH59	NBPF26	NBPF member 26 [Source:HGNC Symbol%3BAcc:HGNC:49571]	10.2793	4.03714
ENSG00000104643	1.47399	0.029213	1	up	8:+:11284816-11328146	ENSG00000104643	66036	E9PR67,Q96QG7	MTMR9	myotubularin related protein 9 [Source:HGNC Symbol%3BAcc:HGNC:14596]	3.79196	1.34704
ENSG00000134970	1.20656	0.0294482	1	up	5:-:115613210-115632992	ENSG00000134970	51014	Q3B7W7,Q9Y3B3,G3V2Y2	TMED7	transmembrane p24 trafficking protein 7 [Source:HGNC Symbol%3BAcc:HGNC:24253]	47.3742	20.2564
ENSG00000276564	2.49434	0.0296998	1	up	16:+:14150833-14153235	ENSG00000276564	-	-	-	novel transcript	1.09477	0.19173
ENSG00000149485	1.34476	0.0300362	1	up	11:-:61799627-61829318	ENSG00000149485	3992	I3ZNN6,F5H1Q7,C9J425,H0YB97,F5H5X5,I3ZNE2,F5H3U5,I3ZNS6,I3ZNS3,I3ZNL9,F5H8G5,A0A0A0MR51,F5H3P6,I3ZNT3,F5H2R9,F5H852,I3ZNE3,F5GYH4,I3ZNH3,F5GWE3,H7C2V0,F5H0Y2,C9JJB3,O60427,F5H2H3,I3ZNL2,I3ZNS1	FADS1	fatty acid desaturase 1 [Source:HGNC Symbol%3BAcc:HGNC:3574]	5.86317	2.27798
ENSG00000244218	4.01219	0.0307165	1	up	7:+:128761338-128761598	ENSG00000244218	106479253	-	RN7SL81P	RNA%2C 7SL%2C cytoplasmic 81%2C pseudogene [Source:HGNC Symbol%3BAcc:HGNC:46097]	4.12339	0.25217
ENSG00000172795	1.21522	0.0314562	1	up	5:+:112976702-113022195	ENSG00000172795	167227	B7Z3U5,A0A6Q8PGL6,A0A6Q8PGI4,Q8IU60	DCP2	decapping mRNA 2 [Source:HGNC Symbol%3BAcc:HGNC:24452]	13.0873	5.56241
ENSG00000151835	1.22116	0.0322377	1	up	13:-:23288689-23433763	ENSG00000151835	26278	H0Y6M8,Q9NZJ4,B2REB0	SACS	sacsin molecular chaperone [Source:HGNC Symbol%3BAcc:HGNC:10519]	4.93429	2.08857
ENSG00000128656	1.61188	0.032327	1	up	2:-:174798809-175005381	ENSG00000128656	1123	F8WCQ9,A0A494C0R6,F8WAY4,A0A494C0I4,C9J1N1,A0A494C0I5,A0A494C1Q9,A0A2X0SFY7,A0A494C0C9,A0A494C1H3,L0R6E9,A0A494C047,A0A494C1M7,A0A494C0V1,A0A494C1P5,A0A494C158,A0A494C072,C9J3G1,A0A494C0L5,A0A494BZY1,A0A494C1D3,F8W6K2,A0A7M1VJA2,P15882,A0A494C1R0,C9J3V9,B8ZZ96,C9JR98,A0A7M1VIP0,Q6IBE0	CHN1	chimerin 1 [Source:HGNC Symbol%3BAcc:HGNC:1943]	1.79965	0.58103
ENSG00000171208	1.17441	0.0326931	1	up	16:-:47077703-47143945	ENSG00000171208	81831	Q32NC3,H3BSR0,Q8NC67,H3BM37,H3BTE1	NETO2	neuropilin and tolloid like 2 [Source:HGNC Symbol%3BAcc:HGNC:14644]	28.4902	12.4564
ENSG00000165813	1.31558	0.0327575	1	up	10:-:114120862-114174232	ENSG00000165813	55088	H0Y7V5,A0A0C4DFU7,Q7Z3E2	CCDC186	coiled-coil domain containing 186 [Source:HGNC Symbol%3BAcc:HGNC:24349]	6.93323	2.74877
ENSG00000134352	1.19123	0.0334406	1	up	5:-:55935095-55995022	ENSG00000134352	3572	Q17RA0,A0A494BZU0,Q5FC03,Q5FC06,Q5FC07,A0A0A0N0L5,D6RH03,Q5FC05,Q5FC02,A0A0A0N0L2,P40189	IL6ST	interleukin 6 signal transducer [Source:HGNC Symbol%3BAcc:HGNC:6021]	16.2282	7.01302
ENSG00000266969	Inf	0.0337105	1	up	18:-:12984694-12991173	ENSG00000266969	119139898	-	CEP192-DT	CEP192 divergent transcript [Source:HGNC Symbol%3BAcc:HGNC:55313]	1.51365	0
ENSG00000092439	1.19893	0.0339817	1	up	15:-:50552473-50686797	ENSG00000092439	54822	H0YLN8,A0A024R5V1,Q96QT4,A0A0C4DGL2,H0YNM0	TRPM7	transient receptor potential cation channel subfamily M member 7 [Source:HGNC Symbol%3BAcc:HGNC:17994]	11.7743	5.06121
ENSG00000132953	1.17971	0.0341812	1	up	13:-:20777329-20903048	ENSG00000132953	64328	Q9C0E2,Q8IVQ8,Q86VC1,Q0VG75	XPO4	exportin 4 [Source:HGNC Symbol%3BAcc:HGNC:17796]	16.7685	7.30464
ENSG00000101596	1.15811	0.0346501	1	up	18:+:2655726-2805017	ENSG00000101596	23347	J3KTK7,J3KRK8,A6NHR9,A0A2R8YCU7,J3KTL8,L0R6P7,J3QSH1,A0A2R8YE92	SMCHD1	structural maintenance of chromosomes flexible hinge domain containing 1 [Source:HGNC Symbol%3BAcc:HGNC:29090]	17.6384	7.79948
ENSG00000143815	1.19998	0.0353141	1	up	1:-:225401502-225428925	ENSG00000143815	3930	C9JES9,A0A494C1L1,A0A024R3R5,Q14739,C9JXK0	LBR	lamin B receptor [Source:HGNC Symbol%3BAcc:HGNC:6518]	23.078	9.91289
ENSG00000235109	1.42439	0.0358229	1	up	6:-:28324693-28356271	ENSG00000235109	64288	C9J423,C9JPM5,C9J6S7,C9IYT1,C9JH14,C9JHB1,C9JAI0,C9JUE1,C9JIC2,C9JBH3,Q96LW9,C9J1X2	ZSCAN31	zinc finger and SCAN domain containing 31 [Source:HGNC Symbol%3BAcc:HGNC:14097]	6.13933	2.25719
ENSG00000137601	1.38135	0.0360282	1	up	4:-:169392809-169612627	ENSG00000137601	4750	H0Y8M6,D6RBG5,Q96PY6	NEK1	NIMA related kinase 1 [Source:HGNC Symbol%3BAcc:HGNC:7744]	4.43015	1.67812
ENSG00000188092	1.70122	0.0372165	1	up	1:+:147928393-147993592	ENSG00000188092	51463	X5D7G6,A0A087WW82,U3KPV2,X5D2I6,X5D329,X5DNN3,P0CG08,A0A087WW78	GPR89B	G protein-coupled receptor 89B [Source:HGNC Symbol%3BAcc:HGNC:13840]	2.1214	0.64378
ENSG00000203668	1.23922	0.0373552	1	up	1:-:241628851-241640369	ENSG00000203668	1122	P26374,A0A1B0GVX9,A0A1B0GUK6,A0A1B0GVA4	CHML	CHM like Rab escort protein [Source:HGNC Symbol%3BAcc:HGNC:1941]	10.7694	4.50175
ENSG00000228470	2.33411	0.0379193	1	up	1:-:214344172-214357615	ENSG00000228470	-	-	-	novel transcript	5.19404	1.01648
ENSG00000270728	2.1191	0.0384606	1	up	1:+:19297080-19297903	ENSG00000270728	-	-	-	synaptonemal complex protein 3 (SYCP3) pseudogene	7.1747	1.62975
ENSG00000267249	2.39246	0.0388404	1	up	18:-:12670426-12671145	ENSG00000267249	-	-	-	novel transcript%2C sense intronic CEP76	3.40466	0.63989
ENSG00000104219	1.28568	0.0389235	1	up	8:+:17156482-17224799	ENSG00000104219	51201	A0A1Y8EM58,E5RFZ7,Q9UIJ5	ZDHHC2	zinc finger DHHC-type palmitoyltransferase 2 [Source:HGNC Symbol%3BAcc:HGNC:18469]	8.956	3.62507
ENSG00000151239	1.11503	0.0395341	1	up	12:-:43793723-43806328	ENSG00000151239	5756	F8VS81,F8W645,F8W1D0,Q12792,F8VRG3,F8W1Q9	TWF1	twinfilin actin binding protein 1 [Source:HGNC Symbol%3BAcc:HGNC:9620]	67.2686	30.6468
ENSG00000225544	2.2573	0.0400631	1	up	22:-:21885282-21885673	ENSG00000225544	-	-	-	pseudogene similar to part of metallophosphoesterase 1 (MPPE1)	7.32112	1.5111
ENSG00000120215	1.86974	0.0405446	1	up	9:+:5890889-5910606	ENSG00000120215	2315	Q16655	MLANA	melan-A [Source:HGNC Symbol%3BAcc:HGNC:7124]	2.11537	0.57118
ENSG00000275215	3.23458	0.0406567	1	up	21:+:8395607-8395759	ENSG00000275215	109910381	-	RNA5-8SN3	RNA%2C 5.8S ribosomal N3 [Source:HGNC Symbol%3BAcc:HGNC:53525]	8.20635	0.86035
ENSG00000189057	1.2462	0.0408478	1	up	11:+:59107185-59127412	ENSG00000189057	374393	E9PS27,Q6SJ93	FAM111B	FAM111 trypsin like peptidase B [Source:HGNC Symbol%3BAcc:HGNC:24200]	17.3566	7.22029
ENSG00000112237	1.15988	0.0418422	1	up	6:-:99542387-99568825	ENSG00000112237	892	E5RFK5,E5RFX8,H0YBQ5,E5RI39,E5RIH8,J3KP90,Q5JV82,Q05CF7,E5RHL8,G5E954,P24863,Q7Z4L3	CCNC	cyclin C [Source:HGNC Symbol%3BAcc:HGNC:1581]	23.1377	10.2187
ENSG00000112379	1.26456	0.0423227	1	up	6:+:138161939-138344663	ENSG00000112379	57221	Q5TH69	ARFGEF3	ARFGEF family member 3 [Source:HGNC Symbol%3BAcc:HGNC:21213]	3.7421	1.53701
ENSG00000274315	Inf	0.0429465	1	up	12:-:29331434-29331936	ENSG00000274315	-	-	-	novel transcript%2C antisense to FAR2	1.30752	0
ENSG00000277775	Inf	0.0429465	1	up	6:-:26250142-26250635	ENSG00000277775	8968	P68431	H3C7	H3 clustered histone 7 [Source:HGNC Symbol%3BAcc:HGNC:4773]	1.33134	0
ENSG00000124224	1.34219	0.0440491	1	up	20:-:58228940-58309451	ENSG00000124224	55370	Q9P1A2	PPP4R1L	protein phosphatase 4 regulatory subunit 1 like (pseudogene) [Source:HGNC Symbol%3BAcc:HGNC:15755]	3.61459	1.40686
ENSG00000165029	1.54418	0.0447788	1	up	9:-:104781006-104928155	ENSG00000165029	19	B7XCW9,A0A7I2V5U0,B1AMI1,A5D8U6,B1AMI2,Q9NP93,L8E884,B2RUU2,O95477	ABCA1	ATP binding cassette subfamily A member 1 [Source:HGNC Symbol%3BAcc:HGNC:29]	1.28613	0.43518
ENSG00000088179	1.2151	0.0449107	1	up	2:+:119759922-119984899	ENSG00000088179	5775	F5H020,J3QT41,P29074,J3KQD3,Q53Q76,J3QT89,J3KQP5,Q580X3,Q53QV5,J3QT59,Q4ZG31	PTPN4	protein tyrosine phosphatase non-receptor type 4 [Source:HGNC Symbol%3BAcc:HGNC:9656]	5.26015	2.23587
ENSG00000187325	1.17852	0.0461352	1	up	X:-:78129748-78139650	ENSG00000187325	51616	Q9HBM6	TAF9B	TATA-box binding protein associated factor 9b [Source:HGNC Symbol%3BAcc:HGNC:17306]	32.0697	13.9816
ENSG00000156017	1.16789	0.0467311	1	up	9:-:74980790-75028423	ENSG00000156017	138199	Q5T8V1,Q5T8U9,Q8N4J0	CARNMT1	carnosine N-methyltransferase 1 [Source:HGNC Symbol%3BAcc:HGNC:23435]	19.2585	8.4583
ENSG00000271550	2.1959	0.0469189	1	up	7:-:64678954-64687393	ENSG00000271550	106480286	-	BNIP3P11	BCL2 interacting protein 3 pseudogene 11 [Source:HGNC Symbol%3BAcc:HGNC:49724]	4.88508	1.05214
ENSG00000170540	1.05706	0.0470913	1	up	16:-:18791669-18801572	ENSG00000170540	23204	H3BTX6,Q15041,H3BPJ2,H3BS91	ARL6IP1	ADP ribosylation factor like GTPase 6 interacting protein 1 [Source:HGNC Symbol%3BAcc:HGNC:697]	98.758	46.8377
ENSG00000109654	1.29322	0.0477898	1	up	4:+:153152163-153339319	ENSG00000109654	23321	A0A6Q8PGZ0,A0A6Q8PGW9,A0A6Q8PFV0,A0A6Q8PEY7,A0A6Q8PGF3,A0A6Q8PFX3,A0A6Q8PFP1,A0A6Q8PFD3,A0A6Q8PGM7,Q9C040,C9J084,A0A6Q8PGE9,A0A6Q8PFE3,A0A0J9YX34,A0A6Q8PF82,A0A6Q8PHR6,A0A6Q8PGK8,A0A6Q8PFS5,A0A6Q8PGL5,A0A6Q8PG16,A0A6Q8PG97,A0A6Q8PG79,A0A6Q8PG80,A0A6Q8PGR7,A0A6Q8PFI4,A0A6Q8PF63,A0A0J9YW02,A0A6Q8PHP4,A0A6Q8PF74,A0A6Q8PFM2,A0A6Q8PEY9,A0A6Q8PHG3,A0A6Q8PGS7,A0A0J9YW70,A0A6Q8PFB0,A0A6Q8PHB2,A0A6Q8PHE9,…	TRIM2	tripartite motif containing 2 [Source:HGNC Symbol%3BAcc:HGNC:15974]	2.35053	0.94645
ENSG00000166803	1.26503	0.0478378	1	up	15:-:64364304-64387687	ENSG00000166803	9768	H0YMA4,Q15004,H0YKX3	PCLAF	PCNA clamp associated factor [Source:HGNC Symbol%3BAcc:HGNC:28961]	12.1693	4.99672
ENSG00000285979	1.47303	0.0479036	1	up	16:+:57177349-57181390	ENSG00000285979	-	-	-	novel transcript%2C antisense to FAM192A	4.88629	1.73694
ENSG00000081087	1.28253	0.0479348	1	up	6:-:108041409-108165854	ENSG00000081087	28962	A0A0A0MSP4,Q86WC4,A0A0S2VEL3	OSTM1	osteoclastogenesis associated transmembrane protein 1 [Source:HGNC Symbol%3BAcc:HGNC:21652]	7.55645	3.06528
ENSG00000041353	1.1613	0.0487993	1	up	18:+:54717860-54895516	ENSG00000041353	5874	K7ES41,K7EJ38,O00194	RAB27B	RAB27B%2C member RAS oncogene family [Source:HGNC Symbol%3BAcc:HGNC:9767]	12.5111	5.52002
ENSG00000236194	2.23458	0.0488925	1	up	17:-:42270517-42272683	ENSG00000236194	-	-	-	novel transcript%2C sense intronic to STAT5B	1.67857	0.35196
ENSG00000144815	1.20986	0.0488954	1	up	3:+:101779202-101828231	ENSG00000144815	91775	Q969Y0,C9K0A9,A0A087WTR2	NXPE3	neurexophilin and PC-esterase domain family member 3 [Source:HGNC Symbol%3BAcc:HGNC:28238]	6.48126	2.76495
ENSG00000100916	1.28743	0.0491063	1	up	14:+:35826338-35932325	ENSG00000100916	84312	F8VRR2,H0YHD0,Q5PSV4	BRMS1L	BRMS1 like transcriptional repressor [Source:HGNC Symbol%3BAcc:HGNC:20512]	9.70012	3.92152
ENSG00000196993	2.02446	0.0494343	1	up	16:+:28751787-28772807	ENSG00000196993	100507607	F8VUA1,F8W1W9	NPIPB9	nuclear pore complex interacting protein family member B9 [Source:HGNC Symbol%3BAcc:HGNC:41987]	1.66159	0.40302
ENSG00000160201	1.40687	0.0498989	1	up	21:-:43092956-43107570	ENSG00000160201	7307	Q7Z780,Q01081,B5BU08,A0A1B0GW87	U2AF1	U2 small nuclear RNA auxiliary factor 1 [Source:HGNC Symbol%3BAcc:HGNC:12453]	1.89687	0.70592
