# Supplementary material for: Zinc finger protein ZC3H18 is abnormally expressed in esophageal cancer tissues and facilitates the proliferation of esophageal cancer cells
Source: Front Immunol. 2025 Feb 25;16:1556509. doi: 10.3389/fimmu.2025.1556509 (PMC11894379; doi:10.3389/fimmu.2025.1556509)
Supplement: Supplementary file 1 [file DataSheet1.zip › Results of eukaryotic transcriptome sequencing/genes/K150si2_vs_K150siNC/deg.up_down.anno.xlsx]

## Sheet: Sheet1
ID	logFC	Pvalue	adj.Pvalue	regulation	pos_info	ensembl	entrez	uniprot	symbol	description	K150si2|K150si2	K150siNC|K150siNC
ENSG00000186847	-4.34987485534239	8.03552e-13	1.94026e-08	down	17:-:41582279-41586895	ENSG00000186847	3861	A0A024R1X6,P02533	KRT14	keratin 14 [Source:HGNC Symbol%3BAcc:HGNC:6416]	9.96928	200.603
ENSG00000205420	-3.68398716920487	2.2911e-09	2.30835e-05	down	12:-:52487176-52493257	ENSG00000205420	3853	A0A0S2Z427,A0A0S2Z428,P02538	KRT6A	keratin 6A [Source:HGNC Symbol%3BAcc:HGNC:6443]	5.72145	72.5652
ENSG00000171401	-4.78899561598929	2.86798e-09	2.30835e-05	down	17:-:41500981-41505705	ENSG00000171401	3860	K7EMJ2,K7ERE3,K7EQH6,A1A4E9,K7EMD9,P13646	KRT13	keratin 13 [Source:HGNC Symbol%3BAcc:HGNC:6415]	0.47207	12.8787
ENSG00000171346	-2.81982906956498	2.60705e-07	0.00157375	down	17:-:41513745-41522529	ENSG00000171346	3866	C9JTG5,K7EQK9,K7EMX0,P19012,A8MT21	KRT15	keratin 15 [Source:HGNC Symbol%3BAcc:HGNC:6421]	44.3235	308.829
ENSG00000226145	-Inf	3.43288e-06	0.0165781	down	17:-:16817983-16822579	ENSG00000226145	353194	-	KRT16P6	keratin 16 pseudogene 6 [Source:HGNC Symbol%3BAcc:HGNC:50719]	0	2.27908
ENSG00000064300	-2.78740177118617	3.09681e-05	0.0986977	down	17:+:49495293-49515008	ENSG00000064300	4804	P08138	NGFR	nerve growth factor receptor [Source:HGNC Symbol%3BAcc:HGNC:7809]	2.06468	14.0662
ENSG00000205609	-2.82759086130186	3.42299e-05	0.0986977	down	16:-:28379579-28403841	ENSG00000205609	728689	B5ME19	EIF3CL	eukaryotic translation initiation factor 3 subunit C like [Source:HGNC Symbol%3BAcc:HGNC:26347]	2.36963	16.5998
ENSG00000196611	-3.17602481602194	3.61573e-05	0.0986977	down	11:-:102789401-102798160	ENSG00000196611	4312	Q96DZ4,L8EC95,P03956,A5GZ69	MMP1	matrix metallopeptidase 1 [Source:HGNC Symbol%3BAcc:HGNC:7155]	1.07	9.54323
ENSG00000162576	-3.75019650026228	3.94467e-05	0.0986977	down	1:-:1352689-1361777	ENSG00000162576	54587	Q9BRK3,A0A024R0A0	MXRA8	matrix remodeling associated 8 [Source:HGNC Symbol%3BAcc:HGNC:7542]	0.26412	3.50709
ENSG00000138356	3.81954	5.54528e-05	0.121724	up	2:+:200586014-200677064	ENSG00000138356	316	H7C3Q1,A0A286LWX1,H7BXF7,Q06278,C9J244	AOX1	aldehyde oxidase 1 [Source:HGNC Symbol%3BAcc:HGNC:553]	2.08875	0.14599
ENSG00000128422	-2.15834398638074	6.54801e-05	0.131757	down	17:-:41619442-41624842	ENSG00000128422	3872	F5GWP8,K7ESE1,K7EPJ9,Q04695,A0A3B3IS58	KRT17	keratin 17 [Source:HGNC Symbol%3BAcc:HGNC:6427]	47.6158	209.753
ENSG00000167930	-2.40638088740042	9.68856e-05	0.179954	down	16:+:234521-272183	ENSG00000167930	83986	H7C2U8,C9JP72,Q9H0X4,C9JJN3,C9J8V3,C9K0C5,H7C3L6,C9J1M4,B4DGG1,C9J3Y6,C9JTF7,C9JR71,C9IYB9	FAM234A	family with sequence similarity 234 member A [Source:HGNC Symbol%3BAcc:HGNC:14163]	3.11036	16.2718
ENSG00000142102	-2.5521123000555	0.000112927	0.194766	down	11:+:289126-296107	ENSG00000142102	80162	Q32M88,H0YCL6,B8ZZ60,E7EMA9,H3BM00	PGGHG	protein-glucosylgalactosylhydroxylysine glucosidase [Source:HGNC Symbol%3BAcc:HGNC:26210]	1.89501	10.9674
ENSG00000184489	-4.02280988290809	0.000140726	0.22536	down	8:+:141391995-141432454	ENSG00000184489	11156	O75365,E5RGR3,E5RFQ4	PTP4A3	protein tyrosine phosphatase 4A3 [Source:HGNC Symbol%3BAcc:HGNC:9636]	0.11336	1.81835
ENSG00000087128	3.63234	0.000149332	0.22536	up	4:+:68447463-68497604	ENSG00000087128	28983	A0A0G2JNI0,Q9UL52,H0Y9G7	TMPRSS11E	transmembrane serine protease 11E [Source:HGNC Symbol%3BAcc:HGNC:24465]	4.67279	0.37185
ENSG00000276168	-2.34274879197556	0.000168925	0.239934	down	14:+:49586580-49586878	ENSG00000276168	6029	-	RN7SL1	RNA component of signal recognition particle 7SL1 [Source:HGNC Symbol%3BAcc:HGNC:10038]	59.1893	296.287
ENSG00000188293	-4.10259790880173	0.0002744	0.368092	down	19:+:46229742-46231243	ENSG00000188293	374918	Q6UW32	IGFL1	IGF like family member 1 [Source:HGNC Symbol%3BAcc:HGNC:24093]	0.38376	6.50566
ENSG00000107159	-2.30631058647612	0.000294875	0.37474	down	9:+:35673918-35681159	ENSG00000107159	768	A0A0S2Z3D0,A0A087WYS4,A0A0S2Z341,Q16790	CA9	carbonic anhydrase 9 [Source:HGNC Symbol%3BAcc:HGNC:1383]	8.99812	43.9189
ENSG00000186007	-5.55005688577296	0.000312488	0.377266	down	1:-:205381378-205455954	ENSG00000186007	93273	Q68G75	LEMD1	LEM domain containing 1 [Source:HGNC Symbol%3BAcc:HGNC:18725]	0.05743	2.65544
ENSG00000174939	-3.14987734522122	0.000353847	0.405925	down	16:+:29900375-29919864	ENSG00000174939	253982	I3L2Y2,I3L2A5,Q5U4P2,I6L9B0	ASPHD1	aspartate beta-hydroxylase domain containing 1 [Source:HGNC Symbol%3BAcc:HGNC:27380]	0.59479	5.20956
ENSG00000206530	3.05639	0.000372973	0.405925	up	3:-:113286930-113441610	ENSG00000206530	55779	H0Y883,F8WEX0,A0A1D5RMR1,C9K0A4,H7C512,H7C591,Q96MT7,H0Y896	CFAP44	cilia and flagella associated protein 44 [Source:HGNC Symbol%3BAcc:HGNC:25631]	1.14071	0.13531
ENSG00000146592	2.99491	0.000386659	0.405925	up	7:+:28299321-28825894	ENSG00000146592	9586	C9JN33,L8ECP5,H9KVC5,Q02930,H0YFV2	CREB5	cAMP responsive element binding protein 5 [Source:HGNC Symbol%3BAcc:HGNC:16844]	1.27451	0.15777
ENSG00000162591	-2.66297477124462	0.000451353	0.426477	down	1:-:3487951-3611508	ENSG00000162591	1953	H7C5N9,H7C557,O75095	MEGF6	multiple EGF like domains 6 [Source:HGNC Symbol%3BAcc:HGNC:3232]	0.41092	2.56818
ENSG00000181085	-2.95843065477079	0.000451854	0.426477	down	8:+:143716340-143722458	ENSG00000181085	225689	A0A1C7CYZ1,Q8TD08	MAPK15	mitogen-activated protein kinase 15 [Source:HGNC Symbol%3BAcc:HGNC:24667]	0.62301	4.77865
ENSG00000187609	-2.93252652259537	0.000479195	0.426477	down	9:-:137306896-137423211	ENSG00000187609	54932	Q8N9H8,E9PI94,E9PSB6,H0YD51	EXD3	exonuclease 3'-5' domain containing 3 [Source:HGNC Symbol%3BAcc:HGNC:26023]	0.25257	1.90283
ENSG00000276345	-3.04526473373578	0.000488895	0.426477	down	KI270721.1:+:2585-11802	ENSG00000276345	-	-	-	-	2.0199	16.4542
ENSG00000142910	-1.91096785805944	0.000494548	0.426477	down	1:+:31576485-31587686	ENSG00000142910	64129	Q9GZM7,F6SDV2	TINAGL1	tubulointerstitial nephritis antigen like 1 [Source:HGNC Symbol%3BAcc:HGNC:19168]	17.8767	66.3405
ENSG00000186081	-1.86684332764379	0.000572446	0.457619	down	12:-:52514575-52520530	ENSG00000186081	3852	H0YI76,F8W0C6,Q9UEK9,H0YIN9,F8VU69,F8VV57,P13647	KRT5	keratin 5 [Source:HGNC Symbol%3BAcc:HGNC:6442]	295.951	1065.19
ENSG00000080573	-3.03220858091034	0.000576354	0.457619	down	19:-:9959561-10010504	ENSG00000080573	50509	P25940	COL5A3	collagen type V alpha 3 chain [Source:HGNC Symbol%3BAcc:HGNC:14864]	0.21155	1.70777
ENSG00000104419	-1.80631368898394	0.000615582	0.464495	down	8:-:133237175-133302022	ENSG00000104419	10397	E5RG99,A0A6Q8PHF2,A0A6Q8PGD3,A0A024R9I3,Q92597,A0A6Q8PF28,A0A6Q8PF16,A0A6Q8PFR8,E5RK17,E7ESM1,E5RIM2,E5RH82,E5RJ98,A0A6Q8PGJ1,E5RIR1,E5RJY1,E5RGG6,E5RIV1,A0A6Q8PFG2,A0A6Q8PF71,A0A7I2ST14,E5RI76,E5RGM5,A0A6Q8PF06,A0A6Q8PHI0,A0A6Q8PFP2,A0A6Q8PGF1,A0A6Q8PFB3	NDRG1	N-myc downstream regulated 1 [Source:HGNC Symbol%3BAcc:HGNC:7679]	27.9219	96.3675
ENSG00000167779	-1.95166906588596	0.000654098	0.472965	down	12:+:53097436-53102345	ENSG00000167779	3489	F8VVA5,A0A3B3IUE0,F8VYK9,P24592,Q9H2B5	IGFBP6	insulin like growth factor binding protein 6 [Source:HGNC Symbol%3BAcc:HGNC:5475]	35.6247	135.986
ENSG00000168209	-1.80889409925615	0.000665983	0.472965	down	10:+:72273919-72276036	ENSG00000168209	54541	A0A024QZQ6,Q9NX09,A0A7P0Z4M7	DDIT4	DNA damage inducible transcript 4 [Source:HGNC Symbol%3BAcc:HGNC:24944]	98.4065	340.241
ENSG00000204228	-2.47966755788156	0.000911326	0.611246	down	6:+:33204655-33206831	ENSG00000204228	7923	Q92506	HSD17B8	hydroxysteroid 17-beta dehydrogenase 8 [Source:HGNC Symbol%3BAcc:HGNC:3554]	3.71746	20.4612
ENSG00000237886	-3.66023980352338	0.000993533	0.614682	down	9:+:136546212-136549893	ENSG00000237886	101928483	-	NALT1	NOTCH1 associated lncRNA in T cell acute lymphoblastic leukemia 1 [Source:HGNC Symbol%3BAcc:HGNC:51192]	0.32972	4.11356
ENSG00000112667	-2.11154464011559	0.00100111	0.614682	down	6:-:43225629-43229481	ENSG00000112667	10591	H0Y8X4,O43598	DNPH1	2'-deoxynucleoside 5'-phosphate N-hydrolase 1 [Source:HGNC Symbol%3BAcc:HGNC:21218]	11.4112	48.6634
ENSG00000135253	-2.19229668503056	0.00106242	0.614682	down	7:-:128862042-128910719	ENSG00000135253	375616	A0A087WXB2,A0A087WVT8,A0A7I2V446,Q6ZWJ8,A0A087X1L3	KCP	kielin cysteine rich BMP regulator [Source:HGNC Symbol%3BAcc:HGNC:17585]	0.78764	3.55228
ENSG00000183741	-1.8388733325549	0.00106272	0.614682	down	22:-:38861422-38872249	ENSG00000183741	23466	B0QXZ6,O95503	CBX6	chromobox 6 [Source:HGNC Symbol%3BAcc:HGNC:1556]	7.92152	27.9638
ENSG00000171298	-1.84777775419822	0.00109309	0.614682	down	17:+:80101556-80119881	ENSG00000171298	2548	A0A024R8Q1,I3L2V9,I3L0S5,P10253,I3L3L3	GAA	alpha glucosidase [Source:HGNC Symbol%3BAcc:HGNC:4065]	10.8822	38.653
ENSG00000272734	-2.08935248801394	0.00110833	0.614682	down	10:-:86965345-86971311	ENSG00000272734	100133190	-	ADIRF-AS1	ADIRF antisense RNA 1 [Source:HGNC Symbol%3BAcc:HGNC:45127]	2.52762	10.6145
ENSG00000113763	-2.31246205779284	0.00111262	0.614682	down	5:+:176810519-176880898	ENSG00000113763	90249	Q6ZN44,H0Y8R2,Q08E75,H0Y9G2,Q05BS3	UNC5A	unc-5 netrin receptor A [Source:HGNC Symbol%3BAcc:HGNC:12567]	1.46807	7.19611
ENSG00000254634	3.71016	0.00112627	0.614682	up	16:-:29425800-29447026	ENSG00000254634	100422558	-	SMG1P6	SMG1 pseudogene 6 [Source:HGNC Symbol%3BAcc:HGNC:49863]	1.48963	0.11232
ENSG00000167291	-1.9865156403773	0.00115472	0.614682	down	17:-:79932343-80035872	ENSG00000167291	125058	I3L0U9,Q8TBP0,I3L4T6,I3L235,I3L0V9,I3L4U4	TBC1D16	TBC1 domain family member 16 [Source:HGNC Symbol%3BAcc:HGNC:28356]	1.97249	7.71342
ENSG00000142634	-1.76479101433079	0.00117102	0.614682	down	1:+:15409888-15430339	ENSG00000142634	79180	H0Y4Y4,A0A024QZ77,A0A024QZ82,Q96C19	EFHD2	EF-hand domain family member D2 [Source:HGNC Symbol%3BAcc:HGNC:28670]	43.8391	147.01
ENSG00000163357	-3.71845441746867	0.00126621	0.65051	down	1:+:155033824-155050930	ENSG00000163357	149095	E9PJX3,Q5T197	DCST1	DC-STAMP domain containing 1 [Source:HGNC Symbol%3BAcc:HGNC:26539]	0.09363	1.21616
ENSG00000117266	-2.25027074874805	0.00132392	0.665989	down	1:+:205504596-205532793	ENSG00000117266	5129	D6R9X1,A0A0A0MSJ6,D6R9B0,D6RA44,D6RGH0,Q07002	CDK18	cyclin dependent kinase 18 [Source:HGNC Symbol%3BAcc:HGNC:8751]	1.02421	4.80859
ENSG00000167700	-2.32237016476699	0.00137504	0.677586	down	8:+:144509070-144511213	ENSG00000167700	113655	Q96ES6	MFSD3	major facilitator superfamily domain containing 3 [Source:HGNC Symbol%3BAcc:HGNC:25157]	2.978	14.6981
ENSG00000171992	-2.08680355618325	0.00148469	0.681722	down	5:+:150601080-150659207	ENSG00000171992	11346	L8EC77,Q8N3V7,A7MD96	SYNPO	synaptopodin [Source:HGNC Symbol%3BAcc:HGNC:30672]	1.15574	4.84487
ENSG00000260804	2.57018	0.00151137	0.681722	up	2:+:216217045-216220192	ENSG00000260804	150967	-	LINC01963	long intergenic non-protein coding RNA 1963 [Source:HGNC Symbol%3BAcc:HGNC:25283]	5.03308	0.8363
ENSG00000206073	-3.83016480496569	0.00151416	0.681722	down	18:-:63637259-63644256	ENSG00000206073	6318	C9JZ65,H0Y5H9,P48594,Q9BYF7,Q86W03,Q86W05	SERPINB4	serpin family B member 4 [Source:HGNC Symbol%3BAcc:HGNC:10570]	0.12134	1.70303
ENSG00000213859	-2.06239158640671	0.00152402	0.681722	down	17:+:7351889-7354944	ENSG00000213859	147040	A0A158RFT7,Q693B1,A0A2U3TZI5	KCTD11	potassium channel tetramerization domain containing 11 [Source:HGNC Symbol%3BAcc:HGNC:21302]	4.20637	17.3373
ENSG00000143382	-2.37730584025188	0.0015246	0.681722	down	1:+:150549369-150560937	ENSG00000143382	54507	A0A669KBE7,B7ZMJ3,Q6UY14	ADAMTSL4	ADAMTS like 4 [Source:HGNC Symbol%3BAcc:HGNC:19706]	0.67858	3.47913
ENSG00000074181	-1.75229566206133	0.00162099	0.698937	down	19:-:15159038-15200995	ENSG00000074181	4854	M0QX38,M0QZN3,M0R3C9,B8XFT4,Q9UM47	NOTCH3	notch receptor 3 [Source:HGNC Symbol%3BAcc:HGNC:7883]	7.93757	26.3884
ENSG00000105223	-1.86993715201146	0.00166914	0.707069	down	19:+:40348456-40380439	ENSG00000105223	23646	A0A024R0Q4,E2QRG1,M0QZK2,M0R2W7,M0QX99,M0R1F7,Q8IV08,M0QX50,M0R2E7,A0A0A0MS28,M0QYJ4,M0R3G9,M0QY94	PLD3	phospholipase D family member 3 [Source:HGNC Symbol%3BAcc:HGNC:17158]	5.96047	21.499
ENSG00000283378	-2.74270196371535	0.0017531	0.729832	down	9:+:61330717-61453030	ENSG00000283378	100289279	A0A1B0GTE1	CNTNAP3C	contactin associated protein family member 3C [Source:HGNC Symbol%3BAcc:HGNC:53878]	0.93421	6.17034
ENSG00000271447	-2.5388296303497	0.00182443	0.735515	down	17:-:35756249-35795707	ENSG00000271447	79148	B3KV06,A0A0J9YW29,A0A087WZ56,A0A087X1Y9,Q9H239,C0H5X0	MMP28	matrix metallopeptidase 28 [Source:HGNC Symbol%3BAcc:HGNC:14366]	0.80594	4.62163
ENSG00000225138	-2.47966755788156	0.00182767	0.735515	down	5:+:473236-480884	ENSG00000225138	100288152	-	SLC9A3-AS1	SLC9A3 antisense RNA 1 [Source:HGNC Symbol%3BAcc:HGNC:40550]	0.63189	3.47796
ENSG00000188157	-1.62467332077635	0.00196072	0.772955	down	1:+:1020120-1056118	ENSG00000188157	375790	Q96QF9,A0A494C1I6,Q96QF8,A0A087X208,A0A494C0G5,Q5XG79,Q15952,O00468	AGRN	agrin [Source:HGNC Symbol%3BAcc:HGNC:329]	32.8421	99.9396
ENSG00000149527	-2.51208903557393	0.00198473	0.772955	down	1:+:2425980-2505532	ENSG00000149527	9651	B9DI82,A2VCM4,O75038,V9GY64	PLCH2	phospholipase C eta 2 [Source:HGNC Symbol%3BAcc:HGNC:29037]	0.24338	1.37005
ENSG00000182796	-2.32320481624581	0.00205683	0.788322	down	12:+:55829608-55836246	ENSG00000182796	440104	-	TMEM198B	transmembrane protein 198B (pseudogene) [Source:HGNC Symbol%3BAcc:HGNC:43629]	0.98351	4.85696
ENSG00000184110	-1.81769686627906	0.00211561	0.798181	down	16:+:28688558-28735727	ENSG00000184110	8663	B4DRU0,A0A024QYX7,Q3B7B9,B3KNZ4,B4DDN4,H3BTY8,B4DVU3,H3BPE4,H3BPE3,B4E2Z6,A1KYQ7,B4DVQ5,Q99613,A0A024QYU9	EIF3C	eukaryotic translation initiation factor 3 subunit C [Source:HGNC Symbol%3BAcc:HGNC:3279]	4.8004	16.699
ENSG00000090006	-1.72807110266638	0.00233115	0.848932	down	19:+:40592883-40629818	ENSG00000090006	8425	A0A0C4DH07,A0A087WXC2,A0A087WVR1,A0A087WWZ7,A0A087WYX7,M0R351,M0QXV3,A0A087X0A7,A0A087WUU1,M0QZX0,F8WAA0,Q8N2S1,A0A087WXJ2,A0A087WVV5,M0QYE9	LTBP4	latent transforming growth factor beta binding protein 4 [Source:HGNC Symbol%3BAcc:HGNC:6717]	6.81935	22.2934
ENSG00000170835	-2.08533096746614	0.0023556	0.848932	down	9:+:133061981-133071861	ENSG00000170835	1056	Q14018,P19835	CEL	carboxyl ester lipase [Source:HGNC Symbol%3BAcc:HGNC:1848]	3.59086	15.0376
ENSG00000136997	-2.07468372326664	0.00249102	0.884533	down	8:+:127735434-127742951	ENSG00000136997	4609	A0A087WUS5,A0A0B4J1R1,B3CJB0,B3CJC7,B3CJ91,B3CJ92,H0YBT0,B3CJ73,B3CJC0,P01106,B3CJC8,B3CJB8,B3CJ71,A0A224B085,B3CJ88,A0A024R9L7,B3CJ90,B3CJD2,B3CJ87,B3CJ74,B3CJ64,B3CJD3,B3CJ75,B3CJ86,A0A494C1T8,B3CJ93,B3CJ72,B3CJD9,B3CJ77,B3CJA7,B3CJB9,B3CJ78,B3CJB1,Q16591,B3CJ63,B3CJD7,B3CJ82,B3CJA1,H0YBG3,B3CJB3,B3CJ81,B3CJA4,B3CJA3,Q14899,B3CJ94,B3CJD6,B3CJA8,B0B0N9,Q14901,B3CJD5,B3CJC6,B3CJA9,B3CJB2,B3CJE0,B…	MYC	MYC proto-oncogene%2C bHLH transcription factor [Source:HGNC Symbol%3BAcc:HGNC:7553]	1.86515	7.75331
ENSG00000172058	-2.95029738312372	0.00253535	0.887226	down	5:+:70900669-70918530	ENSG00000172058	8293	E5RIQ9,D6RCL9,O75920,E5RIX6,D6RC90,E5RHJ0,D6RC42	SERF1A	small EDRK-rich factor 1A [Source:HGNC Symbol%3BAcc:HGNC:10755]	0.27708	2.11329
ENSG00000286042	2.72979	0.00279971	0.952137	up	6:-:79307669-79313384	ENSG00000286042	80078	-	LCAL1	lung cancer associated lncRNA 1 [Source:HGNC Symbol%3BAcc:HGNC:25837]	1.96727	0.29265
ENSG00000115325	-3.64959255932387	0.00287738	0.964962	down	2:+:74549026-74557551	ENSG00000115325	1796	H7C093,Q93070,Q2TA81,Q14CB2,Q99704	DOK1	docking protein 1 [Source:HGNC Symbol%3BAcc:HGNC:2990]	0.08541	1.05777
ENSG00000102878	-2.42077386882799	0.00291844	0.965324	down	16:+:67164681-67169945	ENSG00000102878	3299	H0YC14,E7EWW4,H0YAR7,H0YAU2,H0YC39,E5RJV4,H0YBG9,H0YBT7,E5RHY0,H0YBS6,Q9ULV5,E5RK26,E5RG51	HSF4	heat shock transcription factor 4 [Source:HGNC Symbol%3BAcc:HGNC:5227]	0.68758	3.63314
ENSG00000092295	-2.38655815349008	0.00305382	0.996455	down	14:-:24249114-24264432	ENSG00000092295	7051	H0YNM4,H0YLT9,H0YN27,H0YMQ8,A0A0G2JL93,H0YLJ6,H0YKI6,G1APU8,P22735	TGM1	transglutaminase 1 [Source:HGNC Symbol%3BAcc:HGNC:11777]	0.76837	3.96488
ENSG00000265735	-4.20213358235265	0.00315958	1	down	9:+:9442060-9442380	ENSG00000265735	6031	-	RN7SL5P	RNA%2C 7SL%2C cytoplasmic 5%2C pseudogene [Source:HGNC Symbol%3BAcc:HGNC:10040]	0.37252	6.76623
ENSG00000165410	1.73088	0.0032814	1	up	14:-:34709113-34714823	ENSG00000165410	1073	F8WDN3,G3V2U0,Q549N0,Q9Y281	CFL2	cofilin 2 [Source:HGNC Symbol%3BAcc:HGNC:1875]	23.9665	7.12507
ENSG00000173432	-3.15773946299419	0.00336877	1	down	11:+:18266260-18269977	ENSG00000173432	6288	P0DJI8,A0A3B3ISW8,E9PQD6,D3DQX7	SAA1	serum amyloid A1 [Source:HGNC Symbol%3BAcc:HGNC:10513]	0.67368	5.9328
ENSG00000059915	-2.77071633988495	0.00361195	1	down	10:-:102402617-102421539	ENSG00000059915	5662	Q86YI3,A5PKW4,A0A1B0GUT6,L0R6N0	PSD	pleckstrin and Sec7 domain containing [Source:HGNC Symbol%3BAcc:HGNC:9507]	0.17	1.14484
ENSG00000267073	-4.15773946299419	0.00365933	1	down	19:+:1748056-1748745	ENSG00000267073	-	-	-	novel transcript	0.26109	4.59857
ENSG00000120738	-1.85598430007769	0.00384467	1	down	5:+:138465479-138469303	ENSG00000120738	1958	Q546S1,P18146	EGR1	early growth response 1 [Source:HGNC Symbol%3BAcc:HGNC:3238]	4.82201	17.2253
ENSG00000175793	-1.51814820108944	0.00385499	1	down	1:+:26863149-26864456	ENSG00000175793	2810	Q9Y3B8,P31947	SFN	stratifin [Source:HGNC Symbol%3BAcc:HGNC:10773]	213.742	604.128
ENSG00000141295	-1.8885087911965	0.00400581	1	down	17:-:47837692-47841289	ENSG00000141295	90507	J3KS57,Q96FV2,J3QL71,J3KT79,J3QQM9,J3QR84,J3QRJ1	SCRN2	secernin 2 [Source:HGNC Symbol%3BAcc:HGNC:30381]	4.18664	15.2966
ENSG00000119242	-2.57997246367724	0.0040445	1	down	12:-:123918660-123972831	ENSG00000119242	80212	F5H7P8,F5H2Z7,A0A0J9YWX2,F5GXK2,F5H285,Q53HC0	CCDC92	coiled-coil domain containing 92 [Source:HGNC Symbol%3BAcc:HGNC:29563]	0.18186	1.07306
ENSG00000105141	-2.033348600757	0.00416987	1	down	19:+:15049480-15058293	ENSG00000105141	23581	B2CIS9,P31944,A9UFC0	CASP14	caspase 14 [Source:HGNC Symbol%3BAcc:HGNC:1502]	2.02169	8.16665
ENSG00000141756	-1.57065794836814	0.00424098	1	down	17:+:41812680-41823213	ENSG00000141756	60681	H0Y827,C9JPC3,A0A024R1W3,K7ESG6,Q96AY3,K7ELI6,K7EM43	FKBP10	FKBP prolyl isomerase 10 [Source:HGNC Symbol%3BAcc:HGNC:18169]	21.766	63.8008
ENSG00000172780	-2.58400421769629	0.00425402	1	down	3:-:129087569-129122801	ENSG00000172780	339122	C9JFM7,Q86YS6	RAB43	RAB43%2C member RAS oncogene family [Source:HGNC Symbol%3BAcc:HGNC:19983]	0.28751	1.70114
ENSG00000179085	-2.01743489093302	0.00445232	1	down	1:-:155139891-155140595	ENSG00000179085	54344	Q6P184,Q9P2X0,Q3SX58,Q86TM7	DPM3	dolichyl-phosphate mannosyltransferase subunit 3%2C regulatory [Source:HGNC Symbol%3BAcc:HGNC:3007]	11.1504	44.5482
ENSG00000083807	-2.22929272401923	0.00446031	1	down	19:-:58479512-58512413	ENSG00000083807	10998	Q9Y2P5,M0R075	SLC27A5	solute carrier family 27 member 5 [Source:HGNC Symbol%3BAcc:HGNC:10999]	0.43957	2.03397
ENSG00000182272	-1.83964322969786	0.00453807	1	down	11:+:369499-382117	ENSG00000182272	338707	H0YCU7,H0YDW6,Q76KP1,A2VDJ5	B4GALNT4	beta-1%2C4-N-acetyl-galactosaminyltransferase 4 [Source:HGNC Symbol%3BAcc:HGNC:26315]	3.46155	12.2262
ENSG00000125538	-2.00847393211798	0.00459586	1	down	2:-:112829751-112836816	ENSG00000125538	3553	B5BUQ8,C9JWV2,C9JVK0,C9JSC2,P01584,O43645	IL1B	interleukin 1 beta [Source:HGNC Symbol%3BAcc:HGNC:5992]	2.3248	9.23057
ENSG00000132635	-1.81978935038249	0.00471995	1	down	20:-:2835314-2841190	ENSG00000132635	64773	X6RC47,Q9H1Q7,S4R3X0,X6RFT7	PCED1A	PC-esterase domain containing 1A [Source:HGNC Symbol%3BAcc:HGNC:16212]	6.41702	22.3551
ENSG00000196754	-1.49214370481312	0.00484742	1	down	1:-:153561108-153567890	ENSG00000196754	6273	P29034,Q5RHS7,R4GN49	S100A2	S100 calcium binding protein A2 [Source:HGNC Symbol%3BAcc:HGNC:10492]	130.02	360.929
ENSG00000105427	-4.06463005860271	0.0049405	1	down	19:-:42387019-42390297	ENSG00000105427	84518	Q9BYD5	CNFN	cornifelin [Source:HGNC Symbol%3BAcc:HGNC:30183]	0.19507	3.22106
ENSG00000286532	-2.83956350296794	0.00498735	1	down	2:-:85537462-85538666	ENSG00000286532	100630918	-	PARTICL	promoter of MAT2A antisense radiation-induced circulating long non-coding RNA [Source:HGNC Symbol%3BAcc:HGNC:50886]	0.59541	4.20573
ENSG00000114270	-1.56342479006343	0.00545775	1	down	3:-:48564073-48595329	ENSG00000114270	1294	C9JBL3,B0LXL0,A9Z119,Q02388	COL7A1	collagen type VII alpha 1 chain [Source:HGNC Symbol%3BAcc:HGNC:2214]	5.71415	16.6656
ENSG00000100342	-2.74270196371535	0.0054823	1	down	22:+:36253071-36267530	ENSG00000100342	8542	A0A1B2FIV9,A0A1B2FIW9,U5LGW0,A0A1B2FK87,A0A1B2FJW8,A0A1B2FJ21,U5LKP5,A0A1B2FK26,A0A1B2FJI3,U5LKH9,A0A1B2FK47,A0A1B2FJT1,B1AH95,A0A1B2FJV6,U5LH96,A0A1B2FIY0,A0A1B2FJI7,A0A1B2FK07,A0A1B2FJ64,F8WB77,A0A1B2FK85,A0A1B2FJD2,U5LGY0,A0A1B2FK40,F8WCH3,A0A1B2FJJ4,U5LIG7,A0A1B2FJT7,A0A1B2FJH1,A0A1B2FJ38,A0A1B2FJ11,A0A1B2FJR5,A0A1B2FJP1,Q1WWL5,A0A0S2Z4X6,A0A1B2FK36,A0A1B2FJU4,B1AH94,U5LKQ0,B1AH96,U5LGU2,A0A1…	APOL1	apolipoprotein L1 [Source:HGNC Symbol%3BAcc:HGNC:618]	0.24206	1.59879
ENSG00000127578	-2.84805496386158	0.00559233	1	down	16:+:629239-634117	ENSG00000127578	117166	Q96NZ8	WFIKKN1	WAP%2C follistatin/kazal%2C immunoglobulin%2C kunitz and netrin domain containing 1 [Source:HGNC Symbol%3BAcc:HGNC:30912]	0.1348	0.95778
ENSG00000249839	-2.52899527024513	0.00563286	1	down	15:-:43663654-43684339	ENSG00000249839	-	-	-	histidine acid phosphatase domain containing 2A (HISPPD2A) pseudogene	0.42509	2.42109
ENSG00000186832	-1.95980008538229	0.00579965	1	down	17:-:41609778-41615899	ENSG00000186832	3868	P08779,K7ENW6,K7ENV3	KRT16	keratin 16 [Source:HGNC Symbol%3BAcc:HGNC:6423]	2.82411	10.8411
ENSG00000232093	-3.66023980352338	0.00584695	1	down	1:-:155045191-155046118	ENSG00000232093	100505666	-	DCST1-AS1	DCST1 antisense RNA 1 [Source:HGNC Symbol%3BAcc:HGNC:41147]	0.21821	2.72236
ENSG00000143320	-2.09294434019713	0.00587875	1	down	1:-:156699606-156705816	ENSG00000143320	1382	Q5SYZ4,P29373	CRABP2	cellular retinoic acid binding protein 2 [Source:HGNC Symbol%3BAcc:HGNC:2339]	4.08909	17.2146
ENSG00000031003	1.7538	0.00596409	1	up	5:-:137937960-138051961	ENSG00000031003	51306	A0A2X0SG06,D6RE97,D6RDL7,D6RBJ3,D6RAT6,D6RCA0,Q9NYF5	FAM13B	family with sequence similarity 13 member B [Source:HGNC Symbol%3BAcc:HGNC:1335]	8.19378	2.39756
ENSG00000170915	-2.05757530106876	0.00596554	1	down	6:+:52361421-52407777	ENSG00000170915	85315	L8EBD2,Q8TEZ7,D6RCM7,A0A024RD52	PAQR8	progestin and adipoQ receptor family member 8 [Source:HGNC Symbol%3BAcc:HGNC:15708]	0.97392	4.0008
ENSG00000204237	-1.85300822563213	0.00602069	1	down	17:-:81665036-81666635	ENSG00000204237	339229	I3L208,Q5BKU9,I3L247	OXLD1	oxidoreductase like domain containing 1 [Source:HGNC Symbol%3BAcc:HGNC:27901]	6.42733	22.9125
ENSG00000268043	1.70163	0.00603665	1	up	1:+:146938744-146996202	ENSG00000268043	149013	A0A087WUW2,A0A087X0J8,H7BZX4,A0A087WY24,Q5TAG4,A0A075B764,A0A087WW93	NBPF12	NBPF member 12 [Source:HGNC Symbol%3BAcc:HGNC:24297]	9.63598	2.92339
ENSG00000105429	-1.61739075350719	0.00609148	1	down	19:+:42325609-42378769	ENSG00000105429	1954	M0R0Q0,Q7Z7M0,Q05BT0,F5GZG7,M0QZL2	MEGF8	multiple EGF like domains 8 [Source:HGNC Symbol%3BAcc:HGNC:3233]	3.13877	9.5033
ENSG00000105767	-1.8504157810156	0.00609697	1	down	19:-:43622368-43639850	ENSG00000105767	199731	Q8NFZ8	CADM4	cell adhesion molecule 4 [Source:HGNC Symbol%3BAcc:HGNC:30825]	4.55637	16.2137
ENSG00000171236	-1.97876932194888	0.00611703	1	down	19:-:4536402-4540036	ENSG00000171236	116844	Q68CK4,P02750	LRG1	leucine rich alpha-2-glycoprotein 1 [Source:HGNC Symbol%3BAcc:HGNC:29480]	2.32341	9.03705
ENSG00000171223	-1.56191596964127	0.00612413	1	down	19:+:12791486-12793315	ENSG00000171223	3726	Q6IBG3,Q5U079,P17275	JUNB	JunB proto-oncogene%2C AP-1 transcription factor subunit [Source:HGNC Symbol%3BAcc:HGNC:6205]	29.4045	85.67
ENSG00000170456	1.68424	0.0061859	1	up	12:-:31382226-31591136	ENSG00000170456	160518	F5H4A0,H0YGE5,G3V1S3,Q6ZUT9	DENND5B	DENN domain containing 5B [Source:HGNC Symbol%3BAcc:HGNC:28338]	6.55541	2.01291
ENSG00000136830	-1.46855058439925	0.00622702	1	down	9:-:127505339-127578989	ENSG00000136830	64855	Q96TA1	NIBAN2	niban apoptosis regulator 2 [Source:HGNC Symbol%3BAcc:HGNC:25282]	30.7039	83.85
ENSG00000137648	-1.71634355649091	0.00635279	1	down	11:+:118077012-118121890	ENSG00000137648	56649	E5RIH1,E5RJR8,Q9NRS4,G3V124,H0YAX8,H0YBM5,A0A087WTU6,E7ESG9	TMPRSS4	transmembrane serine protease 4 [Source:HGNC Symbol%3BAcc:HGNC:11878]	1.88118	6.10005
ENSG00000170043	-1.61930401924678	0.00640129	1	down	17:-:7930345-7932123	ENSG00000170043	58485	I3L1R8,I3L3V5,I3L3S0,Q9Y5R8	TRAPPC1	trafficking protein particle complex 1 [Source:HGNC Symbol%3BAcc:HGNC:19894]	28.2352	85.6015
ENSG00000142765	-1.74452239933972	0.00650363	1	down	1:+:27342020-27353937	ENSG00000142765	84958	Q8IYJ3,A0A087X1N4,Q5SSC6	SYTL1	synaptotagmin like 1 [Source:HGNC Symbol%3BAcc:HGNC:15584]	2.82671	9.34686
ENSG00000184557	-1.81296882693702	0.00665344	1	down	17:-:78356778-78360077	ENSG00000184557	9021	O14543,Q6FI39,K7EIF6	SOCS3	suppressor of cytokine signaling 3 [Source:HGNC Symbol%3BAcc:HGNC:19391]	4.08946	14.1793
ENSG00000125637	-1.81657186034171	0.00665626	1	down	2:+:113157325-113209396	ENSG00000125637	23550	A0A024R521,B8ZZZ5,H7BZ06,Q8NDX1	PSD4	pleckstrin and Sec7 domain containing 4 [Source:HGNC Symbol%3BAcc:HGNC:19096]	0.81842	2.84479
ENSG00000253251	2.62187	0.00675856	1	up	5:+:65625027-65630928	ENSG00000253251	112441434	Q6ZNX1	SHLD3	shieldin complex subunit 3 [Source:HGNC Symbol%3BAcc:HGNC:53826]	3.54128	0.56771
ENSG00000078900	-2.04226224557426	0.00684765	1	down	1:+:3652516-3736201	ENSG00000078900	7161	A1PQX5,O15350,A0A0C4DFW9,Q8WXG0	TP73	tumor protein p73 [Source:HGNC Symbol%3BAcc:HGNC:12003]	0.68916	2.80114
ENSG00000123999	-2.70522725829669	0.00700849	1	down	2:+:219569162-219575711	ENSG00000123999	3623	B6E5W7,P05111	INHA	inhibin subunit alpha [Source:HGNC Symbol%3BAcc:HGNC:6065]	0.4751	3.05751
ENSG00000138650	2.0279	0.00726662	1	up	4:+:133149294-133208606	ENSG00000138650	57575	X5D999,Q9P2E7,Q14DV7,X5D2R8	PCDH10	protocadherin 10 [Source:HGNC Symbol%3BAcc:HGNC:13404]	1.89667	0.45895
ENSG00000275413	Inf	0.00737284	1	up	17:-:16023323-16023653	ENSG00000275413	-	-	-	novel transcript%2C antisense to TTC19	3.43201	0
ENSG00000256967	-2.12574934874976	0.00738361	1	down	12:-:7129079-7131198	ENSG00000256967	-	-	-	novel transcript	2.89057	12.4489
ENSG00000271303	-2.12574934874976	0.00738361	1	down	20:-:646615-653200	ENSG00000271303	140809	Q9BYN0,Q8N7H8	SRXN1	sulfiredoxin 1 [Source:HGNC Symbol%3BAcc:HGNC:16132]	1.34809	5.80585
ENSG00000133243	-1.50581153109137	0.00758339	1	down	19:-:1985438-2034881	ENSG00000133243	55643	Q6NT96,A0A087WXN3,A0A087X147,A0A087WY57,A0A087WUX2,K7EMW9,Q9BX70,K7ENV9	BTBD2	BTB domain containing 2 [Source:HGNC Symbol%3BAcc:HGNC:15504]	10.4686	29.337
ENSG00000109063	1.98556	0.0075903	1	up	17:-:10628526-10657309	ENSG00000109063	4621	P11055	MYH3	myosin heavy chain 3 [Source:HGNC Symbol%3BAcc:HGNC:7573]	3.12184	0.77791
ENSG00000164125	2.20683	0.00766744	1	up	4:-:158124474-158173318	ENSG00000164125	51313	K7EK71,K7ESC5,A0A0G2JLI7,Q6UWH4,K7EN70	GASK1B	golgi associated kinase 1B [Source:HGNC Symbol%3BAcc:HGNC:25312]	1.56302	0.3341
ENSG00000232931	1.7591	0.007913	1	up	2:-:95807052-95835003	ENSG00000232931	150759	-	LINC00342	long intergenic non-protein coding RNA 342 [Source:HGNC Symbol%3BAcc:HGNC:42470]	4.80455	1.40069
ENSG00000280614	2.12842	0.00791331	1	up	21:-:8393419-8394341	ENSG00000280614	-	-	-	novel transcript%2C similar to YY1 associated myogenesis RNA 1 YAM1	15.4817	3.49408
ENSG00000179715	-2.18107196682482	0.00795321	1	down	12:+:47079603-47236662	ENSG00000179715	91523	F8VUD2,Q96HM7,F8VYL8,F8VRF7	PCED1B	PC-esterase domain containing 1B [Source:HGNC Symbol%3BAcc:HGNC:28255]	1.05054	4.70121
ENSG00000106366	-1.54923879953562	0.00799359	1	down	7:+:101127104-101139247	ENSG00000106366	5054	P05121,A0A024QYT5	SERPINE1	serpin family E member 1 [Source:HGNC Symbol%3BAcc:HGNC:8583]	12.7308	36.7666
ENSG00000011028	-1.89344999397478	0.00805713	1	down	17:+:62627670-62693597	ENSG00000011028	9902	E7EME3,Q9UBG0,J3QQZ6,J3KRF1	MRC2	mannose receptor C type 2 [Source:HGNC Symbol%3BAcc:HGNC:16875]	1.0432	3.8246
ENSG00000187244	-1.41888792781313	0.00814136	1	down	19:+:44809071-44821421	ENSG00000187244	4059	A0A6B9LT91,A0A0U3LNL0,A0A1A9C7B7,A0A0U4CBV7,A0A6B9LZX3,A0A172M5V3,A0A087WXM8,A0A1Z1VXG4,K7ENU8,K7ERB7,A0A1Z1VXG5,A0A068W6H0,A0A0U4DJH2,P50895	BCAM	basal cell adhesion molecule (Lutheran blood group) [Source:HGNC Symbol%3BAcc:HGNC:6722]	29.0032	76.5253
ENSG00000151233	1.63415	0.00822626	1	up	12:-:42081845-42144874	ENSG00000151233	283464	Q4G148	GXYLT1	glucoside xylosyltransferase 1 [Source:HGNC Symbol%3BAcc:HGNC:27482]	9.25726	2.94297
ENSG00000244187	-1.95813043730203	0.00833227	1	down	9:+:136791344-136793317	ENSG00000244187	85014	Q96I45	TMEM141	transmembrane protein 141 [Source:HGNC Symbol%3BAcc:HGNC:28211]	3.51469	13.4764
ENSG00000174501	1.82565	0.0083533	1	up	2:-:95836919-95991831	ENSG00000174501	400986	E9PJI0,A0A0C4DH05,I1Z9D4,Q5JPF3,H0YDI7,A0A087WYV7	ANKRD36C	ankyrin repeat domain 36C [Source:HGNC Symbol%3BAcc:HGNC:32946]	3.61217	1.0056
ENSG00000117500	1.45822	0.00842409	1	up	1:-:93149742-93180516	ENSG00000117500	50999	Q49AG2,B1AKT3,M0R072,Q9Y3A6	TMED5	transmembrane p24 trafficking protein 5 [Source:HGNC Symbol%3BAcc:HGNC:24251]	24.4323	8.77465
ENSG00000101213	-1.64761219519563	0.00867227	1	down	20:-:63528001-63537376	ENSG00000101213	5753	Q13882	PTK6	protein tyrosine kinase 6 [Source:HGNC Symbol%3BAcc:HGNC:9617]	6.56	20.2823
ENSG00000241360	-2.62722474629541	0.00911736	1	down	22:+:37658723-37666932	ENSG00000241360	57026	A0A024R1I3,Q96GD0,B1AHD3	PDXP	pyridoxal phosphatase [Source:HGNC Symbol%3BAcc:HGNC:30259]	0.3525	2.14913
ENSG00000232233	-2.93534704165775	0.00911927	1	down	3:-:186810880-186825521	ENSG00000232233	102724699	-	LINC02043	long intergenic non-protein coding RNA 2043 [Source:HGNC Symbol%3BAcc:HGNC:52883]	0.22845	1.72446
ENSG00000141738	-1.68080742998941	0.00921346	1	down	17:+:39737927-39747291	ENSG00000141738	2886	J3QKK7,J3QL76,A0A0S2Z4F6,Q14451,A0A0S2Z3V3	GRB7	growth factor receptor bound protein 7 [Source:HGNC Symbol%3BAcc:HGNC:4567]	4.22197	13.3574
ENSG00000215440	-1.92140785069987	0.00950947	1	down	20:+:58689131-58719238	ENSG00000215440	79716	Q8NDH3,H0UI76,H0YEP3	NPEPL1	aminopeptidase like 1 [Source:HGNC Symbol%3BAcc:HGNC:16244]	0.72992	2.72839
ENSG00000107331	-1.47999879311224	0.00966332	1	down	9:-:137007234-137028922	ENSG00000107331	20	A0A096LP90,A0A087WXK5,E9PGB2,J3QSS3,Q13039,Q6P2G5,H0Y8E3,Q96HC2,H0Y8C9,H7C5M6,H0Y8D6,Q9BZC7,Q08EJ9	ABCA2	ATP binding cassette subfamily A member 2 [Source:HGNC Symbol%3BAcc:HGNC:32]	4.52562	12.4576
ENSG00000162825	1.76065	0.00969097	1	up	1:-:145289900-145405778	ENSG00000162825	100288142	A0A087WU97,H7BY70,A0A075B7A3,P0DPF2	NBPF20	NBPF member 20 [Source:HGNC Symbol%3BAcc:HGNC:32000]	1.7847	0.51974
ENSG00000070031	-2.60704686435778	0.00974612	1	down	11:-:626309-627181	ENSG00000070031	6343	P09683	SCT	secretin [Source:HGNC Symbol%3BAcc:HGNC:10607]	1.47768	8.88404
ENSG00000123384	-1.37212772316424	0.009789	1	down	12:+:57128483-57213361	ENSG00000123384	4035	Q6PJ72,H0YJ88,L0R6J6,Q7Z7K9,Q07954,H0YJI8	LRP1	LDL receptor related protein 1 [Source:HGNC Symbol%3BAcc:HGNC:6692]	8.65924	22.1189
ENSG00000139278	1.60834	0.0098713	1	up	12:+:75480753-75503863	ENSG00000139278	11010	F6VVE8,B4E3S5,J3QTC9,P48060	GLIPR1	GLI pathogenesis related 1 [Source:HGNC Symbol%3BAcc:HGNC:17001]	10.2826	3.32795
ENSG00000172889	-1.78092128594584	0.00993057	1	down	9:+:136658856-136672678	ENSG00000172889	51162	R4GMT3,A0A024R8H0,Q9UHF1,A0A024R8F5	EGFL7	EGF like domain multiple 7 [Source:HGNC Symbol%3BAcc:HGNC:20594]	3.47449	11.7824
ENSG00000146540	-1.52313558645767	0.00995681	1	down	7:-:996986-1138260	ENSG00000146540	84310	Q8TAS9,C9JQV0,H7C2R9,H7C0T1,Q9BRJ6	C7orf50	chromosome 7 open reading frame 50 [Source:HGNC Symbol%3BAcc:HGNC:22421]	7.17084	20.3381
ENSG00000279348	2.16419	0.0101441	1	up	2:+:216211404-216213519	ENSG00000279348	-	-	-	TEC	5.22731	1.15086
ENSG00000100065	-1.41196386024874	0.010325	1	down	22:-:37490362-37519542	ENSG00000100065	29775	B0QYC4,Q17RA1,B0QYC3,Q9BWT7	CARD10	caspase recruitment domain family member 10 [Source:HGNC Symbol%3BAcc:HGNC:16422]	15.5032	40.7096
ENSG00000005001	-1.72398276636876	0.0104731	1	down	16:-:2852730-2858170	ENSG00000005001	64063	I3L147,I3L116,Q9GZN4	PRSS22	serine protease 22 [Source:HGNC Symbol%3BAcc:HGNC:14368]	4.53936	14.7978
ENSG00000124006	-1.42354268316422	0.0105573	1	down	2:-:219550728-219571859	ENSG00000124006	23363	H0Y684,Q6P710,O75147,S4R463,A8MSZ8,A6NN50	OBSL1	obscurin like cytoskeletal adaptor 1 [Source:HGNC Symbol%3BAcc:HGNC:29092]	7.74133	20.4916
ENSG00000006118	-1.46762436705579	0.0107025	1	down	11:+:60924460-60937159	ENSG00000006118	54972	H0YFB3,H0YFQ2,H0YFQ1,F5H765,Q24JP5	TMEM132A	transmembrane protein 132A [Source:HGNC Symbol%3BAcc:HGNC:31092]	6.72361	18.3499
ENSG00000179862	-2.65250415474377	0.0107199	1	down	1:-:40861054-40862363	ENSG00000179862	163732	Q96RK1	CITED4	Cbp/p300 interacting transactivator with Glu/Asp rich carboxy-terminal domain 4 [Source:HGNC Symbol%3BAcc:HGNC:18696]	0.50205	3.115
ENSG00000187634	-2.65250415474377	0.0107199	1	down	1:+:923923-944575	ENSG00000187634	148398	I7FC40,I7F489,A0A087WYW1,I7F491,I7FV90,A0A087WYU3,I7G279,I7FV93,I7G276,Q96NU1,H7BY14,I7F475,I7G0Z8,I7FC33,I7FV95,I7F478,I7FC44,I7F472,I7FC29,I7F467,I7FV85,I7F482,I7G293,Q5SV95,A0A087WXB3,I7G100,I7FC38,I7G289,A0A087X1J5,I7F465,A0A087WX24,A0A087WU74,I7G103,I7G105,I7FV88,I7FV97,I7G277,I7G291,I7G283,I7G101,H7C3J6,I7FC47,I7FC51,A0A087X223,I7G285,I7FC27	SAMD11	sterile alpha motif domain containing 11 [Source:HGNC Symbol%3BAcc:HGNC:28706]	0.15764	0.97811
ENSG00000275964	-2.6937923632344	0.0108445	1	down	13:+:19863858-19865048	ENSG00000275964	-	-	-	novel transcript	0.50201	3.20519
ENSG00000175832	-1.73403710258822	0.0108704	1	down	17:-:43527844-43579620	ENSG00000175832	2118	B7Z5F4,D3DX44,P43268,K7EMW0	ETV4	ETS variant transcription factor 4 [Source:HGNC Symbol%3BAcc:HGNC:3493]	2.84062	9.32486
ENSG00000172992	-1.58136295495091	0.0110463	1	down	17:-:45023340-45061109	ENSG00000172992	79877	Q8WVC6,K7ESP4	DCAKD	dephospho-CoA kinase domain containing [Source:HGNC Symbol%3BAcc:HGNC:26238]	7.51056	22.179
ENSG00000196878	-1.3532184440657	0.0110469	1	down	1:-:209614870-209652425	ENSG00000196878	3914	Q5THA1,A0A0S2Z3R6,X1WI29,A0A0S2Z3Z3,Q13751	LAMB3	laminin subunit beta 3 [Source:HGNC Symbol%3BAcc:HGNC:6490]	36.3984	91.7642
ENSG00000232987	-4.47966755788156	0.0110654	1	down	11:+:1991096-1993670	ENSG00000232987	104355220	-	LINC01219	long intergenic non-protein coding RNA 1219 [Source:HGNC Symbol%3BAcc:HGNC:49653]	0.06478	1.42615
ENSG00000005206	-1.67888686611791	0.0112247	1	down	19:+:2328615-2355095	ENSG00000005206	56928	A0A087WWL4,A0A087WZ93,A0A087WZ50,A0A087WT77,Q8TCT7	SPPL2B	signal peptide peptidase like 2B [Source:HGNC Symbol%3BAcc:HGNC:30627]	1.67626	5.29623
ENSG00000105321	-1.60456345094069	0.0113118	1	down	19:+:47255980-47273701	ENSG00000105321	26093	A0A2R8Y4Z8,M0QZR0,M0R2W0,M0QYB4,Q9Y3X0	CCDC9	coiled-coil domain containing 9 [Source:HGNC Symbol%3BAcc:HGNC:24560]	4.79135	14.3784
ENSG00000246640	-2.59514477530149	0.0113546	1	down	17:-:50050349-50055739	ENSG00000246640	284080	-	PICART1	p53 inducible cancer associated RNA transcript 1 [Source:HGNC Symbol%3BAcc:HGNC:27576]	0.28325	1.68895
ENSG00000173269	-2.00980603385819	0.0113738	1	down	10:-:86935540-86969481	ENSG00000173269	79812	V9GY37,R4GMY6,L8E8T6,V9GYS9,Q9H8L6,V9GY43	MMRN2	multimerin 2 [Source:HGNC Symbol%3BAcc:HGNC:19888]	0.69358	2.75639
ENSG00000135722	-1.94781639361996	0.0113868	1	down	16:+:67159932-67164570	ENSG00000135722	55336	E5RFX2,E5RH15,J3QRE3,E5RHS9,E5RIS0,Q96CD0,E5RIE9	FBXL8	F-box and leucine rich repeat protein 8 [Source:HGNC Symbol%3BAcc:HGNC:17875]	1.37578	5.2376
ENSG00000160271	-1.98781446155188	0.0114346	1	down	9:-:133097720-133149334	ENSG00000160271	5900	A0A2R8YE90,Q5T7U6,Q8TEK9,Q9HAY0,A0A2R8YEX4,Q12967,Q9HAX8,Q9HAX9	RALGDS	ral guanine nucleotide dissociation stimulator [Source:HGNC Symbol%3BAcc:HGNC:9842]	0.49251	1.92769
ENSG00000229891	-3.43075795740061	0.0117804	1	down	22:-:42364390-42369284	ENSG00000229891	102723775	-	LINC01315	long intergenic non-protein coding RNA 1315 [Source:HGNC Symbol%3BAcc:HGNC:50513]	0.13537	1.44052
ENSG00000133328	-Inf	0.0118138	1	down	11:-:63552770-63563379	ENSG00000133328	54979	Q9NWW9	PLAAT2	phospholipase A and acyltransferase 2 [Source:HGNC Symbol%3BAcc:HGNC:17824]	0	1.24856
ENSG00000136848	-1.37028963110326	0.0118808	1	down	9:+:121567057-121785530	ENSG00000136848	153090	A0A3B3ITC7,A0A3B3IUB7,H0Y3A3,F8WA47,F6R503,A0A3B3ITG3,Q5VWQ8	DAB2IP	DAB2 interacting protein [Source:HGNC Symbol%3BAcc:HGNC:17294]	11.6997	29.8473
ENSG00000126432	-1.37131968747105	0.0119563	1	down	11:+:64318121-64321811	ENSG00000126432	25824	P30044	PRDX5	peroxiredoxin 5 [Source:HGNC Symbol%3BAcc:HGNC:9355]	120.691	308.115
ENSG00000262877	-2.84223763726627	0.012176	1	down	17:-:81388126-81390319	ENSG00000262877	-	-	-	novel transcript	0.25708	1.81927
ENSG00000175137	-1.54575674833933	0.012334	1	down	1:-:248810446-248825915	ENSG00000175137	80851	Q96ET3,A0A024R0T2,Q7L8J4	SH3BP5L	SH3 binding domain protein 5 like [Source:HGNC Symbol%3BAcc:HGNC:29360]	4.01101	11.5559
ENSG00000158106	-1.82516412390732	0.0125318	1	down	8:+:143368876-143384221	ENSG00000158106	114822	Q8TCX5	RHPN1	rhophilin Rho GTPase binding protein 1 [Source:HGNC Symbol%3BAcc:HGNC:19973]	1.45757	5.09673
ENSG00000115266	-1.73928729930259	0.012686	1	down	19:+:1446302-1473244	ENSG00000115266	10297	A0A0C4DGQ0,Q9UNL8,K7ELQ3,B5MDS5,Q9BV35,Q9UJX6,O95996,K7ERC5,K7EN62,P02655	APC2	APC regulator of WNT signaling pathway 2 [Source:HGNC Symbol%3BAcc:HGNC:24036]	0.66722	2.19824
ENSG00000166886	-1.53373938131561	0.0127061	1	down	12:+:57089043-57095476	ENSG00000166886	4665	Q15742	NAB2	NGFI-A binding protein 2 [Source:HGNC Symbol%3BAcc:HGNC:7627]	8.3174	23.7641
ENSG00000198517	-1.47045522418402	0.0129113	1	down	7:+:1530702-1543043	ENSG00000198517	7975	O60675,A0A024R804,A8WFP5,A2VCQ6,A2VCQ5	MAFK	MAF bZIP transcription factor K [Source:HGNC Symbol%3BAcc:HGNC:6782]	7.98526	21.8359
ENSG00000185885	-2.26877077538294	0.0129315	1	down	11:+:310041-315272	ENSG00000185885	8519	A0A7P0T8C2,A0A7P0Z452,A0A024R210,A0A7P0T9N0,A0A7P0TAF0,A0A7P0TB03,A0A7P0T8E0,A0A7P0TA40,A0A7P0TAW0,P13164,A0A7P0TAH2,A0A7P0T921	IFITM1	interferon induced transmembrane protein 1 [Source:HGNC Symbol%3BAcc:HGNC:5412]	0.8972	4.26665
ENSG00000117525	-1.33139373729822	0.0130482	1	down	1:-:94529173-94541759	ENSG00000117525	2152	P13726	F3	coagulation factor III%2C tissue factor [Source:HGNC Symbol%3BAcc:HGNC:3541]	49.8036	123.675
ENSG00000115275	-1.43069153650601	0.0135964	1	down	2:-:74461057-74465410	ENSG00000115275	7841	Q13724,A0A3B3ITU6,B8ZZE2,A0A3B3IRW2,A0A3B3IRI1,A0A3B3IRK6,A0A3B3IU81,A0A3B3IS52,B4E3B8,A0A3B3ITC1,C9JDQ1,A0A3B3IRI7	MOGS	mannosyl-oligosaccharide glucosidase [Source:HGNC Symbol%3BAcc:HGNC:24862]	12.495	33.2391
ENSG00000281406	-1.70152455704044	0.0136539	1	down	1:-:205434885-205457091	ENSG00000281406	101669762	A0A494BZU2	BLACAT1	bladder cancer associated transcript 1 [Source:HGNC Symbol%3BAcc:HGNC:48597]	1.36793	4.39041
ENSG00000262766	Inf	0.0136839	1	up	16:+:31118078-31118747	ENSG00000262766	-	-	-	novel transcript	1.76174	0
ENSG00000182087	-1.38085549314375	0.0138248	1	down	19:-:1009648-1021179	ENSG00000182087	91304	Q4ZIN3,U3KPY4,U3KQQ5,A0A0A0MTU3,U3KPU1	TMEM259	transmembrane protein 259 [Source:HGNC Symbol%3BAcc:HGNC:17039]	16.894	43.4154
ENSG00000105376	-2.25927748945626	0.0140344	1	down	19:+:10289952-10296778	ENSG00000105376	7087	Q8TAM9,Q9UMF0,Q8N6I2,K7EIL3	ICAM5	intercellular adhesion molecule 5 [Source:HGNC Symbol%3BAcc:HGNC:5348]	0.36466	1.72278
ENSG00000176058	-1.65740821274022	0.0142029	1	down	9:-:137191617-137204193	ENSG00000176058	286262	H3BLU1,Q4KMQ1	TPRN	taperin [Source:HGNC Symbol%3BAcc:HGNC:26894]	2.03788	6.34366
ENSG00000196911	1.74069	0.0142049	1	up	6:+:116681187-116741867	ENSG00000196911	3841	Q5TD90,O15131	KPNA5	karyopherin subunit alpha 5 [Source:HGNC Symbol%3BAcc:HGNC:6398]	2.22547	0.65713
ENSG00000280385	1.70098	0.0142271	1	up	11:+:90193614-90198120	ENSG00000280385	-	-	-	novel transcript	6.4472	1.95684
ENSG00000042493	-1.51185884364278	0.0143106	1	down	2:-:85394753-85418432	ENSG00000042493	822	E7ENU9,B8ZZL6,Q9BPX3,P40121,H7C0X8	CAPG	capping actin protein%2C gelsolin like [Source:HGNC Symbol%3BAcc:HGNC:1474]	9.63942	27.1267
ENSG00000118898	-1.30948853847206	0.0143399	1	down	16:-:4882507-4960741	ENSG00000118898	5493	O60437,K7EQ71,K7EKI8	PPL	periplakin [Source:HGNC Symbol%3BAcc:HGNC:9273]	19.8495	48.5485
ENSG00000069696	-1.92592378777112	0.0143574	1	down	11:+:637269-640706	ENSG00000069696	1815	Q8WTR3,Q8WTR9,Q8WTQ5,Q8WXN2,Q8IZC0,Q8WXM1,Q8IZB2,Q8IZB8,Q8WXL6,Q8WTT7,Q8WXN1,Q16303,Q8WXL7,K9MAQ4,Q8WXN9,A4LB54,K9MB45,Q8WXL5,K9MAU8,Q8WXP5,G5CTX6,Q8IZB5,K9MAQ3,Q8WTT6,Q0MTB8,Q8WXP7,Q8WTS5,Q8WXM6,G9HV63,F6K0T7,Q8WXN5,K9MB71,Q8WXN4,Q8WXN6,Q8IZB7,Q76E76,K9MB72,Q8IZB4,Q8WXM7,Q8WTS7,A4LB49,Q8WXM8,K9MAU6,Q8WTT3,Q8IZB9,A4LB56,Q0MTB9,Q8WXN8,K9MAZ1,A4LBB9,Q8WXP4,F6K0U0,Q8WXM4,Q8WTQ0,Q8WXP3,Q8WXL8,G9HV64,…	DRD4	dopamine receptor D4 [Source:HGNC Symbol%3BAcc:HGNC:3025]	2.5493	9.55903
ENSG00000135205	2.14482	0.0143723	1	up	7:+:77122434-77329533	ENSG00000135205	57639	Q8N2Z6,C9JRR4,Q8IYE0	CCDC146	coiled-coil domain containing 146 [Source:HGNC Symbol%3BAcc:HGNC:29296]	1.98448	0.44281
ENSG00000165181	1.53783	0.0144333	1	up	9:-:111686171-111795008	ENSG00000165181	158401	Q5VXU9,A6PVK7	SHOC1	shortage in chiasmata 1 [Source:HGNC Symbol%3BAcc:HGNC:26535]	8.92708	3.03394
ENSG00000128965	-2.06697399907101	0.0144493	1	down	15:+:40952962-40956512	ENSG00000128965	79094	H0YK90,Q9BUX1	CHAC1	ChaC glutathione specific gamma-glutamylcyclotransferase 1 [Source:HGNC Symbol%3BAcc:HGNC:28680]	1.1952	4.94189
ENSG00000068078	-1.48216357068563	0.0145521	1	down	4:+:1793293-1808872	ENSG00000068078	2261	A8E633,A0A5P8NAS4,X5D9H5,Q8NI16,X5D2W2,X5D2G8,F8W9L4,A0A3S5WLI4,Q96T34,Q0IJ44,A0A7I2RW32,A0A3S5XAL5,Q8NI15,Q9NRB6,Q96T35,I6LM06,A0N9W0,P22607,Q96T36	FGFR3	fibroblast growth factor receptor 3 [Source:HGNC Symbol%3BAcc:HGNC:3690]	5.69773	15.7076
ENSG00000167615	-1.3454405436027	0.0148694	1	down	19:+:54448887-54462016	ENSG00000167615	114823	A0A024R4R9,A0A0G2JN70,C9J1N5,B0VJY8,A0A0G2JPW6,H7BZP5,A0A0G2JNN3,C9JMY0,E7EWC7,Q96PV6,A0A087WUE4	LENG8	leukocyte receptor cluster member 8 [Source:HGNC Symbol%3BAcc:HGNC:15500]	13.2133	33.1331
ENSG00000168936	-1.58304529772687	0.0149678	1	down	4:-:1715952-1721358	ENSG00000168936	92305	H7C4G7,H7C4I8,A0AVI4	TMEM129	transmembrane protein 129%2C E3 ubiquitin ligase [Source:HGNC Symbol%3BAcc:HGNC:25137]	4.25576	12.5821
ENSG00000133315	-1.50816045971279	0.015116	1	down	11:-:63998558-64166113	ENSG00000133315	28992	A0A6Q8PH91,Q9BQ69	MACROD1	mono-ADP ribosylhydrolase 1 [Source:HGNC Symbol%3BAcc:HGNC:29598]	10.5829	29.7056
ENSG00000166670	-2.50351429983592	0.0151452	1	down	11:-:102770502-102780628	ENSG00000166670	4319	F5GYX7,P09238	MMP10	matrix metallopeptidase 10 [Source:HGNC Symbol%3BAcc:HGNC:7156]	0.40789	2.28245
ENSG00000134363	-1.77018270013746	0.0154314	1	down	5:+:53480626-53487134	ENSG00000134363	10468	H0YA75,Q6FHE1,H0YAF9,A0A024QZU6,P19883	FST	follistatin [Source:HGNC Symbol%3BAcc:HGNC:3971]	2.25947	7.60531
ENSG00000277142	-2.9650943850518	0.0155402	1	down	16:-:525155-527407	ENSG00000277142	64493	-	LINC00235	long intergenic non-protein coding RNA 235 [Source:HGNC Symbol%3BAcc:HGNC:14138]	0.13269	1.02246
ENSG00000155367	-2.27321668041413	0.0156875	1	down	1:-:112709994-112715477	ENSG00000155367	333926	S4R3C3,B5BU91,L8E868,S4R3I3,Q5JR12	PPM1J	protein phosphatase%2C Mg2+/Mn2+ dependent 1J [Source:HGNC Symbol%3BAcc:HGNC:20785]	0.43687	2.08398
ENSG00000154079	-2.07756911431021	0.0157743	1	down	6:+:70566917-70589569	ENSG00000154079	135154	Q5VUM1	SDHAF4	succinate dehydrogenase complex assembly factor 4 [Source:HGNC Symbol%3BAcc:HGNC:20957]	1.53625	6.39888
ENSG00000164626	-1.78182829500517	0.0158728	1	down	6:-:39188971-39229475	ENSG00000164626	8645	O95279,A0A024RD32	KCNK5	potassium two pore domain channel subfamily K member 5 [Source:HGNC Symbol%3BAcc:HGNC:6280]	1.53306	5.20203
ENSG00000168282	-2.68130141905121	0.0158871	1	down	14:+:49620799-49623481	ENSG00000168282	4247	Q10469	MGAT2	alpha-1%2C6-mannosyl-glycoprotein 2-beta-N-acetylglucosaminyltransferase [Source:HGNC Symbol%3BAcc:HGNC:7045]	0.17828	1.12843
ENSG00000204580	-1.24996486734269	0.0160766	1	down	6:+:30876421-30900156	ENSG00000204580	780	A0A0G2JIZ7,A2ABL0,D6RAJ3,A0A0G2JJA0,E7EVT1,A0A0G2JNZ7,D6R9C4,D6RGW5,E7EPN2,A0A0G2JHK4,E7EVW6,D6RBU7,A2ABM8,H0Y717,E7EN94,E7EX99,A0A0A0MSX3,H0Y9F4,E7EXB0,Q96T62,A0A0G2JIA2,E7EQ30,D6RB35,A0A024RCJ0,A0A024RCQ1,H0YAH6,A0A0G2JI85,E7EQ23,A0A024RCL1,E7EUP7,E7ES06,E7ERI6,E7EUD5,A0A140T972,A2ABL2,E7ETI3,Q96T61,E7ESR9,Q08345,E7ERN0,E7ENJ2,E7ETX3,A0A140T9T5,E7EPH4,D6RB82	DDR1	discoidin domain receptor tyrosine kinase 1 [Source:HGNC Symbol%3BAcc:HGNC:2730]	63.1974	148.323
ENSG00000007255	-1.83812152879403	0.0161327	1	down	19:-:45162928-45178237	ENSG00000007255	79090	B7TZ90,O75865	TRAPPC6A	trafficking protein particle complex 6A [Source:HGNC Symbol%3BAcc:HGNC:23069]	4.99845	17.6359
ENSG00000137745	-1.95714563193631	0.0163043	1	down	11:-:102942995-102955732	ENSG00000137745	4322	P45452,G5E971,Q7Z5M0,L8EA04,A0A4P8LAY1,L0R508	MMP13	matrix metallopeptidase 13 [Source:HGNC Symbol%3BAcc:HGNC:7159]	1.09782	4.20652
ENSG00000001630	-1.61858065188616	0.0163207	1	down	7:-:92112153-92134803	ENSG00000001630	1595	Q05D40,H7C0D0,A0A0C4DFL7,Q16850	CYP51A1	cytochrome P450 family 51 subfamily A member 1 [Source:HGNC Symbol%3BAcc:HGNC:2649]	3.15126	9.54897
ENSG00000105722	-1.37939824839269	0.0163302	1	down	19:-:42247569-42255128	ENSG00000105722	2077	M0QX79,M0QXN0,A0A024R0L4,P50548	ERF	ETS2 repressor factor [Source:HGNC Symbol%3BAcc:HGNC:3444]	15.4183	39.5828
ENSG00000271425	1.81801	0.0163607	1	up	1:-:146064711-146229000	ENSG00000271425	100132406	A0A075B762,I1VE13,A0A087WVC7,I0CMK7,I1VE14,A2BH96,A0A087X002,I1VE12,Q6P3W6	NBPF10	NBPF member 10 [Source:HGNC Symbol%3BAcc:HGNC:31992]	1.22809	0.3437
ENSG00000007541	-1.68866212400246	0.0163634	1	down	16:+:566995-584109	ENSG00000007541	9091	H0YFM9,A0A1B0GUF6,A0A1B0GVY0,A0A0U1RQX6,D3DU51,A0A1B0GVF8,H7C336,B8ZZ29,E7ERP4,A0A1B0GVV7,J3QTH6,A0A1B0GUW1,B8ZZ31,Q9BRB3	PIGQ	phosphatidylinositol glycan anchor biosynthesis class Q [Source:HGNC Symbol%3BAcc:HGNC:14135]	1.03505	3.29253
ENSG00000267096	-4.32766446443651	0.0164899	1	down	19:+:55670632-55672069	ENSG00000267096	-	-	-	novel transcript	0.07455	1.47719
ENSG00000204176	-2.09264443477231	0.016533	1	down	10:+:46578217-46594173	ENSG00000204176	83849	X6R8R1,Q9BQS2,D6RF99,H3BLX3	SYT15	synaptotagmin 15 [Source:HGNC Symbol%3BAcc:HGNC:17167]	0.28391	1.195
ENSG00000274173	1.80057	0.0165514	1	up	20:+:24931840-24932983	ENSG00000274173	-	-	-	novel transcript	16.0448	4.54506
ENSG00000114779	-1.56741804643439	0.0165609	1	down	3:-:51968510-51983409	ENSG00000114779	84836	F8W9U3,B4DQI4,V9HW87,Q96IU4	ABHD14B	abhydrolase domain containing 14B [Source:HGNC Symbol%3BAcc:HGNC:28235]	4.46385	13.0551
ENSG00000101246	-1.4666486114117	0.0166563	1	down	20:-:63698642-63708025	ENSG00000101246	10139	H0UI96,B7ZKY8,Q13795	ARFRP1	ADP ribosylation factor related protein 1 [Source:HGNC Symbol%3BAcc:HGNC:662]	3.31596	9.04369
ENSG00000135976	1.50599	0.0167004	1	up	2:+:97113153-97264521	ENSG00000135976	375248	A0A087X037,A1A5B0,A2VCN4,A6QL64,A0A1W2PS33	ANKRD36	ankyrin repeat domain 36 [Source:HGNC Symbol%3BAcc:HGNC:24079]	4.98596	1.73233
ENSG00000270629	1.56939	0.0168851	1	up	1:-:148531385-148679742	ENSG00000270629	25832	A0A087WUR2,A0A075B757,A0A087WTQ0,A0A087WV19,A0A087WVE3,A0A087WTW4,A0A087WYI5,A0A087WZJ2,A0A087WVU4,A0A075B7F7,Q5TI25	NBPF14	NBPF member 14 [Source:HGNC Symbol%3BAcc:HGNC:25232]	3.40227	1.13127
ENSG00000153904	1.33654	0.017074	1	up	1:-:85318481-85578363	ENSG00000153904	23576	B4DYP1,B2R644,O94760	DDAH1	dimethylarginine dimethylaminohydrolase 1 [Source:HGNC Symbol%3BAcc:HGNC:2715]	38.3735	14.9943
ENSG00000269973	2.31799	0.0170858	1	up	2:+:9936360-9939590	ENSG00000269973	-	-	-	novel transcript	1.64693	0.32593
ENSG00000161618	-1.39450624808863	0.0177792	1	down	19:+:49453225-49471050	ENSG00000161618	126133	M0QYY1,F5H4B6,M0QY06,Q8IZ83	ALDH16A1	aldehyde dehydrogenase 16 family member A1 [Source:HGNC Symbol%3BAcc:HGNC:28114]	8.36449	21.7
ENSG00000198728	-1.32524586363386	0.0178227	1	down	10:-:102106489-102120368	ENSG00000198728	8861	A0A6E1WJ75,Q86U70	LDB1	LIM domain binding 1 [Source:HGNC Symbol%3BAcc:HGNC:6532]	18.9058	46.7482
ENSG00000013364	-1.32045354954141	0.0178791	1	down	16:+:29820394-29848039	ENSG00000013364	9961	H3BUP3,X5D2M8,H3BQK6,Q14764,X5DP24,H3BUK7,H3BQE7,X5D7R7,H3BNF2,H3BPZ2,H3BNF6,H3BP76,X5D7K9,H3BRL2,X5D7S8,X5DNU0,X5DP17,X5DRI7,I3L155	MVP	major vault protein [Source:HGNC Symbol%3BAcc:HGNC:7531]	12.1506	29.9451
ENSG00000014257	-1.95648125474709	0.0179535	1	down	3:+:132317369-132368298	ENSG00000014257	55	P15309,E9PFE6,H0Y8T3	ACP3	acid phosphatase 3 [Source:HGNC Symbol%3BAcc:HGNC:125]	0.67053	2.56809
ENSG00000071073	1.6594	0.0180523	1	up	2:-:98619106-98731132	ENSG00000071073	11320	U3KPT4,Q9UM21	MGAT4A	alpha-1%2C3-mannosyl-glycoprotein 4-beta-N-acetylglucosaminyltransferase A [Source:HGNC Symbol%3BAcc:HGNC:7047]	2.75492	0.86062
ENSG00000124802	1.75246	0.018062	1	up	6:-:8073360-8102559	ENSG00000124802	9521	D6RBD7,H0YAH9,O43324,H0YAL7,D6RCQ0	EEF1E1	eukaryotic translation elongation factor 1 epsilon 1 [Source:HGNC Symbol%3BAcc:HGNC:3212]	9.36353	2.74238
ENSG00000255026	-3.06463005860271	0.018071	1	down	11:+:287305-288987	ENSG00000255026	-	-	-	novel transcript	0.27809	2.29594
ENSG00000183615	-3.61717108163149	0.0180822	1	down	1:+:32247222-32248856	ENSG00000183615	84734	Q9BTA0	FAM167B	family with sequence similarity 167 member B [Source:HGNC Symbol%3BAcc:HGNC:28133]	0.12627	1.52901
ENSG00000167680	-1.32543636354439	0.0181075	1	down	19:-:4542593-4581776	ENSG00000167680	10501	Q9H3T3,A0A7I2V374,Q9BXR8	SEMA6B	semaphorin 6B [Source:HGNC Symbol%3BAcc:HGNC:10739]	14.6236	36.1644
ENSG00000171388	-2.03574893861558	0.0182973	1	down	X:-:129645259-129654956	ENSG00000171388	8862	D3DTF8,Q9ULZ1	APLN	apelin [Source:HGNC Symbol%3BAcc:HGNC:16665]	0.68617	2.7764
ENSG00000092108	1.34528	0.0184571	1	up	14:+:30622291-30737694	ENSG00000092108	23256	A0A7I2V534,A0A7I2V448,G3V363,A0A7I2V5L2,H0YIZ7,A0A7I2V5I2,G3V5F3,A0A7I2V414,H0YJS6,A0A7I2V5R9,G3V5E2,A0A7I2YQQ1,A0A7I2V3G4,G3V2M8,A0A7I2V5H5,B7Z5N7,A0A7I2V362,A0A7I2V2U5,G3V4I1,J3KNG4,A0A7I2V5Z4,A0A7I2V4R0,A0A7I2V3C9,G3V551,G3V3K9,A0A7I2V320,H0YJY1,A0A7I2V3B4,A0A7I2YQG3,A0A7I2V321,A0A7I2V4B8,Q8WVM8,A0A7I2YQR2,A0A7I2V590,A0A7I2V4B9,A0A7I2V3Y3,A0A7I2V4J1,A0A7I2V4U2	SCFD1	sec1 family domain containing 1 [Source:HGNC Symbol%3BAcc:HGNC:20726]	4.76977	1.85251
ENSG00000277969	-2.29909531223974	0.0184689	1	down	17:+:38702452-38704747	ENSG00000277969	-	-	-	novel transcript	0.44269	2.14995
ENSG00000179869	1.80573	0.0185371	1	up	7:+:48171458-48647497	ENSG00000179869	154664	A0A0A0MT16,H7BZI9,H7C0U5,H0Y4D2,F5H7B7,L8E9N5,Q86UQ4	ABCA13	ATP binding cassette subfamily A member 13 [Source:HGNC Symbol%3BAcc:HGNC:14638]	0.8557	0.24153
ENSG00000185215	-1.41719841460416	0.0185775	1	down	14:+:103121476-103137439	ENSG00000185215	7127	H0YL88,H0YKI8,H0YKY9,Q03169,H0YKR7,H0YLC0,H0YM45,A1A584	TNFAIP2	TNF alpha induced protein 2 [Source:HGNC Symbol%3BAcc:HGNC:11895]	5.96946	15.7321
ENSG00000170779	-1.43130453632016	0.0186466	1	down	14:-:105009573-105021083	ENSG00000170779	55038	A0A024R6P3,Q9BXL8	CDCA4	cell division cycle associated 4 [Source:HGNC Symbol%3BAcc:HGNC:14625]	11.1128	29.5746
ENSG00000167525	-2.14380027203632	0.018822	1	down	17:-:28703197-28711888	ENSG00000167525	147011	Q8NCQ7,J3QQU2,K7ESJ9,J3QSA8	PROCA1	protein interacting with cyclin A1 [Source:HGNC Symbol%3BAcc:HGNC:28600]	0.30511	1.33055
ENSG00000166750	-1.37853084650027	0.0191341	1	down	17:+:35243071-35273655	ENSG00000166750	162394	B4E128,Q08AF3,Q6IEE8	SLFN5	schlafen family member 5 [Source:HGNC Symbol%3BAcc:HGNC:28286]	3.60729	9.25532
ENSG00000122484	1.45742	0.0191998	1	up	1:+:92299059-92402056	ENSG00000122484	79871	Q8IXW5	RPAP2	RNA polymerase II associated protein 2 [Source:HGNC Symbol%3BAcc:HGNC:25791]	3.55621	1.27789
ENSG00000105699	-1.29824265557137	0.0192298	1	down	19:+:35248330-35267964	ENSG00000105699	51599	M0QZL9,Q86X29,M0R0W1,M0R1W9,S4R3V8,Q9BWS2	LSR	lipolysis stimulated lipoprotein receptor [Source:HGNC Symbol%3BAcc:HGNC:29572]	27.7622	67.3744
ENSG00000104983	-1.67766807829786	0.0192531	1	down	19:+:45995461-46021318	ENSG00000104983	729440	M0QY15,M0QYL5,Q9Y6R9	CCDC61	coiled-coil domain containing 61 [Source:HGNC Symbol%3BAcc:HGNC:33629]	2.7954	8.82477
ENSG00000159335	-1.27862797484349	0.0193135	1	down	12:+:6765516-6770952	ENSG00000159335	5763	A0A158RFU3,O15256,A2VCM6,P20962,F5GXR3	PTMS	parathymosin [Source:HGNC Symbol%3BAcc:HGNC:9629]	68.3132	163.547
ENSG00000105327	-1.77104658940931	0.0193565	1	down	19:-:47220822-47232766	ENSG00000105327	27113	Q96PG8,Q9BXH1	BBC3	BCL2 binding component 3 [Source:HGNC Symbol%3BAcc:HGNC:17868]	1.57686	5.31082
ENSG00000141524	-1.53820529588081	0.0194282	1	down	17:-:78107397-78132407	ENSG00000141524	11322	K7ENC4,Q96I77,K7ENM6,Q7L2M4,Q7Z403,K7ELP1,A0A024R8V2,K7ERH0	TMC6	transmembrane channel like 6 [Source:HGNC Symbol%3BAcc:HGNC:18021]	1.15704	3.3161
ENSG00000166165	-1.55366813932533	0.0194766	1	down	14:-:103519667-103522833	ENSG00000166165	1152	H0YJG0,H0YJJ7,G3V4N7,G3V2I1,V9HWH2,H0YJK0,A0A0S2Z471,P12277,G3V461	CKB	creatine kinase B [Source:HGNC Symbol%3BAcc:HGNC:1991]	5.24378	15.1907
ENSG00000162066	-1.75346839458442	0.0194996	1	down	16:+:2520357-2531422	ENSG00000162066	51005	H3BTZ6,H3BSD5,Q9Y303,A0A3B3IU33,H3BTE3,H3BT49,H3BSV9	AMDHD2	amidohydrolase domain containing 2 [Source:HGNC Symbol%3BAcc:HGNC:24262]	1.21879	4.05515
ENSG00000130595	-2.15773946299419	0.0196331	1	down	11:+:1919703-1938706	ENSG00000130595	7140	H9KVA2,A0A286YFB1,C9JZN9,H2KMD8,F8WA37,H2KMD6,C9JCA5,Q6P670,P45378,H2KMD7	TNNT3	troponin T3%2C fast skeletal type [Source:HGNC Symbol%3BAcc:HGNC:11950]	0.52813	2.32552
ENSG00000166575	1.37849	0.0196993	1	up	11:+:87037844-87328824	ENSG00000166575	65084	E9PQL0,E9PJX0,Q7Z760,Q8N605,E9PIS2,Q86UB9	TMEM135	transmembrane protein 135 [Source:HGNC Symbol%3BAcc:HGNC:26167]	9.48122	3.59855
ENSG00000280374	-Inf	0.0198312	1	down	2:-:177317715-177318471	ENSG00000280374	-	-	-	novel transcript	0	1.04333
ENSG00000064545	-1.40135131421853	0.0198352	1	down	19:-:19119169-19138513	ENSG00000064545	54929	K7EJK6,Q9NX61,K7EKY7,V9GYP8,K7EQ34,U3KQT6,K7EQE7,K7EPA3	TMEM161A	transmembrane protein 161A [Source:HGNC Symbol%3BAcc:HGNC:26020]	9.31187	24.2726
ENSG00000115649	-1.35598579699894	0.0198998	1	down	2:-:219171897-219178106	ENSG00000115649	27013	C9JF31,C9J597,Q9BV87	CNPPD1	cyclin Pas1/PHO80 domain containing 1 [Source:HGNC Symbol%3BAcc:HGNC:25220]	15.8983	40.1583
ENSG00000170525	-1.34390510544372	0.0199936	1	down	10:+:6144934-6254644	ENSG00000170525	5209	Q9BQU2,Q9H178,H0Y483,Q5VX20,Q5W015,Q9BQU1,H0YDV0,F2Z2I2,A0A1W2PR17,Q16875,A0A1W2PNV9,Q9BQU3	PFKFB3	6-phosphofructo-2-kinase/fructose-2%2C6-biphosphatase 3 [Source:HGNC Symbol%3BAcc:HGNC:8874]	7.77435	19.4738
ENSG00000270170	-1.48161582967108	0.0201893	1	down	3:+:196942674-196943543	ENSG00000270170	152217	Q69YL0	NCBP2AS2	NCBP2 antisense 2 (head to head) [Source:HGNC Symbol%3BAcc:HGNC:25121]	20.3421	56.0579
ENSG00000104897	-1.30787981242206	0.020282	1	down	19:+:2236824-2248655	ENSG00000104897	8175	Q15428,K7EMT0,Q05DF2	SF3A2	splicing factor 3a subunit 2 [Source:HGNC Symbol%3BAcc:HGNC:10766]	23.2513	56.8055
ENSG00000123989	-1.24186976912061	0.0204103	1	down	2:-:219538948-219543809	ENSG00000123989	79586	F8W6H2,A0A024R468,Q8IZ52	CHPF	chondroitin polymerizing factor [Source:HGNC Symbol%3BAcc:HGNC:24291]	43.8099	102.246
ENSG00000104852	-1.24455543636133	0.0204196	1	down	19:+:49085419-49108605	ENSG00000104852	6625	Q9UFS1,M0QX04,M0QYR1,P08621	SNRNP70	small nuclear ribonucleoprotein U1 subunit 70 [Source:HGNC Symbol%3BAcc:HGNC:11150]	30.1499	70.4961
ENSG00000279413	2.45107	0.0205547	1	up	X:-:15702602-15703243	ENSG00000279413	-	-	-	-	5.70757	1.03
ENSG00000166965	-1.43475809826369	0.0205661	1	down	15:+:90954870-90963125	ENSG00000166965	91433	A6NED2,A0A024RC72,G3V3Q4,G3V2I3	RCCD1	RCC1 domain containing 1 [Source:HGNC Symbol%3BAcc:HGNC:30457]	4.63249	12.3581
ENSG00000140332	-1.42800543805906	0.0207202	1	down	15:-:70047790-70098176	ENSG00000140332	7090	H0YKT5,H0YLI3,Q6PRX2,H0YKH0,H0YL70,A0A0D9SES8,H0YKH5,H0YKN8,Q672R2,H0YNI7,H0YNT2,Q6PRX3,Q04726,H0YLW9	TLE3	TLE family member 3%2C transcriptional corepressor [Source:HGNC Symbol%3BAcc:HGNC:11839]	1.8835	5.00113
ENSG00000189050	1.81801	0.02094	1	up	17:-:59952240-59964761	ENSG00000189050	51136	K7EJ18,Q5M7Z0,E9PI44,H0YEZ8	RNFT1	ring finger protein%2C transmembrane 1 [Source:HGNC Symbol%3BAcc:HGNC:30206]	4.15129	1.16182
ENSG00000152137	1.58803	0.0209863	1	up	12:+:119171555-119224855	ENSG00000152137	26353	A0A6Q8PHK6,A0A6Q8PGX5,Q9UJY1,A0A6Q8PGM6,A0A6Q8PHR2,A0A6Q8PF95,A0A6Q8PHB1,H0YG30	HSPB8	heat shock protein family B (small) member 8 [Source:HGNC Symbol%3BAcc:HGNC:30171]	8.23123	2.70179
ENSG00000178188	-1.39713496907082	0.0209877	1	down	16:+:28846600-28874212	ENSG00000178188	25970	H3BVF6,H3BUN7,Q9NRF2,H3BTK4,B4DLN5,H3BPZ4,F5GXU7,H3BMY3,H3BPB4,H3BTT2	SH2B1	SH2B adaptor protein 1 [Source:HGNC Symbol%3BAcc:HGNC:30417]	4.03336	10.4828
ENSG00000275401	Inf	0.0212143	1	up	20:-:38418483-38419202	ENSG00000275401	-	-	-	novel transcript	1.16257	0
ENSG00000260744	Inf	0.0212143	1	up	16:+:47196311-47202429	ENSG00000260744	-	-	-	novel transcript%2C antisense to ITFG1	1.09561	0
ENSG00000173559	1.36894	0.0212896	1	up	2:+:191678068-191741097	ENSG00000173559	64859	Q96AH0,F8WAF5,H7C0W4	NABP1	nucleic acid binding protein 1 [Source:HGNC Symbol%3BAcc:HGNC:26232]	5.16027	1.97156
ENSG00000075407	1.47765	0.0213818	1	up	10:+:38094334-38150293	ENSG00000075407	7587	A0A1B0GVV4,P17032	ZNF37A	zinc finger protein 37A [Source:HGNC Symbol%3BAcc:HGNC:13102]	3.56287	1.26245
ENSG00000143303	-1.61717108163149	0.0213851	1	down	1:+:156728442-156736960	ENSG00000143303	51093	E5RIL6,E5RJL6,E5RI42,E5RHI7,H0YBL9,Q96FB5	RRNAD1	ribosomal RNA adenine dimethylase domain containing 1 [Source:HGNC Symbol%3BAcc:HGNC:24273]	2.64136	7.99607
ENSG00000142046	-2.4262282989201	0.0214168	1	down	19:+:41350911-41384083	ENSG00000142046	641649	F8W6Q6,F5GWC9,Q6ZNR0,H0YG43,F5H665,H0YGI4,H0YFW9,S4R3Y8	TMEM91	transmembrane protein 91 [Source:HGNC Symbol%3BAcc:HGNC:32393]	0.26445	1.40261
ENSG00000062038	-1.19594071251091	0.0214496	1	down	16:+:68636189-68727468	ENSG00000062038	1001	J3QKW6,J3QL41,J3QL75,J3QR60,J3KRQ1,P55291,P22223,J3QR34	CDH3	cadherin 3 [Source:HGNC Symbol%3BAcc:HGNC:1762]	58.5638	132.396
ENSG00000135968	1.37457	0.0214767	1	up	2:+:108449191-108509415	ENSG00000135968	9648	H7C010,B8ZZA5,D3DX70,H7BYJ9,B8ZZW2,A0PJA5,Q8IWJ2,U3KQE0,U3KPU4	GCC2	GRIP and coiled-coil domain containing 2 [Source:HGNC Symbol%3BAcc:HGNC:23218]	6.7388	2.56464
ENSG00000102271	2.01735	0.0215042	1	up	X:+:87517409-87670050	ENSG00000102271	56062	A5PKX1,Q9C0H6	KLHL4	kelch like family member 4 [Source:HGNC Symbol%3BAcc:HGNC:6355]	1.35929	0.33133
ENSG00000165338	1.74408	0.0215253	1	up	10:+:91409280-91514829	ENSG00000165338	143279	E7ERR3,A0A0J9YVV1,X6R824,L8ECN8,Q5U5R9	HECTD2	HECT domain E3 ubiquitin protein ligase 2 [Source:HGNC Symbol%3BAcc:HGNC:26736]	1.47014	0.43308
ENSG00000069812	-1.47256317118161	0.0216039	1	down	1:-:6412418-6424670	ENSG00000069812	54626	K7EJN2,Q9Y543,K7EJQ0	HES2	hes family bHLH transcription factor 2 [Source:HGNC Symbol%3BAcc:HGNC:16005]	3.15145	8.63034
ENSG00000141391	-1.88619355730488	0.021631	1	down	18:+:12407896-12432238	ENSG00000141391	10650	K7EQM5,K7ELB4,K7EPM9,K7EP78,K7ENN4,Q96N28	PRELID3A	PRELI domain containing 3A [Source:HGNC Symbol%3BAcc:HGNC:24639]	1.15371	4.2085
ENSG00000089820	-1.52521603122355	0.0217198	1	down	X:-:153907367-153934999	ENSG00000089820	393	F8WAR0,E9PCM6,C9JLA8,A0A2X0SF61,H7C3G3,P98171,C9J5M2,H7C120,E7EQN5,S4R314,H7C3K8,H7C2Z8,S4R352,Q6PJ34,A0A0B4J1X7	ARHGAP4	Rho GTPase activating protein 4 [Source:HGNC Symbol%3BAcc:HGNC:674]	2.27156	6.45195
ENSG00000115255	-1.64401768885594	0.0220452	1	down	19:+:1491166-1497927	ENSG00000115255	92840	Q96HR9,A8MXN1,A0A1L5BXV2	REEP6	receptor accessory protein 6 [Source:HGNC Symbol%3BAcc:HGNC:30078]	3.56379	10.9911
ENSG00000275832	-1.21685075161831	0.0220767	1	down	17:+:38419280-38512385	ENSG00000275832	57636	A0A087WXU2,A0A087WZZ2,A0A087X0Z0,Q9P227,A0A087WTU4,A0A2X0SFL7,A0A087WZ73,A0A087X1W6	ARHGAP23	Rho GTPase activating protein 23 [Source:HGNC Symbol%3BAcc:HGNC:29293]	21.5848	49.5094
ENSG00000185101	-1.50341101780553	0.0223805	1	down	11:-:417933-442011	ENSG00000185101	338440	A1A5B4	ANO9	anoctamin 9 [Source:HGNC Symbol%3BAcc:HGNC:20679]	2.20585	6.17134
ENSG00000180773	1.66634	0.0224803	1	up	11:-:93144174-93197991	ENSG00000180773	120103	Q6YBV0,E9PN09,E9PID7	SLC36A4	solute carrier family 36 member 4 [Source:HGNC Symbol%3BAcc:HGNC:19660]	2.13687	0.66434
ENSG00000129667	-1.4388756752033	0.0224891	1	down	17:-:76470891-76501790	ENSG00000129667	79651	K7EQT5,K7EJ10,K7EKI1,K7ELA9,K7EJD6,K7EKA3,K7EIY3,K7EPV3,K7EQ53,Q6PJF5,K7EPN8	RHBDF2	rhomboid 5 homolog 2 [Source:HGNC Symbol%3BAcc:HGNC:20788]	2.79666	7.48196
ENSG00000156875	-2.06463005860271	0.0225005	1	down	1:+:100038095-100083377	ENSG00000156875	64645	Q96MC6	MFSD14A	major facilitator superfamily domain containing 14A [Source:HGNC Symbol%3BAcc:HGNC:23363]	0.56845	2.34662
ENSG00000131094	-2.06463005860271	0.0225005	1	down	17:-:44959693-44968303	ENSG00000131094	10882	O75973	C1QL1	complement C1q like 1 [Source:HGNC Symbol%3BAcc:HGNC:24182]	1.09633	4.52573
ENSG00000130758	-1.57736423176869	0.0226434	1	down	19:+:40191426-40215575	ENSG00000130758	4294	M0R365,M0R1J8,Q02779,M0R0A7	MAP3K10	mitogen-activated protein kinase kinase kinase 10 [Source:HGNC Symbol%3BAcc:HGNC:6849]	1.92197	5.65994
ENSG00000158545	-1.32877877285746	0.0226606	1	down	16:+:88570403-88631964	ENSG00000158545	124245	H3BRH3,H3BPD0,Q86VM9,H3BP01,E7ERS3,H3BRN6	ZC3H18	zinc finger CCCH-type containing 18 [Source:HGNC Symbol%3BAcc:HGNC:25091]	4.98474	12.3559
ENSG00000160360	-1.70563986949381	0.0226881	1	down	9:+:136327476-136359605	ENSG00000160360	26086	A0A0A0MRC4,A0A087WVF5,A0A0A0MSK4,Q86YR5	GPSM1	G protein signaling modulator 1 [Source:HGNC Symbol%3BAcc:HGNC:17858]	1.07057	3.44585
ENSG00000164506	1.3938	0.0227105	1	up	6:+:147204425-147390476	ENSG00000164506	134957	H0Y332,Q5JRH0,Q14DD4,Q3B794,Q5T5C0	STXBP5	syntaxin binding protein 5 [Source:HGNC Symbol%3BAcc:HGNC:19665]	6.55723	2.4625
ENSG00000272604	2.58949	0.0228738	1	up	7:+:105571083-105573660	ENSG00000272604	-	-	-	novel transcript%2C antisense to EFCAB10	1.09003	0.17871
ENSG00000204116	1.54338	0.0230387	1	up	X:+:73563200-73687102	ENSG00000204116	53344	B7Z4S5,Q5VXU3,R4GN46	CHIC1	cysteine rich hydrophobic domain 1 [Source:HGNC Symbol%3BAcc:HGNC:1934]	4.56669	1.54607
ENSG00000167964	-1.63455315985973	0.0230715	1	down	16:+:2140803-2154165	ENSG00000167964	25837	H3BMG6,H3BQ97,Q9ULW5	RAB26	RAB26%2C member RAS oncogene family [Source:HGNC Symbol%3BAcc:HGNC:14259]	2.88372	8.83556
ENSG00000196700	-1.33218292288596	0.0231336	1	down	20:-:63956704-63969930	ENSG00000196700	57473	Q96KM6	ZNF512B	zinc finger protein 512B [Source:HGNC Symbol%3BAcc:HGNC:29212]	6.72653	16.7128
ENSG00000125458	-1.54053662527283	0.0232568	1	down	17:-:75130225-75131757	ENSG00000125458	30833	J3KSF0,Q8TCD5,J3KSX6,J3KSY6,J3KRC4,J3QQX8	NT5C	5'%2C 3'-nucleotidase%2C cytosolic [Source:HGNC Symbol%3BAcc:HGNC:17144]	7.05925	20.2646
ENSG00000283436	2.32339	0.0236938	1	up	2:+:156655224-156695659	ENSG00000283436	105373708	-	LINC01958	long intergenic non-protein coding RNA 1958 [Source:HGNC Symbol%3BAcc:HGNC:52784]	2.06382	0.40691
ENSG00000092758	-1.56032522122678	0.0238644	1	down	20:+:62816244-62841159	ENSG00000092758	1299	Q4VXW1,Q14050	COL9A3	collagen type IX alpha 3 chain [Source:HGNC Symbol%3BAcc:HGNC:2219]	1.97609	5.751
ENSG00000107281	-2.14046147156236	0.0238952	1	down	9:-:137039463-137046179	ENSG00000107281	56654	Q9NQX5,A0A087WYK7,Q5SPY9	NPDC1	neural proliferation%2C differentiation and control 1 [Source:HGNC Symbol%3BAcc:HGNC:7899]	0.46161	2.00839
ENSG00000232098	-1.57906870814076	0.0244535	1	down	19:-:58404238-58408484	ENSG00000232098	-	-	-	novel transcript	2.50215	7.37721
ENSG00000100097	-1.202273249814	0.0246993	1	down	22:+:37675636-37679802	ENSG00000100097	3956	A0A0B6XK00,F8WEI7,P09382,F8WCQ5	LGALS1	galectin 1 [Source:HGNC Symbol%3BAcc:HGNC:6561]	140.311	318.599
ENSG00000275765	-3.15773946299419	0.0249491	1	down	5:-:151770242-151771508	ENSG00000275765	-	-	-	novel transcript	0.24706	2.17577
ENSG00000234630	-4.15773946299419	0.0249968	1	down	22:+:22293733-22294794	ENSG00000234630	-	-	-	novel transcript	0.1141	2.00968
ENSG00000167792	-1.25169440835145	0.0250831	1	down	11:+:67605653-67612554	ENSG00000167792	4723	H0YE81,B4DE93,E9PPD6,E9PJL9,E5KNH5,G3V0I5,E9PPE0,E9PLC6,E9PQP1,E9PMX3,P49821,E9PPS5,E9PPR0,H0YD04	NDUFV1	NADH:ubiquinone oxidoreductase core subunit V1 [Source:HGNC Symbol%3BAcc:HGNC:7716]	14.4951	34.0603
ENSG00000203644	1.72809	0.0252453	1	up	3:-:129847048-129847957	ENSG00000203644	-	-	-	novel transcript%2C sense intronic to TMCC1	16.7541	4.99052
ENSG00000129911	-1.46301631733139	0.0252585	1	down	19:-:1852399-1863579	ENSG00000129911	83855	A0A087WWX5,Q9BXK1,D6W5Z8	KLF16	Kruppel like factor 16 [Source:HGNC Symbol%3BAcc:HGNC:16857]	4.91859	13.3809
ENSG00000273841	1.28103	0.025332	1	up	5:-:69364743-69370013	ENSG00000273841	6880	D6RIE8,D6RIV9,Q16594,D6RHW1,D6RIY1,D6RGK3	TAF9	TATA-box binding protein associated factor 9 [Source:HGNC Symbol%3BAcc:HGNC:11542]	52.7508	21.4207
ENSG00000176845	-1.5835033688661	0.0254767	1	down	17:+:83079609-83095122	ENSG00000176845	284207	Q147U6,Q641Q3,I3L0R0	METRNL	meteorin like%2C glial cell differentiation regulator [Source:HGNC Symbol%3BAcc:HGNC:27584]	2.95527	8.73999
ENSG00000049239	-1.30837492330867	0.0255188	1	down	1:+:9234774-9271337	ENSG00000049239	9563	O95479	H6PD	hexose-6-phosphate dehydrogenase/glucose 1-dehydrogenase [Source:HGNC Symbol%3BAcc:HGNC:4795]	4.39984	10.753
ENSG00000260778	-3.47966755788156	0.0257033	1	down	16:+:2268155-2273418	ENSG00000260778	-	-	-	novel transcript	0.12202	1.3432
ENSG00000167799	-1.71193970994466	0.0258045	1	down	11:-:67627938-67629937	ENSG00000167799	254552	Q8WV74	NUDT8	nudix hydrolase 8 [Source:HGNC Symbol%3BAcc:HGNC:8055]	3.18714	10.3033
ENSG00000125968	-1.48662031852332	0.0259981	1	down	20:+:31605283-31606515	ENSG00000125968	3397	P41134	ID1	inhibitor of DNA binding 1%2C HLH protein [Source:HGNC Symbol%3BAcc:HGNC:5360]	10.0376	27.7574
ENSG00000169231	-1.66384654300411	0.0260437	1	down	1:-:155195588-155209051	ENSG00000169231	7059	B4DQH6,L8E9H3,Q2HIZ0,F5H4Z8,Q2HIZ1,P49746	THBS3	thrombospondin 3 [Source:HGNC Symbol%3BAcc:HGNC:11787]	1.2157	3.80124
ENSG00000167880	-1.24863373051857	0.0260439	1	down	17:-:76004502-76027306	ENSG00000167880	2125	B7ZLH8,K7EKI0,A0A024R8L8,K7EQ87,Q92817	EVPL	envoplakin [Source:HGNC Symbol%3BAcc:HGNC:3503]	9.42629	22.1029
ENSG00000178038	-1.32273216889428	0.0260916	1	down	3:-:46668995-46693704	ENSG00000178038	259173	G5E9N5,A0A024R2U1,Q60I27,H7C0M4	ALS2CL	ALS2 C-terminal like [Source:HGNC Symbol%3BAcc:HGNC:20605]	3.86758	9.5467
ENSG00000182871	-1.30104785488684	0.0261168	1	down	21:+:45405165-45513720	ENSG00000182871	80781	H7C457,A0A1B1PFY7,L8ECK6,D3DSM5,H7BXV5,D3DSM4,P39060	COL18A1	collagen type XVIII alpha 1 chain [Source:HGNC Symbol%3BAcc:HGNC:2195]	4.93769	12.0063
ENSG00000262814	-1.45040296337636	0.0262251	1	down	17:+:81703367-81707517	ENSG00000262814	6182	P52815	MRPL12	mitochondrial ribosomal protein L12 [Source:HGNC Symbol%3BAcc:HGNC:10378]	14.7547	39.7903
ENSG00000163354	-2.22812879088559	0.0263397	1	down	1:-:155018520-155033781	ENSG00000163354	127579	H0YF62,Q8N1J0,Q5T1A1	DCST2	DC-STAMP domain containing 2 [Source:HGNC Symbol%3BAcc:HGNC:26562]	0.29203	1.3502
ENSG00000100403	-1.24060198257292	0.0266509	1	down	22:+:41301525-41360147	ENSG00000100403	23264	A0A024R1N2,Q9BSS8,Q9UGR2	ZC3H7B	zinc finger CCCH-type containing 7B [Source:HGNC Symbol%3BAcc:HGNC:30869]	6.82444	15.9132
ENSG00000199709	Inf	0.0266533	1	up	11:+:122927034-122927173	ENSG00000199709	106479568	-	RNU4-23P	RNA%2C U4 small nuclear 23%2C pseudogene [Source:HGNC Symbol%3BAcc:HGNC:46959]	5.55185	0
ENSG00000272010	Inf	0.0266533	1	up	8:-:65591850-65592472	ENSG00000272010	-	-	-	novel transcript	1.24761	0
ENSG00000160932	-1.19608801006145	0.0267398	1	down	8:+:143017982-143023832	ENSG00000160932	4061	D3DWJ1,E5RI33,E5RGI6,E7EWF8,E5RI58,Q16553,E5RIQ1	LY6E	lymphocyte antigen 6 family member E [Source:HGNC Symbol%3BAcc:HGNC:6727]	47.9582	108.431
ENSG00000233493	-1.67069071879996	0.0267595	1	down	19:-:55379244-55384292	ENSG00000233493	388564	C9JI98	TMEM238	transmembrane protein 238 [Source:HGNC Symbol%3BAcc:HGNC:40042]	7.65645	24.054
ENSG00000164220	2.27967	0.0268707	1	up	5:-:76615482-76623413	ENSG00000164220	2151	O00254,Q4VBN6	F2RL2	coagulation factor II thrombin receptor like 2 [Source:HGNC Symbol%3BAcc:HGNC:3539]	1.14034	0.23175
ENSG00000112715	-1.3517927353294	0.0268827	1	down	6:+:43770184-43786487	ENSG00000112715	7422	A0A0A0MR43,H0YBI8,A0A5F9ZH41,H0YBZ0,A0A0A0MTB2,A2A2V4,A0A0A0MSH5,A0A0A0MSI7,H3BLW8,A0A0A0MSH7,P15692,A0A0A0MRQ4,J3KPA4,Q96FD9	VEGFA	vascular endothelial growth factor A [Source:HGNC Symbol%3BAcc:HGNC:12680]	1.85611	4.67483
ENSG00000185022	-1.54911548603913	0.0270381	1	down	22:+:38200767-38216507	ENSG00000185022	23764	B0QY71,B0QY70,Q9ULX9	MAFF	MAF bZIP transcription factor F [Source:HGNC Symbol%3BAcc:HGNC:6780]	1.55573	4.49259
ENSG00000159082	1.36411	0.0270769	1	up	21:-:32628759-32728040	ENSG00000159082	8867	C9J1Z6,C9JFZ1,A0A0D9SGJ6,C9JW66,H7BZC2,H7BZ56,J3KPK1,Q05CZ1,Q1ZYQ4,J3KQV8,B9EGN3,O43426	SYNJ1	synaptojanin 1 [Source:HGNC Symbol%3BAcc:HGNC:11503]	7.79439	2.98797
ENSG00000214193	-1.53480911207402	0.0273227	1	down	1:+:36306368-36329340	ENSG00000214193	79729	A4FU49,D6RD64,A0A5F9ZH69,A0A5F9ZHZ4	SH3D21	SH3 domain containing 21 [Source:HGNC Symbol%3BAcc:HGNC:26236]	1.13087	3.23346
ENSG00000240342	-1.15160319183384	0.027498	1	down	12:+:118246084-118246962	ENSG00000240342	100130562	-	RPS2P5	ribosomal protein S2 pseudogene 5 [Source:HGNC Symbol%3BAcc:HGNC:31386]	328.534	720.243
ENSG00000177732	-1.3286089456754	0.0275641	1	down	20:+:325552-330224	ENSG00000177732	6666	O15370,O60248	SOX12	SRY-box transcription factor 12 [Source:HGNC Symbol%3BAcc:HGNC:11198]	6.51245	16.1409
ENSG00000141854	-1.91407038202733	0.0276299	1	down	19:+:14072536-14075062	ENSG00000141854	113230	Q96FF7,A0A044PY82,K7ELQ6	MISP3	MISP family member 3 [Source:HGNC Symbol%3BAcc:HGNC:26963]	0.93976	3.49496
ENSG00000079337	-1.75813200428496	0.0278129	1	down	12:-:47734363-47771040	ENSG00000079337	10411	F8VVJ6,H0YHS2,O95398,F8VXK1,F8W0N0,H0YIP6,F8VRX1,Q569L6	RAPGEF3	Rap guanine nucleotide exchange factor 3 [Source:HGNC Symbol%3BAcc:HGNC:16629]	0.30621	1.0221
ENSG00000134824	-1.85817918113529	0.0279004	1	down	11:+:61792980-61867354	ENSG00000134824	9415	F5H622,F5GZ92,F5GZU2,O95864,L8E950,E5RGZ5,E5RHL3,E5RGD8	FADS2	fatty acid desaturase 2 [Source:HGNC Symbol%3BAcc:HGNC:3575]	0.24929	0.89186
ENSG00000100299	-1.78501276857332	0.0280357	1	down	22:-:50622754-50628173	ENSG00000100299	410	V9GYR0,A0A0S2Z373,A0A0C4DFZ2,A0A0S2Z309,A0A024R509,P15289,O43681	ARSA	arylsulfatase A [Source:HGNC Symbol%3BAcc:HGNC:713]	0.74388	2.52974
ENSG00000100889	-1.35388198517282	0.0280546	1	down	14:+:24094053-24110598	ENSG00000100889	5106	A0A384MTT2,H0YM31,H0YMA5,H0YML5,H0YMU6,Q16822,H0YKC4,H0YNH9,A0A0S2Z4C0,H0YNG4,A0A0S2Z430,H0YMY3,Q6IB91,A0A0S2Z451	PCK2	phosphoenolpyruvate carboxykinase 2%2C mitochondrial [Source:HGNC Symbol%3BAcc:HGNC:8725]	5.89733	14.8746
ENSG00000197774	-1.70938189051532	0.0281583	1	down	16:+:1772810-1781708	ENSG00000197774	197342	H3BV62,H3BSZ6,A4GXA9	EME2	essential meiotic structure-specific endonuclease subunit 2 [Source:HGNC Symbol%3BAcc:HGNC:27289]	0.5974	1.92785
ENSG00000204220	-1.37318749046085	0.0282924	1	down	6:+:33289302-33298401	ENSG00000204220	10471	A2AB88,I7HJT1,Q5STK2,O15212	PFDN6	prefoldin subunit 6 [Source:HGNC Symbol%3BAcc:HGNC:4926]	7.22815	18.4769
ENSG00000146247	1.2009	0.0283299	1	up	6:-:78934419-79078254	ENSG00000146247	55023	Q8WWQ0	PHIP	pleckstrin homology domain interacting protein [Source:HGNC Symbol%3BAcc:HGNC:15673]	15.5221	6.66309
ENSG00000007047	-1.42401952833164	0.0284348	1	down	19:+:45079288-45305284	ENSG00000007047	57787	Q96GZ3,Q6IPE9,K7EKG8,K7EK17,K7EN95,Q96L34	MARK4	microtubule affinity regulating kinase 4 [Source:HGNC Symbol%3BAcc:HGNC:13538]	2.32653	6.16046
ENSG00000160323	-1.95843065477079	0.0285121	1	down	9:+:133414358-133459402	ENSG00000160323	11093	A0A0B4J229,A0A024R8G4,A0A0C4DFV8,F6V803,Q6QNA5,Q6QNA4,Q6QNA6,E7EV88,Q76LX8,Q6QNA7,A0A2D0ZBS7,D5KRM8,Q96P40	ADAMTS13	ADAM metallopeptidase with thrombospondin type 1 motif 13 [Source:HGNC Symbol%3BAcc:HGNC:1366]	0.32471	1.24531
ENSG00000260285	-1.92825761687143	0.0286874	1	down	14:-:103525010-103529072	ENSG00000260285	-	-	-	novel transcript%2C antisense to TRMT61A	0.50033	1.8791
ENSG00000266074	-1.71495697323245	0.0287575	1	down	17:+:81395457-81466332	ENSG00000266074	57597	A0A1J1DRY6,F8WBW8,Q9P281	BAHCC1	BAH domain and coiled-coil containing 1 [Source:HGNC Symbol%3BAcc:HGNC:29279]	0.31022	1.00499
ENSG00000101187	-1.62928898336369	0.0287752	1	down	20:+:62642503-62685785	ENSG00000101187	28231	Q96BD0,E1P5H9,A0A0A0MT51	SLCO4A1	solute carrier organic anion transporter family member 4A1 [Source:HGNC Symbol%3BAcc:HGNC:10953]	1.45316	4.43618
ENSG00000234869	-2.41407921625398	0.0288167	1	down	22:+:46541495-46548196	ENSG00000234869	-	-	-	novel transcript	0.18247	0.95969
ENSG00000165997	1.20507	0.0290143	1	up	10:+:18659431-18681639	ENSG00000165997	221079	B0YIW9,Q96KC2	ARL5B	ADP ribosylation factor like GTPase 5B [Source:HGNC Symbol%3BAcc:HGNC:23052]	28.3519	12.1353
ENSG00000273136	1.32917	0.0291093	1	up	1:+:120723949-120842110	ENSG00000273136	101060684	A0A087WZS8,A0A087WTG0,A0A087WY62,A0A087WVV8,A0A087WU30,A0A494C053,A0A494C1A6,A0A075B7F9,A0A494C0A2,A0A087WWQ1,A0A087WZB6,B4DH59	NBPF26	NBPF member 26 [Source:HGNC Symbol%3BAcc:HGNC:49571]	10.2793	4.03714
ENSG00000104643	1.47399	0.029213	1	up	8:+:11284816-11328146	ENSG00000104643	66036	E9PR67,Q96QG7	MTMR9	myotubularin related protein 9 [Source:HGNC Symbol%3BAcc:HGNC:14596]	3.79196	1.34704
ENSG00000165912	-1.20308366143927	0.0292776	1	down	11:-:47177522-47186443	ENSG00000165912	29763	E9PJ33,H0YDM6,E9PIZ6,E9PIY1,A0A0C4DGG1,E9PJ75,D3DQR0,E9PNM9,E9PQ12,Q9UKS6	PACSIN3	protein kinase C and casein kinase substrate in neurons 3 [Source:HGNC Symbol%3BAcc:HGNC:8572]	31.9454	72.5779
ENSG00000172638	-1.93909917651885	0.0293912	1	down	11:-:65866441-65873592	ENSG00000172638	30008	E9PKA3,E9PI47,E9PNB8,E9PRU1,H0YCB5,E9PSC1,H0YEU0,E9PRQ8,H0YCR9,Q6FH22,O95967,H0YET5,A0A024R5G1	EFEMP2	EGF containing fibulin extracellular matrix protein 2 [Source:HGNC Symbol%3BAcc:HGNC:3219]	0.3545	1.34146
ENSG00000134970	1.20656	0.0294482	1	up	5:-:115613210-115632992	ENSG00000134970	51014	Q3B7W7,Q9Y3B3,G3V2Y2	TMED7	transmembrane p24 trafficking protein 7 [Source:HGNC Symbol%3BAcc:HGNC:24253]	47.3742	20.2564
ENSG00000164967	-1.53625108624792	0.0294814	1	down	9:-:34610486-34612104	ENSG00000164967	138716	Q8N5L8	RPP25L	ribonuclease P/MRP subunit p25 like [Source:HGNC Symbol%3BAcc:HGNC:19909]	7.66528	21.939
ENSG00000126456	-1.28133884143558	0.0295436	1	down	19:-:49659569-49665875	ENSG00000126456	3661	M0QZB8,M0QXC8,M0R205,M0R3E9,M0QX56,M0R0R8,M0R3C2,E2GIM7,E2GIM9,M0R0X9,Q96GL3,M0QYX3,E2GIM5,E2GIM6,A0A024QZE1,M0R007,Q71U93,E2GIM8,M0QYT9,Q14653,M0QZB7,M0R3H7	IRF3	interferon regulatory factor 3 [Source:HGNC Symbol%3BAcc:HGNC:6118]	10.3063	24.7204
ENSG00000236104	-1.66437360303039	0.0296251	1	down	6:-:33314406-33317942	ENSG00000236104	9278	O15209,A2AB93	ZBTB22	zinc finger and BTB domain containing 22 [Source:HGNC Symbol%3BAcc:HGNC:13085]	1.79127	5.60298
ENSG00000233016	-1.35323665726758	0.0296393	1	down	9:-:136721366-136728184	ENSG00000233016	84973	-	SNHG7	small nucleolar RNA host gene 7 [Source:HGNC Symbol%3BAcc:HGNC:28254]	4.63302	11.6805
ENSG00000276564	2.49434	0.0296998	1	up	16:+:14150833-14153235	ENSG00000276564	-	-	-	novel transcript	1.09477	0.19173
ENSG00000101144	-1.32947257977644	0.0298095	1	down	20:-:57168753-57266641	ENSG00000101144	655	B1AKZ9,H0Y4B5,Q9NQQ8,Q9H2W7,A0A077CY02,B1AL00,P18075,A8K571	BMP7	bone morphogenetic protein 7 [Source:HGNC Symbol%3BAcc:HGNC:1074]	4.88232	12.1079
ENSG00000213563	-1.41553722046184	0.029934	1	down	8:-:144525733-144529132	ENSG00000213563	414919	H0YEK9,H0YF29,J3KNI2,Q6P1X6	C8orf82	chromosome 8 open reading frame 82 [Source:HGNC Symbol%3BAcc:HGNC:33826]	5.04054	13.2687
ENSG00000167136	-1.53788217182685	0.030035	1	down	9:+:128818500-128822676	ENSG00000167136	2021	Q14249	ENDOG	endonuclease G [Source:HGNC Symbol%3BAcc:HGNC:3346]	7.10159	20.3487
ENSG00000149485	1.34476	0.0300362	1	up	11:-:61799627-61829318	ENSG00000149485	3992	I3ZNN6,F5H1Q7,C9J425,H0YB97,F5H5X5,I3ZNE2,F5H3U5,I3ZNS6,I3ZNS3,I3ZNL9,F5H8G5,A0A0A0MR51,F5H3P6,I3ZNT3,F5H2R9,F5H852,I3ZNE3,F5GYH4,I3ZNH3,F5GWE3,H7C2V0,F5H0Y2,C9JJB3,O60427,F5H2H3,I3ZNL2,I3ZNS1	FADS1	fatty acid desaturase 1 [Source:HGNC Symbol%3BAcc:HGNC:3574]	5.86317	2.27798
ENSG00000183010	-1.43119048477333	0.0300777	1	down	17:-:81932384-81942412	ENSG00000183010	5831	J3QL32,J3QL23,J3QLK9,P32322,A0A024R8U9,J3KSA9,J3KTA8,J3QR88,J3QKT4,E2QRB3,J3QL24,J3QRZ0,D6QXZ5,A0A1B2JLU7,J3QKT3,J3KQ22	PYCR1	pyrroline-5-carboxylate reductase 1 [Source:HGNC Symbol%3BAcc:HGNC:9721]	4.7649	12.6799
ENSG00000167617	-2.13636581220163	0.0300815	1	down	19:-:54465026-54473296	ENSG00000167617	148170	A0A0G2JPE9,Q6NZY7	CDC42EP5	CDC42 effector protein 5 [Source:HGNC Symbol%3BAcc:HGNC:17408]	1.08708	4.7163
ENSG00000167741	-2.13636581220163	0.0300815	1	down	17:-:4556927-4560818	ENSG00000167741	124975	I3L2G6,B4DPG6,J3KPJ0,Q6P531	GGT6	gamma-glutamyltransferase 6 [Source:HGNC Symbol%3BAcc:HGNC:26891]	0.32155	1.39505
ENSG00000184117	-1.2212931606361	0.0303732	1	down	22:-:29554808-29581327	ENSG00000184117	8508	F8WCR5,Q9BPW8,C9JDV8,H7C2U6	NIPSNAP1	nipsnap homolog 1 [Source:HGNC Symbol%3BAcc:HGNC:7827]	21.8071	50.1736
ENSG00000174938	-1.34319944354565	0.0303803	1	down	16:-:29871159-29899550	ENSG00000174938	26470	H3BN26,X5D9C2,X5DRJ2,Q6UXD5,X5D2T7,X5DNZ5,X5D7P3,X5D9G4,X5D2X2,I3L111,A0A087WYL5,X5DPB9	SEZ6L2	seizure related 6 homolog like 2 [Source:HGNC Symbol%3BAcc:HGNC:30844]	5.66928	14.1939
ENSG00000119227	-2.01572045812177	0.0305475	1	down	3:-:196946356-196969060	ENSG00000119227	80235	Q86VD9,H7C2E0,C9JQX2	PIGZ	phosphatidylinositol glycan anchor biosynthesis class Z [Source:HGNC Symbol%3BAcc:HGNC:30596]	0.4487	1.79052
ENSG00000244218	4.01219	0.0307165	1	up	7:+:128761338-128761598	ENSG00000244218	106479253	-	RN7SL81P	RNA%2C 7SL%2C cytoplasmic 81%2C pseudogene [Source:HGNC Symbol%3BAcc:HGNC:46097]	4.12339	0.25217
ENSG00000228797	-3.40566697643778	0.0307864	1	down	13:+:18697003-18697507	ENSG00000228797	729535	-	FAM207BP	family with sequence similarity 207 member B%2C pseudogene [Source:HGNC Symbol%3BAcc:HGNC:39715]	0.23679	2.47628
ENSG00000168071	-1.93146360717052	0.0310265	1	down	11:+:64340204-64357534	ENSG00000168071	283234	H7BY33,A6NC98,B2RTU8	CCDC88B	coiled-coil domain containing 88B [Source:HGNC Symbol%3BAcc:HGNC:26757]	0.22197	0.83552
ENSG00000127084	-1.39365724940229	0.0310538	1	down	9:+:92947523-93036236	ENSG00000127084	89846	A0A024R252,A0A2X0U4Q9,Q5JSP0	FGD3	FYVE%2C RhoGEF and PH domain containing 3 [Source:HGNC Symbol%3BAcc:HGNC:16027]	2.80551	7.27404
ENSG00000155265	-1.57118017733871	0.031117	1	down	10:+:97849843-97871580	ENSG00000155265	401647	M0R0R5,Q2TAP0	GOLGA7B	golgin A7 family member B [Source:HGNC Symbol%3BAcc:HGNC:31668]	0.98573	2.89042
ENSG00000152475	-2.44314168185644	0.0312106	1	down	19:-:58367618-58381030	ENSG00000152475	116412	Q96EG3	ZNF837	zinc finger protein 837 [Source:HGNC Symbol%3BAcc:HGNC:25164]	0.23378	1.25458
ENSG00000155254	-1.18866079891001	0.0314381	1	down	10:+:97713173-97718150	ENSG00000155254	83742	Q9BSK0	MARVELD1	MARVEL domain containing 1 [Source:HGNC Symbol%3BAcc:HGNC:28674]	25.7886	58.0072
ENSG00000172795	1.21522	0.0314562	1	up	5:+:112976702-113022195	ENSG00000172795	167227	B7Z3U5,A0A6Q8PGL6,A0A6Q8PGI4,Q8IU60	DCP2	decapping mRNA 2 [Source:HGNC Symbol%3BAcc:HGNC:24452]	13.0873	5.56241
ENSG00000099834	-1.57443048112555	0.0317398	1	down	11:-:616577-626078	ENSG00000099834	53841	E9PLX6,E9PMY2,E9PPW2,A0A0G2JP44,E9PKR2,A0A0G2JMW3,Q9HBB8	CDHR5	cadherin related family member 5 [Source:HGNC Symbol%3BAcc:HGNC:7521]	1.68791	4.96057
ENSG00000165171	-1.77018270013746	0.0317528	1	down	7:-:73834590-73842516	ENSG00000165171	155368	B4DWM3,Q8N6F8	METTL27	methyltransferase like 27 [Source:HGNC Symbol%3BAcc:HGNC:19068]	2.14416	7.21718
ENSG00000063245	-1.18412364878772	0.0318161	1	down	19:+:55675226-55709858	ENSG00000063245	29924	K7EMP4,A0A024R4S1,Q9Y6I3	EPN1	epsin 1 [Source:HGNC Symbol%3BAcc:HGNC:21604]	5.0571	11.3394
ENSG00000180902	-1.44691146461517	0.0318307	1	down	2:+:241734602-241768816	ENSG00000180902	728294	H7C021,G5E9E8,H7C0N1,H7C290,H7C3L2,Q8N465,F8WCF9,B5MCV2	D2HGDH	D-2-hydroxyglutarate dehydrogenase [Source:HGNC Symbol%3BAcc:HGNC:28358]	2.22958	5.99816
ENSG00000051128	-1.3552357524451	0.031843	1	down	19:-:18929201-18941261	ENSG00000051128	9454	M0R2T8,M0QYF9,M0R2U7,M0QZN1,Q9NSC5	HOMER3	homer scaffold protein 3 [Source:HGNC Symbol%3BAcc:HGNC:17514]	5.83564	14.7328
ENSG00000085117	-1.2749056894354	0.0320596	1	down	11:+:44564427-44620358	ENSG00000085117	3732	E9PJB7,H0YD57,E9PJK9,E9PJC7,E9PM43,E9PJ59,E9PJ45,P27701,E9PP61	CD82	CD82 molecule [Source:HGNC Symbol%3BAcc:HGNC:6210]	8.74855	20.8907
ENSG00000105135	-1.25010348114285	0.032154	1	down	19:-:15114984-15125786	ENSG00000105135	10994	M0QZX5,E9PJS0,M0R1B5,M0R026,E9PL44,E9PNL1,A1L0T0	ILVBL	ilvB acetolactate synthase like [Source:HGNC Symbol%3BAcc:HGNC:6041]	7.72915	18.1419
ENSG00000151835	1.22116	0.0322377	1	up	13:-:23288689-23433763	ENSG00000151835	26278	H0Y6M8,Q9NZJ4,B2REB0	SACS	sacsin molecular chaperone [Source:HGNC Symbol%3BAcc:HGNC:10519]	4.93429	2.08857
ENSG00000128656	1.61188	0.032327	1	up	2:-:174798809-175005381	ENSG00000128656	1123	F8WCQ9,A0A494C0R6,F8WAY4,A0A494C0I4,C9J1N1,A0A494C0I5,A0A494C1Q9,A0A2X0SFY7,A0A494C0C9,A0A494C1H3,L0R6E9,A0A494C047,A0A494C1M7,A0A494C0V1,A0A494C1P5,A0A494C158,A0A494C072,C9J3G1,A0A494C0L5,A0A494BZY1,A0A494C1D3,F8W6K2,A0A7M1VJA2,P15882,A0A494C1R0,C9J3V9,B8ZZ96,C9JR98,A0A7M1VIP0,Q6IBE0	CHN1	chimerin 1 [Source:HGNC Symbol%3BAcc:HGNC:1943]	1.79965	0.58103
ENSG00000134013	-1.21867128058677	0.0324165	1	down	8:-:23296897-23425328	ENSG00000134013	4017	E5RJL2,R4GMS2,E5RI22,W8QRJ0,E5RHH3,E5RFE2,H0YAP6,H0YAR1,W6I206,Q9Y4K0,E5RFY0	LOXL2	lysyl oxidase like 2 [Source:HGNC Symbol%3BAcc:HGNC:6666]	9.61022	22.071
ENSG00000196372	-1.3336525342761	0.0324524	1	down	10:-:5638867-5666595	ENSG00000196372	79754	Q8WXK3	ASB13	ankyrin repeat and SOCS box containing 13 [Source:HGNC Symbol%3BAcc:HGNC:19765]	7.44627	18.5199
ENSG00000213339	-1.31622352389979	0.0324628	1	down	19:+:10701430-10713437	ENSG00000213339	81890	Q71RF8,K7EJ21,K7EPI1,B2RAR3,K7EL95,Q9BXR0,K7ESP6	QTRT1	queuine tRNA-ribosyltransferase catalytic subunit 1 [Source:HGNC Symbol%3BAcc:HGNC:23797]	7.35598	18.0757
ENSG00000146063	-1.22324020663511	0.0324769	1	down	5:+:181222499-181235808	ENSG00000146063	90933	H0Y9T3,Q8WV44,A1A4S2,D6REK2,H0YAD6	TRIM41	tripartite motif containing 41 [Source:HGNC Symbol%3BAcc:HGNC:19013]	4.27032	9.83839
ENSG00000235706	-1.95744081250836	0.0325945	1	down	14:+:95157645-95181475	ENSG00000235706	400242	-	DICER1-AS1	DICER1 antisense RNA 1 [Source:HGNC Symbol%3BAcc:HGNC:43017]	0.30667	1.1753
ENSG00000171159	-1.39564927467237	0.0326293	1	down	9:+:128160265-128163924	ENSG00000171159	79095	Q9BUW7	C9orf16	chromosome 9 open reading frame 16 [Source:HGNC Symbol%3BAcc:HGNC:17823]	9.07869	23.5715
ENSG00000136280	-1.2800857077289	0.0326489	1	down	7:+:44999475-45076469	ENSG00000136280	83605	A0A0A0MT72,H7C516,C9JUH3,A0A3B3IRS0,Q9BSQ5,E9PEC4,Q6P456	CCM2	CCM2 scaffold protein [Source:HGNC Symbol%3BAcc:HGNC:21708]	3.99908	9.58375
ENSG00000171208	1.17441	0.0326931	1	up	16:-:47077703-47143945	ENSG00000171208	81831	Q32NC3,H3BSR0,Q8NC67,H3BM37,H3BTE1	NETO2	neuropilin and tolloid like 2 [Source:HGNC Symbol%3BAcc:HGNC:14644]	28.4902	12.4564
ENSG00000165813	1.31558	0.0327575	1	up	10:-:114120862-114174232	ENSG00000165813	55088	H0Y7V5,A0A0C4DFU7,Q7Z3E2	CCDC186	coiled-coil domain containing 186 [Source:HGNC Symbol%3BAcc:HGNC:24349]	6.93323	2.74877
ENSG00000111786	-1.18371594872291	0.0328203	1	down	12:-:120461672-120469748	ENSG00000111786	8683	S4R3G0,Q13242,H0YIB4	SRSF9	serine and arginine rich splicing factor 9 [Source:HGNC Symbol%3BAcc:HGNC:10791]	22.2652	49.9105
ENSG00000140400	-1.36291163881275	0.0329948	1	down	15:-:75355207-75368612	ENSG00000140400	4123	H3BQJ2,Q9NTJ4,H3BRI3,H3BSE5,A0A140VJN9,H3BRV3,H3BMJ3,B4DH23,H3BUW3,H3BQH9,A0A0C4DGU9	MAN2C1	mannosidase alpha class 2C member 1 [Source:HGNC Symbol%3BAcc:HGNC:6827]	1.97244	5.00625
ENSG00000261236	-1.17247977044001	0.0330339	1	down	8:-:144262045-144291438	ENSG00000261236	23246	Q6DKJ9,B4DEN9,A8K3R2,A0A075B729,Q14137,Q4G0D9,B2RDN4	BOP1	BOP1 ribosomal biogenesis factor [Source:HGNC Symbol%3BAcc:HGNC:15519]	24.2519	53.9422
ENSG00000075240	-1.53263757141982	0.0333911	1	down	22:+:46576012-46679790	ENSG00000075240	23151	X6RIP6,Q6IC98,X6RHZ2,H0Y5A3	GRAMD4	GRAM domain containing 4 [Source:HGNC Symbol%3BAcc:HGNC:29113]	1.50052	4.28395
ENSG00000141526	-1.19586357763851	0.0334353	1	down	17:+:82217934-82261129	ENSG00000141526	9123	J3QQS9,J3QQV2,J3QRA0,J3QRP8,J3KTM6,J3KTI8,J3QSC3,A0A024R8U1,O15427	SLC16A3	solute carrier family 16 member 3 [Source:HGNC Symbol%3BAcc:HGNC:10924]	7.3733	16.668
ENSG00000134352	1.19123	0.0334406	1	up	5:-:55935095-55995022	ENSG00000134352	3572	Q17RA0,A0A494BZU0,Q5FC03,Q5FC06,Q5FC07,A0A0A0N0L5,D6RH03,Q5FC05,Q5FC02,A0A0A0N0L2,P40189	IL6ST	interleukin 6 signal transducer [Source:HGNC Symbol%3BAcc:HGNC:6021]	16.2282	7.01302
ENSG00000146830	-1.27423073474764	0.0335134	1	down	7:-:100679507-100694250	ENSG00000146830	64599	A2VDH9,O75420	GIGYF1	GRB10 interacting GYF protein 1 [Source:HGNC Symbol%3BAcc:HGNC:9126]	4.6337	11.0596
ENSG00000177854	-1.78305970133149	0.0335589	1	down	X:+:153972754-153983194	ENSG00000177854	8269	C9JIP7,Q14656,C9JV55	TMEM187	transmembrane protein 187 [Source:HGNC Symbol%3BAcc:HGNC:13705]	1.8784	6.37932
ENSG00000266969	Inf	0.0337105	1	up	18:-:12984694-12991173	ENSG00000266969	119139898	-	CEP192-DT	CEP192 divergent transcript [Source:HGNC Symbol%3BAcc:HGNC:55313]	1.51365	0
ENSG00000140983	-1.16440319327521	0.03382	1	down	16:+:668105-674174	ENSG00000140983	89941	H3BU27,Q8IXI1,H3BMP9,H3BVI5,I3L2C6,H3BUX4,H3BP40,H3BST5	RHOT2	ras homolog family member T2 [Source:HGNC Symbol%3BAcc:HGNC:21169]	18.7892	41.5586
ENSG00000092439	1.19893	0.0339817	1	up	15:-:50552473-50686797	ENSG00000092439	54822	H0YLN8,A0A024R5V1,Q96QT4,A0A0C4DGL2,H0YNM0	TRPM7	transient receptor potential cation channel subfamily M member 7 [Source:HGNC Symbol%3BAcc:HGNC:17994]	11.7743	5.06121
ENSG00000107902	-1.45136218866141	0.0341292	1	down	10:+:124461823-124617888	ENSG00000107902	64077	Q9H008,Q5T1Z0	LHPP	phospholysine phosphohistidine inorganic pyrophosphate phosphatase [Source:HGNC Symbol%3BAcc:HGNC:30042]	2.56763	6.92896
ENSG00000054277	-1.99172951155527	0.0341399	1	down	1:-:241590102-241677376	ENSG00000054277	23596	Q9H1Y3,Q6GMT1,A0A1B0GUF8,L8E9L4,Q6P5W7	OPN3	opsin 3 [Source:HGNC Symbol%3BAcc:HGNC:14007]	0.36927	1.44925
ENSG00000149489	-2.47966755788156	0.0341612	1	down	11:+:62611722-62615116	ENSG00000149489	6094	E9PS24,E9PMR7,E9PKF5,Q03395	ROM1	retinal outer segment membrane protein 1 [Source:HGNC Symbol%3BAcc:HGNC:10254]	0.2117	1.1652
ENSG00000132953	1.17971	0.0341812	1	up	13:-:20777329-20903048	ENSG00000132953	64328	Q9C0E2,Q8IVQ8,Q86VC1,Q0VG75	XPO4	exportin 4 [Source:HGNC Symbol%3BAcc:HGNC:17796]	16.7685	7.30464
ENSG00000260992	-2.40566697643778	0.0345041	1	down	13:+:99087819-99088625	ENSG00000260992	100861541	-	DOCK9-DT	DOCK9 divergent transcript [Source:HGNC Symbol%3BAcc:HGNC:43696]	0.59271	3.09919
ENSG00000101596	1.15811	0.0346501	1	up	18:+:2655726-2805017	ENSG00000101596	23347	J3KTK7,J3KRK8,A6NHR9,A0A2R8YCU7,J3KTL8,L0R6P7,J3QSH1,A0A2R8YE92	SMCHD1	structural maintenance of chromosomes flexible hinge domain containing 1 [Source:HGNC Symbol%3BAcc:HGNC:29090]	17.6384	7.79948
ENSG00000167600	-1.29314058910211	0.0350481	1	down	19:+:41193210-41207539	ENSG00000167600	29785	M0R2G8,M0R152,M0QYI2,M0R057,M0QY51,Q96SQ9	CYP2S1	cytochrome P450 family 2 subfamily S member 1 [Source:HGNC Symbol%3BAcc:HGNC:15654]	9.63061	23.2895
ENSG00000166888	-1.18210989114895	0.0351358	1	down	12:-:57095408-57132139	ENSG00000166888	6778	Q5FBW6,G3V5K5,P42226,G3V2M3,A0A494C0T4,G3V5I8,A0A1W2PNW1,A0A510GIJ1,G3V370,H0YJH6,G3V2H4,G3V2L2,G3V568,H0YIY2	STAT6	signal transducer and activator of transcription 6 [Source:HGNC Symbol%3BAcc:HGNC:11368]	9.61804	21.5362
ENSG00000143815	1.19998	0.0353141	1	up	1:-:225401502-225428925	ENSG00000143815	3930	C9JES9,A0A494C1L1,A0A024R3R5,Q14739,C9JXK0	LBR	lamin B receptor [Source:HGNC Symbol%3BAcc:HGNC:6518]	23.078	9.91289
ENSG00000115257	-1.9650943850518	0.0354959	1	down	19:-:1481428-1490752	ENSG00000115257	54760	Q6UW60,K7EN14,K7EJB6	PCSK4	proprotein convertase subtilisin/kexin type 4 [Source:HGNC Symbol%3BAcc:HGNC:8746]	0.37841	1.45797
ENSG00000230937	-1.19987053084408	0.0357966	1	down	1:+:209428817-209432838	ENSG00000230937	642587	-	MIR205HG	MIR205 host gene [Source:HGNC Symbol%3BAcc:HGNC:43562]	15.7492	35.7015
ENSG00000235109	1.42439	0.0358229	1	up	6:-:28324693-28356271	ENSG00000235109	64288	C9J423,C9JPM5,C9J6S7,C9IYT1,C9JH14,C9JHB1,C9JAI0,C9JUE1,C9JIC2,C9JBH3,Q96LW9,C9J1X2	ZSCAN31	zinc finger and SCAN domain containing 31 [Source:HGNC Symbol%3BAcc:HGNC:14097]	6.13933	2.25719
ENSG00000141959	-1.11825495971935	0.0359163	1	down	21:+:44300051-44327376	ENSG00000141959	5211	F8WEU2,Q7L2M7,P17858,Q9BSP4	PFKL	phosphofructokinase%2C liver type [Source:HGNC Symbol%3BAcc:HGNC:8876]	18.3601	39.3309
ENSG00000072518	-1.23357739088215	0.0360257	1	down	11:+:63838928-63911020	ENSG00000072518	2011	E7ETY4,A0A7I2V3R3,A0A7I2YQF3,F5H4J8,A0A024R5B2,A0A7I2YQR3,A0A0A0MRU9,A0A024R555,A0A1B0GXH6,E9PC69,F5H6N2,Q7KZI7,F5H4F6	MARK2	microtubule affinity regulating kinase 2 [Source:HGNC Symbol%3BAcc:HGNC:3332]	3.32051	7.70514
ENSG00000137601	1.38135	0.0360282	1	up	4:-:169392809-169612627	ENSG00000137601	4750	H0Y8M6,D6RBG5,Q96PY6	NEK1	NIMA related kinase 1 [Source:HGNC Symbol%3BAcc:HGNC:7744]	4.43015	1.67812
ENSG00000236144	-1.51763540808058	0.0360462	1	down	19:-:35540738-35546029	ENSG00000236144	100506469	-	TMEM147-AS1	TMEM147 antisense RNA 1 [Source:HGNC Symbol%3BAcc:HGNC:51273]	1.45857	4.12109
ENSG00000155428	-2.80159565276892	0.0361987	1	down	7:-:72959485-72969466	ENSG00000155428	378108	Q86UV6	TRIM74	tripartite motif containing 74 [Source:HGNC Symbol%3BAcc:HGNC:17453]	0.16258	1.11858
ENSG00000149541	-1.35636119177093	0.03628	1	down	11:-:62615296-62622154	ENSG00000149541	26229	E9PQ60,Q5U676,E9PNA1,O94766,G3V150	B3GAT3	beta-1%2C3-glucuronyltransferase 3 [Source:HGNC Symbol%3BAcc:HGNC:923]	6.73156	17.008
ENSG00000175906	-1.32766446443651	0.0363436	1	down	17:+:43398993-43401137	ENSG00000175906	379	P49703	ARL4D	ADP ribosylation factor like GTPase 4D [Source:HGNC Symbol%3BAcc:HGNC:656]	12.2761	30.406
ENSG00000175550	-1.15928438019436	0.0364251	1	down	11:+:65919274-65921563	ENSG00000175550	10589	E9PMW2,E9PNC7,E9PQX9,Q14919,C9JCC6	DRAP1	DR1 associated protein 1 [Source:HGNC Symbol%3BAcc:HGNC:3019]	48.6091	107.134
ENSG00000267296	-2.08847680055708	0.0366231	1	down	19:+:33302857-33305054	ENSG00000267296	80054	-	CEBPA-DT	CEBPA divergent transcript [Source:HGNC Symbol%3BAcc:HGNC:25710]	0.43523	1.82659
ENSG00000128283	-1.18966043936641	0.0368824	1	down	22:+:37560480-37569405	ENSG00000128283	11135	A0A024R1J3,B0QYC6,B0QYC7,Q00587,B0QYC8	CDC42EP1	CDC42 effector protein 1 [Source:HGNC Symbol%3BAcc:HGNC:17014]	22.621	50.9175
ENSG00000198355	-1.27226377744627	0.0368837	1	down	22:+:49960768-49964072	ENSG00000198355	415116	Q86V86,Q6P2J9	PIM3	Pim-3 proto-oncogene%2C serine/threonine kinase [Source:HGNC Symbol%3BAcc:HGNC:19310]	12.676	30.2135
ENSG00000171443	-1.605792019501	0.0369126	1	down	19:+:55600022-55603138	ENSG00000171443	147807	K7EP10,Q96C55	ZNF524	zinc finger protein 524 [Source:HGNC Symbol%3BAcc:HGNC:28322]	3.36081	10.0941
ENSG00000231240	-2.10882986251325	0.03693	1	down	2:+:130036958-130038422	ENSG00000231240	106480253	-	KLF2P1	Kruppel like factor 2 pseudogene 1 [Source:HGNC Symbol%3BAcc:HGNC:49280]	0.86069	3.66352
ENSG00000140104	-1.50524380458757	0.0369601	1	down	14:+:104985775-105010482	ENSG00000140104	122616	J3KRA4,J3KPM0,F8VUA8,H0YHP6,Q96F83	CLBA1	clathrin binding box of aftiphilin containing 1 [Source:HGNC Symbol%3BAcc:HGNC:20126]	1.40748	3.94272
ENSG00000106211	-1.07875313184857	0.0370247	1	down	7:+:76302673-76304295	ENSG00000106211	3315	A0A6Q8PGY2,A0A6Q8PF43,A0A6Q8PHJ6,A0A6Q8PGK1,A0A6Q8PH65,A0A6Q8PHA6,A0A6Q8PFK8,A0A6Q8PFE7,P04792,C9J3N8	HSPB1	heat shock protein family B (small) member 1 [Source:HGNC Symbol%3BAcc:HGNC:5246]	351.257	732.138
ENSG00000149016	-1.49063867570256	0.03704	1	down	11:-:62575045-62591637	ENSG00000149016	64852	F8WA97,J3KN81,Q9H6E5,F5H0R1,C9JBX0,A0A0S2Z5L2,A0A0S2Z5Y5	TUT1	terminal uridylyl transferase 1%2C U6 snRNA-specific [Source:HGNC Symbol%3BAcc:HGNC:26184]	2.21129	6.13202
ENSG00000102931	-1.85481233003689	0.0370983	1	down	16:+:57245259-57253635	ENSG00000102931	23568	A0A024R6U9,H3BU49,Q9Y2Y0,H3BM52	ARL2BP	ADP ribosylation factor like GTPase 2 binding protein [Source:HGNC Symbol%3BAcc:HGNC:17146]	0.98949	3.53181
ENSG00000205903	-1.19660228533165	0.0371834	1	down	7:+:6637318-6658279	ENSG00000205903	100131017	A6NFI3,A0A087WZ61	ZNF316	zinc finger protein 316 [Source:HGNC Symbol%3BAcc:HGNC:13843]	6.85913	15.5136
ENSG00000158747	-1.35695877123055	0.0371879	1	down	1:+:19596979-19658456	ENSG00000158747	4681	A3KFI1,A3KFI4,E5RFZ1,A3KFI5,A3KFI2,A3KFI3,P41271,A0A087WTY6	NBL1	NBL1%2C DAN family BMP antagonist [Source:HGNC Symbol%3BAcc:HGNC:7650]	4.50846	11.3958
ENSG00000188092	1.70122	0.0372165	1	up	1:+:147928393-147993592	ENSG00000188092	51463	X5D7G6,A0A087WW82,U3KPV2,X5D2I6,X5D329,X5DNN3,P0CG08,A0A087WW78	GPR89B	G protein-coupled receptor 89B [Source:HGNC Symbol%3BAcc:HGNC:13840]	2.1214	0.64378
ENSG00000259856	-2.64316629016444	0.0373171	1	down	16:-:46626404-46626992	ENSG00000259856	440375	-	RAB43P1	RAB43 pseudogene 1 [Source:HGNC Symbol%3BAcc:HGNC:33153]	0.50755	3.12882
ENSG00000203668	1.23922	0.0373552	1	up	1:-:241628851-241640369	ENSG00000203668	1122	P26374,A0A1B0GVX9,A0A1B0GUK6,A0A1B0GVA4	CHML	CHM like Rab escort protein [Source:HGNC Symbol%3BAcc:HGNC:1941]	10.7694	4.50175
ENSG00000167550	-1.88020548746529	0.0373828	1	down	12:-:49064676-49070025	ENSG00000167550	121268	Q8TAI7,C9JQQ1,F8W1T5,L8EBD9	RHEBL1	RHEB like 1 [Source:HGNC Symbol%3BAcc:HGNC:21166]	1.38081	5.01608
ENSG00000272325	-1.58755231495344	0.0377049	1	down	6:-:34279679-34392669	ENSG00000272325	11165	O95989	NUDT3	nudix hydrolase 3 [Source:HGNC Symbol%3BAcc:HGNC:8050]	0.51334	1.52243
ENSG00000184985	-1.30062283775478	0.0377387	1	down	4:+:7192538-7742836	ENSG00000184985	57537	Q96PQ0,H0Y9I2,B5MED8,L8ECI9	SORCS2	sortilin related VPS10 domain containing receptor 2 [Source:HGNC Symbol%3BAcc:HGNC:16698]	3.45465	8.39774
ENSG00000110400	-1.09880002565565	0.0377483	1	down	11:-:119623408-119729200	ENSG00000110400	5818	Q15223	NECTIN1	nectin cell adhesion molecule 1 [Source:HGNC Symbol%3BAcc:HGNC:9706]	25.1257	53.1032
ENSG00000100242	-1.21975596114799	0.0377874	1	down	22:-:38734725-38794143	ENSG00000100242	25777	Q9UH99,H0Y686,B0QY67,B0QY64,B0QY68,B0QY60,B0QY66,B0QY69,B0QY65,B0QY63	SUN2	Sad1 and UNC84 domain containing 2 [Source:HGNC Symbol%3BAcc:HGNC:14210]	6.29311	14.4637
ENSG00000228470	2.33411	0.0379193	1	up	1:-:214344172-214357615	ENSG00000228470	-	-	-	novel transcript	5.19404	1.01648
ENSG00000205078	-2.26207612280893	0.038064	1	down	16:+:77199408-77213215	ENSG00000205078	100130958	H3BME6,A8MT33	SYCE1L	synaptonemal complex central element protein 1 like [Source:HGNC Symbol%3BAcc:HGNC:37236]	0.48491	2.29532
ENSG00000222047	-2.43784738218693	0.038112	1	down	10:-:73909969-73922777	ENSG00000222047	414236	Q5SWW7	C10orf55	chromosome 10 putative open reading frame 55 [Source:HGNC Symbol%3BAcc:HGNC:31008]	0.16654	0.89048
ENSG00000168528	-1.08736774601876	0.0382155	1	down	1:+:31409565-31434680	ENSG00000168528	347735	Q96IM8,Q96SA4,Q96AI1,D3DPN6	SERINC2	serine incorporator 2 [Source:HGNC Symbol%3BAcc:HGNC:23231]	70.9433	148.756
ENSG00000174307	-1.29595560470917	0.0382768	1	down	1:-:201464278-201469237	ENSG00000174307	23612	Q9Y5J5	PHLDA3	pleckstrin homology like domain family A member 3 [Source:HGNC Symbol%3BAcc:HGNC:8934]	6.78458	16.439
ENSG00000270728	2.1191	0.0384606	1	up	1:+:19297080-19297903	ENSG00000270728	-	-	-	synaptonemal complex protein 3 (SYCP3) pseudogene	7.1747	1.62975
ENSG00000204498	-1.72333663884842	0.0384865	1	down	6:+:31546870-31558829	ENSG00000204498	4795	A0A286SD81,A0A286SD76,A0A286SD77,Q5ST97,A0A286SD75,F2Z390,Q5STV6,A0A286SD72,A0A0A0MRT5,A0A140TA04,Q9UBC1	NFKBIL1	NFKB inhibitor like 1 [Source:HGNC Symbol%3BAcc:HGNC:7800]	1.70631	5.55988
ENSG00000119632	-1.48879856963369	0.0384907	1	down	14:-:94127779-94130253	ENSG00000119632	83982	A0A0B4J270,Q9H2X8	IFI27L2	interferon alpha inducible protein 27 like 2 [Source:HGNC Symbol%3BAcc:HGNC:19753]	4.70252	13.0237
ENSG00000131187	-1.52785109139152	0.0385415	1	down	5:-:177402141-177409564	ENSG00000131187	2161	A0A0R7FJH5,A0A346D5N4,Q1JR85,P00748	F12	coagulation factor XII [Source:HGNC Symbol%3BAcc:HGNC:3530]	2.29958	6.54349
ENSG00000213304	-3.9650943850518	0.0386099	1	down	19:+:11521968-11522498	ENSG00000213304	-	-	-	ribosomal protein L18a (RPL18A) pseudogene	0.1126	1.73529
ENSG00000267249	2.39246	0.0388404	1	up	18:-:12670426-12671145	ENSG00000267249	-	-	-	novel transcript%2C sense intronic CEP76	3.40466	0.63989
ENSG00000104219	1.28568	0.0389235	1	up	8:+:17156482-17224799	ENSG00000104219	51201	A0A1Y8EM58,E5RFZ7,Q9UIJ5	ZDHHC2	zinc finger DHHC-type palmitoyltransferase 2 [Source:HGNC Symbol%3BAcc:HGNC:18469]	8.956	3.62507
ENSG00000288398	-1.97487540584438	0.0389478	1	down	1:-:16228674-16231335	ENSG00000288398	-	-	-	novel transcript	0.47166	1.82962
ENSG00000103126	-1.24164846850956	0.0392693	1	down	16:-:287440-352723	ENSG00000103126	8312	A0A0S2Z4S3,A0A0S2Z4M1,A0A0S2Z4R0,H0Y830,O15169,B1AH42	AXIN1	axin 1 [Source:HGNC Symbol%3BAcc:HGNC:903]	4.17263	9.73676
ENSG00000126768	-1.24984258057846	0.0392709	1	down	X:-:48893447-48898143	ENSG00000126768	10245	Q8NCS3,V9GYU0,O60830,V9GYS0,V9GYK7	TIMM17B	translocase of inner mitochondrial membrane 17B [Source:HGNC Symbol%3BAcc:HGNC:17310]	11.5051	26.9999
ENSG00000132589	-1.11172089796314	0.0393164	1	down	17:-:28879335-28897733	ENSG00000132589	2319	J3QLD9,J3QKZ4,K7EKW9,K7EJ47,E7EMK3,Q9BTI6,Q14254,Q6FG43	FLOT2	flotillin 2 [Source:HGNC Symbol%3BAcc:HGNC:3758]	38.2016	81.4655
ENSG00000169992	-1.39614420231927	0.0393691	1	down	17:+:7404874-7419860	ENSG00000169992	57555	Q8NFZ4,I3L498	NLGN2	neuroligin 2 [Source:HGNC Symbol%3BAcc:HGNC:14290]	2.00796	5.21517
ENSG00000107404	-1.15075303267809	0.039526	1	down	1:-:1335276-1349418	ENSG00000107404	1855	Q6PJD6,A0A0J9YYK1,A0A0J9YWZ5,A0A087WWA7,P54792,O14640,Q86TH3,A0A024R080	DVL1	dishevelled segment polarity protein 1 [Source:HGNC Symbol%3BAcc:HGNC:3084]	19.1288	41.9113
ENSG00000151239	1.11503	0.0395341	1	up	12:-:43793723-43806328	ENSG00000151239	5756	F8VS81,F8W645,F8W1D0,Q12792,F8VRG3,F8W1Q9	TWF1	twinfilin actin binding protein 1 [Source:HGNC Symbol%3BAcc:HGNC:9620]	67.2686	30.6468
ENSG00000083454	-1.86961407619757	0.0397366	1	down	17:-:3672199-3696240	ENSG00000083454	5026	B4DEG2,H0YII8,Q93086,H0YHT9,K7EQ78	P2RX5	purinergic receptor P2X 5 [Source:HGNC Symbol%3BAcc:HGNC:8536]	0.43067	1.55306
ENSG00000260805	-1.86961407619757	0.0397366	1	down	1:-:212557833-212559731	ENSG00000260805	-	-	-	novel transcript	0.91305	3.29258
ENSG00000131652	-1.27773923910482	0.0397378	1	down	16:+:3024027-3027755	ENSG00000131652	79228	Q86W42	THOC6	THO complex 6 [Source:HGNC Symbol%3BAcc:HGNC:28369]	12.6007	30.1484
ENSG00000008710	-1.16932743726941	0.0397794	1	down	16:-:2088708-2135898	ENSG00000008710	5310	C1JFL5,P98161,H3BV77,O75276,H3BSE8,H3BTG3,I3L4N0,C1JFL6,A0A097HUC6,H3BTE0,H3BQF4,Q15139,H3BSE9,Q15142,C1JFL7	PKD1	polycystin 1%2C transient receptor potential channel interacting [Source:HGNC Symbol%3BAcc:HGNC:9008]	3.20011	7.1023
ENSG00000225544	2.2573	0.0400631	1	up	22:-:21885282-21885673	ENSG00000225544	-	-	-	pseudogene similar to part of metallophosphoesterase 1 (MPPE1)	7.32112	1.5111
ENSG00000143314	-1.23280241196822	0.0400801	1	down	1:-:156737303-156741590	ENSG00000143314	79590	X6RIR5,X6RHI2,Q96A35,X6RJ73	MRPL24	mitochondrial ribosomal protein L24 [Source:HGNC Symbol%3BAcc:HGNC:14037]	19.1537	44.4216
ENSG00000174791	-1.27128775924315	0.0401587	1	down	11:-:66330241-66336840	ENSG00000174791	9610	A0A0S2Z4U0,H0YCG8,Q13671,A0A0S2Z4T5,A0A0S2Z4T3,E9PMB8,E9PNR2	RIN1	Ras and Rab interactor 1 [Source:HGNC Symbol%3BAcc:HGNC:18749]	4.48113	10.6737
ENSG00000149115	-1.10976956420399	0.0402	1	down	11:-:57299638-57324952	ENSG00000149115	85456	A0A024R542,E9PKE7,A0A2R8Y5C4,E9PKK0,Q86TK2,Q9C0C2	TNKS1BP1	tankyrase 1 binding protein 1 [Source:HGNC Symbol%3BAcc:HGNC:19081]	17.2618	36.7614
ENSG00000184916	-1.10804677569874	0.0403336	1	down	14:-:105140982-105168824	ENSG00000184916	3714	A0A0B6XK26,Q9Y219	JAG2	jagged canonical Notch ligand 2 [Source:HGNC Symbol%3BAcc:HGNC:6189]	19.6025	41.6964
ENSG00000167280	-1.40961176254069	0.0403699	1	down	17:+:79074824-79088599	ENSG00000167280	64772	J9JID0,J3QLG5,F8W925,Q8NFI3	ENGASE	endo-beta-N-acetylglucosaminidase [Source:HGNC Symbol%3BAcc:HGNC:24622]	1.64496	4.31244
ENSG00000271503	-1.79377614830962	0.0404151	1	down	17:-:35871491-35880793	ENSG00000271503	6352	A0A494C1Q1,A0A075B7C5,D0EI67,P13501	CCL5	C-C motif chemokine ligand 5 [Source:HGNC Symbol%3BAcc:HGNC:10632]	1.47578	5.04934
ENSG00000120215	1.86974	0.0405446	1	up	9:+:5890889-5910606	ENSG00000120215	2315	Q16655	MLANA	melan-A [Source:HGNC Symbol%3BAcc:HGNC:7124]	2.11537	0.57118
ENSG00000167508	-1.19041269795811	0.04065	1	down	16:-:88651935-88663161	ENSG00000167508	4597	H3BVC4,P53602,H3BRZ1,H3BQ47,H3BP35	MVD	mevalonate diphosphate decarboxylase [Source:HGNC Symbol%3BAcc:HGNC:7529]	9.68389	21.8088
ENSG00000275215	3.23458	0.0406567	1	up	21:+:8395607-8395759	ENSG00000275215	109910381	-	RNA5-8SN3	RNA%2C 5.8S ribosomal N3 [Source:HGNC Symbol%3BAcc:HGNC:53525]	8.20635	0.86035
ENSG00000135114	-1.25574766679852	0.0407001	1	down	12:-:121017763-121039242	ENSG00000135114	8638	A0A7P0TBF4,H0YGP3,A0A7P0T9H8,Q15646,A0A7P0TB39	OASL	2'-5'-oligoadenylate synthetase like [Source:HGNC Symbol%3BAcc:HGNC:8090]	4.1753	9.83868
ENSG00000111186	-1.5706025910387	0.0408238	1	down	12:+:1529891-1647212	ENSG00000111186	81029	F5H034,F5H7Q6,F5GYM2,Q9H1J7,F5H364	WNT5B	Wnt family member 5B [Source:HGNC Symbol%3BAcc:HGNC:16265]	1.1704	3.43056
ENSG00000189057	1.2462	0.0408478	1	up	11:+:59107185-59127412	ENSG00000189057	374393	E9PS27,Q6SJ93	FAM111B	FAM111 trypsin like peptidase B [Source:HGNC Symbol%3BAcc:HGNC:24200]	17.3566	7.22029
ENSG00000177042	-1.52511052864272	0.040862	1	down	11:+:695591-705028	ENSG00000177042	283232	E9PQJ9,Q96HE8,A0A0A0MTU4,S4R441	TMEM80	transmembrane protein 80 [Source:HGNC Symbol%3BAcc:HGNC:27453]	1.52992	4.34514
ENSG00000173442	-1.11681512307156	0.0408796	1	down	11:+:65576046-65592650	ENSG00000173442	254102	E9PIH6,A0A0U1RQH4,H0YDZ9,Q8N3D4,L0R4X4	EHBP1L1	EH domain binding protein 1 like 1 [Source:HGNC Symbol%3BAcc:HGNC:30682]	15.5578	33.2946
ENSG00000084207	-1.06599017125814	0.0411024	1	down	11:+:67583742-67586656	ENSG00000084207	2950	B2C310,V9HWE9,A8MX94,C7DJS1,P09211,C7DJS2,A0A087X243,A0A3B6XSH2,Q5D6A5,A0A0M4UT83,A0A2R8Y5E5,A0A0M5MRY8,A0A2P1FDF0,A0A087X2E9	GSTP1	glutathione S-transferase pi 1 [Source:HGNC Symbol%3BAcc:HGNC:4638]	165.301	341.51
ENSG00000169242	-1.2777952150119	0.0415165	1	down	1:+:155127876-155134899	ENSG00000169242	1942	A8K0M4,P20827	EFNA1	ephrin A1 [Source:HGNC Symbol%3BAcc:HGNC:3221]	10.0247	23.986
ENSG00000149499	-1.16812148152132	0.0416348	1	down	11:-:62602218-62612775	ENSG00000149499	256364	G3V1D0,E9PJV5,G3V195,C9J6V3,H0Y3M3,E9PSB4,B7WPE2,Q32P44,H7C355	EML3	EMAP like 3 [Source:HGNC Symbol%3BAcc:HGNC:26666]	9.78368	21.6957
ENSG00000213923	-1.15425047691431	0.0417484	1	down	22:-:38290691-38318084	ENSG00000213923	1454	H0Y645,H0Y5S9,A0A669KBC0,L8EC90,H0Y682,B0QY35,H7C3J2,Q5U045,H7C0Y5,B0QY36,P49674,B0QY34	CSNK1E	casein kinase 1 epsilon [Source:HGNC Symbol%3BAcc:HGNC:2453]	8.7182	19.148
ENSG00000148985	-1.46807958360634	0.0417654	1	down	11:+:3797724-3826371	ENSG00000148985	27315	B7Z2X5,A8MZF5,A0A024RCD5,A0A0A0MS75,H0YDQ4,Q9UHJ9,E9PQ19,A8MYS5,A0A0S2Z568,H0YDC6,E9PKT0,H0YCQ4,E9PRZ2,H0YDJ5,H0YEE9	PGAP2	post-GPI attachment to proteins 2 [Source:HGNC Symbol%3BAcc:HGNC:17893]	2.01936	5.51291
ENSG00000257086	-2.74270196371535	0.0418176	1	down	11:-:64246939-64249494	ENSG00000257086	-	-	-	novel transcript	0.28037	1.85183
ENSG00000255337	-2.74270196371535	0.0418176	1	down	11:+:102452919-102462008	ENSG00000255337	-	-	-	novel transcript	0.3456	2.28267
ENSG00000112237	1.15988	0.0418422	1	up	6:-:99542387-99568825	ENSG00000112237	892	E5RFK5,E5RFX8,H0YBQ5,E5RI39,E5RIH8,J3KP90,Q5JV82,Q05CF7,E5RHL8,G5E954,P24863,Q7Z4L3	CCNC	cyclin C [Source:HGNC Symbol%3BAcc:HGNC:1581]	23.1377	10.2187
ENSG00000172382	-1.8835644995552	0.0419039	1	down	16:-:2712419-2720551	ENSG00000172382	83886	H3BSV0,Q9BQR3	PRSS27	serine protease 27 [Source:HGNC Symbol%3BAcc:HGNC:15475]	0.26259	0.95613
ENSG00000204682	-1.45319534652037	0.0422245	1	down	10:-:21492658-21497260	ENSG00000204682	399726	Q5T4H9	MIR1915HG	MIR1915 host gene [Source:HGNC Symbol%3BAcc:HGNC:31448]	2.07743	5.61324
ENSG00000112379	1.26456	0.0423227	1	up	6:+:138161939-138344663	ENSG00000112379	57221	Q5TH69	ARFGEF3	ARFGEF family member 3 [Source:HGNC Symbol%3BAcc:HGNC:21213]	3.7421	1.53701
ENSG00000128564	-1.4656379979775	0.0424025	1	down	7:-:101162509-101165569	ENSG00000128564	7425	Q05BJ3,O15240	VGF	VGF nerve growth factor inducible [Source:HGNC Symbol%3BAcc:HGNC:12684]	2.76636	7.53949
ENSG00000100300	-1.18802808507197	0.0425365	1	down	22:+:43151547-43163242	ENSG00000100300	706	P30536,J3QLD3,B1AH87,B1AH88	TSPO	translocator protein [Source:HGNC Symbol%3BAcc:HGNC:1158]	29.7264	66.8353
ENSG00000211451	-2.39477866029504	0.0425715	1	down	1:+:145919013-145925341	ENSG00000211451	114814	Q2MZ38,Q96P88	GNRHR2	gonadotropin releasing hormone receptor 2 (pseudogene) [Source:HGNC Symbol%3BAcc:HGNC:16341]	0.16668	0.86498
ENSG00000169710	-1.04875554919275	0.0427554	1	down	17:-:82078338-82098294	ENSG00000169710	2194	A0A1B0GTR5,J3KTF0,Q6PJJ3,A0A1B0GVK4,A0A1B0GWG8,A0A0U1RRG3,P49327,A0A0U1RQF0	FASN	fatty acid synthase [Source:HGNC Symbol%3BAcc:HGNC:3594]	80.5784	164.497
ENSG00000072778	-1.06696887565496	0.0427782	1	down	17:+:7217125-7225266	ENSG00000072778	37	B3KPA6,K7EJW8,J3QRJ8,J9JID6,J3KS89,A0A077H1I5,K7EQP4,K7EMF8,J3KSR4,J3QKU9,P49748,G3V1M7	ACADVL	acyl-CoA dehydrogenase very long chain [Source:HGNC Symbol%3BAcc:HGNC:92]	45.3628	93.7824
ENSG00000123159	-1.1195334591576	0.0428906	1	down	19:-:14477760-14496149	ENSG00000123159	10755	K7EIT0,K7EJ33,K7ELJ2,A0A024R7I1,K7EM11,A0A024R7I0,K7ESN1,O14908	GIPC1	GIPC PDZ domain containing family member 1 [Source:HGNC Symbol%3BAcc:HGNC:1226]	19.5796	41.9806
ENSG00000274315	Inf	0.0429465	1	up	12:-:29331434-29331936	ENSG00000274315	-	-	-	novel transcript%2C antisense to FAR2	1.30752	0
ENSG00000277775	Inf	0.0429465	1	up	6:-:26250142-26250635	ENSG00000277775	8968	P68431	H3C7	H3 clustered histone 7 [Source:HGNC Symbol%3BAcc:HGNC:4773]	1.33134	0
ENSG00000090971	-1.33794743769837	0.043034	1	down	19:+:55485188-55487568	ENSG00000090971	57106	Q8WUY8,M0QZH3,M0R284,M0R1E3	NAT14	N-acetyltransferase 14 (putative) [Source:HGNC Symbol%3BAcc:HGNC:28918]	7.03935	17.5601
ENSG00000184640	-1.05738353259892	0.0431867	1	down	17:+:77280569-77500596	ENSG00000184640	10801	K7EJ51,K7ENL0,Q9UHD8,K7EMW8,K7EIE4,K7ENQ5,K7EKN4,K7ER14,K7EJV0,K7EJZ2,A0A0J9YWJ2,K7EK18,K7EL40,K7ER52,K7ER34,K7EQD7,K7EPY1,K7EN52,K7EQ08,A0A6Q8PHC2	SEPTIN9	septin 9 [Source:HGNC Symbol%3BAcc:HGNC:7323]	19.6403	40.3351
ENSG00000106268	-1.2442128692967	0.0432955	1	down	7:+:2242226-2251146	ENSG00000106268	4521	A0A024R819,C9J361,A0A024R858,P36639	NUDT1	nudix hydrolase 1 [Source:HGNC Symbol%3BAcc:HGNC:8048]	12.2784	28.7024
ENSG00000103269	-1.52547124749468	0.0433424	1	down	16:+:675671-678268	ENSG00000103269	9028	H3BQ51,O75783,B4DFK3	RHBDL1	rhomboid like 1 [Source:HGNC Symbol%3BAcc:HGNC:10007]	2.95923	8.40664
ENSG00000170421	-1.05405709946752	0.0435243	1	down	12:-:52897187-52949954	ENSG00000170421	3856	A0A0U1RQU6,F8VUG2,H0YIB2,F8W1U3,F8VP67,F8VQY3,P05787,Q969I0	KRT8	keratin 8 [Source:HGNC Symbol%3BAcc:HGNC:6446]	171.912	352.242
ENSG00000166166	-1.27289309735998	0.0437374	1	down	14:+:103529196-103537073	ENSG00000166166	115708	Q96B39,H0Y2Q1,Q96FX7	TRMT61A	tRNA methyltransferase 61A [Source:HGNC Symbol%3BAcc:HGNC:23790]	6.37478	15.2011
ENSG00000177989	-2.00101395930674	0.0439282	1	down	22:-:50529710-50532506	ENSG00000177989	440836	A1L1A8,B5MD02,B5MC17,C9JUR5,A8MYP8,B5MCN9	ODF3B	outer dense fiber of sperm tails 3B [Source:HGNC Symbol%3BAcc:HGNC:34388]	0.41983	1.65834
ENSG00000230638	-2.00101395930674	0.0439282	1	down	1:+:41542069-41544310	ENSG00000230638	-	-	-	novel pseudogene	0.45335	1.79074
ENSG00000124224	1.34219	0.0440491	1	up	20:-:58228940-58309451	ENSG00000124224	55370	Q9P1A2	PPP4R1L	protein phosphatase 4 regulatory subunit 1 like (pseudogene) [Source:HGNC Symbol%3BAcc:HGNC:15755]	3.61459	1.40686
ENSG00000198435	-1.25305491230282	0.044143	1	down	9:-:137299631-137302271	ENSG00000198435	441478	Q7Z6K4	NRARP	NOTCH regulated ankyrin repeat protein [Source:HGNC Symbol%3BAcc:HGNC:33843]	8.78387	20.6597
ENSG00000157111	-1.944335824885	0.0442999	1	down	5:+:73120569-73131809	ENSG00000157111	134285	Q8WVE6	TMEM171	transmembrane protein 171 [Source:HGNC Symbol%3BAcc:HGNC:27031]	0.95663	3.6331
ENSG00000267395	-3.24520230424453	0.0445996	1	down	19:+:45767796-45772504	ENSG00000267395	109729182	-	DM1-AS	DM1 locus antisense RNA [Source:HGNC Symbol%3BAcc:HGNC:53125]	0.11643	1.08947
ENSG00000165029	1.54418	0.0447788	1	up	9:-:104781006-104928155	ENSG00000165029	19	B7XCW9,A0A7I2V5U0,B1AMI1,A5D8U6,B1AMI2,Q9NP93,L8E884,B2RUU2,O95477	ABCA1	ATP binding cassette subfamily A member 1 [Source:HGNC Symbol%3BAcc:HGNC:29]	1.28613	0.43518
ENSG00000088179	1.2151	0.0449107	1	up	2:+:119759922-119984899	ENSG00000088179	5775	F5H020,J3QT41,P29074,J3KQD3,Q53Q76,J3QT89,J3KQP5,Q580X3,Q53QV5,J3QT59,Q4ZG31	PTPN4	protein tyrosine phosphatase non-receptor type 4 [Source:HGNC Symbol%3BAcc:HGNC:9656]	5.26015	2.23587
ENSG00000127586	-1.19699889344142	0.0449812	1	down	16:+:788046-800737	ENSG00000127586	63922	F8WCC1,H3BN43,A0A0D9SF58,H0Y7D3,Q8WVB6,E7EXA6,H3BT35	CHTF18	chromosome transmission fidelity factor 18 [Source:HGNC Symbol%3BAcc:HGNC:18435]	5.86168	13.2613
ENSG00000182809	-1.17158311313226	0.0450301	1	down	14:+:105472962-105480162	ENSG00000182809	1397	H0YHD8,P52943,H0YFA4	CRIP2	cysteine rich protein 2 [Source:HGNC Symbol%3BAcc:HGNC:2361]	10.4218	23.1663
ENSG00000172037	-1.09847800859806	0.0460268	1	down	3:-:49121114-49133118	ENSG00000172037	3913	F5H520,P11047,P55268	LAMB2	laminin subunit beta 2 [Source:HGNC Symbol%3BAcc:HGNC:6487]	13.5255	28.5798
ENSG00000187325	1.17852	0.0461352	1	up	X:-:78129748-78139650	ENSG00000187325	51616	Q9HBM6	TAF9B	TATA-box binding protein associated factor 9b [Source:HGNC Symbol%3BAcc:HGNC:17306]	32.0697	13.9816
ENSG00000146828	-1.2592366528784	0.0461517	1	down	7:+:100826820-100867010	ENSG00000146828	56996	D6W5X5,D6W5X3,C9J0I5,Q9BXP2,C9JBD8,C9JMQ7,F8WEK3	SLC12A9	solute carrier family 12 member 9 [Source:HGNC Symbol%3BAcc:HGNC:17435]	2.30397	5.44223
ENSG00000063660	-1.07397991508809	0.0462154	1	down	2:+:240435663-240468076	ENSG00000063660	2817	H7C024,H7C410,H7BZE9,C9J4Y6,A0A024R4D5,H7BZL4,P35052	GPC1	glypican 1 [Source:HGNC Symbol%3BAcc:HGNC:4449]	20.3972	42.3744
ENSG00000135373	-1.54317050018772	0.0462174	1	down	11:+:34621093-34663288	ENSG00000135373	26298	E9PQX0,E9PQR6,E9PPS9,E9PN75,Q9NZC4	EHF	ETS homologous factor [Source:HGNC Symbol%3BAcc:HGNC:3246]	0.72286	2.07885
ENSG00000132361	-1.05552785149546	0.0462425	1	down	17:-:2689386-2712663	ENSG00000132361	23277	I3L2B0,I3L3A3,I3L4B5,K7EIG1,I3L318,I3L350,A0A494C0R8,O75153	CLUH	clustered mitochondria homolog [Source:HGNC Symbol%3BAcc:HGNC:29094]	27.555	56.5168
ENSG00000183722	-1.48246619123423	0.0462928	1	down	13:-:39209116-39603528	ENSG00000183722	10186	Q9Y693	LHFPL6	LHFPL tetraspan subfamily member 6 [Source:HGNC Symbol%3BAcc:HGNC:6586]	1.34932	3.72059
ENSG00000070731	-1.32409784941631	0.046404	1	down	17:-:76565377-76586956	ENSG00000070731	10610	K7EMM1,K7EKT8,A0A024R8M1,Q9UJ37,K7EMI2,K7EIW2	ST6GALNAC2	ST6 N-acetylgalactosaminide alpha-2%2C6-sialyltransferase 2 [Source:HGNC Symbol%3BAcc:HGNC:10867]	4.4812	11.0718
ENSG00000006327	-1.11560519894777	0.0464152	1	down	16:+:3018445-3022383	ENSG00000006327	51330	I3L0S4,I3L539,I3L1J9,I3L3P4,Q9NP84	TNFRSF12A	TNF receptor superfamily member 12A [Source:HGNC Symbol%3BAcc:HGNC:18152]	40.3685	86.3186
ENSG00000142798	-1.09095237178299	0.0464153	1	down	1:-:21822244-21937310	ENSG00000142798	3339	Q2VPA1,H0Y5A9,A0A3B3IT11,P98160,H7BYA5,O43834,A0A2R8YH07,B6EU51,A0A0U1RQT3,A0A024RAB6	HSPG2	heparan sulfate proteoglycan 2 [Source:HGNC Symbol%3BAcc:HGNC:5273]	5.54398	11.6537
ENSG00000051523	-1.20314992268414	0.0464527	1	down	16:-:88643289-88651054	ENSG00000051523	1535	H3BR52,H3BT77,H3BNP7,H3BPZ7,Q86SL0,P13498,H3BPX1	CYBA	cytochrome b-245 alpha chain [Source:HGNC Symbol%3BAcc:HGNC:2577]	9.48392	21.5478
ENSG00000224870	-1.35971604777655	0.0466917	1	down	1:+:1399520-1402046	ENSG00000224870	148413	-	MRPL20-AS1	MRPL20 antisense RNA 1 [Source:HGNC Symbol%3BAcc:HGNC:27125]	4.3298	10.9652
ENSG00000156017	1.16789	0.0467311	1	up	9:-:74980790-75028423	ENSG00000156017	138199	Q5T8V1,Q5T8U9,Q8N4J0	CARNMT1	carnosine N-methyltransferase 1 [Source:HGNC Symbol%3BAcc:HGNC:23435]	19.2585	8.4583
ENSG00000271550	2.1959	0.0469189	1	up	7:-:64678954-64687393	ENSG00000271550	106480286	-	BNIP3P11	BCL2 interacting protein 3 pseudogene 11 [Source:HGNC Symbol%3BAcc:HGNC:49724]	4.88508	1.05214
ENSG00000170540	1.05706	0.0470913	1	up	16:-:18791669-18801572	ENSG00000170540	23204	H3BTX6,Q15041,H3BPJ2,H3BS91	ARL6IP1	ADP ribosylation factor like GTPase 6 interacting protein 1 [Source:HGNC Symbol%3BAcc:HGNC:697]	98.758	46.8377
ENSG00000161513	-1.23049580542951	0.0471096	1	down	17:-:74862497-74873031	ENSG00000161513	2232	A0A0A0MSZ4,J3KRG8,A0A0A0MTR6,A0A0C4DFN8,A0A0A0MT64,Q6GSK2,J3KTA3,J3QQW7,A0A0C4DGN7,J3KS64,J3QSF9,A0A0A0MTN9,J3QKZ8,P22570,J3QQX3	FDXR	ferredoxin reductase [Source:HGNC Symbol%3BAcc:HGNC:3642]	6.74476	15.6176
ENSG00000246089	-1.85373327610409	0.0471275	1	down	8:-:6403551-6407142	ENSG00000246089	-	-	-	novel transcript	0.50945	1.81703
ENSG00000172663	-1.37040034631287	0.0472738	1	down	11:-:67461710-67469272	ENSG00000172663	80194	Q9H6X4,A0A087X042,G3V1M5,A0A087WY65,B4E0E3	TMEM134	transmembrane protein 134 [Source:HGNC Symbol%3BAcc:HGNC:26142]	1.72508	4.40121
ENSG00000254419	-2.8947050571604	0.0473382	1	down	20:+:58710795-58711633	ENSG00000254419	-	-	-	novel transcript	0.31086	2.28135
ENSG00000281571	-2.8947050571604	0.0473382	1	down	1:+:145214851-145215938	ENSG00000281571	-	-	-	TEC	0.16486	1.20987
ENSG00000149043	-1.75637690061243	0.0473653	1	down	11:+:1828307-1837521	ENSG00000149043	90019	H0Y3G9,Q8NBV8,A6NCR4,F8WBL4,C9J253,C9K032	SYT8	synaptotagmin 8 [Source:HGNC Symbol%3BAcc:HGNC:19264]	0.44486	1.48312
ENSG00000065320	-1.15581201442308	0.0474323	1	down	17:+:9021510-9244000	ENSG00000065320	9423	H7BZF4,O95631	NTN1	netrin 1 [Source:HGNC Symbol%3BAcc:HGNC:8029]	6.98084	15.3488
ENSG00000116962	-1.60840087200376	0.0474731	1	down	1:-:235975830-236065109	ENSG00000116962	4811	P14543,L8EC96	NID1	nidogen 1 [Source:HGNC Symbol%3BAcc:HGNC:7821]	0.61734	1.85751
ENSG00000163794	-1.88813240323691	0.0476419	1	down	2:-:27307400-27308445	ENSG00000163794	7349	P55089	UCN	urocortin [Source:HGNC Symbol%3BAcc:HGNC:12516]	1.65454	6.04357
ENSG00000178685	-1.4323618431032	0.0477256	1	down	8:-:143977153-144012772	ENSG00000178685	84875	E9PQQ6,E9PPE7,E9PSE7,E9PK67,Q53GL7,E9PIA6,E9PNI7,E9PM86,A2RUM0,E9PLE8,E9PJI2,E9PSG8,E9PPU2,E9PPV8,E9PIK9,F8W8G7	PARP10	poly(ADP-ribose) polymerase family member 10 [Source:HGNC Symbol%3BAcc:HGNC:25895]	1.22888	3.27285
ENSG00000275074	-1.43035991765719	0.0477709	1	down	8:-:22106874-22109419	ENSG00000275074	79873	Q6ZVK8,A0A087WW30	NUDT18	nudix hydrolase 18 [Source:HGNC Symbol%3BAcc:HGNC:26194]	4.26091	11.3322
ENSG00000109654	1.29322	0.0477898	1	up	4:+:153152163-153339319	ENSG00000109654	23321	A0A6Q8PGZ0,A0A6Q8PGW9,A0A6Q8PFV0,A0A6Q8PEY7,A0A6Q8PGF3,A0A6Q8PFX3,A0A6Q8PFP1,A0A6Q8PFD3,A0A6Q8PGM7,Q9C040,C9J084,A0A6Q8PGE9,A0A6Q8PFE3,A0A0J9YX34,A0A6Q8PF82,A0A6Q8PHR6,A0A6Q8PGK8,A0A6Q8PFS5,A0A6Q8PGL5,A0A6Q8PG16,A0A6Q8PG97,A0A6Q8PG79,A0A6Q8PG80,A0A6Q8PGR7,A0A6Q8PFI4,A0A6Q8PF63,A0A0J9YW02,A0A6Q8PHP4,A0A6Q8PF74,A0A6Q8PFM2,A0A6Q8PEY9,A0A6Q8PHG3,A0A6Q8PGS7,A0A0J9YW70,A0A6Q8PFB0,A0A6Q8PHB2,A0A6Q8PHE9,…	TRIM2	tripartite motif containing 2 [Source:HGNC Symbol%3BAcc:HGNC:15974]	2.35053	0.94645
ENSG00000166803	1.26503	0.0478378	1	up	15:-:64364304-64387687	ENSG00000166803	9768	H0YMA4,Q15004,H0YKX3	PCLAF	PCNA clamp associated factor [Source:HGNC Symbol%3BAcc:HGNC:28961]	12.1693	4.99672
ENSG00000285979	1.47303	0.0479036	1	up	16:+:57177349-57181390	ENSG00000285979	-	-	-	novel transcript%2C antisense to FAM192A	4.88629	1.73694
ENSG00000081087	1.28253	0.0479348	1	up	6:-:108041409-108165854	ENSG00000081087	28962	A0A0A0MSP4,Q86WC4,A0A0S2VEL3	OSTM1	osteoclastogenesis associated transmembrane protein 1 [Source:HGNC Symbol%3BAcc:HGNC:21652]	7.55645	3.06528
ENSG00000273374	-2.09633891833005	0.0479639	1	down	3:-:99802699-99806058	ENSG00000273374	-	-	-	novel transcript	0.21353	0.90107
ENSG00000113296	-1.65343462561826	0.0480653	1	down	5:+:79991311-80083287	ENSG00000113296	7060	E7ES19,P35443	THBS4	thrombospondin 4 [Source:HGNC Symbol%3BAcc:HGNC:11788]	0.64918	2.01524
ENSG00000257704	-1.41357836742378	0.0481075	1	down	19:+:47274885-47275723	ENSG00000257704	255783	C9JVW0	INAFM1	InaF motif containing 1 [Source:HGNC Symbol%3BAcc:HGNC:27406]	9.54916	25.103
ENSG00000225905	-3.85817918113529	0.0483565	1	down	1:+:1420245-1422691	ENSG00000225905	-	-	-	novel transcript	0.11011	1.57573
ENSG00000261173	-3.85817918113529	0.0483565	1	down	16:+:46973989-46978983	ENSG00000261173	119545626	-	DNAJA2-DT	DNAJA2 divergent transcript [Source:HGNC Symbol%3BAcc:HGNC:55375]	0.11587	1.65818
ENSG00000233155	-3.85817918113529	0.0483565	1	down	2:-:74418122-74418442	ENSG00000233155	100130009	-	HMGA1P8	high mobility group AT-hook 1 pseudogene 8 [Source:HGNC Symbol%3BAcc:HGNC:39183]	0.18626	2.66549
ENSG00000256940	-3.85817918113529	0.0483565	1	down	11:+:64245961-64248218	ENSG00000256940	105369340	-	PPP1R14B-AS1	PPP1R14B antisense RNA 1 [Source:HGNC Symbol%3BAcc:HGNC:54233]	0.07042	1.0078
ENSG00000263325	-2.68130141905121	0.0483985	1	down	16:+:2857898-2859726	ENSG00000263325	-	-	-	novel transcript%2C antisense to PRSS22	0.90248	5.71242
ENSG00000197070	-1.25972349528443	0.048435	1	down	9:+:137605685-137615360	ENSG00000197070	92714	Q5T371,F2Z3I4,Q5T370,Q8N5I2	ARRDC1	arrestin domain containing 1 [Source:HGNC Symbol%3BAcc:HGNC:28633]	4.95351	11.7047
ENSG00000196642	-1.08184972279765	0.0485629	1	down	9:+:136807943-136841187	ENSG00000196642	55684	Q3YEC7,F2Z2T0,H0Y7H6,G3V154	RABL6	RAB%2C member RAS oncogene family like 6 [Source:HGNC Symbol%3BAcc:HGNC:24703]	9.6868	20.234
ENSG00000068137	-1.26941109909673	0.0486616	1	down	17:-:42667914-42676994	ENSG00000068137	79990	X6R3U4,Q7Z736,L8EAE5,K7EK04	PLEKHH3	pleckstrin homology%2C MyTH4 and FERM domain containing H3 [Source:HGNC Symbol%3BAcc:HGNC:26105]	3.6349	8.64679
ENSG00000239569	-2.00573636954914	0.0487381	1	down	7:-:105013425-105014321	ENSG00000239569	100216545	-	KMT2E-AS1	KMT2E antisense RNA 1 [Source:HGNC Symbol%3BAcc:HGNC:40845]	1.21853	4.82897
ENSG00000160256	-1.22233551141195	0.0487801	1	down	21:+:44940012-44976989	ENSG00000160256	85395	C9JJU7,Q9NSI2	FAM207A	family with sequence similarity 207 member A [Source:HGNC Symbol%3BAcc:HGNC:15811]	17.2534	39.7253
ENSG00000041353	1.1613	0.0487993	1	up	18:+:54717860-54895516	ENSG00000041353	5874	K7ES41,K7EJ38,O00194	RAB27B	RAB27B%2C member RAS oncogene family [Source:HGNC Symbol%3BAcc:HGNC:9767]	12.5111	5.52002
ENSG00000275183	-1.69615937777832	0.0488149	1	down	19:-:54461732-54463778	ENSG00000275183	94059	A0A087WVD1,Q96B70	LENG9	leukocyte receptor cluster member 9 [Source:HGNC Symbol%3BAcc:HGNC:16306]	1.22674	3.92266
ENSG00000236194	2.23458	0.0488925	1	up	17:-:42270517-42272683	ENSG00000236194	-	-	-	novel transcript%2C sense intronic to STAT5B	1.67857	0.35196
ENSG00000144815	1.20986	0.0488954	1	up	3:+:101779202-101828231	ENSG00000144815	91775	Q969Y0,C9K0A9,A0A087WTR2	NXPE3	neurexophilin and PC-esterase domain family member 3 [Source:HGNC Symbol%3BAcc:HGNC:28238]	6.48126	2.76495
ENSG00000034510	-1.02059898795	0.0489793	1	down	2:+:84905656-84906671	ENSG00000034510	9168	D6W5K2,P63313	TMSB10	thymosin beta 10 [Source:HGNC Symbol%3BAcc:HGNC:11879]	850.277	1702.25
ENSG00000100916	1.28743	0.0491063	1	up	14:+:35826338-35932325	ENSG00000100916	84312	F8VRR2,H0YHD0,Q5PSV4	BRMS1L	BRMS1 like transcriptional repressor [Source:HGNC Symbol%3BAcc:HGNC:20512]	9.70012	3.92152
ENSG00000188186	-1.22077985753262	0.0491437	1	down	7:+:100148907-100155944	ENSG00000188186	389541	A0A087WVU0,A0A087WV46,A0A087WT92,C9JXA7,A0A087WXQ3,A0A087WWR0,Q0VGL1,A0A087WVK8	LAMTOR4	late endosomal/lysosomal adaptor%2C MAPK and MTOR activator 4 [Source:HGNC Symbol%3BAcc:HGNC:33772]	12.4458	28.625
ENSG00000196313	-1.10860775566332	0.0492584	1	down	7:+:72879365-72951440	ENSG00000196313	9883	Q96HA1	POM121	POM121 transmembrane nucleoporin [Source:HGNC Symbol%3BAcc:HGNC:19702]	6.79905	14.4679
ENSG00000062822	-1.08656744416219	0.0492625	1	down	19:+:50384204-50418018	ENSG00000062822	5424	M0R2J2,M0QXE6,M0QXQ2,A0A2R8Y7K6,M0QZR8,A0A087WYJ2,A0A024R4F4,M0R2B7,A0A2R8Y705,P28340	POLD1	DNA polymerase delta 1%2C catalytic subunit [Source:HGNC Symbol%3BAcc:HGNC:9175]	17.8737	37.4573
ENSG00000099364	-1.16829152577545	0.0492793	1	down	16:+:30923055-30948783	ENSG00000099364	54620	H3BPZ0,H3BME1,H3BQP6,H3BVB1,H3BTJ3,H3BPI8,H7C112,Q6PCT2	FBXL19	F-box and leucine rich repeat protein 19 [Source:HGNC Symbol%3BAcc:HGNC:25300]	7.53356	16.7079
ENSG00000178209	-1.01961161850101	0.0494093	1	down	8:-:143915153-143976734	ENSG00000178209	5339	Q15149,E9PQ28,E9PKG0,E9PIA2,H0YDN1,E9PMV1	PLEC	plectin [Source:HGNC Symbol%3BAcc:HGNC:9069]	55.3028	110.64
ENSG00000196993	2.02446	0.0494343	1	up	16:+:28751787-28772807	ENSG00000196993	100507607	F8VUA1,F8W1W9	NPIPB9	nuclear pore complex interacting protein family member B9 [Source:HGNC Symbol%3BAcc:HGNC:41987]	1.66159	0.40302
ENSG00000117308	-1.2480717827151	0.0496808	1	down	1:-:23795599-23800781	ENSG00000117308	2582	Q5QPP9,Q5QPP1,Q5QPP4,A0A024RAB7,Q5QPP3,Q14376	GALE	UDP-galactose-4-epimerase [Source:HGNC Symbol%3BAcc:HGNC:4116]	4.91314	11.5159
ENSG00000231187	-1.81224289696843	0.0497224	1	down	10:-:46580708-46598150	ENSG00000231187	-	-	-	novel transcript	0.52583	1.8223
ENSG00000182749	-1.23881107364151	0.0497294	1	down	1:-:25861484-25875708	ENSG00000182749	164091	Q86WK9,A1L182	PAQR7	progestin and adipoQ receptor family member 7 [Source:HGNC Symbol%3BAcc:HGNC:23146]	6.37702	14.8514
ENSG00000276529	-1.7916115641963	0.0497705	1	down	21:+:44978832-44979274	ENSG00000276529	-	-	-	novel transcript	3.91396	13.3714
ENSG00000185803	-1.16348955048208	0.0497707	1	down	8:+:144333957-144361286	ENSG00000185803	79581	E9PJC1,E9PPS0,A0A6Q8PG35,A0A6Q8PFH5,Q9HAB3,A0A6Q8PGE2,E9PIX2,E9PKE4,A0A6Q8PHF8,A0A6Q8PGB9,E9PRC3,A0A6Q8PFQ5	SLC52A2	solute carrier family 52 member 2 [Source:HGNC Symbol%3BAcc:HGNC:30224]	9.79791	21.6576
ENSG00000160201	1.40687	0.0498989	1	up	21:-:43092956-43107570	ENSG00000160201	7307	Q7Z780,Q01081,B5BU08,A0A1B0GW87	U2AF1	U2 small nuclear RNA auxiliary factor 1 [Source:HGNC Symbol%3BAcc:HGNC:12453]	1.89687	0.70592
ENSG00000282936	-1.69500522168405	0.0499572	1	down	17:-:6628619-6640456	ENSG00000282936	-	-	-	novel protein	0.50616	1.61723
ENSG00000114923	-1.23595890530802	0.0499652	1	down	2:+:219627394-219641980	ENSG00000114923	6508	F8WD49,H7C160,H7C1Z2,P48751,E9PCP1	SLC4A3	solute carrier family 4 member 3 [Source:HGNC Symbol%3BAcc:HGNC:11029]	4.22581	9.82205
