# Supplementary material for: Zinc finger protein ZC3H18 is abnormally expressed in esophageal cancer tissues and facilitates the proliferation of esophageal cancer cells
Source: Front Immunol. 2025 Feb 25;16:1556509. doi: 10.3389/fimmu.2025.1556509 (PMC11894379; doi:10.3389/fimmu.2025.1556509)
Supplement: Supplementary file 1 [file DataSheet1.zip › Results of eukaryotic transcriptome sequencing/genes/K150si4_vs_K150siNC/deg.anno.xlsx]

## Sheet: Sheet1
ID	logFC	Pvalue	adj.Pvalue	regulation	pos_info	ensembl	entrez	uniprot	symbol	description	K150si4|K150si4	K150siNC|K150siNC
ENSG00000104419	-2.67513993224536	1.00402e-13	2.39679e-09	down	8:-:133237175-133302022	ENSG00000104419	10397	E5RG99,A0A6Q8PHF2,A0A6Q8PGD3,A0A024R9I3,Q92597,A0A6Q8PF28,A0A6Q8PF16,A0A6Q8PFR8,E5RK17,E7ESM1,E5RIM2,E5RH82,E5RJ98,A0A6Q8PGJ1,E5RIR1,E5RJY1,E5RGG6,E5RIV1,A0A6Q8PFG2,A0A6Q8PF71,A0A7I2ST14,E5RI76,E5RGM5,A0A6Q8PF06,A0A6Q8PHI0,A0A6Q8PFP2,A0A6Q8PGF1,A0A6Q8PFB3	NDRG1	N-myc downstream regulated 1 [Source:HGNC Symbol%3BAcc:HGNC:7679]	15.2297	96.3675
ENSG00000139278	2.71876	6.39768e-11	7.63627e-07	up	12:+:75480753-75503863	ENSG00000139278	11010	F6VVE8,B4E3S5,J3QTC9,P48060	GLIPR1	GLI pathogenesis related 1 [Source:HGNC Symbol%3BAcc:HGNC:17001]	22.1138	3.32795
ENSG00000064300	-3.13502787184658	2.24121e-10	1.78341e-06	down	17:+:49495293-49515008	ENSG00000064300	4804	P08138	NGFR	nerve growth factor receptor [Source:HGNC Symbol%3BAcc:HGNC:7809]	1.61621	14.0662
ENSG00000186847	-2.22674780267352	6.38875e-10	3.81281e-06	down	17:-:41582279-41586895	ENSG00000186847	3861	A0A024R1X6,P02533	KRT14	keratin 14 [Source:HGNC Symbol%3BAcc:HGNC:6416]	43.2592	200.603
ENSG00000168209	-2.1239654621855	1.70627e-09	8.14641e-06	down	10:+:72273919-72276036	ENSG00000168209	54541	A0A024QZQ6,Q9NX09,A0A7P0Z4M7	DDIT4	DNA damage inducible transcript 4 [Source:HGNC Symbol%3BAcc:HGNC:24944]	78.7894	340.241
ENSG00000105141	-3.6245888687043	3.49178e-09	1.38926e-05	down	19:+:15049480-15058293	ENSG00000105141	23581	B2CIS9,P31944,A9UFC0	CASP14	caspase 14 [Source:HGNC Symbol%3BAcc:HGNC:1502]	0.66833	8.16665
ENSG00000272398	2.32557	7.05862e-09	2.40719e-05	up	6:-:106969831-106975627	ENSG00000272398	100133941	A0A087WW33,A0A087WU87,A0A087WU21,P25063	CD24	CD24 molecule [Source:HGNC Symbol%3BAcc:HGNC:1645]	48.6185	9.60894
ENSG00000171346	-1.93857340709418	5.82753e-08	0.000173893	down	17:-:41513745-41522529	ENSG00000171346	3866	C9JTG5,K7EQK9,K7EMX0,P19012,A8MT21	KRT15	keratin 15 [Source:HGNC Symbol%3BAcc:HGNC:6421]	81.322	308.829
ENSG00000187642	4.26157	9.07042e-08	0.000240588	up	1:-:975204-982093	ENSG00000187642	84808	Q5SV97	PERM1	PPARGC1 and ESRR induced regulator%2C muscle 1 [Source:HGNC Symbol%3BAcc:HGNC:28208]	4.0937	0.21144
ENSG00000280614	3.0398	3.21525e-07	0.000767544	up	21:-:8393419-8394341	ENSG00000280614	-	-	-	novel transcript%2C similar to YY1 associated myogenesis RNA 1 YAM1	29.0042	3.49408
ENSG00000205609	-2.44296079655953	4.73858e-07	0.00102836	down	16:-:28379579-28403841	ENSG00000205609	728689	B5ME19	EIF3CL	eukaryotic translation initiation factor 3 subunit C like [Source:HGNC Symbol%3BAcc:HGNC:26347]	3.08146	16.5998
ENSG00000205572	4.17451	2.31476e-06	0.00460483	up	5:+:70025247-70043113	ENSG00000205572	728492	E5RIQ9,D6RCL9,O75920,E5RIX6,A0A0G2JNT0,D6RC90,E5RHJ0,D6RC42	SERF1B	small EDRK-rich factor 1B [Source:HGNC Symbol%3BAcc:HGNC:10756]	3.14556	0.17258
ENSG00000117266	-2.48172183509905	3.85945e-06	0.00708713	down	1:+:205504596-205532793	ENSG00000117266	5129	D6R9X1,A0A0A0MSJ6,D6R9B0,D6RA44,D6RGH0,Q07002	CDK18	cyclin dependent kinase 18 [Source:HGNC Symbol%3BAcc:HGNC:8751]	0.86897	4.80859
ENSG00000187609	-3.32463978498358	4.4239e-06	0.00754339	down	9:-:137306896-137423211	ENSG00000187609	54932	Q8N9H8,E9PI94,E9PSB6,H0YD51	EXD3	exonuclease 3'-5' domain containing 3 [Source:HGNC Symbol%3BAcc:HGNC:26023]	0.19171	1.90283
ENSG00000197506	3.89928	4.90313e-06	0.00780317	up	9:-:84275457-84340758	ENSG00000197506	64078	Q9HAS3	SLC28A3	solute carrier family 28 member 3 [Source:HGNC Symbol%3BAcc:HGNC:16484]	1.92931	0.1281
ENSG00000107159	-2.01156602525098	5.47055e-06	0.00784507	down	9:+:35673918-35681159	ENSG00000107159	768	A0A0S2Z3D0,A0A087WYS4,A0A0S2Z341,Q16790	CA9	carbonic anhydrase 9 [Source:HGNC Symbol%3BAcc:HGNC:1383]	10.9943	43.9189
ENSG00000101213	-2.07658892923457	5.7924e-06	0.00784507	down	20:-:63528001-63537376	ENSG00000101213	5753	Q13882	PTK6	protein tyrosine kinase 6 [Source:HGNC Symbol%3BAcc:HGNC:9617]	4.85354	20.2823
ENSG00000206530	3.20754	5.91535e-06	0.00784507	up	3:-:113286930-113441610	ENSG00000206530	55779	H0Y883,F8WEX0,A0A1D5RMR1,C9K0A4,H7C512,H7C591,Q96MT7,H0Y896	CFAP44	cilia and flagella associated protein 44 [Source:HGNC Symbol%3BAcc:HGNC:25631]	1.26174	0.13531
ENSG00000281406	-2.47459538004287	7.32929e-06	0.00920867	down	1:-:205434885-205457091	ENSG00000281406	101669762	A0A494BZU2	BLACAT1	bladder cancer associated transcript 1 [Source:HGNC Symbol%3BAcc:HGNC:48597]	0.79733	4.39041
ENSG00000170915	-2.80724056807506	8.32682e-06	0.0099389	down	6:+:52361421-52407777	ENSG00000170915	85315	L8EBD2,Q8TEZ7,D6RCM7,A0A024RD52	PAQR8	progestin and adipoQ receptor family member 8 [Source:HGNC Symbol%3BAcc:HGNC:15708]	0.57695	4.0008
ENSG00000167767	1.6115	1.06669e-05	0.0121257	up	12:-:52168996-52192014	ENSG00000167767	144501	Q6KB66	KRT80	keratin 80 [Source:HGNC Symbol%3BAcc:HGNC:27056]	57.4963	18.6411
ENSG00000100097	-1.55778047754607	1.22998e-05	0.0133464	down	22:+:37675636-37679802	ENSG00000100097	3956	A0A0B6XK00,F8WEI7,P09382,F8WCQ5	LGALS1	galectin 1 [Source:HGNC Symbol%3BAcc:HGNC:6561]	109.235	318.599
ENSG00000116678	-2.80332551807168	1.68184e-05	0.0174561	down	1:+:65420652-65641559	ENSG00000116678	3953	A0A387LAQ4,A0A4P8P008,A0A387LAL5,A0A387LC10,A0A387LAN4,P48357,Q4G138,A0A387LAM3,A0A387LBG4,A0A387LBH1,A0A0U3T571,A0A387LBY6,A0A387LBE6,A0A387LAK6,A0A387LAQ1,A0A387LC27,A0A387LBM8,A2RRQ4,O15243,A0A387LBR5,A0A2Z6IBQ7,A0A387LAW1,A0A2Z6I6G4,A0A387LBZ8	LEPR	leptin receptor [Source:HGNC Symbol%3BAcc:HGNC:6554]	0.22768	1.57451
ENSG00000090006	-1.61441282715344	1.92392e-05	0.0191366	down	19:+:40592883-40629818	ENSG00000090006	8425	A0A0C4DH07,A0A087WXC2,A0A087WVR1,A0A087WWZ7,A0A087WYX7,M0R351,M0QXV3,A0A087X0A7,A0A087WUU1,M0QZX0,F8WAA0,Q8N2S1,A0A087WXJ2,A0A087WVV5,M0QYE9	LTBP4	latent transforming growth factor beta binding protein 4 [Source:HGNC Symbol%3BAcc:HGNC:6717]	7.34933	22.2934
ENSG00000143382	-2.52860930719025	2.34471e-05	0.0221886	down	1:+:150549369-150560937	ENSG00000143382	54507	A0A669KBE7,B7ZMJ3,Q6UY14	ADAMTSL4	ADAMTS like 4 [Source:HGNC Symbol%3BAcc:HGNC:19706]	0.60861	3.47913
ENSG00000286042	3.18962	2.5096e-05	0.0221886	up	6:-:79307669-79313384	ENSG00000286042	80078	-	LCAL1	lung cancer associated lncRNA 1 [Source:HGNC Symbol%3BAcc:HGNC:25837]	2.69512	0.29265
ENSG00000241322	3.18962	2.5096e-05	0.0221886	up	17:-:15565483-15619704	ENSG00000241322	374286	Q9BXD7,I3L073,J3QLS4,L0R4W0,A0A087WSX6,J3KTF7,O95170	CDRT1	CMT1A duplicated region transcript 1 [Source:HGNC Symbol%3BAcc:HGNC:14379]	1.34996	0.14659
ENSG00000196950	-1.6743776608543	3.58956e-05	0.0298842	down	2:+:195575977-195737702	ENSG00000196950	57181	C9J0F5,E7ENT5,E7EV45,F2Z341,Q05C42,Q9ULF5,A0A024R3W5	SLC39A10	solute carrier family 39 member 10 [Source:HGNC Symbol%3BAcc:HGNC:20861]	4.9109	15.5289
ENSG00000196083	-1.70871483159087	3.701e-05	0.0298842	down	3:+:190514051-190659750	ENSG00000196083	3556	C9J9W1,H7C3W4,C9J1D9,C9JT28,Q9NPH3	IL1RAP	interleukin 1 receptor accessory protein [Source:HGNC Symbol%3BAcc:HGNC:5995]	2.51288	8.13744
ENSG00000249839	-3.64630434986001	3.75555e-05	0.0298842	down	15:-:43663654-43684339	ENSG00000249839	-	-	-	histidine acid phosphatase domain containing 2A (HISPPD2A) pseudogene	0.19517	2.42109
ENSG00000123384	-1.42760055455818	4.22424e-05	0.0321591	down	12:+:57128483-57213361	ENSG00000123384	4035	Q6PJ72,H0YJ88,L0R6J6,Q7Z7K9,Q07954,H0YJI8	LRP1	LDL receptor related protein 1 [Source:HGNC Symbol%3BAcc:HGNC:6692]	8.29985	22.1189
ENSG00000260804	2.68681	4.31087e-05	0.0321591	up	2:+:216217045-216220192	ENSG00000260804	150967	-	LINC01963	long intergenic non-protein coding RNA 1963 [Source:HGNC Symbol%3BAcc:HGNC:25283]	5.43539	0.8363
ENSG00000173559	1.64771	4.65293e-05	0.033659	up	2:+:191678068-191741097	ENSG00000173559	64859	Q96AH0,F8WAF5,H7C0W4	NABP1	nucleic acid binding protein 1 [Source:HGNC Symbol%3BAcc:HGNC:26232]	6.23562	1.97156
ENSG00000177606	1.65669	5.08101e-05	0.0356747	up	1:-:58776845-58784048	ENSG00000177606	3725	Q6FHK0,P05412	JUN	Jun proto-oncogene%2C AP-1 transcription factor subunit [Source:HGNC Symbol%3BAcc:HGNC:6204]	28.0327	8.80829
ENSG00000276345	-2.96093995218101	5.92448e-05	0.0404083	down	KI270721.1:+:2585-11802	ENSG00000276345	-	-	-	-	2.13307	16.4542
ENSG00000006715	-1.62244976096667	7.22479e-05	0.0479084	down	7:-:38722974-38932394	ENSG00000006715	27072	C9J3F8,Q75MS1,H7BZX6,H7BXH3,Q75MX9,Q75MS2,C9JZ11,C9J2U9,P49754,H7C0K2,C9JU58	VPS41	VPS41 subunit of HOPS complex [Source:HGNC Symbol%3BAcc:HGNC:12713]	4.19459	12.7949
ENSG00000272734	-1.76996887328657	7.65328e-05	0.0493781	down	10:-:86965345-86971311	ENSG00000272734	100133190	-	ADIRF-AS1	ADIRF antisense RNA 1 [Source:HGNC Symbol%3BAcc:HGNC:45127]	3.14156	10.6145
ENSG00000167779	-1.47725575682393	8.08479e-05	0.0507895	down	12:+:53097436-53102345	ENSG00000167779	3489	F8VVA5,A0A3B3IUE0,F8VYK9,P24592,Q9H2B5	IGFBP6	insulin like growth factor binding protein 6 [Source:HGNC Symbol%3BAcc:HGNC:5475]	49.3008	135.986
ENSG00000197930	-1.5724470033734	9.105e-05	0.0547843	down	14:-:52639915-52695900	ENSG00000197930	30001	G3V3E6,G3V503,G3V5B3,G3V2H0,Q96HE7	ERO1A	endoplasmic reticulum oxidoreductase 1 alpha [Source:HGNC Symbol%3BAcc:HGNC:13280]	4.91795	14.4904
ENSG00000074181	-1.41925326549372	9.17967e-05	0.0547843	down	19:-:15159038-15200995	ENSG00000074181	4854	M0QX38,M0QZN3,M0R3C9,B8XFT4,Q9UM47	NOTCH3	notch receptor 3 [Source:HGNC Symbol%3BAcc:HGNC:7883]	9.9594	26.3884
ENSG00000159335	-1.41896177655334	9.4798e-05	0.0551955	down	12:+:6765516-6770952	ENSG00000159335	5763	A0A158RFU3,O15256,A2VCM6,P20962,F5GXR3	PTMS	parathymosin [Source:HGNC Symbol%3BAcc:HGNC:9629]	61.7376	163.547
ENSG00000136997	-1.96040571961024	0.000110472	0.06279	down	8:+:127735434-127742951	ENSG00000136997	4609	A0A087WUS5,A0A0B4J1R1,B3CJB0,B3CJC7,B3CJ91,B3CJ92,H0YBT0,B3CJ73,B3CJC0,P01106,B3CJC8,B3CJB8,B3CJ71,A0A224B085,B3CJ88,A0A024R9L7,B3CJ90,B3CJD2,B3CJ87,B3CJ74,B3CJ64,B3CJD3,B3CJ75,B3CJ86,A0A494C1T8,B3CJ93,B3CJ72,B3CJD9,B3CJ77,B3CJA7,B3CJB9,B3CJ78,B3CJB1,Q16591,B3CJ63,B3CJD7,B3CJ82,B3CJA1,H0YBG3,B3CJB3,B3CJ81,B3CJA4,B3CJA3,Q14899,B3CJ94,B3CJD6,B3CJA8,B0B0N9,Q14901,B3CJD5,B3CJC6,B3CJA9,B3CJB2,B3CJE0,B…	MYC	MYC proto-oncogene%2C bHLH transcription factor [Source:HGNC Symbol%3BAcc:HGNC:7553]	2.01097	7.75331
ENSG00000172062	1.84614	0.000113611	0.0630727	up	5:+:70925030-70953942	ENSG00000172062	6606	E7EQZ4,A0A3G6V6Q6,H0YBZ9,A0A3G6V4Y6,A0A3G6V5W2,I2E4S7,I2E4S9,I2E4T2,B4DP61,A0A0G2JRX5,I4BZJ7,A0A0G2JRY6,A0A3G6V713,I2E4T1,A0A411D760,A0A0G2JQN8,I3QJX9,I6T6Y4,I2E4T3,A0A3G6V344,A0A3G6V3P1,I3QJX8,A0A3G6V326,Q16637	SMN1	survival of motor neuron 1%2C telomeric [Source:HGNC Symbol%3BAcc:HGNC:11117]	14.5768	4.0166
ENSG00000144730	-1.95055793365389	0.000118263	0.0641629	down	3:-:57089982-57170306	ENSG00000144730	54756	C9J6R0,Q8NFM7	IL17RD	interleukin 17 receptor D [Source:HGNC Symbol%3BAcc:HGNC:17616]	0.97076	3.71731
ENSG00000101752	-1.53539899028719	0.000122887	0.0651904	down	18:+:21704957-21870953	ENSG00000101752	57534	L8EA82,Q86YT6	MIB1	MIB E3 ubiquitin protein ligase 1 [Source:HGNC Symbol%3BAcc:HGNC:21086]	3.68414	10.5799
ENSG00000138356	3.29582	0.000133306	0.0691802	up	2:+:200586014-200677064	ENSG00000138356	316	H7C3Q1,A0A286LWX1,H7BXF7,Q06278,C9J244	AOX1	aldehyde oxidase 1 [Source:HGNC Symbol%3BAcc:HGNC:553]	1.44717	0.14599
ENSG00000135253	-1.80895820053643	0.000150454	0.074652	down	7:-:128862042-128910719	ENSG00000135253	375616	A0A087WXB2,A0A087WVT8,A0A7I2V446,Q6ZWJ8,A0A087X1L3	KCP	kielin cysteine rich BMP regulator [Source:HGNC Symbol%3BAcc:HGNC:17585]	1.02333	3.55228
ENSG00000184489	-3.42391192852356	0.000153074	0.074652	down	8:+:141391995-141432454	ENSG00000184489	11156	O75365,E5RGR3,E5RFQ4	PTP4A3	protein tyrosine phosphatase 4A3 [Source:HGNC Symbol%3BAcc:HGNC:9636]	0.17102	1.81835
ENSG00000156804	1.67556	0.000153714	0.074652	up	8:-:123497889-123541206	ENSG00000156804	114907	I6L984,Q0VAQ6,Q498Y9,Q969P5,A0A024R9F3	FBXO32	F-box protein 32 [Source:HGNC Symbol%3BAcc:HGNC:16731]	8.58073	2.66116
ENSG00000162591	-2.17529429545864	0.000158215	0.074652	down	1:-:3487951-3611508	ENSG00000162591	1953	H7C5N9,H7C557,O75095	MEGF6	multiple EGF like domains 6 [Source:HGNC Symbol%3BAcc:HGNC:3232]	0.57393	2.56818
ENSG00000124107	1.75305	0.000162613	0.074652	up	20:-:45252239-45254564	ENSG00000124107	6590	P03973,Q6LDI0	SLPI	secretory leukocyte peptidase inhibitor [Source:HGNC Symbol%3BAcc:HGNC:11092]	84.5382	24.847
ENSG00000106366	-1.49090922651379	0.000171198	0.0771104	down	7:+:101127104-101139247	ENSG00000106366	5054	P05121,A0A024QYT5	SERPINE1	serpin family E member 1 [Source:HGNC Symbol%3BAcc:HGNC:8583]	13.2039	36.7666
ENSG00000172638	-3.26981189424293	0.000181855	0.0803936	down	11:-:65866441-65873592	ENSG00000172638	30008	E9PKA3,E9PI47,E9PNB8,E9PRU1,H0YCB5,E9PSC1,H0YEU0,E9PRQ8,H0YCR9,Q6FH22,O95967,H0YET5,A0A024R5G1	EFEMP2	EGF containing fibulin extracellular matrix protein 2 [Source:HGNC Symbol%3BAcc:HGNC:3219]	0.14039	1.34146
ENSG00000265735	-Inf	0.000199871	0.0867513	down	9:+:9442060-9442380	ENSG00000265735	6031	-	RN7SL5P	RNA%2C 7SL%2C cytoplasmic 5%2C pseudogene [Source:HGNC Symbol%3BAcc:HGNC:10040]	0	6.76623
ENSG00000163283	1.86061	0.000210385	0.0896839	up	2:+:232378724-232382889	ENSG00000163283	250	P05187	ALPP	alkaline phosphatase%2C placental [Source:HGNC Symbol%3BAcc:HGNC:439]	12.6982	3.46405
ENSG00000143631	1.74496	0.000231769	0.0963316	up	1:-:152302165-152325239	ENSG00000143631	2312	I0B0K6,Q15206,Q03839,I0B0K7,I0B0K3,Q03837,I0B0K8,Q03838,I0B0K4,I0B0K5,Q16824,L8E7P6,P20930,P11362,Q4JFL9	FLG	filaggrin [Source:HGNC Symbol%3BAcc:HGNC:3748]	3.56831	1.05468
ENSG00000137501	2.79534	0.00023405	0.0963316	up	11:-:85694224-85811159	ENSG00000137501	54843	E9PPL3,E9PIB5,E9PRW5,E9PQL8,E9PS39,A0A0U1RQP0,A0A0U1RRJ3,A0A024R5N9,E9PS29,A0A0U1RR07,E9PK22,A0A0U1RQH1,A0A1Y8EH08,Q9HCH5	SYTL2	synaptotagmin like 2 [Source:HGNC Symbol%3BAcc:HGNC:15585]	0.9422	0.13446
ENSG00000165181	1.62815	0.000249944	0.10113	up	9:-:111686171-111795008	ENSG00000165181	158401	Q5VXU9,A6PVK7	SHOC1	shortage in chiasmata 1 [Source:HGNC Symbol%3BAcc:HGNC:26535]	9.46641	3.03394
ENSG00000111674	-1.58578205142794	0.000260815	0.102135	down	12:+:6913745-6923698	ENSG00000111674	2026	U3KQQ1,F5H0C8,F5H1C3,P09104,U3KQP4,Q6FHV6	ENO2	enolase 2 [Source:HGNC Symbol%3BAcc:HGNC:3353]	5.3095	15.7893
ENSG00000110871	-1.9350311972835	0.000263178	0.102135	down	12:-:120503279-120534434	ENSG00000110871	84274	B4DP72,F8VVX6,F8VVD5,F8VP53,Q5HYK3,F8VVW7	COQ5	coenzyme Q5%2C methyltransferase [Source:HGNC Symbol%3BAcc:HGNC:28722]	3.10519	11.7634
ENSG00000155254	-1.34922803761193	0.000265264	0.102135	down	10:+:97713173-97718150	ENSG00000155254	83742	Q9BSK0	MARVELD1	MARVEL domain containing 1 [Source:HGNC Symbol%3BAcc:HGNC:28674]	22.9817	58.0072
ENSG00000276168	-1.49921058285453	0.000283866	0.107563	down	14:+:49586580-49586878	ENSG00000276168	6029	-	RN7SL1	RNA component of signal recognition particle 7SL1 [Source:HGNC Symbol%3BAcc:HGNC:10038]	105.794	296.287
ENSG00000166750	-1.47030483400801	0.000288495	0.107609	down	17:+:35243071-35273655	ENSG00000166750	162394	B4E128,Q08AF3,Q6IEE8	SLFN5	schlafen family member 5 [Source:HGNC Symbol%3BAcc:HGNC:28286]	3.37166	9.25532
ENSG00000166165	-1.80166305850452	0.000306254	0.112475	down	14:-:103519667-103522833	ENSG00000166165	1152	H0YJG0,H0YJJ7,G3V4N7,G3V2I1,V9HWH2,H0YJK0,A0A0S2Z471,P12277,G3V461	CKB	creatine kinase B [Source:HGNC Symbol%3BAcc:HGNC:1991]	4.39826	15.1907
ENSG00000274173	2.09041	0.000312729	0.112532	up	20:+:24931840-24932983	ENSG00000274173	-	-	-	novel transcript	19.5377	4.54506
ENSG00000213390	-1.7084682301768	0.000315837	0.112532	down	10:-:97222173-97292673	ENSG00000213390	84986	A0A2X0U4I8,R4GMS4,R4GNI4,Q14CB8	ARHGAP19	Rho GTPase activating protein 19 [Source:HGNC Symbol%3BAcc:HGNC:23724]	2.22168	7.19323
ENSG00000182809	-1.45409295749301	0.000348844	0.12069	down	14:+:105472962-105480162	ENSG00000182809	1397	H0YHD8,P52943,H0YFA4	CRIP2	cysteine rich protein 2 [Source:HGNC Symbol%3BAcc:HGNC:2361]	8.53473	23.1663
ENSG00000152137	1.80373	0.000382858	0.130565	up	12:+:119171555-119224855	ENSG00000152137	26353	A0A6Q8PHK6,A0A6Q8PGX5,Q9UJY1,A0A6Q8PGM6,A0A6Q8PHR2,A0A6Q8PF95,A0A6Q8PHB1,H0YG30	HSPB8	heat shock protein family B (small) member 8 [Source:HGNC Symbol%3BAcc:HGNC:30171]	9.52107	2.70179
ENSG00000141526	-1.34622759051726	0.000392444	0.13195	down	17:+:82217934-82261129	ENSG00000141526	9123	J3QQS9,J3QQV2,J3QRA0,J3QRP8,J3KTM6,J3KTI8,J3QSC3,A0A024R8U1,O15427	SLC16A3	solute carrier family 16 member 3 [Source:HGNC Symbol%3BAcc:HGNC:10924]	6.61741	16.668
ENSG00000113763	-1.83711665807776	0.000402413	0.133422	down	5:+:176810519-176880898	ENSG00000113763	90249	Q6ZN44,H0Y8R2,Q08E75,H0Y9G2,Q05BS3	UNC5A	unc-5 netrin receptor A [Source:HGNC Symbol%3BAcc:HGNC:12567]	2.03296	7.19611
ENSG00000275708	3.73394	0.00041276	0.134978	up	21:+:8208473-8208652	ENSG00000275708	100500862	-	MIR3648-1	microRNA 3648-1 [Source:HGNC Symbol%3BAcc:HGNC:38941]	24.554	1.82825
ENSG00000275895	2.11019	0.000423094	0.136488	up	21:-:6484623-6499261	ENSG00000275895	102724594	P0DN76,A0A1B0GW87	U2AF1L5	U2 small nuclear RNA auxiliary factor 1 like 5 [Source:HGNC Symbol%3BAcc:HGNC:51830]	1.80575	0.41435
ENSG00000185885	-3.02094726154529	0.000435078	0.137066	down	11:+:310041-315272	ENSG00000185885	8519	A0A7P0T8C2,A0A7P0Z452,A0A024R210,A0A7P0T9N0,A0A7P0TAF0,A0A7P0TB03,A0A7P0T8E0,A0A7P0TA40,A0A7P0TAW0,P13164,A0A7P0TAH2,A0A7P0T921	IFITM1	interferon induced transmembrane protein 1 [Source:HGNC Symbol%3BAcc:HGNC:5412]	0.53058	4.26665
ENSG00000158545	-1.40562702441404	0.000436369	0.137066	down	16:+:88570403-88631964	ENSG00000158545	124245	H3BRH3,H3BPD0,Q86VM9,H3BP01,E7ERS3,H3BRN6	ZC3H18	zinc finger CCCH-type containing 18 [Source:HGNC Symbol%3BAcc:HGNC:25091]	4.70759	12.3559
ENSG00000275215	4.51155	0.000500979	0.153776	up	21:+:8395607-8395759	ENSG00000275215	109910381	-	RNA5-8SN3	RNA%2C 5.8S ribosomal N3 [Source:HGNC Symbol%3BAcc:HGNC:53525]	19.8083	0.86035
ENSG00000228589	-2.17610034541399	0.00050611	0.153776	down	1:-:28095742-28096422	ENSG00000228589	653566	-	SPCS2P4	signal peptidase complex subunit 2 pseudogene 4 [Source:HGNC Symbol%3BAcc:HGNC:45237]	5.65561	25.3217
ENSG00000172058	-3.0883650229054	0.000515337	0.153776	down	5:+:70900669-70918530	ENSG00000172058	8293	E5RIQ9,D6RCL9,O75920,E5RIX6,D6RC90,E5RHJ0,D6RC42	SERF1A	small EDRK-rich factor 1A [Source:HGNC Symbol%3BAcc:HGNC:10755]	0.2508	2.11329
ENSG00000139318	-2.86859488955093	0.000527181	0.155369	down	12:-:89347235-89352501	ENSG00000139318	1848	F8VW29,A0A024RBC1,F8VZA4,Q689E8,Q16828,B5BU29	DUSP6	dual specificity phosphatase 6 [Source:HGNC Symbol%3BAcc:HGNC:3072]	0.27814	2.01254
ENSG00000268043	1.52341	0.000546861	0.159203	up	1:+:146938744-146996202	ENSG00000268043	149013	A0A087WUW2,A0A087X0J8,H7BZX4,A0A087WY24,Q5TAG4,A0A075B764,A0A087WW93	NBPF12	NBPF member 12 [Source:HGNC Symbol%3BAcc:HGNC:24297]	8.48276	2.92339
ENSG00000274615	4.09651	0.000575772	0.163629	up	17:+:38078262-38124770	ENSG00000274615	-	-	-	aminopeptidase puromycin sensitive (NPEPPS) pseudogene	2.62269	0.15189
ENSG00000280193	4.09651	0.000575772	0.163629	up	8:+:81696368-81698694	ENSG00000280193	-	-	-	TEC	1.46519	0.08485
ENSG00000137628	-1.58798785426918	0.000583848	0.163972	down	4:-:168216291-168318883	ENSG00000137628	55601	Q9H616,Q6B0F7,D6R944,H0Y9B2,A0A7P0T9W8,A0A3G9HN97,H0Y8Z7,A0A7P0TAZ7,A0A7P0T8Y0,Q8IY21	DDX60	DExD/H-box helicase 60 [Source:HGNC Symbol%3BAcc:HGNC:25942]	0.94324	2.80929
ENSG00000196975	-1.38893845113287	0.00061136	0.169702	down	2:+:69644425-69827112	ENSG00000196975	307	B4E1S2,Q6LES2,Q6P452,A0A0U1RRE7,P09525,A0A1Y8EKW3	ANXA4	annexin A4 [Source:HGNC Symbol%3BAcc:HGNC:542]	3.35104	8.69427
ENSG00000167291	-1.40280408980745	0.000627776	0.172256	down	17:-:79932343-80035872	ENSG00000167291	125058	I3L0U9,Q8TBP0,I3L4T6,I3L235,I3L0V9,I3L4U4	TBC1D16	TBC1 domain family member 16 [Source:HGNC Symbol%3BAcc:HGNC:28356]	2.94455	7.71342
ENSG00000167680	-1.27532729732753	0.000652224	0.176914	down	19:-:4542593-4581776	ENSG00000167680	10501	Q9H3T3,A0A7I2V374,Q9BXR8	SEMA6B	semaphorin 6B [Source:HGNC Symbol%3BAcc:HGNC:10739]	15.0809	36.1644
ENSG00000143155	-1.37430907645459	0.000659573	0.176914	down	1:+:168178962-168202109	ENSG00000143155	261726	O75663	TIPRL	TOR signaling pathway regulator [Source:HGNC Symbol%3BAcc:HGNC:30231]	12.0491	30.946
ENSG00000059804	-1.34544633207978	0.000668505	0.177317	down	12:-:7919230-7936187	ENSG00000059804	6515	F5GYR5,F5GYX0,P11169	SLC2A3	solute carrier family 2 member 3 [Source:HGNC Symbol%3BAcc:HGNC:11007]	7.34245	18.4843
ENSG00000186007	-4.46573210421818	0.000684853	0.179657	down	1:-:205381378-205455954	ENSG00000186007	93273	Q68G75	LEMD1	LEM domain containing 1 [Source:HGNC Symbol%3BAcc:HGNC:18725]	0.1213	2.65544
ENSG00000171401	-1.65837718216058	0.00071277	0.181465	down	17:-:41500981-41505705	ENSG00000171401	3860	K7EMJ2,K7ERE3,K7EQH6,A1A4E9,K7EMD9,P13646	KRT13	keratin 13 [Source:HGNC Symbol%3BAcc:HGNC:6415]	4.11822	12.8787
ENSG00000196372	-1.51545144247837	0.000717626	0.181465	down	10:-:5638867-5666595	ENSG00000196372	79754	Q8WXK3	ASB13	ankyrin repeat and SOCS box containing 13 [Source:HGNC Symbol%3BAcc:HGNC:19765]	6.53885	18.5199
ENSG00000125148	-1.15933583767301	0.000718639	0.181465	down	16:+:56608584-56609497	ENSG00000125148	4502	H3BSP9,P02795	MT2A	metallothionein 2A [Source:HGNC Symbol%3BAcc:HGNC:7406]	300.566	665.083
ENSG00000179085	-1.80240641773365	0.00072215	0.181465	down	1:-:155139891-155140595	ENSG00000179085	54344	Q6P184,Q9P2X0,Q3SX58,Q86TM7	DPM3	dolichyl-phosphate mannosyltransferase subunit 3%2C regulatory [Source:HGNC Symbol%3BAcc:HGNC:3007]	12.8917	44.5482
ENSG00000203392	-2.88076960349703	0.000750523	0.18663	down	15:+:75678548-75680752	ENSG00000203392	-	-	-	novel transcript%2C antisense to CSPG4	0.42952	3.13414
ENSG00000101255	-1.32859061423881	0.000760104	0.187064	down	20:+:362835-397559	ENSG00000101255	57761	J3KR25,B0QYQ2,A0A087WTX3,Q96RU7	TRIB3	tribbles pseudokinase 3 [Source:HGNC Symbol%3BAcc:HGNC:16228]	13.8326	34.4184
ENSG00000185201	-2.31577551900847	0.000785082	0.19124	down	11:+:303655-309397	ENSG00000185201	10581	Q6IBB0,A0A7P0TB81,A0A7P0TA08,R4GNC9,E9PQN9,A0A7P0TAK5,H0YCL2,A0A7P0T9Q3,A0A7P0T953,A0A7P0T856,Q01629	IFITM2	interferon induced transmembrane protein 2 [Source:HGNC Symbol%3BAcc:HGNC:5413]	1.71778	8.47279
ENSG00000137648	-1.47082651003643	0.000820331	0.197807	down	11:+:118077012-118121890	ENSG00000137648	56649	E5RIH1,E5RJR8,Q9NRS4,G3V124,H0YAX8,H0YBM5,A0A087WTU6,E7ESG9	TMPRSS4	transmembrane serine protease 4 [Source:HGNC Symbol%3BAcc:HGNC:11878]	2.22141	6.10005
ENSG00000170835	-1.65308288249107	0.000839554	0.199974	down	9:+:133061981-133071861	ENSG00000170835	1056	Q14018,P19835	CEL	carboxyl ester lipase [Source:HGNC Symbol%3BAcc:HGNC:1848]	4.82624	15.0376
ENSG00000102878	-2.21359233948768	0.000846069	0.199974	down	16:+:67164681-67169945	ENSG00000102878	3299	H0YC14,E7EWW4,H0YAR7,H0YAU2,H0YC39,E5RJV4,H0YBG9,H0YBT7,E5RHY0,H0YBS6,Q9ULV5,E5RK26,E5RG51	HSF4	heat shock transcription factor 4 [Source:HGNC Symbol%3BAcc:HGNC:5227]	0.79065	3.63314
ENSG00000172992	-1.45313535151932	0.000867623	0.203058	down	17:-:45023340-45061109	ENSG00000172992	79877	Q8WVC6,K7ESP4	DCAKD	dephospho-CoA kinase domain containing [Source:HGNC Symbol%3BAcc:HGNC:26238]	8.17641	22.179
ENSG00000107331	-1.26890138929577	0.000882018	0.204423	down	9:-:137007234-137028922	ENSG00000107331	20	A0A096LP90,A0A087WXK5,E9PGB2,J3QSS3,Q13039,Q6P2G5,H0Y8E3,Q96HC2,H0Y8C9,H7C5M6,H0Y8D6,Q9BZC7,Q08EJ9	ABCA2	ATP binding cassette subfamily A member 2 [Source:HGNC Symbol%3BAcc:HGNC:32]	5.21813	12.4576
ENSG00000140451	-1.47975598174845	0.000976461	0.222178	down	15:-:64815632-64825668	ENSG00000140451	80119	Q9Y645,Q9H611	PIF1	PIF1 5'-to-3' DNA helicase [Source:HGNC Symbol%3BAcc:HGNC:26220]	4.23095	11.6904
ENSG00000094916	-1.20674118590731	0.000977239	0.222178	down	12:-:54230942-54280133	ENSG00000094916	23468	V9HWG0,Q6I9T7,P45973,F8VNY3	CBX5	chromobox 5 [Source:HGNC Symbol%3BAcc:HGNC:1555]	5.94104	13.5853
ENSG00000060558	-1.35462431511173	0.000991873	0.223377	down	19:+:3136033-3163749	ENSG00000060558	2769	K7EP74,P30679	GNA15	G protein subunit alpha 15 [Source:HGNC Symbol%3BAcc:HGNC:4383]	12.3617	31.3187
ENSG00000185361	-1.43229749794422	0.00102693	0.227917	down	19:+:4639516-4655568	ENSG00000185361	126282	Q8WVP5	TNFAIP8L1	TNF alpha induced protein 8 like 1 [Source:HGNC Symbol%3BAcc:HGNC:28279]	3.50298	9.36577
ENSG00000114779	-1.56483641432116	0.00103113	0.227917	down	3:-:51968510-51983409	ENSG00000114779	84836	F8W9U3,B4DQI4,V9HW87,Q96IU4	ABHD14B	abhydrolase domain containing 14B [Source:HGNC Symbol%3BAcc:HGNC:28235]	4.45427	13.0551
ENSG00000230937	-1.26099974397706	0.00114478	0.248438	down	1:+:209428817-209432838	ENSG00000230937	642587	-	MIR205HG	MIR205 host gene [Source:HGNC Symbol%3BAcc:HGNC:43562]	15.0365	35.7015
ENSG00000181085	-2.1278624654618	0.00123519	0.261709	down	8:+:143716340-143722458	ENSG00000181085	225689	A0A1C7CYZ1,Q8TD08	MAPK15	mitogen-activated protein kinase 15 [Source:HGNC Symbol%3BAcc:HGNC:24667]	1.1036	4.77865
ENSG00000134057	-1.1306886334827	0.00124249	0.261709	down	5:+:69167135-69178245	ENSG00000134057	891	H0YA62,E9PC90,H0Y9U8,D6RHI0,P14635	CCNB1	cyclin B1 [Source:HGNC Symbol%3BAcc:HGNC:1579]	65.682	142.482
ENSG00000205426	3.07859	0.00124978	0.261709	up	12:-:52285913-52291534	ENSG00000205426	3887	Q14533,A0A087X106	KRT81	keratin 81 [Source:HGNC Symbol%3BAcc:HGNC:6458]	2.61851	0.30708
ENSG00000149527	-2.07984095059886	0.00133984	0.27573	down	1:+:2425980-2505532	ENSG00000149527	9651	B9DI82,A2VCM4,O75038,V9GY64	PLCH2	phospholipase C eta 2 [Source:HGNC Symbol%3BAcc:HGNC:29037]	0.32711	1.37005
ENSG00000175832	-1.60715185880541	0.00142	0.289729	down	17:-:43527844-43579620	ENSG00000175832	2118	B7Z5F4,D3DX44,P43268,K7EMW0	ETV4	ETS variant transcription factor 4 [Source:HGNC Symbol%3BAcc:HGNC:3493]	3.08958	9.32486
ENSG00000205420	-1.16003925009298	0.00143545	0.290227	down	12:-:52487176-52493257	ENSG00000205420	3853	A0A0S2Z427,A0A0S2Z428,P02538	KRT6A	keratin 6A [Source:HGNC Symbol%3BAcc:HGNC:6443]	32.7778	72.5652
ENSG00000270504	-2.0200851790333	0.00144834	0.290227	down	6:+:3751111-3753871	ENSG00000270504	-	-	-	novel transcript%2C antisense to PXDC1	1.41782	5.69731
ENSG00000117305	-1.83170878504614	0.00147931	0.290227	down	1:-:23801885-23838620	ENSG00000117305	3155	H0Y2L7,B1AK13,G8FGB4,P35914,L8EC54	HMGCL	3-hydroxy-3-methylglutaryl-CoA lyase [Source:HGNC Symbol%3BAcc:HGNC:5005]	1.05456	3.71887
ENSG00000137331	-1.48003994090207	0.00148323	0.290227	down	6:-:30743199-30744548	ENSG00000137331	8870	Q5ST79,P46695,Q5ST77	IER3	immediate early response 3 [Source:HGNC Symbol%3BAcc:HGNC:5392]	12.0665	33.3473
ENSG00000112715	-1.36057735816611	0.00149775	0.290685	down	6:+:43770184-43786487	ENSG00000112715	7422	A0A0A0MR43,H0YBI8,A0A5F9ZH41,H0YBZ0,A0A0A0MTB2,A2A2V4,A0A0A0MSH5,A0A0A0MSI7,H3BLW8,A0A0A0MSH7,P15692,A0A0A0MRQ4,J3KPA4,Q96FD9	VEGFA	vascular endothelial growth factor A [Source:HGNC Symbol%3BAcc:HGNC:12680]	1.83759	4.67483
ENSG00000173546	-2.46298149320215	0.00153761	0.293821	down	15:-:75674322-75712848	ENSG00000173546	1464	A2VCL1,Q6UVK1,L8E9X8	CSPG4	chondroitin sulfate proteoglycan 4 [Source:HGNC Symbol%3BAcc:HGNC:2466]	0.19041	1.04005
ENSG00000280385	1.66785	0.00153853	0.293821	up	11:+:90193614-90198120	ENSG00000280385	-	-	-	novel transcript	6.27606	1.95684
ENSG00000182796	-1.80889219394622	0.00158595	0.300474	down	12:+:55829608-55836246	ENSG00000182796	440104	-	TMEM198B	transmembrane protein 198B (pseudogene) [Source:HGNC Symbol%3BAcc:HGNC:43629]	1.39924	4.85696
ENSG00000213859	-1.40884704067653	0.00170425	0.317929	down	17:+:7351889-7354944	ENSG00000213859	147040	A0A158RFT7,Q693B1,A0A2U3TZI5	KCTD11	potassium channel tetramerization domain containing 11 [Source:HGNC Symbol%3BAcc:HGNC:21302]	6.59073	17.3373
ENSG00000203668	1.28704	0.00171803	0.317929	up	1:-:241628851-241640369	ENSG00000203668	1122	P26374,A0A1B0GVX9,A0A1B0GUK6,A0A1B0GVA4	CHML	CHM like Rab escort protein [Source:HGNC Symbol%3BAcc:HGNC:1941]	11.0887	4.50175
ENSG00000142102	-1.37981659658274	0.00175584	0.322427	down	11:+:289126-296107	ENSG00000142102	80162	Q32M88,H0YCL6,B8ZZ60,E7EMA9,H3BM00	PGGHG	protein-glucosylgalactosylhydroxylysine glucosidase [Source:HGNC Symbol%3BAcc:HGNC:26210]	4.25399	10.9674
ENSG00000079337	-2.13615043678739	0.00183473	0.333294	down	12:-:47734363-47771040	ENSG00000079337	10411	F8VVJ6,H0YHS2,O95398,F8VXK1,F8W0N0,H0YIP6,F8VRX1,Q569L6	RAPGEF3	Rap guanine nucleotide exchange factor 3 [Source:HGNC Symbol%3BAcc:HGNC:16629]	0.2347	1.0221
ENSG00000131746	-1.35573092042793	0.00184956	0.333294	down	17:-:40475828-40501623	ENSG00000131746	84951	L8E9G9,Q6PJP3,Q8IZW8,L0R5F6,J3QLA4	TNS4	tensin 4 [Source:HGNC Symbol%3BAcc:HGNC:24352]	4.97544	12.615
ENSG00000109321	-1.80724056807506	0.00187738	0.333294	down	4:+:74445136-74455005	ENSG00000109321	374	D6RFX5,P15514	AREG	amphiregulin [Source:HGNC Symbol%3BAcc:HGNC:651]	3.53762	12.2655
ENSG00000115266	-1.63464253336822	0.00188364	0.333294	down	19:+:1446302-1473244	ENSG00000115266	10297	A0A0C4DGQ0,Q9UNL8,K7ELQ3,B5MDS5,Q9BV35,Q9UJX6,O95996,K7ERC5,K7EN62,P02655	APC2	APC regulator of WNT signaling pathway 2 [Source:HGNC Symbol%3BAcc:HGNC:24036]	0.71459	2.19824
ENSG00000167930	-1.24286393842866	0.00188483	0.333294	down	16:+:234521-272183	ENSG00000167930	83986	H7C2U8,C9JP72,Q9H0X4,C9JJN3,C9J8V3,C9K0C5,H7C3L6,C9J1M4,B4DGG1,C9J3Y6,C9JTF7,C9JR71,C9IYB9	FAM234A	family with sequence similarity 234 member A [Source:HGNC Symbol%3BAcc:HGNC:14163]	6.93992	16.2718
ENSG00000197847	1.79358	0.00205246	0.3533	up	11:+:65213840-65242757	ENSG00000197847	440044	A6NK97	SLC22A20P	solute carrier family 22 member 20%2C pseudogene [Source:HGNC Symbol%3BAcc:HGNC:29867]	5.08852	1.45415
ENSG00000130402	-1.05198759848667	0.00205367	0.3533	down	19:+:38647649-38731589	ENSG00000130402	81	K7EP19,A0A0S2Z3G9,A0A0S2Z3G1,Q96BG6,F5GXS2,A0A0S2Z3X3,H7C144,O43707,A0A0S2Z3C0	ACTN4	actinin alpha 4 [Source:HGNC Symbol%3BAcc:HGNC:166]	70.8657	145.565
ENSG00000142910	-1.07639910101799	0.00205966	0.3533	down	1:+:31576485-31587686	ENSG00000142910	64129	Q9GZM7,F6SDV2	TINAGL1	tubulointerstitial nephritis antigen like 1 [Source:HGNC Symbol%3BAcc:HGNC:19168]	31.7547	66.3405
ENSG00000262766	Inf	0.00208322	0.3533	up	16:+:31118078-31118747	ENSG00000262766	-	-	-	novel transcript	2.67439	0
ENSG00000225138	-1.90991594915654	0.00208677	0.3533	down	5:+:473236-480884	ENSG00000225138	100288152	-	SLC9A3-AS1	SLC9A3 antisense RNA 1 [Source:HGNC Symbol%3BAcc:HGNC:40550]	0.9342	3.47796
ENSG00000129151	2.28648	0.00216352	0.359023	up	11:+:27040725-27127809	ENSG00000129151	8424	Q1KLS6,E9PKC9,Q1KLT3,O75936	BBOX1	gamma-butyrobetaine hydroxylase 1 [Source:HGNC Symbol%3BAcc:HGNC:964]	3.94618	0.80134
ENSG00000128510	1.32579	0.00223769	0.3684	up	7:+:130293134-130324180	ENSG00000128510	51200	A4D1M3,C9J7D6,B7Z5J4,C9J3P4,C9J6N7,Q9UI42	CPA4	carboxypeptidase A4 [Source:HGNC Symbol%3BAcc:HGNC:15740]	15.9044	6.28571
ENSG00000186480	-1.1578068687298	0.00236853	0.387271	down	7:+:155297776-155310235	ENSG00000186480	3638	C9JSG8,A0A2Z2EKN2,F5H6P3,A4D2M9,A0A024RD68,O15503,H7C5L3	INSIG1	insulin induced gene 1 [Source:HGNC Symbol%3BAcc:HGNC:6083]	17.2291	38.0837
ENSG00000233024	2.42135	0.00244926	0.395816	up	16:-:18358086-18379331	ENSG00000233024	105376752	Q9NRE7,A0A0B4J1W7,H0YF59	NPIPA9	nuclear pore complex interacting protein family%2C member A9 [Source:HGNC Symbol%3BAcc:HGNC:41984]	2.5839	0.47788
ENSG00000228544	3.09651	0.00245939	0.395816	up	9:-:136803927-136808848	ENSG00000228544	100131193	-	CCDC183-AS1	CCDC183 antisense RNA 1 [Source:HGNC Symbol%3BAcc:HGNC:44105]	1.66712	0.19309
ENSG00000131558	-1.19935779744353	0.00247053	0.395816	down	7:+:133253073-134066589	ENSG00000131558	60412	Q6PJ82,Q6NX51,Q8TAR2,Q96A65	EXOC4	exocyst complex component 4 [Source:HGNC Symbol%3BAcc:HGNC:30389]	4.86145	11.0599
ENSG00000165171	-2.17684427109483	0.00252602	0.402008	down	7:-:73834590-73842516	ENSG00000165171	155368	B4DWM3,Q8N6F8	METTL27	methyltransferase like 27 [Source:HGNC Symbol%3BAcc:HGNC:19068]	1.61113	7.21718
ENSG00000068489	-1.12850943464438	0.00259489	0.410233	down	17:+:59155732-59206709	ENSG00000068489	55771	J3QR53,D2SNZ4,J3QKY4,J3QQS2,Q96HE9,J3QRV0	PRR11	proline rich 11 [Source:HGNC Symbol%3BAcc:HGNC:25619]	10.8243	23.4454
ENSG00000174125	2.99267	0.00261949	0.411184	up	4:-:38790677-38856817	ENSG00000174125	7096	D6RA99,D1CS34,D1CS42,Q5FWG5,Q6FI64,D1CS44,D6RAP2,D1CS35,D1CS43,D6RF68,D1CS38,D6RCE8,Q15399,D1CS36	TLR1	toll like receptor 1 [Source:HGNC Symbol%3BAcc:HGNC:11847]	0.9324	0.11605
ENSG00000174939	-2.06555256366645	0.00263536	0.411184	down	16:+:29900375-29919864	ENSG00000174939	253982	I3L2Y2,I3L2A5,Q5U4P2,I6L9B0	ASPHD1	aspartate beta-hydroxylase domain containing 1 [Source:HGNC Symbol%3BAcc:HGNC:27380]	1.25622	5.20956
ENSG00000232987	-Inf	0.00269997	0.412448	down	11:+:1991096-1993670	ENSG00000232987	104355220	-	LINC01219	long intergenic non-protein coding RNA 1219 [Source:HGNC Symbol%3BAcc:HGNC:49653]	0	1.42615
ENSG00000112984	-1.09055397966607	0.00272605	0.412448	down	5:+:138178719-138187723	ENSG00000112984	10112	H0YAC9,D6R9E4,D6RBN1,O95235	KIF20A	kinesin family member 20A [Source:HGNC Symbol%3BAcc:HGNC:9787]	25.3736	53.5318
ENSG00000272512	1.72514	0.00272756	0.412448	up	1:-:995966-998051	ENSG00000272512	-	-	-	novel transcript	9.8976	2.96587
ENSG00000134824	-2.23328601821781	0.00272984	0.412448	down	11:+:61792980-61867354	ENSG00000134824	9415	F5H622,F5GZ92,F5GZU2,O95864,L8E950,E5RGZ5,E5RHL3,E5RGD8	FADS2	fatty acid desaturase 2 [Source:HGNC Symbol%3BAcc:HGNC:3575]	0.19146	0.89186
ENSG00000171298	-1.09087922205131	0.00276623	0.415318	down	17:+:80101556-80119881	ENSG00000171298	2548	A0A024R8Q1,I3L2V9,I3L0S5,P10253,I3L3L3	GAA	alpha glucosidase [Source:HGNC Symbol%3BAcc:HGNC:4065]	18.317	38.653
ENSG00000169067	3.3051	0.00279903	0.417615	up	5:-:57480018-57482811	ENSG00000169067	345651	Q562R1	ACTBL2	actin beta like 2 [Source:HGNC Symbol%3BAcc:HGNC:17780]	1.1751	0.11778
ENSG00000187098	1.65181	0.00288689	0.428049	up	3:+:69739464-69968336	ENSG00000187098	4286	A0A087WXU1,Q8TF70,A0A0A7NWS7,C9J845,E9PKJ8,C9JBI8,A0A0H3W5T2,C9K0S7,O75030	MITF	melanocyte inducing transcription factor [Source:HGNC Symbol%3BAcc:HGNC:7105]	3.24038	1.02163
ENSG00000114270	-1.08936759814142	0.00304522	0.448738	down	3:-:48564073-48595329	ENSG00000114270	1294	C9JBL3,B0LXL0,A9Z119,Q02388	COL7A1	collagen type VII alpha 1 chain [Source:HGNC Symbol%3BAcc:HGNC:2214]	7.90582	16.6656
ENSG00000157456	-1.16682262593355	0.00312579	0.457785	down	15:+:59105126-59125045	ENSG00000157456	9133	H1UBN3,H0YMP3,O95067	CCNB2	cyclin B2 [Source:HGNC Symbol%3BAcc:HGNC:1580]	17.3156	38.5148
ENSG00000171310	-1.29580710277587	0.0032037	0.466334	down	12:+:104455295-104762014	ENSG00000171310	50515	F8VXK7,A0A024RBL0,Q9NPF2,F8VXK3,F8VRG6	CHST11	carbohydrate sulfotransferase 11 [Source:HGNC Symbol%3BAcc:HGNC:17422]	3.61794	8.79993
ENSG00000080573	-2.04099320374705	0.00322772	0.466983	down	19:-:9959561-10010504	ENSG00000080573	50509	P25940	COL5A3	collagen type V alpha 3 chain [Source:HGNC Symbol%3BAcc:HGNC:14864]	0.41888	1.70777
ENSG00000105429	-1.15846333707282	0.00325023	0.467406	down	19:+:42325609-42378769	ENSG00000105429	1954	M0R0Q0,Q7Z7M0,Q05BT0,F5GZG7,M0QZL2	MEGF8	multiple EGF like domains 8 [Source:HGNC Symbol%3BAcc:HGNC:3233]	4.29735	9.5033
ENSG00000105048	-1.16246927401937	0.00329777	0.470745	down	19:-:55132698-55149206	ENSG00000105048	7138	A0A024R4S3,Q05DL6,K7ELB0,K7EKM3,K7EKB5,M0QY38,Q56R93,Q56R94,K7EQL4,M0QZY5,M0QX01,P13805,M0QZU8,Q3B759	TNNT1	troponin T1%2C slow skeletal type [Source:HGNC Symbol%3BAcc:HGNC:11948]	22.2282	49.2929
ENSG00000147883	1.44949	0.00331288	0.470745	up	9:-:22002903-22009305	ENSG00000147883	1030	Q5ZEY8,Q8NIA6,K7PPU3,P42772	CDKN2B	cyclin dependent kinase inhibitor 2B [Source:HGNC Symbol%3BAcc:HGNC:1788]	8.61845	3.12631
ENSG00000196611	-1.5566627590777	0.00337885	0.477277	down	11:-:102789401-102798160	ENSG00000196611	4312	Q96DZ4,L8EC95,P03956,A5GZ69	MMP1	matrix metallopeptidase 1 [Source:HGNC Symbol%3BAcc:HGNC:7155]	3.27455	9.54323
ENSG00000005448	-1.27284041595384	0.00342666	0.47837	down	2:+:74421678-74425755	ENSG00000005448	84058	Q9H977	WDR54	WD repeat domain 54 [Source:HGNC Symbol%3BAcc:HGNC:25770]	8.8111	21.0928
ENSG00000130598	-3.27504854260907	0.00345865	0.480029	down	11:+:1838981-1841680	ENSG00000130598	7136	A0A024RCB0,P48788,A0A087WXS0	TNNI2	troponin I2%2C fast skeletal type [Source:HGNC Symbol%3BAcc:HGNC:11946]	0.28963	2.7776
ENSG00000108106	-1.03692468487168	0.00353124	0.48727	down	19:-:55399745-55407788	ENSG00000108106	27338	K7EPJ1,Q16763,Q6NXQ4,K7EM75	UBE2S	ubiquitin conjugating enzyme E2 S [Source:HGNC Symbol%3BAcc:HGNC:17895]	46.5138	94.5517
ENSG00000092969	1.08708	0.00372951	0.511672	up	1:+:218345336-218444619	ENSG00000092969	7042	P61812	TGFB2	transforming growth factor beta 2 [Source:HGNC Symbol%3BAcc:HGNC:11768]	25.8713	12.0646
ENSG00000137944	-1.46304301669054	0.00381044	0.519788	down	1:-:88935773-88992953	ENSG00000137944	56267	Q6YP21,A0A0A0MRN7	KYAT3	kynurenine aminotransferase 3 [Source:HGNC Symbol%3BAcc:HGNC:33238]	5.14656	14.0565
ENSG00000057704	1.13966	0.00400553	0.542427	up	12:-:94567122-94650557	ENSG00000057704	57458	G3V207,Q9ULS5,F8VQF2	TMCC3	transmembrane and coiled-coil domain family 3 [Source:HGNC Symbol%3BAcc:HGNC:29199]	15.9592	7.17599
ENSG00000109063	1.73655	0.00402185	0.542427	up	17:-:10628526-10657309	ENSG00000109063	4621	P11055	MYH3	myosin heavy chain 3 [Source:HGNC Symbol%3BAcc:HGNC:7573]	2.61661	0.77791
ENSG00000120738	-1.26279999688755	0.00438682	0.58179	down	5:+:138465479-138469303	ENSG00000120738	1958	Q546S1,P18146	EGR1	early growth response 1 [Source:HGNC Symbol%3BAcc:HGNC:3238]	7.24577	17.2253
ENSG00000163453	-1.15374224638694	0.00455716	0.598864	down	4:-:57030773-57110385	ENSG00000163453	3490	A0A024RDA6,Q16270	IGFBP7	insulin like growth factor binding protein 7 [Source:HGNC Symbol%3BAcc:HGNC:5476]	20.2829	44.7078
ENSG00000204388	1.09485	0.00456574	0.598864	up	6:+:31827738-31830254	ENSG00000204388	3304	A8K5I0,A0A0G2JIW1,P0DMV9	HSPA1B	heat shock protein family A (Hsp70) member 1B [Source:HGNC Symbol%3BAcc:HGNC:5233]	48.9909	22.7235
ENSG00000184545	1.967	0.00462042	0.602725	up	11:-:1554051-1572271	ENSG00000184545	1850	Q13202	DUSP8	dual specificity phosphatase 8 [Source:HGNC Symbol%3BAcc:HGNC:3074]	2.30406	0.58386
ENSG00000148985	-1.60807210031251	0.00478373	0.611101	down	11:+:3797724-3826371	ENSG00000148985	27315	B7Z2X5,A8MZF5,A0A024RCD5,A0A0A0MS75,H0YDQ4,Q9UHJ9,E9PQ19,A8MYS5,A0A0S2Z568,H0YDC6,E9PKT0,H0YCQ4,E9PRZ2,H0YDJ5,H0YEE9	PGAP2	post-GPI attachment to proteins 2 [Source:HGNC Symbol%3BAcc:HGNC:17893]	1.82541	5.51291
ENSG00000257475	Inf	0.00478498	0.611101	up	12:+:53012104-53013921	ENSG00000257475	-	-	-	novel transcript	2.23813	0
ENSG00000134352	1.06129	0.00480655	0.611101	up	5:-:55935095-55995022	ENSG00000134352	3572	Q17RA0,A0A494BZU0,Q5FC03,Q5FC06,Q5FC07,A0A0A0N0L5,D6RH03,Q5FC05,Q5FC02,A0A0A0N0L2,P40189	IL6ST	interleukin 6 signal transducer [Source:HGNC Symbol%3BAcc:HGNC:6021]	14.7721	7.01302
ENSG00000130363	-1.45528531678307	0.00482357	0.611101	down	6:-:158972871-159000202	ENSG00000130363	83861	A0A0C4DFU3,Q86UC2,A0A0C4DG29	RSPH3	radial spoke head 3 [Source:HGNC Symbol%3BAcc:HGNC:21054]	1.58423	4.30373
ENSG00000232931	1.40806	0.00483822	0.611101	up	2:-:95807052-95835003	ENSG00000232931	150759	-	LINC00342	long intergenic non-protein coding RNA 342 [Source:HGNC Symbol%3BAcc:HGNC:42470]	3.75206	1.40069
ENSG00000068078	-1.15947541088263	0.00520203	0.637966	down	4:+:1793293-1808872	ENSG00000068078	2261	A8E633,A0A5P8NAS4,X5D9H5,Q8NI16,X5D2W2,X5D2G8,F8W9L4,A0A3S5WLI4,Q96T34,Q0IJ44,A0A7I2RW32,A0A3S5XAL5,Q8NI15,Q9NRB6,Q96T35,I6LM06,A0N9W0,P22607,Q96T36	FGFR3	fibroblast growth factor receptor 3 [Source:HGNC Symbol%3BAcc:HGNC:3690]	7.09791	15.7076
ENSG00000119242	-2.09510975253874	0.00520779	0.637966	down	12:-:123918660-123972831	ENSG00000119242	80212	F5H7P8,F5H2Z7,A0A0J9YWX2,F5GXK2,F5H285,Q53HC0	CCDC92	coiled-coil domain containing 92 [Source:HGNC Symbol%3BAcc:HGNC:29563]	0.25351	1.07306
ENSG00000215630	-3.931395676567	0.00521522	0.637966	down	5:-:71197646-71208130	ENSG00000215630	118126072	-	GUSBP9	GUSB pseudogene 9 [Source:HGNC Symbol%3BAcc:HGNC:42323]	0.21623	3.26831
ENSG00000149179	-1.28525332461513	0.00522236	0.637966	down	11:+:46936689-47164385	ENSG00000149179	79096	H0YDJ0,E9PQA0,E9PQS2,H0YDE7,E9PI12,E9PI28,Q9H6J7	C11orf49	chromosome 11 open reading frame 49 [Source:HGNC Symbol%3BAcc:HGNC:28720]	2.77347	6.69676
ENSG00000166965	-1.20443833206534	0.00525175	0.637966	down	15:+:90954870-90963125	ENSG00000166965	91433	A6NED2,A0A024RC72,G3V3Q4,G3V2I3	RCCD1	RCC1 domain containing 1 [Source:HGNC Symbol%3BAcc:HGNC:30457]	5.41299	12.3581
ENSG00000072571	-1.11730620715375	0.00526472	0.637966	down	5:+:163460203-163491941	ENSG00000072571	3161	Q6PIR6,Q05D84,E5RIH2,Q6PG44,B9UCQ3,O75330,Q6NSC0,E5RI30,Q05DM0	HMMR	hyaluronan mediated motility receptor [Source:HGNC Symbol%3BAcc:HGNC:5012]	11.1761	24.0202
ENSG00000168685	1.28478	0.00541059	0.645323	up	5:+:35852695-35879603	ENSG00000168685	3575	F6IQ79,D6RDM4,D6RG28,H0YA41,D6RCR9,B8YG18,P16871,F6IQ80	IL7R	interleukin 7 receptor [Source:HGNC Symbol%3BAcc:HGNC:6024]	7.39416	3.00659
ENSG00000104899	1.45561	0.0054248	0.645323	up	19:+:2249309-2252073	ENSG00000104899	268	A0A348FVH7,P03971,A0A348FVH8	AMH	anti-Mullerian hormone [Source:HGNC Symbol%3BAcc:HGNC:464]	10.4947	3.79077
ENSG00000260992	-3.32134219488301	0.00549917	0.645323	down	13:+:99087819-99088625	ENSG00000260992	100861541	-	DOCK9-DT	DOCK9 divergent transcript [Source:HGNC Symbol%3BAcc:HGNC:43696]	0.31296	3.09919
ENSG00000130164	-0.959743389915447	0.00550947	0.645323	no	19:+:11089462-11133820	ENSG00000130164	3949	E2J5K4,J3KMZ9,E1B4S5,E1B4T0,A0A0E3MS57,A0A024R7D5,Q9UH51,A0A5B8PB45,A2SZX1,H0YM92,H0YMQ3,H0YMD1,A0A6J4DGZ0,A0A0E3KII0,P01130	LDLR	low density lipoprotein receptor [Source:HGNC Symbol%3BAcc:HGNC:6547]	27.0051	52.0353
ENSG00000179869	1.73394	0.00553633	0.645323	up	7:+:48171458-48647497	ENSG00000179869	154664	A0A0A0MT16,H7BZI9,H7C0U5,H0Y4D2,F5H7B7,L8E9N5,Q86UQ4	ABCA13	ATP binding cassette subfamily A member 13 [Source:HGNC Symbol%3BAcc:HGNC:14638]	0.81096	0.24153
ENSG00000142798	-1.00319668482795	0.00555409	0.645323	down	1:-:21822244-21937310	ENSG00000142798	3339	Q2VPA1,H0Y5A9,A0A3B3IT11,P98160,H7BYA5,O43834,A0A2R8YH07,B6EU51,A0A0U1RQT3,A0A024RAB6	HSPG2	heparan sulfate proteoglycan 2 [Source:HGNC Symbol%3BAcc:HGNC:5273]	5.86852	11.6537
ENSG00000165716	2.07633	0.00556491	0.645323	up	9:+:136712572-136724742	ENSG00000165716	138311	Q5VUD6	DIPK1B	divergent protein kinase domain 1B [Source:HGNC Symbol%3BAcc:HGNC:28290]	2.64164	0.62055
ENSG00000139289	-1.09263259698357	0.00556872	0.645323	down	12:-:76025447-76031776	ENSG00000139289	22822	A2BDE7,A0A024RBB0,R4GND3,Q8WV24	PHLDA1	pleckstrin homology like domain family A member 1 [Source:HGNC Symbol%3BAcc:HGNC:8933]	8.36085	17.6647
ENSG00000111799	0.981661	0.00564302	0.650773	no	6:-:75084326-75206267	ENSG00000111799	1303	D6RGG3,H0Y991,B9EJB8,H0Y5N9,H0Y4P7,Q99715	COL12A1	collagen type XII alpha 1 chain [Source:HGNC Symbol%3BAcc:HGNC:2188]	14.2113	7.12959
ENSG00000163840	1.05359	0.00567421	0.651225	up	3:+:122564338-122575203	ENSG00000163840	151636	Q8TDB6	DTX3L	deltex E3 ubiquitin ligase 3L [Source:HGNC Symbol%3BAcc:HGNC:30323]	23.3815	11.1597
ENSG00000151090	1.23958	0.00573865	0.65547	up	3:-:24117153-24495756	ENSG00000151090	7068	A0A0R5RI99,E0XAW8,A0A0R5RI69,C9JZS5,P10828,A0A2R8YF24,A0A0R5RI71,A0A0R5RIB5,J3KR21,A0A024R2I8,A0A0C4DG57,C9JJM3,C9JHC2,C9JTN1,W6JGS6,A0A0R5RI75,C9JNQ4	THRB	thyroid hormone receptor beta [Source:HGNC Symbol%3BAcc:HGNC:11799]	4.63409	1.94427
ENSG00000104081	2.1996	0.00587676	0.668043	up	15:-:40087890-40108892	ENSG00000104081	90427	H0YK50,H0YNT3,Q96LC9	BMF	Bcl2 modifying factor [Source:HGNC Symbol%3BAcc:HGNC:24132]	1.34461	0.29
ENSG00000171236	-1.47940704111526	0.0059047	0.668043	down	19:-:4536402-4540036	ENSG00000171236	116844	Q68CK4,P02750	LRG1	leucine rich alpha-2-glycoprotein 1 [Source:HGNC Symbol%3BAcc:HGNC:29480]	3.27144	9.03705
ENSG00000276564	2.87412	0.00602469	0.675218	up	16:+:14150833-14153235	ENSG00000276564	-	-	-	novel transcript	1.41885	0.19173
ENSG00000135414	1.14771	0.00619739	0.691328	up	12:+:55743122-55757264	ENSG00000135414	10220	H0YI30,O95390,A0A024RB20	GDF11	growth differentiation factor 11 [Source:HGNC Symbol%3BAcc:HGNC:4216]	8.17842	3.65692
ENSG00000150456	-2.08500265571464	0.00630242	0.699773	down	13:-:20728731-20773961	ENSG00000150456	221143	A0A024RDN3,B2RE94,Q8WVE0	EEF1AKMT1	EEF1A lysine methyltransferase 1 [Source:HGNC Symbol%3BAcc:HGNC:27351]	1.4585	6.1305
ENSG00000171208	0.999611	0.00636486	0.700382	no	16:-:47077703-47143945	ENSG00000171208	81831	Q32NC3,H3BSR0,Q8NC67,H3BM37,H3BTE1	NETO2	neuropilin and tolloid like 2 [Source:HGNC Symbol%3BAcc:HGNC:14644]	25.1399	12.4564
ENSG00000130595	-2.26605975938182	0.00636658	0.700382	down	11:+:1919703-1938706	ENSG00000130595	7140	H9KVA2,A0A286YFB1,C9JZN9,H2KMD8,F8WA37,H2KMD6,C9JCA5,Q6P670,P45378,H2KMD7	TNNT3	troponin T3%2C fast skeletal type [Source:HGNC Symbol%3BAcc:HGNC:11950]	0.48801	2.32552
ENSG00000109107	-1.58011012536332	0.00653781	0.711092	down	17:-:28573115-28576948	ENSG00000109107	230	J3QKP5,K7EKH5,A0A024QZ64,A8MVZ9,J3QKK1,P09972,C9J8F3,J3KSV6	ALDOC	aldolase%2C fructose-bisphosphate C [Source:HGNC Symbol%3BAcc:HGNC:418]	2.44143	7.23181
ENSG00000125968	-1.32759816969095	0.0065858	0.711092	down	20:+:31605283-31606515	ENSG00000125968	3397	P41134	ID1	inhibitor of DNA binding 1%2C HLH protein [Source:HGNC Symbol%3BAcc:HGNC:5360]	11.1632	27.7574
ENSG00000188177	-1.68314508730952	0.00663264	0.711092	down	2:+:112275597-112340063	ENSG00000188177	376940	P61129	ZC3H6	zinc finger CCCH-type containing 6 [Source:HGNC Symbol%3BAcc:HGNC:24762]	0.41201	1.31076
ENSG00000183742	1.01752	0.006688	0.711092	up	7:-:20134655-20217404	ENSG00000183742	346389	Q6ZN28	MACC1	MET transcriptional regulator MACC1 [Source:HGNC Symbol%3BAcc:HGNC:30215]	15.2457	7.46077
ENSG00000172382	-2.32975443469921	0.00672411	0.711092	down	16:-:2712419-2720551	ENSG00000172382	83886	H3BSV0,Q9BQR3	PRSS27	serine protease 27 [Source:HGNC Symbol%3BAcc:HGNC:15475]	0.19198	0.95613
ENSG00000078900	-1.57091434091024	0.00676211	0.711092	down	1:+:3652516-3736201	ENSG00000078900	7161	A1PQX5,O15350,A0A0C4DFW9,Q8WXG0	TP73	tumor protein p73 [Source:HGNC Symbol%3BAcc:HGNC:12003]	0.9517	2.80114
ENSG00000196787	-1.77203396395615	0.00688571	0.711092	down	6:+:27133042-27135291	ENSG00000196787	8969	P0C0S8	H2AC11	H2A clustered histone 11 [Source:HGNC Symbol%3BAcc:HGNC:4737]	1.71176	5.7919
ENSG00000267073	-3.48845218071827	0.00690562	0.711092	down	19:+:1748056-1748745	ENSG00000267073	-	-	-	novel transcript	0.41357	4.59857
ENSG00000126787	-1.11274100164549	0.00691364	0.711092	down	14:-:55148112-55191608	ENSG00000126787	9787	G3V4E5,G3V543,Q15398	DLGAP5	DLG associated protein 5 [Source:HGNC Symbol%3BAcc:HGNC:16864]	10.1633	21.7743
ENSG00000188818	1.5879	0.00693456	0.711092	up	5:-:795606-850986	ENSG00000188818	79844	Q9H8X9,H0Y9D0,D6RE92,A0A0A0MSN5	ZDHHC11	zinc finger DHHC-type containing 11 [Source:HGNC Symbol%3BAcc:HGNC:19158]	2.64251	0.87087
ENSG00000062822	-0.988613863161885	0.00694054	0.711092	no	19:+:50384204-50418018	ENSG00000062822	5424	M0R2J2,M0QXE6,M0QXQ2,A0A2R8Y7K6,M0QZR8,A0A087WYJ2,A0A024R4F4,M0R2B7,A0A2R8Y705,P28340	POLD1	DNA polymerase delta 1%2C catalytic subunit [Source:HGNC Symbol%3BAcc:HGNC:9175]	19.0543	37.4573
ENSG00000164576	1.15324	0.00699849	0.711281	up	5:+:154445997-154461053	ENSG00000164576	79685	Q9HAJ7	SAP30L	SAP30 like [Source:HGNC Symbol%3BAcc:HGNC:25663]	9.57333	4.26428
ENSG00000261167	2.24851	0.00701215	0.711281	up	3:-:131455126-131458598	ENSG00000261167	-	-	-	novel transcript%2C overlapping to MRPL3	1.81799	0.37902
ENSG00000238266	-1.31143377081142	0.00705713	0.711281	down	10:+:6779549-6879450	ENSG00000238266	100507127	-	LINC00707	long intergenic non-protein coding RNA 707 [Source:HGNC Symbol%3BAcc:HGNC:44691]	1.43191	3.52077
ENSG00000117650	-1.17484895048184	0.00708043	0.711281	down	1:-:211658657-211675630	ENSG00000117650	4751	P51955,F6U4U2	NEK2	NIMA related kinase 2 [Source:HGNC Symbol%3BAcc:HGNC:7745]	8.26211	18.4798
ENSG00000128791	-1.08069315834494	0.00710576	0.711281	down	18:+:9334767-9402420	ENSG00000128791	57045	Q9GZX9,J3QS03	TWSG1	twisted gastrulation BMP signaling modulator 1 [Source:HGNC Symbol%3BAcc:HGNC:12429]	9.85165	20.6429
ENSG00000128564	-1.528154604752	0.00712116	0.711281	down	7:-:101162509-101165569	ENSG00000128564	7425	Q05BJ3,O15240	VGF	VGF nerve growth factor inducible [Source:HGNC Symbol%3BAcc:HGNC:12684]	2.63864	7.53949
ENSG00000111110	1.28811	0.00719084	0.715249	up	12:-:62643994-62935150	ENSG00000111110	57460	Q9ULR3,S5ZYJ2	PPM1H	protein phosphatase%2C Mg2+/Mn2+ dependent 1H [Source:HGNC Symbol%3BAcc:HGNC:18583]	5.20869	2.11305
ENSG00000155367	-2.25928122675076	0.00728365	0.721474	down	1:-:112709994-112715477	ENSG00000155367	333926	S4R3C3,B5BU91,L8E868,S4R3I3,Q5JR12	PPM1J	protein phosphatase%2C Mg2+/Mn2+ dependent 1J [Source:HGNC Symbol%3BAcc:HGNC:20785]	0.43938	2.08398
ENSG00000260528	-1.91950199798574	0.00733096	0.723159	down	16:+:90102271-90178344	ENSG00000260528	100996541	P0CG43	FAM157C	family with sequence similarity 157 member C [Source:HGNC Symbol%3BAcc:HGNC:34081]	0.37182	1.39349
ENSG00000106546	1.11532	0.00754308	0.741022	up	7:+:16916359-17346152	ENSG00000106546	196	A0A2R8Y7G1,L0R578,A0A024R9Z8,P35869	AHR	aryl hydrocarbon receptor [Source:HGNC Symbol%3BAcc:HGNC:348]	9.08145	4.15291
ENSG00000146674	1.33772	0.00766339	0.749756	up	7:-:45912245-45921874	ENSG00000146674	3486	A6XND0,B3KWK7,H0Y485,A6XND1,C9JMX4,H0Y5K2,P17936	IGFBP3	insulin like growth factor binding protein 3 [Source:HGNC Symbol%3BAcc:HGNC:5472]	6.79893	2.66495
ENSG00000127946	-1.01090299925195	0.0077241	0.752611	down	7:-:75533298-75738962	ENSG00000127946	3092	Q8TDA4,A4VCI6,C9JMG5,O00291	HIP1	huntingtin interacting protein 1 [Source:HGNC Symbol%3BAcc:HGNC:4913]	7.56538	15.1037
ENSG00000176619	-0.903389558893571	0.00793393	0.768829	no	19:-:2427638-2456959	ENSG00000176619	84823	A0A0A7M1X5,Q03252	LMNB2	lamin B2 [Source:HGNC Symbol%3BAcc:HGNC:6638]	84.3216	156.253
ENSG00000188042	-1.02624006712378	0.00798704	0.768829	down	2:-:234493041-234497081	ENSG00000188042	10123	A0A024R4C5,P56559	ARL4C	ADP ribosylation factor like GTPase 4C [Source:HGNC Symbol%3BAcc:HGNC:698]	14.3277	28.91
ENSG00000165905	-1.25965567716794	0.00801255	0.768829	down	11:+:45921621-45929096	ENSG00000165905	120071	H0YDU6,H0YDB8,E9PIZ2,Q8N3Y3	LARGE2	LARGE xylosyl- and glucuronyltransferase 2 [Source:HGNC Symbol%3BAcc:HGNC:16522]	5.08958	12.0731
ENSG00000173442	-0.951630235090701	0.00805097	0.768829	no	11:+:65576046-65592650	ENSG00000173442	254102	E9PIH6,A0A0U1RQH4,H0YDZ9,Q8N3D4,L0R4X4	EHBP1L1	EH domain binding protein 1 like 1 [Source:HGNC Symbol%3BAcc:HGNC:30682]	17.3765	33.2946
ENSG00000133315	-1.13574381473258	0.00806377	0.768829	down	11:-:63998558-64166113	ENSG00000133315	28992	A0A6Q8PH91,Q9BQ69	MACROD1	mono-ADP ribosylhydrolase 1 [Source:HGNC Symbol%3BAcc:HGNC:29598]	13.6459	29.7056
ENSG00000157168	-0.979101644573391	0.00810091	0.768829	no	8:+:31639222-32855666	ENSG00000157168	3084	B7Z168,A6MW55,Q96IB3,A0A494C1B5,A0A5F9ZHA5,A0A494C0L9,B5BU95,E5RHQ1,A0A494C0K4,A0A494C0T5,B0FYA9,A0A494C043,A0A494C054,Q6ICV5,E5RIG8,H0YDC2,A5YAK8,A0A494C114,A0A494C1G2,F6RJN6,A0A494C0Q4,Q7RTV8,H0YBA3,Q86WJ0,Q7RTW4,B9EK51,E5RHP6,Q7RTW3,A6MW56,E3SFN0,Q6PK61,A0A494BZT4,H0YCP0,A5YAK7,A0A087X0X9,A6MW54,E3SFM9,A0A494C1F5,B0FWZ3,A0A024QY88,Q7RTW5,A5YAK6,Q02297,B0FYA8,A0A494C1F8,B0FYA7	NRG1	neuregulin 1 [Source:HGNC Symbol%3BAcc:HGNC:7997]	4.00999	7.83111
ENSG00000064961	-0.994193044423101	0.00828204	0.781431	no	19:+:3572777-3579088	ENSG00000064961	10362	Q9P0W2,B5MDG7,A4IF61,F8WES5,K7EJR8,C9K049,C9J8X5,C9JQA7	HMG20B	high mobility group 20B [Source:HGNC Symbol%3BAcc:HGNC:5002]	18.8418	37.1831
ENSG00000173581	-1.54734586977184	0.0083285	0.781431	down	19:+:55641062-55653161	ENSG00000173581	29903	K7EMP7,K7ER22,K7ES29,K7EMI9,Q9BWC9	CCDC106	coiled-coil domain containing 106 [Source:HGNC Symbol%3BAcc:HGNC:30181]	2.3074	6.68131
ENSG00000167700	-1.37080059206399	0.00836747	0.781431	down	8:+:144509070-144511213	ENSG00000167700	113655	Q96ES6	MFSD3	major facilitator superfamily domain containing 3 [Source:HGNC Symbol%3BAcc:HGNC:25157]	5.73675	14.6981
ENSG00000180739	-1.42391192852356	0.00843013	0.783051	down	19:-:10512742-10517931	ENSG00000180739	53637	Q9H228,A0A087WXR8,K7EIT5,L8ECK7	S1PR5	sphingosine-1-phosphate receptor 5 [Source:HGNC Symbol%3BAcc:HGNC:14299]	3.15356	8.38269
ENSG00000166851	-0.93517668584103	0.00862484	0.792163	no	16:+:23677656-23690367	ENSG00000166851	5347	I3L387,I3L309,I3L2H5,D3DWF3,P53350	PLK1	polo like kinase 1 [Source:HGNC Symbol%3BAcc:HGNC:9077]	27.3646	51.8378
ENSG00000182054	-1.04166352572296	0.0086768	0.792163	down	15:-:90083045-90102477	ENSG00000182054	3418	A0A1P8A7C0,H0YL11,P48735,H0YLL5	IDH2	isocitrate dehydrogenase (NADP(+)) 2 [Source:HGNC Symbol%3BAcc:HGNC:5383]	17.1723	35.0221
ENSG00000177854	-1.89577176683627	0.00868242	0.792163	down	X:+:153972754-153983194	ENSG00000177854	8269	C9JIP7,Q14656,C9JV55	TMEM187	transmembrane protein 187 [Source:HGNC Symbol%3BAcc:HGNC:13705]	1.73041	6.37932
ENSG00000137038	-0.957898429534688	0.00873073	0.792163	no	9:-:7796500-7888380	ENSG00000137038	90871	Q96GE9	DMAC1	distal membrane arm assembly complex 1 [Source:HGNC Symbol%3BAcc:HGNC:30536]	35.6429	68.5915
ENSG00000121957	-0.983863096461131	0.00875101	0.792163	no	1:+:108875350-108934545	ENSG00000121957	29899	A0A6Q8PFD2,Q5T1N9,A0A2R8Y6E3,A0A024R0F8,A0A2R8Y896,H0Y4A4,A0A2R8YCX1,B0QZD0,A0A6Q8PGS6,A0A6Q8PGU2,A0A6Q8PGW7,B0QZC9,A0A2R8Y673,A0A6Q8PF02,P81274	GPSM2	G protein signaling modulator 2 [Source:HGNC Symbol%3BAcc:HGNC:29501]	3.83129	7.50686
ENSG00000141391	-1.80186877575011	0.00875376	0.792163	down	18:+:12407896-12432238	ENSG00000141391	10650	K7EQM5,K7ELB4,K7EPM9,K7EP78,K7ENN4,Q96N28	PRELID3A	PRELI domain containing 3A [Source:HGNC Symbol%3BAcc:HGNC:24639]	1.21834	4.2085
ENSG00000107984	1.0768	0.00882154	0.794168	up	10:+:52314281-52318042	ENSG00000107984	22943	I1W660,O94907	DKK1	dickkopf WNT signaling pathway inhibitor 1 [Source:HGNC Symbol%3BAcc:HGNC:2891]	35.6488	16.7432
ENSG00000182272	-1.17240377607079	0.00884922	0.794168	down	11:+:369499-382117	ENSG00000182272	338707	H0YCU7,H0YDW6,Q76KP1,A2VDJ5	B4GALNT4	beta-1%2C4-N-acetyl-galactosaminyltransferase 4 [Source:HGNC Symbol%3BAcc:HGNC:26315]	5.47545	12.2262
ENSG00000054277	-2.2610416846152	0.00898945	0.801625	down	1:-:241590102-241677376	ENSG00000054277	23596	Q9H1Y3,Q6GMT1,A0A1B0GUF8,L8E9L4,Q6P5W7	OPN3	opsin 3 [Source:HGNC Symbol%3BAcc:HGNC:14007]	0.30518	1.44925
ENSG00000117724	-0.908625988506724	0.00900175	0.801625	no	1:+:214603195-214664571	ENSG00000117724	1063	A0A087WTY4,P49454	CENPF	centromere protein F [Source:HGNC Symbol%3BAcc:HGNC:1857]	69.4781	129.215
ENSG00000276662	2.86518	0.00903306	0.801625	up	10:-:147820-148751	ENSG00000276662	-	-	-	DEAD (Asp-Glu-Ala-Asp) box polypeptide 20 (DDX20) pseudogene	4.0564	0.55154
ENSG00000249395	-1.86631844719949	0.00908368	0.802843	down	8:-:75120409-75352327	ENSG00000249395	101805492	-	CASC9	cancer susceptibility 9 [Source:HGNC Symbol%3BAcc:HGNC:48906]	0.78626	2.84006
ENSG00000128422	-0.887661049829477	0.00911598	0.802843	no	17:-:41619442-41624842	ENSG00000128422	3872	F5GWP8,K7ESE1,K7EPJ9,Q04695,A0A3B3IS58	KRT17	keratin 17 [Source:HGNC Symbol%3BAcc:HGNC:6427]	114.434	209.753
ENSG00000165752	-2.10198383363619	0.00914841	0.802843	down	10:-:132207492-132331847	ENSG00000165752	282974	A0A140VJW0,H0Y431,I6L972,A0A0A0MRK9,Q86UX6,H0Y349	STK32C	serine/threonine kinase 32C [Source:HGNC Symbol%3BAcc:HGNC:21332]	0.44426	1.88948
ENSG00000184985	-1.15062188193164	0.00918131	0.802843	down	4:+:7192538-7742836	ENSG00000184985	57537	Q96PQ0,H0Y9I2,B5MED8,L8ECI9	SORCS2	sortilin related VPS10 domain containing receptor 2 [Source:HGNC Symbol%3BAcc:HGNC:16698]	3.81811	8.39774
ENSG00000169992	-1.3118194207645	0.00927515	0.805993	down	17:+:7404874-7419860	ENSG00000169992	57555	Q8NFZ4,I3L498	NLGN2	neuroligin 2 [Source:HGNC Symbol%3BAcc:HGNC:14290]	2.12046	5.21517
ENSG00000275401	Inf	0.00935572	0.805993	up	20:-:38418483-38419202	ENSG00000275401	-	-	-	novel transcript	1.40308	0
ENSG00000006534	-1.01990935139916	0.00938615	0.805993	down	11:+:68008578-68029282	ENSG00000006534	221	A0A087WTE0,A0A087X2D4,A0A024R5D8,A0A087X192,A0A024R5K0,A0A087WUF8,Q9BUJ8,A0A087WU54,P43353	ALDH3B1	aldehyde dehydrogenase 3 family member B1 [Source:HGNC Symbol%3BAcc:HGNC:410]	7.85185	15.7738
ENSG00000186193	-0.990291303228022	0.0095007	0.808304	no	9:-:137062127-137070557	ENSG00000186193	89958	Q86UD0	SAPCD2	suppressor APC domain containing 2 [Source:HGNC Symbol%3BAcc:HGNC:28055]	17.0015	33.4607
ENSG00000136235	1.13958	0.00955561	0.808304	up	7:+:23235967-23275108	ENSG00000136235	10457	A0A3B3ISS6,Q96F58,Q14956,A0A024RA55,Q8IXJ5	GPNMB	glycoprotein nmb [Source:HGNC Symbol%3BAcc:HGNC:4462]	9.26877	4.16789
ENSG00000157514	-1.20586497746307	0.00957426	0.808304	down	X:-:107713221-107777342	ENSG00000157514	1831	Q5JRJ0,D6RDZ9,D6RDZ7,D6R9J1,Q99576,D6RAX8,D6RD37,D6RCK9,D6RD92,D6R8Z7,Q5JRJ2,D6RBL1,E7EWD5	TSC22D3	TSC22 domain family member 3 [Source:HGNC Symbol%3BAcc:HGNC:3051]	3.78886	8.65868
ENSG00000059915	-2.07341468143942	0.00959163	0.808304	down	10:-:102402617-102421539	ENSG00000059915	5662	Q86YI3,A5PKW4,A0A1B0GUT6,L0R6N0	PSD	pleckstrin and Sec7 domain containing [Source:HGNC Symbol%3BAcc:HGNC:9507]	0.27456	1.14484
ENSG00000172878	-1.67266140816683	0.00959896	0.808304	down	2:+:171999943-172082430	ENSG00000172878	254042	Q6UB28	METAP1D	methionyl aminopeptidase type 1D%2C mitochondrial [Source:HGNC Symbol%3BAcc:HGNC:32583]	0.94216	2.97569
ENSG00000173193	1.04396	0.00970568	0.808304	up	3:+:122680839-122730840	ENSG00000173193	54625	D3DN94,H7C4Y3,H7C5R8,Q8N546,A0A3B3ITD5,Q460N5	PARP14	poly(ADP-ribose) polymerase family member 14 [Source:HGNC Symbol%3BAcc:HGNC:29232]	8.57297	4.11917
ENSG00000268362	1.68933	0.00972764	0.808304	up	19:+:24033401-24077377	ENSG00000268362	-	-	-	novel transcript	1.06919	0.32844
ENSG00000039068	0.87881	0.00974816	0.808304	no	16:+:68737292-68835537	ENSG00000039068	999	J3QKP1,B3GN61,D3XNU5,A5D8W4,A0A0U2ZQU7,A0A140HMB1,H3BNC6,A0A0E3XJU3,H3BVI7,A0A6C0N5X1,P12830,Q9UM11,A0A3G2JNR5	CDH1	cadherin 1 [Source:HGNC Symbol%3BAcc:HGNC:1748]	117.279	63.1848
ENSG00000106268	-1.11355903668646	0.00976909	0.808304	down	7:+:2242226-2251146	ENSG00000106268	4521	A0A024R819,C9J361,A0A024R858,P36639	NUDT1	nudix hydrolase 1 [Source:HGNC Symbol%3BAcc:HGNC:8048]	13.3894	28.7024
ENSG00000188985	-1.46934335777056	0.00978475	0.808304	down	18:-:26170726-26171284	ENSG00000188985	573971	-	DHFRP1	dihydrofolate reductase pseudogene 1 [Source:HGNC Symbol%3BAcc:HGNC:2862]	12.8763	35.3222
ENSG00000247095	-1.81344657865341	0.00980608	0.808304	down	11:-:565660-568457	ENSG00000247095	100506211	-	MIR210HG	MIR210 host gene [Source:HGNC Symbol%3BAcc:HGNC:39524]	1.27855	4.45208
ENSG00000154079	-1.88076960349703	0.00981937	0.808304	down	6:+:70566917-70589569	ENSG00000154079	135154	Q5VUM1	SDHAF4	succinate dehydrogenase complex assembly factor 4 [Source:HGNC Symbol%3BAcc:HGNC:20957]	1.75386	6.39888
ENSG00000212123	2.08309	0.00992421	0.814126	up	19:-:5782960-5784746	ENSG00000212123	163154	Q8IZ63,K7EJN8	PRR22	proline rich 22 [Source:HGNC Symbol%3BAcc:HGNC:28354]	3.78056	0.88394
ENSG00000108448	0.992438	0.0100039	0.815062	no	17:+:18697998-18736118	ENSG00000108448	147166	Q309B1	TRIM16L	tripartite motif containing 16 like [Source:HGNC Symbol%3BAcc:HGNC:32670]	27.7846	13.8354
ENSG00000246640	-2.39534277632679	0.0101561	0.824651	down	17:-:50050349-50055739	ENSG00000246640	284080	-	PICART1	p53 inducible cancer associated RNA transcript 1 [Source:HGNC Symbol%3BAcc:HGNC:27576]	0.32404	1.68895
ENSG00000104313	1.53862	0.0101957	0.825055	up	8:-:71197433-71592025	ENSG00000104313	2138	A6NCB9,E5RIQ7,A0A2R8YGM9,A0A2R8YF73,A0A024R813,E7EQM5,Q0P517,Q4A4D0,E5RHZ7,A0A2R8Y6K4,A0A2R8YET7,Q99502,F8WB53,A0A2R8YFS6	EYA1	EYA transcriptional coactivator and phosphatase 1 [Source:HGNC Symbol%3BAcc:HGNC:3519]	1.82196	0.62131
ENSG00000172889	-1.28640840477362	0.0103367	0.830834	down	9:+:136658856-136672678	ENSG00000172889	51162	R4GMT3,A0A024R8H0,Q9UHF1,A0A024R8F5	EGFL7	EGF like domain multiple 7 [Source:HGNC Symbol%3BAcc:HGNC:20594]	4.87577	11.7824
ENSG00000260285	-1.97719936618012	0.0104089	0.833827	down	14:-:103525010-103529072	ENSG00000260285	-	-	-	novel transcript%2C antisense to TRMT61A	0.48174	1.8791
ENSG00000232098	-1.35083451518728	0.0104534	0.834596	down	19:-:58404238-58408484	ENSG00000232098	-	-	-	novel transcript	2.9195	7.37721
ENSG00000244541	3.68147	0.0106219	0.840411	up	3:+:150238519-150244232	ENSG00000244541	101927992	-	LINC01213	long intergenic non-protein coding RNA 1213 [Source:HGNC Symbol%3BAcc:HGNC:49648]	0.99171	0.07658
ENSG00000170345	-1.98670304824609	0.0106319	0.840411	down	14:+:75278826-75282230	ENSG00000170345	2353	G3V5N7,G3V289,G3V2V7,A0A0K0TMT5,G3V5N9,A0A0K0TMV9,A0A0K0TMT7,Q6FG41,G3V5J9,P01100,H0YJM3	FOS	Fos proto-oncogene%2C AP-1 transcription factor subunit [Source:HGNC Symbol%3BAcc:HGNC:3796]	0.59453	2.33438
ENSG00000132470	-0.875639394687149	0.0107596	0.847307	no	17:+:75721328-75757818	ENSG00000132470	3691	B7ZLD5,J3QQL2,A0A024R8T0,B7ZLD8,A0A024R8N2,A0A024R8K7,J3KSH9,J3QRK0,Q2VP98,P16144	ITGB4	integrin subunit beta 4 [Source:HGNC Symbol%3BAcc:HGNC:6158]	96.59	175.577
ENSG00000061656	-1.55884150860967	0.0107964	0.847307	down	20:+:35615829-35621094	ENSG00000061656	6676	Q9NPE6,A0A7P0Z4G5,Q5JX49,C9JJZ6	SPAG4	sperm associated antigen 4 [Source:HGNC Symbol%3BAcc:HGNC:11214]	2.28569	6.6714
ENSG00000001630	-1.24052466727468	0.0109043	0.847307	down	7:-:92112153-92134803	ENSG00000001630	1595	Q05D40,H7C0D0,A0A0C4DFL7,Q16850	CYP51A1	cytochrome P450 family 51 subfamily A member 1 [Source:HGNC Symbol%3BAcc:HGNC:2649]	4.07924	9.54897
ENSG00000170190	-1.63063219167768	0.0109529	0.847307	down	17:+:75087727-75106162	ENSG00000170190	9121	J3QL40,A0A024R8S0,J3KS19,J3KT93,J3QQW5,O15375	SLC16A5	solute carrier family 16 member 5 [Source:HGNC Symbol%3BAcc:HGNC:10926]	1.43079	4.38922
ENSG00000288538	3.09651	0.0109597	0.847307	up	11:+:78223815-78225909	ENSG00000288538	-	-	-	novel transcript%2C antisense to KCTD21	1.29663	0.15018
ENSG00000230074	-3.11780880079788	0.0110336	0.847307	down	9:+:34665607-34681981	ENSG00000230074	-	-	-	novel transcript	0.17912	1.5404
ENSG00000074755	0.891982	0.0110977	0.847307	no	17:-:4004445-4143030	ENSG00000074755	23140	I3L3Q3,I3L1Q8,I3L141,I3L2N1,L8EAS1,O43149	ZZEF1	zinc finger ZZ-type and EF-hand domain containing 1 [Source:HGNC Symbol%3BAcc:HGNC:29027]	18.4989	9.87587
ENSG00000168528	-0.867333678359587	0.0111245	0.847307	no	1:+:31409565-31434680	ENSG00000168528	347735	Q96IM8,Q96SA4,Q96AI1,D3DPN6	SERINC2	serine incorporator 2 [Source:HGNC Symbol%3BAcc:HGNC:23231]	82.3073	148.756
ENSG00000215440	-1.4260144720692	0.0111944	0.847307	down	20:+:58689131-58719238	ENSG00000215440	79716	Q8NDH3,H0UI76,H0YEP3	NPEPL1	aminopeptidase like 1 [Source:HGNC Symbol%3BAcc:HGNC:16244]	1.02493	2.72839
ENSG00000285979	1.50117	0.0112351	0.847307	up	16:+:57177349-57181390	ENSG00000285979	-	-	-	novel transcript%2C antisense to FAM192A	4.96296	1.73694
ENSG00000185033	-0.912125160915963	0.0113624	0.848883	no	15:+:90160604-90229679	ENSG00000185033	10509	H0YNM2,H0YKV7,Q9NPR2,H0YN49,H0YNC4,H0YM68,H0YLN3,H0YMD6,Q4VBY2,H0YMR1,H0YMZ3	SEMA4B	semaphorin 4B [Source:HGNC Symbol%3BAcc:HGNC:10730]	16.2308	30.2593
ENSG00000124635	-1.84951866951259	0.0113791	0.848883	down	6:-:27125897-27132795	ENSG00000124635	8970	P06899,U3KPT8	H2BC11	H2B clustered histone 11 [Source:HGNC Symbol%3BAcc:HGNC:4761]	2.41449	8.62039
ENSG00000049192	1.65187	0.011442	0.850916	up	5:-:65148738-65481920	ENSG00000049192	11174	Q5IR90,Q9UKP5	ADAMTS6	ADAM metallopeptidase with thrombospondin type 1 motif 6 [Source:HGNC Symbol%3BAcc:HGNC:222]	1.5112	0.47643
ENSG00000125459	1.28553	0.0116528	0.854377	up	1:+:155610205-155614951	ENSG00000125459	55154	A0A3B3IUD2,Q9BUK6,V9GYF2,D3DVA3	MSTO1	misato mitochondrial distribution and morphology regulator 1 [Source:HGNC Symbol%3BAcc:HGNC:29678]	6.83803	2.77901
ENSG00000088325	-0.863252548888388	0.0117661	0.854377	no	20:+:31739271-31801805	ENSG00000088325	22974	Q643R0,Q9ULW0,Q96FC3	TPX2	TPX2 microtubule nucleation factor [Source:HGNC Symbol%3BAcc:HGNC:1249]	71.318	128.53
ENSG00000184117	-0.94134286730767	0.0117876	0.854377	no	22:-:29554808-29581327	ENSG00000184117	8508	F8WCR5,Q9BPW8,C9JDV8,H7C2U6	NIPSNAP1	nipsnap homolog 1 [Source:HGNC Symbol%3BAcc:HGNC:7827]	26.3731	50.1736
ENSG00000215190	2.0242	0.0118086	0.854377	up	6:-:57946074-57961501	ENSG00000215190	106660612	-	LINC00680	long intergenic non-protein coding RNA 680 [Source:HGNC Symbol%3BAcc:HGNC:44417]	2.27546	0.5542
ENSG00000213453	Inf	0.0118273	0.854377	up	2:-:27392784-27393367	ENSG00000213453	2498	-	FTH1P3	ferritin heavy chain 1 pseudogene 3 [Source:HGNC Symbol%3BAcc:HGNC:3990]	1.62172	0
ENSG00000169189	-1.09743156255796	0.0118561	0.854377	down	16:-:27224994-27268772	ENSG00000169189	197370	H3BN81,Q8WV22,I3L1I3,H3BSL0,H3BR73,H3BR31,H3BV05	NSMCE1	NSE1 homolog%2C SMC5-SMC6 complex component [Source:HGNC Symbol%3BAcc:HGNC:29897]	7.03041	14.9033
ENSG00000153294	2.23037	0.011874	0.854377	up	6:+:47685864-47722021	ENSG00000153294	221393	A0A0C4DFV3,Q8IZF3	ADGRF4	adhesion G protein-coupled receptor F4 [Source:HGNC Symbol%3BAcc:HGNC:19011]	1.47094	0.31055
ENSG00000279384	3.29582	0.0118851	0.854377	up	4:+:168843988-168844735	ENSG00000279384	-	-	-	TEC	2.61672	0.26397
ENSG00000162825	1.33076	0.011918	0.854377	up	1:-:145289900-145405778	ENSG00000162825	100288142	A0A087WU97,H7BY70,A0A075B7A3,P0DPF2	NBPF20	NBPF member 20 [Source:HGNC Symbol%3BAcc:HGNC:32000]	1.31962	0.51974
ENSG00000167600	-1.0704121932779	0.0119645	0.855142	down	19:+:41193210-41207539	ENSG00000167600	29785	M0R2G8,M0R152,M0QYI2,M0R057,M0QY51,Q96SQ9	CYP2S1	cytochrome P450 family 2 subfamily S member 1 [Source:HGNC Symbol%3BAcc:HGNC:15654]	11.1942	23.2895
ENSG00000137460	1.17228	0.0120245	0.856862	up	4:+:152936323-152979671	ENSG00000137460	85462	Q9C0D6	FHDC1	FH2 domain containing 1 [Source:HGNC Symbol%3BAcc:HGNC:29363]	6.17319	2.71369
ENSG00000196796	4.3189	0.0121383	0.859839	up	16:+:29038655-29052726	ENSG00000196796	730153	-	NPIPB10P	nuclear pore complex interacting protein family%2C member B10%2C pseudogene [Source:HGNC Symbol%3BAcc:HGNC:37455]	0.97926	0.04861
ENSG00000275468	4.3189	0.0121383	0.859839	up	19:-:2013728-2014656	ENSG00000275468	-	-	-	novel pseudogene	1.42725	0.07085
ENSG00000112697	-0.921302089679958	0.0121836	0.860491	no	6:-:75252924-75284948	ENSG00000112697	55754	A0A669KBA0,A0A669KBF5,E5RG19,A0A669KBE6,A0A669KB92,Q9NV96	TMEM30A	transmembrane protein 30A [Source:HGNC Symbol%3BAcc:HGNC:16667]	16.8003	31.5209
ENSG00000066697	1.04593	0.0123401	0.861478	up	9:+:100427143-100451734	ENSG00000066697	91283	Q96H12,X6RL08,X6R907	MSANTD3	Myb/SANT DNA binding domain containing 3 [Source:HGNC Symbol%3BAcc:HGNC:23370]	21.5198	10.3258
ENSG00000181634	1.27951	0.0123453	0.861478	up	9:-:114784652-114806039	ENSG00000181634	9966	O95150,X6R8I9,D9N2U0	TNFSF15	TNF superfamily member 15 [Source:HGNC Symbol%3BAcc:HGNC:11931]	3.62531	1.47951
ENSG00000121988	-1.48845218071827	0.0124426	0.861478	down	2:-:135136916-135531218	ENSG00000121988	84083	F5GYN7,Q5FWF4,F8WCT9	ZRANB3	zinc finger RANBP2-type containing 3 [Source:HGNC Symbol%3BAcc:HGNC:25249]	0.6663	1.85217
ENSG00000099194	-0.872509113710533	0.0124781	0.861478	no	10:+:100347233-100364826	ENSG00000099194	6319	O00767	SCD	stearoyl-CoA desaturase [Source:HGNC Symbol%3BAcc:HGNC:10571]	168.073	304.854
ENSG00000221926	0.965461	0.0124828	0.861478	no	17:-:15627960-15684311	ENSG00000221926	10626	J3QR69,J3QL38,O95361,J3QKY5,K7EL43,K7ENN8,K7EJH2,B3KP96,J3QLP0	TRIM16	tripartite motif containing 16 [Source:HGNC Symbol%3BAcc:HGNC:17241]	20.6321	10.4677
ENSG00000159433	1.13334	0.0124888	0.861478	up	15:+:42575606-42720998	ENSG00000159433	57519	Q9P2P6,H3BN21,H3BMX7	STARD9	StAR related lipid transfer domain containing 9 [Source:HGNC Symbol%3BAcc:HGNC:19162]	2.23065	1.0074
ENSG00000160584	0.959143	0.0125223	0.861478	no	11:-:116843402-117098437	ENSG00000160584	23387	Q9Y2K2,H7C042,H7C038,H7C3X8,M5FMX3,H0Y4E8	SIK3	SIK family kinase 3 [Source:HGNC Symbol%3BAcc:HGNC:29165]	11.1418	5.67762
ENSG00000132635	-1.10300946362772	0.0126186	0.865604	down	20:-:2835314-2841190	ENSG00000132635	64773	X6RC47,Q9H1Q7,S4R3X0,X6RFT7	PCED1A	PC-esterase domain containing 1A [Source:HGNC Symbol%3BAcc:HGNC:16212]	10.505	22.3551
ENSG00000134107	-0.973999387966254	0.0128197	0.869467	no	3:+:4979437-4985323	ENSG00000134107	8553	O14503	BHLHE40	basic helix-loop-helix family member e40 [Source:HGNC Symbol%3BAcc:HGNC:1046]	15.3717	29.9134
ENSG00000135722	-1.49425780239947	0.0128358	0.869467	down	16:+:67159932-67164570	ENSG00000135722	55336	E5RFX2,E5RH15,J3QRE3,E5RHS9,E5RIS0,Q96CD0,E5RIE9	FBXL8	F-box and leucine rich repeat protein 8 [Source:HGNC Symbol%3BAcc:HGNC:17875]	1.87661	5.2376
ENSG00000168936	-1.14073770628304	0.0129381	0.869467	down	4:-:1715952-1721358	ENSG00000168936	92305	H7C4G7,H7C4I8,A0AVI4	TMEM129	transmembrane protein 129%2C E3 ubiquitin ligase [Source:HGNC Symbol%3BAcc:HGNC:25137]	5.7599	12.5821
ENSG00000103044	-1.02890315048043	0.0129938	0.869467	down	16:+:69105653-69118719	ENSG00000103044	3038	C0KZD9,Q96RV2,H3BRH5,O00219	HAS3	hyaluronan synthase 3 [Source:HGNC Symbol%3BAcc:HGNC:4820]	6.99384	14.138
ENSG00000196754	-0.846216912602089	0.0130254	0.869467	no	1:-:153561108-153567890	ENSG00000196754	6273	P29034,Q5RHS7,R4GN49	S100A2	S100 calcium binding protein A2 [Source:HGNC Symbol%3BAcc:HGNC:10492]	202.649	360.929
ENSG00000031003	1.1794	0.0131482	0.869467	up	5:-:137937960-138051961	ENSG00000031003	51306	A0A2X0SG06,D6RE97,D6RDL7,D6RBJ3,D6RAT6,D6RCA0,Q9NYF5	FAM13B	family with sequence similarity 13 member B [Source:HGNC Symbol%3BAcc:HGNC:1335]	5.48106	2.39756
ENSG00000125637	-1.16834619359361	0.0132353	0.869467	down	2:+:113157325-113209396	ENSG00000125637	23550	A0A024R521,B8ZZZ5,H7BZ06,Q8NDX1	PSD4	pleckstrin and Sec7 domain containing 4 [Source:HGNC Symbol%3BAcc:HGNC:19096]	1.27762	2.84479
ENSG00000164611	-0.971078012120684	0.0132371	0.869467	no	5:+:160421855-160428739	ENSG00000164611	9232	Q2VPE7,O95997,Q6IAL9,E5RJR4,C4TNW4	PTTG1	PTTG1 regulator of sister chromatid separation%2C securin [Source:HGNC Symbol%3BAcc:HGNC:9690]	27.0778	52.587
ENSG00000012171	-0.922653684533336	0.0132648	0.869467	no	3:+:50267558-50277546	ENSG00000012171	7869	B4DEK9,Q6PI51,Q13214,A0A0C4DGV8,A0A087WZE0,A0A1S5UZH6	SEMA3B	semaphorin 3B [Source:HGNC Symbol%3BAcc:HGNC:10724]	14.1209	26.5185
ENSG00000113296	-1.78670127913612	0.0132724	0.869467	down	5:+:79991311-80083287	ENSG00000113296	7060	E7ES19,P35443	THBS4	thrombospondin 4 [Source:HGNC Symbol%3BAcc:HGNC:11788]	0.58957	2.01524
ENSG00000267280	-2.77385439958052	0.0133075	0.869467	down	17:-:61393456-61411555	ENSG00000267280	103689912	-	TBX2-AS1	TBX2 antisense RNA 1 [Source:HGNC Symbol%3BAcc:HGNC:50355]	0.31412	2.12841
ENSG00000143878	1.21923	0.0133202	0.869467	up	2:+:20447074-20449440	ENSG00000143878	388	P62745	RHOB	ras homolog family member B [Source:HGNC Symbol%3BAcc:HGNC:668]	13.6574	5.81147
ENSG00000186081	-0.96742722102904	0.0133567	0.869467	no	12:-:52514575-52520530	ENSG00000186081	3852	H0YI76,F8W0C6,Q9UEK9,H0YIN9,F8VU69,F8VV57,P13647	KRT5	keratin 5 [Source:HGNC Symbol%3BAcc:HGNC:6442]	549.871	1065.19
ENSG00000185262	-0.965483316156099	0.0133944	0.869467	no	17:+:76265348-76271298	ENSG00000185262	283991	Q8IYN6,K7ERK7,K7EMI7	UBALD2	UBA like domain containing 2 [Source:HGNC Symbol%3BAcc:HGNC:28438]	33.4444	64.7001
ENSG00000140853	1.02196	0.0134459	0.869865	up	16:+:56989485-57083531	ENSG00000140853	84166	H0YGV6,H0YFT3,Q86WI3,H0YF88,H0YGM1,H0YGT6,H0YFT1,F5H274,H0YG32,F5GYP0,H0YGE2,H0YFG4	NLRC5	NLR family CARD domain containing 5 [Source:HGNC Symbol%3BAcc:HGNC:29933]	6.05594	2.95449
ENSG00000167964	-1.34859451713531	0.0136806	0.882656	down	16:+:2140803-2154165	ENSG00000167964	25837	H3BMG6,H3BQ97,Q9ULW5	RAB26	RAB26%2C member RAS oncogene family [Source:HGNC Symbol%3BAcc:HGNC:14259]	3.50207	8.83556
ENSG00000153037	1.40261	0.0140577	0.902265	up	5:+:112861188-112898371	ENSG00000153037	6728	A0A087WWU9,D6RBG4,P09132,A0A2R8Y4M3,A0A2U3TZN1,A0A087WYR0	SRP19	signal recognition particle 19 [Source:HGNC Symbol%3BAcc:HGNC:11300]	1.83707	0.6884
ENSG00000255153	-2.88076960349703	0.0140601	0.902265	down	11:+:1309769-1310707	ENSG00000255153	255512	-	TOLLIP-AS1	TOLLIP antisense RNA 1 (head to head) [Source:HGNC Symbol%3BAcc:HGNC:27403]	0.3362	2.45324
ENSG00000151150	-1.25815456129647	0.0141602	0.906253	down	10:-:60026298-60733490	ENSG00000151150	288	H0Y9E9,B1AQT1,A0A087X0B4,H0YAH5,H0Y3A4,H0YA66,A0A087WVC2,A0A087WWI5,A0A087WY90,D6RFK6,D6RF31,A0A087X0L3,H0Y951,A0A087WTE8,A0A087WZ26,A8KA62,A0A087WZ65,D6RHY3,D6RBY7,H0Y8Z4,Q12955,A0A087WTF3,A0A087WTP5,A0A087WX55	ANK3	ankyrin 3 [Source:HGNC Symbol%3BAcc:HGNC:494]	0.44856	1.06292
ENSG00000148730	0.866428	0.014487	0.910391	no	10:+:70404145-70428618	ENSG00000148730	1979	A0A024QZM3,Q6FG68,Q13542	EIF4EBP2	eukaryotic translation initiation factor 4E binding protein 2 [Source:HGNC Symbol%3BAcc:HGNC:3289]	34.2455	18.609
ENSG00000132471	-0.932481883336818	0.014515	0.910391	no	17:-:75845699-75856507	ENSG00000132471	23558	K7ENL2,A6NG10,K7EIK1,K7EJ75,K7ESN4,A0A024R8L1,K7EIJ0,K7EIN1,K7EMC9,Q969T9,L0R5E7	WBP2	WW domain binding protein 2 [Source:HGNC Symbol%3BAcc:HGNC:12738]	12.3143	23.284
ENSG00000244041	-2.5652677777691	0.0146323	0.910391	down	6:+:2987967-2991173	ENSG00000244041	401232	-	LINC01011	long intergenic non-protein coding RNA 1011 [Source:HGNC Symbol%3BAcc:HGNC:33812]	0.17969	1.05363
ENSG00000233155	-Inf	0.0146485	0.910391	down	2:-:74418122-74418442	ENSG00000233155	100130009	-	HMGA1P8	high mobility group AT-hook 1 pseudogene 8 [Source:HGNC Symbol%3BAcc:HGNC:39183]	0	2.66549
ENSG00000025434	-1.37629702063624	0.0146758	0.910391	down	11:+:47248300-47269033	ENSG00000025434	10062	C9JCS0,F1D8N1,F8WEY6,Q13133,B5MBY7,E9PPA1,C9JBS2,E9PLL4,B6ZGS8,F8WC63,C9JJ16,C9J4R0,C9JTS4,B4DXU5,C9JEC2,C9J2C8,E9PID2	NR1H3	nuclear receptor subfamily 1 group H member 3 [Source:HGNC Symbol%3BAcc:HGNC:7966]	1.69893	4.36941
ENSG00000197822	1.10037	0.0146825	0.910391	up	5:+:69492292-69558104	ENSG00000197822	100506658	A0A7P0T9T6,A0A0G2JMZ8,A0A0G2JPF2,Q16625,A0A7P0TB95	OCLN	occludin [Source:HGNC Symbol%3BAcc:HGNC:8104]	4.20028	1.94078
ENSG00000213937	2.5413	0.0147971	0.915121	up	16:+:3012923-3014505	ENSG00000213937	9080	O95484	CLDN9	claudin 9 [Source:HGNC Symbol%3BAcc:HGNC:2051]	1.95439	0.33262
ENSG00000140416	0.993592	0.0148866	0.918279	no	15:+:63042632-63071915	ENSG00000140416	7168	H0YKJ4,B7Z722,H0YL42,H0YK48,B7Z596,A0A494C0I0,P09493,D9YZV4,A0A494BZZ2,D9YZV7,A0A024R5W6,H7BYY1,A0A494C0V8,A0A0S2Z4G6,H0YKP3,D9YZV5,A0A0K0K1I0,H0YL80,F5H7S3,Q8TCG4,A0A087WTJ7,H0YKX5,Q6ZN40,H0YN06,H0YLS7	TPM1	tropomyosin 1 [Source:HGNC Symbol%3BAcc:HGNC:12010]	5.86207	2.9167
ENSG00000107902	-1.23328601821781	0.0151914	0.932262	down	10:+:124461823-124617888	ENSG00000107902	64077	Q9H008,Q5T1Z0	LHPP	phospholysine phosphohistidine inorganic pyrophosphate phosphatase [Source:HGNC Symbol%3BAcc:HGNC:30042]	2.97488	6.92896
ENSG00000136155	1.15143	0.0153576	0.938894	up	13:+:77535674-77645263	ENSG00000136155	8796	F2Z2X8,O95171	SCEL	sciellin [Source:HGNC Symbol%3BAcc:HGNC:10573]	8.84394	3.94432
ENSG00000136717	1.24356	0.0153782	0.938894	up	2:-:127048027-127107288	ENSG00000136717	274	A0A024RAE9,A0A024RAI6,A0A024RAJ2,A0A024RAI4,A0A024RAI5,A0A024RAG8,A0A024RAJ3,A0A024RAF1,A0A024RAF0,A0A024RAG9,Q9BTH3,O00499,A0A024RAF6	BIN1	bridging integrator 1 [Source:HGNC Symbol%3BAcc:HGNC:1052]	4.01174	1.67852
ENSG00000131459	1.27026	0.0156067	0.946537	up	5:-:180300698-180353336	ENSG00000131459	9945	A0A0S2Z4X9,E5RJP4,D6RAC1,O94808,A0A0S2Z4W6	GFPT2	glutamine-fructose-6-phosphate transaminase 2 [Source:HGNC Symbol%3BAcc:HGNC:4242]	5.36299	2.20273
ENSG00000162814	-2.07341468143942	0.015618	0.946537	down	1:+:217631324-217871696	ENSG00000162814	128153	Q96L03,R4GN71	SPATA17	spermatogenesis associated 17 [Source:HGNC Symbol%3BAcc:HGNC:25184]	0.19383	0.80819
ENSG00000125534	-0.921411587994374	0.0156223	0.946537	no	20:+:63520765-63522206	ENSG00000125534	79144	X6R7I6,Q9H3Y8	PPDPF	pancreatic progenitor cell differentiation and proliferation factor [Source:HGNC Symbol%3BAcc:HGNC:16142]	63.8584	119.821
ENSG00000115977	0.934641	0.0157835	0.950317	no	2:-:69457997-69674349	ENSG00000115977	22848	D6W5G0,A0A096LP25,A0A096LNZ0,A0A096LP60,L0R804,Q9BUD9,B7ZLC4,Q2M2I8,E9PG46	AAK1	AP2 associated kinase 1 [Source:HGNC Symbol%3BAcc:HGNC:19679]	4.56456	2.36584
ENSG00000089006	0.879594	0.0158199	0.950317	no	20:-:17941597-17968980	ENSG00000089006	27131	Q9Y5X3,Q5QPE5,A0A087WUY5,U3KQL0,A0A0S2Z5F1,Q6P5V6,Q5QPE4,U3KQP5	SNX5	sorting nexin 5 [Source:HGNC Symbol%3BAcc:HGNC:14969]	23.4994	12.6536
ENSG00000283646	2.29582	0.0159431	0.950317	up	3:-:46416524-46423591	ENSG00000283646	105377068	-	LINC02009	long intergenic non-protein coding RNA 2009 [Source:HGNC Symbol%3BAcc:HGNC:52845]	1.32654	0.26764
ENSG00000100439	0.951757	0.0159998	0.950317	no	14:+:22598237-22613215	ENSG00000100439	63874	J3KMW0,F5H067,F5GZC9,F5H6T0,Q8TB40,H0YFD5	ABHD4	abhydrolase domain containing 4%2C N-acyl phospholipase B [Source:HGNC Symbol%3BAcc:HGNC:20154]	24.2161	12.4033
ENSG00000132535	-1.32925358586901	0.0161344	0.950317	down	17:-:7187187-7219841	ENSG00000132535	1742	O14909,A0A3B3ISL1,A0A3B3IU19,A0A3B3ITD1,K7EKP9,K7EKU8,C9JWP9,B7Z647,A0A3B3ISQ5,B9EGL1,A0A3B3ISR0,A0A3B3IS17,A0A3B3ITI9,A0A3B3IRP2,P78352,Q15334,B7Z3U2,Q3ZCU5,C9JYG3	DLG4	discs large MAGUK scaffold protein 4 [Source:HGNC Symbol%3BAcc:HGNC:2903]	0.82286	2.04838
ENSG00000136280	-0.983180227475124	0.0161783	0.950317	no	7:+:44999475-45076469	ENSG00000136280	83605	A0A0A0MT72,H7C516,C9JUH3,A0A3B3IRS0,Q9BSQ5,E9PEC4,Q6P456	CCM2	CCM2 scaffold protein [Source:HGNC Symbol%3BAcc:HGNC:21708]	4.89359	9.58375
ENSG00000090615	0.852116	0.0162613	0.950317	no	12:-:132768914-132829078	ENSG00000090615	2802	A0A087WV43,A0A494C129,Q08378	GOLGA3	golgin A3 [Source:HGNC Symbol%3BAcc:HGNC:4426]	23.8042	13.0642
ENSG00000091622	-1.13918245159044	0.016285	0.950317	down	17:-:6451263-6556555	ENSG00000091622	83394	A1A5C9,I3L1K1,Q9BZ71	PITPNM3	PITPNM family member 3 [Source:HGNC Symbol%3BAcc:HGNC:21043]	1.58572	3.46016
ENSG00000279413	2.38602	0.0163145	0.950317	up	X:-:15702602-15703243	ENSG00000279413	-	-	-	-	5.43448	1.03
ENSG00000135473	-1.15475430889136	0.0163158	0.950317	down	12:-:56316223-56334053	ENSG00000135473	9924	F8VXK8,Q504Q3,Q9HBH5,Q96MN2	PAN2	poly(A) specific ribonuclease subunit PAN2 [Source:HGNC Symbol%3BAcc:HGNC:20074]	2.16763	4.78127
ENSG00000168398	-1.20512036065125	0.0163307	0.950317	down	14:+:96204679-96244166	ENSG00000168398	624	L8EC45,A0A075E6Y0,P30411	BDKRB2	bradykinin receptor B2 [Source:HGNC Symbol%3BAcc:HGNC:1030]	1.88171	4.29806
ENSG00000281490	1.38479	0.0163427	0.950317	up	7:-:128655962-128658791	ENSG00000281490	100130600	-	CICP14	capicua transcriptional repressor pseudogene 14 [Source:HGNC Symbol%3BAcc:HGNC:38542]	6.79459	2.57775
ENSG00000134222	-0.977504069711723	0.0163614	0.950317	no	1:-:109279556-109283186	ENSG00000134222	84722	Q5T2Z1,Q5T2Z0,A0A024R099,Q6PGN9,S4R3S8	PSRC1	proline and serine rich coiled-coil 1 [Source:HGNC Symbol%3BAcc:HGNC:24472]	14.4412	28.1711
ENSG00000221963	1.06773	0.0164246	0.951672	up	22:+:35648446-35668404	ENSG00000221963	80830	B3KTP4,Q9BWW8	APOL6	apolipoprotein L6 [Source:HGNC Symbol%3BAcc:HGNC:14870]	4.98085	2.35411
ENSG00000164211	-1.00309264185945	0.0168733	0.973587	down	5:-:111496033-111512590	ENSG00000164211	134429	D6REN7,Q96DR4,D6RDM5,B0AZS2	STARD4	StAR related lipid transfer domain containing 4 [Source:HGNC Symbol%3BAcc:HGNC:18058]	5.95398	11.8225
ENSG00000172081	-1.06755403001818	0.0168844	0.973587	down	19:-:2071036-2096673	ENSG00000172081	126308	K7ELS3,K7EKK6,Q96BX8,K7ELH3,K7EPX7,K7ESI3,K7ESA9	MOB3A	MOB kinase activator 3A [Source:HGNC Symbol%3BAcc:HGNC:29802]	5.63603	11.7026
ENSG00000120708	1.7973	0.0169411	0.973896	up	5:+:136028988-136063818	ENSG00000120708	7045	H0Y8L3,D6RBX4,C7FFS5,A0A0S2Z4Q2,S4R3C6,H0Y8M8,H0YAB8,H0Y9D7,H0YAH8,Q15582,A0A0S2Z4K6	TGFBI	transforming growth factor beta induced [Source:HGNC Symbol%3BAcc:HGNC:11771]	1.04727	0.29851
ENSG00000187244	-0.823684762202391	0.0169714	0.973896	no	19:+:44809071-44821421	ENSG00000187244	4059	A0A6B9LT91,A0A0U3LNL0,A0A1A9C7B7,A0A0U4CBV7,A0A6B9LZX3,A0A172M5V3,A0A087WXM8,A0A1Z1VXG4,K7ENU8,K7ERB7,A0A1Z1VXG5,A0A068W6H0,A0A0U4DJH2,P50895	BCAM	basal cell adhesion molecule (Lutheran blood group) [Source:HGNC Symbol%3BAcc:HGNC:6722]	43.6425	76.5253
ENSG00000100889	-1.01354322546203	0.0172764	0.988431	down	14:+:24094053-24110598	ENSG00000100889	5106	A0A384MTT2,H0YM31,H0YMA5,H0YML5,H0YMU6,Q16822,H0YKC4,H0YNH9,A0A0S2Z4C0,H0YNG4,A0A0S2Z430,H0YMY3,Q6IB91,A0A0S2Z451	PCK2	phosphoenolpyruvate carboxykinase 2%2C mitochondrial [Source:HGNC Symbol%3BAcc:HGNC:8725]	7.43699	14.8746
ENSG00000086061	0.861463	0.017309	0.988431	no	9:+:33025273-33039907	ENSG00000086061	3301	P31689	DNAJA1	DnaJ heat shock protein family (Hsp40) member A1 [Source:HGNC Symbol%3BAcc:HGNC:5229]	74.8294	40.8026
ENSG00000272979	-3.53284630007672	0.0174599	0.988431	down	2:-:190454092-190454521	ENSG00000272979	-	-	-	novel transcript%2C antisense to MFSD6	0.29367	3.36738
ENSG00000105173	1.85258	0.0174843	0.988431	up	19:+:29811991-29824312	ENSG00000105173	898	I3L413,V5W5X2,I3L1Q9,P24864,F6KX26,C9J2U0	CCNE1	cyclin E1 [Source:HGNC Symbol%3BAcc:HGNC:1589]	2.92476	0.80232
ENSG00000132589	-0.835583859040322	0.0175455	0.988431	no	17:-:28879335-28897733	ENSG00000132589	2319	J3QLD9,J3QKZ4,K7EKW9,K7EJ47,E7EMK3,Q9BTI6,Q14254,Q6FG43	FLOT2	flotillin 2 [Source:HGNC Symbol%3BAcc:HGNC:3758]	46.0783	81.4655
ENSG00000105135	-0.931512177963344	0.0175559	0.988431	no	19:-:15114984-15125786	ENSG00000105135	10994	M0QZX5,E9PJS0,M0R1B5,M0R026,E9PL44,E9PNL1,A1L0T0	ILVBL	ilvB acetolactate synthase like [Source:HGNC Symbol%3BAcc:HGNC:6041]	9.60124	18.1419
ENSG00000122484	1.0716	0.0177815	0.993756	up	1:+:92299059-92402056	ENSG00000122484	79871	Q8IXW5	RPAP2	RNA polymerase II associated protein 2 [Source:HGNC Symbol%3BAcc:HGNC:25791]	2.71103	1.27789
ENSG00000185483	1.63786	0.0178131	0.993756	up	1:+:63774017-64181498	ENSG00000185483	4919	Q01973,A2VCQ3,A0A0A0MTJ5	ROR1	receptor tyrosine kinase like orphan receptor 1 [Source:HGNC Symbol%3BAcc:HGNC:10256]	1.56907	0.4995
ENSG00000109971	0.855191	0.017817	0.993756	no	11:-:123057489-123063230	ENSG00000109971	3312	V9HW22,E9PKE3,E9PQK7,E9PN25,E9PLF4,E9PQQ4,Q96H53,E9PK54,Q96IS6,E9PN89,E9PI65,E9PPY6,E9PM13,E9PNE6,A8K7Q2,P11142,E9PS65	HSPA8	heat shock protein family A (Hsp70) member 8 [Source:HGNC Symbol%3BAcc:HGNC:5241]	484.837	265.521
ENSG00000038382	0.817521	0.0178708	0.994434	no	5:+:14143342-14532128	ENSG00000038382	7204	D3DTD2,E7EPJ7,E7EWP2,A0A1W2PRD7,A0A087X139,A0A2X0SFJ0,O75962,F5H228	TRIO	trio Rho guanine nucleotide exchange factor [Source:HGNC Symbol%3BAcc:HGNC:12303]	21.3385	11.9952
ENSG00000101246	-0.987896610253367	0.0179997	0.999275	no	20:-:63698642-63708025	ENSG00000101246	10139	H0UI96,B7ZKY8,Q13795	ARFRP1	ADP ribosylation factor related protein 1 [Source:HGNC Symbol%3BAcc:HGNC:662]	4.60275	9.04369
ENSG00000167107	-1.26605975938182	0.0181363	1	down	17:+:50426158-50474845	ENSG00000167107	80221	E7EN53,D6RF87,H0Y8Y5,H0Y8N1,E9PF16,D6RF15,Q96CM8	ACSF2	acyl-CoA synthetase family member 2 [Source:HGNC Symbol%3BAcc:HGNC:26101]	1.67731	3.99648
ENSG00000279821	1.88594	0.018232	1	up	5:-:177476631-177479656	ENSG00000279821	-	-	-	TEC	2.19087	0.58726
ENSG00000112237	0.917446	0.018284	1	no	6:-:99542387-99568825	ENSG00000112237	892	E5RFK5,E5RFX8,H0YBQ5,E5RI39,E5RIH8,J3KP90,Q5JV82,Q05CF7,E5RHL8,G5E954,P24863,Q7Z4L3	CCNC	cyclin C [Source:HGNC Symbol%3BAcc:HGNC:1581]	19.4819	10.2187
ENSG00000149557	-1.00338889016098	0.0183355	1	down	11:-:125442881-125592568	ENSG00000149557	9638	A0A024R3I7,J3KTR6,E9PNH2,Q99689,Q9Y250	FEZ1	fasciculation and elongation protein zeta 1 [Source:HGNC Symbol%3BAcc:HGNC:3659]	3.35874	6.67064
ENSG00000156973	-1.27209867586316	0.0185318	1	down	2:-:231732433-231786272	ENSG00000156973	5147	B8ZZK5,O43924,C9IZ52,Q6IB24	PDE6D	phosphodiesterase 6D [Source:HGNC Symbol%3BAcc:HGNC:8788]	3.33133	7.97076
ENSG00000188315	1.42716	0.0186269	1	up	3:-:49268596-49277232	ENSG00000188315	375341	C9JW57,H7BZX3,Q6ZUJ4	C3orf62	chromosome 3 open reading frame 62 [Source:HGNC Symbol%3BAcc:HGNC:24771]	3.79565	1.39833
ENSG00000159403	1.16467	0.0186329	1	up	12:-:7080214-7092540	ENSG00000159403	715	B4DPQ0,F5H2D0,F5H1N6,F5GWL0,F5H3N3,F5H6Y3,A0A3B3ITU4,F5H3A3,D3DUT5,A0A3B3ISR2,F5H1V0,P00736	C1R	complement C1r [Source:HGNC Symbol%3BAcc:HGNC:1246]	5.36403	2.37046
ENSG00000011028	-1.22835050866228	0.0187444	1	down	17:+:62627670-62693597	ENSG00000011028	9902	E7EME3,Q9UBG0,J3QQZ6,J3KRF1	MRC2	mannose receptor C type 2 [Source:HGNC Symbol%3BAcc:HGNC:16875]	1.64768	3.8246
ENSG00000167525	-1.85302461301412	0.0187461	1	down	17:-:28703197-28711888	ENSG00000167525	147011	Q8NCQ7,J3QQU2,K7ESJ9,J3QSA8	PROCA1	protein interacting with cyclin A1 [Source:HGNC Symbol%3BAcc:HGNC:28600]	0.37177	1.33055
ENSG00000105376	-1.85302461301412	0.0187461	1	down	19:+:10289952-10296778	ENSG00000105376	7087	Q8TAM9,Q9UMF0,Q8N6I2,K7EIL3	ICAM5	intercellular adhesion molecule 5 [Source:HGNC Symbol%3BAcc:HGNC:5348]	0.48136	1.72278
ENSG00000143815	-1.01747650984557	0.0187509	1	down	1:-:225401502-225428925	ENSG00000143815	3930	C9JES9,A0A494C1L1,A0A024R3R5,Q14739,C9JXK0	LBR	lamin B receptor [Source:HGNC Symbol%3BAcc:HGNC:6518]	4.94274	9.91289
ENSG00000243477	-1.55089275549417	0.0188794	1	down	3:-:50296402-50299416	ENSG00000243477	24142	A0A1D5RMQ1,C9JL88,C9J451,Q93015	NAA80	N-alpha-acetyltransferase 80%2C NatH catalytic subunit [Source:HGNC Symbol%3BAcc:HGNC:30252]	1.87999	5.45711
ENSG00000116017	-1.75622450555872	0.0189037	1	down	19:+:925781-975939	ENSG00000116017	1820	H0YFY1,K7EJ04,Q99856	ARID3A	AT-rich interaction domain 3A [Source:HGNC Symbol%3BAcc:HGNC:3031]	0.33245	1.11261
ENSG00000179715	-1.53284630007672	0.0189988	1	down	12:+:47079603-47236662	ENSG00000179715	91523	F8VUD2,Q96HM7,F8VYL8,F8VRF7	PCED1B	PC-esterase domain containing 1B [Source:HGNC Symbol%3BAcc:HGNC:28255]	1.63997	4.70121
ENSG00000133243	-0.859383920937879	0.0190107	1	no	19:-:1985438-2034881	ENSG00000133243	55643	Q6NT96,A0A087WXN3,A0A087X147,A0A087WY57,A0A087WUX2,K7EMW9,Q9BX70,K7ENV9	BTBD2	BTB domain containing 2 [Source:HGNC Symbol%3BAcc:HGNC:15504]	16.322	29.337
ENSG00000274315	Inf	0.0192708	1	up	12:-:29331434-29331936	ENSG00000274315	-	-	-	novel transcript%2C antisense to FAR2	1.63182	0
ENSG00000100983	-0.851610395064603	0.0193624	1	no	20:-:34928432-34956027	ENSG00000100983	2937	A0A2R8Y2X9,A0A2R8Y7I7,A0A2R8Y5T7,A0A2R8Y4V9,A0A2R8Y430,A0A2R8Y790,V9HWJ1,A0A0S2Z4J7,A0A2R8Y6Q7,A0A2R8Y2F2,A0A2R8YF34,A0A2R8Y446,P48637,A0A2R8Y6Y6	GSS	glutathione synthetase [Source:HGNC Symbol%3BAcc:HGNC:4624]	16.7421	29.9304
ENSG00000105223	-0.904815077463679	0.0193663	1	no	19:+:40348456-40380439	ENSG00000105223	23646	A0A024R0Q4,E2QRG1,M0QZK2,M0R2W7,M0QX99,M0R1F7,Q8IV08,M0QX50,M0R2E7,A0A0A0MS28,M0QYJ4,M0R3G9,M0QY94	PLD3	phospholipase D family member 3 [Source:HGNC Symbol%3BAcc:HGNC:17158]	11.5905	21.499
ENSG00000117308	-1.05683179724382	0.0193727	1	down	1:-:23795599-23800781	ENSG00000117308	2582	Q5QPP9,Q5QPP1,Q5QPP4,A0A024RAB7,Q5QPP3,Q14376	GALE	UDP-galactose-4-epimerase [Source:HGNC Symbol%3BAcc:HGNC:4116]	5.58751	11.5159
ENSG00000257556	-2.11780880079788	0.0194152	1	down	14:+:105093609-105100131	ENSG00000257556	102723354	-	LINC02298	long intergenic non-protein coding RNA 2298 [Source:HGNC Symbol%3BAcc:HGNC:53216]	0.28187	1.21203
ENSG00000118193	-0.969951361495369	0.0195336	1	no	1:-:200551497-200620751	ENSG00000118193	9928	Q15058	KIF14	kinesin family member 14 [Source:HGNC Symbol%3BAcc:HGNC:19181]	5.00332	9.70923
ENSG00000024526	-0.92180394454857	0.0195737	1	no	1:-:68474152-68497221	ENSG00000024526	55635	H0YES2,E9PL61,Q5TB30	DEPDC1	DEP domain containing 1 [Source:HGNC Symbol%3BAcc:HGNC:22949]	8.7372	16.3985
ENSG00000075213	0.870609	0.0195755	1	no	7:-:83955777-84492724	ENSG00000075213	10371	Q86UJ2,Q14563,C9JD25,Q75MQ2,C9J9C4,A0A0C4DG50	SEMA3A	semaphorin 3A [Source:HGNC Symbol%3BAcc:HGNC:10723]	16.2024	8.77892
ENSG00000095066	-0.903870489037435	0.0195836	1	no	19:-:12763003-12872740	ENSG00000095066	29911	K7EMR5,A0A7I2V5Y2,K7EK29,K7EJ65,K7EMG7,K7EJA7,K7ENU5,Q96ED9,K7EJ48	HOOK2	hook microtubule tethering protein 2 [Source:HGNC Symbol%3BAcc:HGNC:19885]	10.0491	18.6279
ENSG00000100242	-0.925464104818847	0.0196583	1	no	22:-:38734725-38794143	ENSG00000100242	25777	Q9UH99,H0Y686,B0QY67,B0QY64,B0QY68,B0QY60,B0QY66,B0QY69,B0QY65,B0QY63	SUN2	Sad1 and UNC84 domain containing 2 [Source:HGNC Symbol%3BAcc:HGNC:14210]	7.6868	14.4637
ENSG00000158125	1.15999	0.0197223	1	up	2:-:31334321-31414742	ENSG00000158125	7498	P47989,Q585T6	XDH	xanthine dehydrogenase [Source:HGNC Symbol%3BAcc:HGNC:12805]	5.01862	2.22501
ENSG00000163354	-2.14380400933082	0.0197317	1	down	1:-:155018520-155033781	ENSG00000163354	127579	H0YF62,Q8N1J0,Q5T1A1	DCST2	DC-STAMP domain containing 2 [Source:HGNC Symbol%3BAcc:HGNC:26562]	0.3084	1.3502
ENSG00000120256	1.38195	0.0197944	1	up	6:-:149818757-149864359	ENSG00000120256	84918	Q86VZ4,Q96AT3,Q5VYB9	LRP11	LDL receptor related protein 11 [Source:HGNC Symbol%3BAcc:HGNC:16936]	2.78708	1.05945
ENSG00000177732	-0.957356551975847	0.0197972	1	no	20:+:325552-330224	ENSG00000177732	6666	O15370,O60248	SOX12	SRY-box transcription factor 12 [Source:HGNC Symbol%3BAcc:HGNC:11198]	8.39059	16.1409
ENSG00000167615	-0.83548685150137	0.0199594	1	no	19:+:54448887-54462016	ENSG00000167615	114823	A0A024R4R9,A0A0G2JN70,C9J1N5,B0VJY8,A0A0G2JPW6,H7BZP5,A0A0G2JNN3,C9JMY0,E7EWC7,Q96PV6,A0A087WUE4	LENG8	leukocyte receptor cluster member 8 [Source:HGNC Symbol%3BAcc:HGNC:15500]	18.7419	33.1331
ENSG00000127578	-2.05323679950179	0.0201503	1	down	16:+:629239-634117	ENSG00000127578	117166	Q96NZ8	WFIKKN1	WAP%2C follistatin/kazal%2C immunoglobulin%2C kunitz and netrin domain containing 1 [Source:HGNC Symbol%3BAcc:HGNC:30912]	0.23294	0.95778
ENSG00000067704	-0.789367920902003	0.0201966	1	no	1:+:220094132-220148041	ENSG00000067704	55699	L8EA13,L8E8E9,Q9NSE4	IARS2	isoleucyl-tRNA synthetase 2%2C mitochondrial [Source:HGNC Symbol%3BAcc:HGNC:29685]	86.8063	148.633
ENSG00000178878	-1.55384659868927	0.0202312	1	down	12:+:12725917-12829975	ENSG00000178878	81575	F5GX34,A0AVN6,Q96LR9	APOLD1	apolipoprotein L domain containing 1 [Source:HGNC Symbol%3BAcc:HGNC:25268]	0.54438	1.58342
ENSG00000184557	-1.08571394638987	0.0202586	1	down	17:-:78356778-78360077	ENSG00000184557	9021	O14543,Q6FI39,K7EIF6	SOCS3	suppressor of cytokine signaling 3 [Source:HGNC Symbol%3BAcc:HGNC:19391]	6.74343	14.1793
ENSG00000276550	0.830819	0.0203039	1	no	15:+:22495570-22590815	ENSG00000276550	400322	-	HERC2P2	hect domain and RLD 2 pseudogene 2 [Source:HGNC Symbol%3BAcc:HGNC:4870]	31.9638	17.8032
ENSG00000104983	-1.24541999332278	0.0203804	1	down	19:+:45995461-46021318	ENSG00000104983	729440	M0QY15,M0QYL5,Q9Y6R9	CCDC61	coiled-coil domain containing 61 [Source:HGNC Symbol%3BAcc:HGNC:33629]	3.7571	8.82477
ENSG00000218537	-1.94217014816117	0.0204071	1	down	22:-:23894426-23898930	ENSG00000218537	284889	-	MIF-AS1	MIF antisense RNA 1 [Source:HGNC Symbol%3BAcc:HGNC:27669]	0.98387	3.74568
ENSG00000176155	-1.08846902716171	0.0204525	1	down	17:-:82101460-82212830	ENSG00000176155	284001	J3KSU5,K7N7D6,A0A590UJT6,H7BYI8,A0A494BX66,J3QQX7,Q2TAC2,E9PDF5,J3KRQ8	CCDC57	coiled-coil domain containing 57 [Source:HGNC Symbol%3BAcc:HGNC:27564]	1.45697	3.06941
ENSG00000165475	-1.87311603095359	0.0205535	1	down	13:-:20403666-20525873	ENSG00000165475	51084	A0A2R8Y5S5,A0A087WW38,A0A2R8Y4K2,A0A2R8Y699,A0A2R8YCZ4,A0A2R8Y7B4,A0A2R8YFQ7,Q9Y2S2,A0A024RDM2	CRYL1	crystallin lambda 1 [Source:HGNC Symbol%3BAcc:HGNC:18246]	0.39398	1.42981
ENSG00000232888	2.10716	0.0210509	1	up	12:+:132825701-132826184	ENSG00000232888	727826	-	RPS11P5	ribosomal protein S11 pseudogene 5 [Source:HGNC Symbol%3BAcc:HGNC:36312]	8.87074	2.03978
ENSG00000184640	-0.785245087880942	0.0210613	1	no	17:+:77280569-77500596	ENSG00000184640	10801	K7EJ51,K7ENL0,Q9UHD8,K7EMW8,K7EIE4,K7ENQ5,K7EKN4,K7ER14,K7EJV0,K7EJZ2,A0A0J9YWJ2,K7EK18,K7EL40,K7ER52,K7ER34,K7EQD7,K7EPY1,K7EN52,K7EQ08,A0A6Q8PHC2	SEPTIN9	septin 9 [Source:HGNC Symbol%3BAcc:HGNC:7323]	23.6243	40.3351
ENSG00000167703	1.23489	0.0210922	1	up	17:-:1569268-1628886	ENSG00000167703	124935	Q8N370,I3L4J2,Q8WUU1,I3L3E3,I3L4V3	SLC43A2	solute carrier family 43 member 2 [Source:HGNC Symbol%3BAcc:HGNC:23087]	2.19691	0.92473
ENSG00000119681	-1.28791919334556	0.0210973	1	down	14:-:74498183-74612378	ENSG00000119681	4053	Q6AZ94,G3V3X5,G3V511,H0YJ20,Q14767	LTBP2	latent transforming growth factor beta binding protein 2 [Source:HGNC Symbol%3BAcc:HGNC:6715]	0.91112	2.20405
ENSG00000141295	-1.03864926327875	0.0212257	1	down	17:-:47837692-47841289	ENSG00000141295	90507	J3KS57,Q96FV2,J3QL71,J3KT79,J3QQM9,J3QR84,J3QRJ1	SCRN2	secernin 2 [Source:HGNC Symbol%3BAcc:HGNC:30381]	7.51603	15.2966
ENSG00000102897	-1.36677362413002	0.0213046	1	down	16:+:20899868-20925006	ENSG00000102897	57149	H3BNA8,O43325,H3BNK2	LYRM1	LYR motif containing 1 [Source:HGNC Symbol%3BAcc:HGNC:25074]	1.79242	4.57953
ENSG00000105767	-1.08906794575091	0.021434	1	down	19:-:43622368-43639850	ENSG00000105767	199731	Q8NFZ8	CADM4	cell adhesion molecule 4 [Source:HGNC Symbol%3BAcc:HGNC:30825]	7.69303	16.2137
ENSG00000230409	-1.3747953989227	0.0215235	1	down	3:+:37275693-37276598	ENSG00000230409	399511	-	TCEA1P2	transcription elongation factor A1 pseudogene 2 [Source:HGNC Symbol%3BAcc:HGNC:29891]	6.89928	17.7255
ENSG00000167508	-0.898881898881568	0.0215311	1	no	16:-:88651935-88663161	ENSG00000167508	4597	H3BVC4,P53602,H3BRZ1,H3BQ47,H3BP35	MVD	mevalonate diphosphate decarboxylase [Source:HGNC Symbol%3BAcc:HGNC:7529]	11.8059	21.8088
ENSG00000273983	-1.96649947752291	0.0215653	1	down	6:-:26269405-26271815	ENSG00000273983	8355	P68431	H3C8	H3 clustered histone 8 [Source:HGNC Symbol%3BAcc:HGNC:4772]	0.54994	2.12929
ENSG00000165060	1.28273	0.0216627	1	up	9:+:69035751-69079076	ENSG00000165060	2395	C9JAX1,A0A0S2Z3G4,Q16595,A0A0S2Z3Q8	FXN	frataxin [Source:HGNC Symbol%3BAcc:HGNC:3951]	2.7826	1.13306
ENSG00000100577	-1.16652408583091	0.0219972	1	down	14:+:77320996-77331597	ENSG00000100577	2954	G3V5T0,G3V3B9,G3V5G8,G3V4T6,A0A0A0MR33,A0A0C4DFM0,G3V267,O43708,G3V5U6,H0YJN8	GSTZ1	glutathione S-transferase zeta 1 [Source:HGNC Symbol%3BAcc:HGNC:4643]	1.47186	3.27315
ENSG00000117461	1.23452	0.0220864	1	up	1:-:46040140-46133036	ENSG00000117461	8503	Q5T4P3,Q05DQ0,Q8N381,Q92569	PIK3R3	phosphoinositide-3-kinase regulatory subunit 3 [Source:HGNC Symbol%3BAcc:HGNC:8981]	3.06433	1.29018
ENSG00000153832	-1.81038027560563	0.0222242	1	down	2:+:229922302-230013119	ENSG00000153832	130888	I6L982,Q8NEA4,B8ZZQ1	FBXO36	F-box protein 36 [Source:HGNC Symbol%3BAcc:HGNC:27020]	0.47893	1.66415
ENSG00000110172	0.863488	0.0222537	1	no	11:-:90200429-90223077	ENSG00000110172	26973	E9PPQ5,E9PHZ2,A0A024R3C3,E9PIF7,E9PL00,E9PIZ4,A0A024R394,Q9UHD1,E9PSD5	CHORDC1	cysteine and histidine rich domain containing 1 [Source:HGNC Symbol%3BAcc:HGNC:14525]	12.0885	6.58229
ENSG00000240771	-2.21637263528147	0.0223963	1	down	12:+:57610180-57617245	ENSG00000240771	115557	Q86VW2,A0A2X0SYW9	ARHGEF25	Rho guanine nucleotide exchange factor 25 [Source:HGNC Symbol%3BAcc:HGNC:30275]	0.22343	1.02869
ENSG00000287966	-2.88076960349703	0.0227165	1	down	6:-:27018935-27020280	ENSG00000287966	-	-	-	novel transcript	0.18763	1.36915
ENSG00000206149	1.28125	0.0227323	1	up	15:+:28589492-28685264	ENSG00000206149	440248	-	HERC2P9	hect domain and RLD 2 pseudogene 9 [Source:HGNC Symbol%3BAcc:HGNC:30495]	2.37056	0.96627
ENSG00000148346	-1.64765077556752	0.0227408	1	down	9:+:128149071-128153453	ENSG00000148346	3934	X6R8F3,P80188	LCN2	lipocalin 2 [Source:HGNC Symbol%3BAcc:HGNC:6526]	1.78023	5.52599
ENSG00000273760	0.999045	0.0227833	1	no	10:-:47970043-47973496	ENSG00000273760	-	-	-	novel transcript	63.9796	31.7133
ENSG00000072778	-0.779141845272464	0.0228234	1	no	17:+:7217125-7225266	ENSG00000072778	37	B3KPA6,K7EJW8,J3QRJ8,J9JID6,J3KS89,A0A077H1I5,K7EQP4,K7EMF8,J3KSR4,J3QKU9,P49748,G3V1M7	ACADVL	acyl-CoA dehydrogenase very long chain [Source:HGNC Symbol%3BAcc:HGNC:92]	55.1613	93.7824
ENSG00000105928	-0.859090698225371	0.0230721	1	no	7:-:24698355-24757940	ENSG00000105928	1687	H7C147,H7BZJ0,H7C0L2,C9JSR4,O60443	GSDME	gasdermin E [Source:HGNC Symbol%3BAcc:HGNC:2810]	8.51104	15.2945
ENSG00000011198	0.927756	0.0232514	1	no	3:+:43690108-43734371	ENSG00000011198	51099	A0A0S2Z5D6,H7BZY9,A0A0S2Z572,A0A2R8YG27,A0A0M3LN66,A0A2R8Y7S6,F6K7K4,A0A2U3TZT9,C9JBM3,A0A6B9MC78,A0A2R8YEZ7,C9J1D1,F8W7B5,A0A2R8YG22,F6K7K5,F6K7K3,Q8WTS1,F6K7K2,A0A2R8YER6	ABHD5	abhydrolase domain containing 5%2C lysophosphatidic acid acyltransferase [Source:HGNC Symbol%3BAcc:HGNC:21396]	10.3263	5.37781
ENSG00000187653	1.03958	0.0232747	1	up	4:-:90838903-90839037	ENSG00000187653	7117	-	TMSB4XP8	TMSB4X pseudogene 8 [Source:HGNC Symbol%3BAcc:HGNC:11885]	316.63	152.598
ENSG00000168496	0.793767	0.0236011	1	no	11:+:61792911-61797238	ENSG00000168496	2237	I3L3E9,Q6FHX6,B4DWZ4,P39748,F5H1Y3	FEN1	flap structure-specific endonuclease 1 [Source:HGNC Symbol%3BAcc:HGNC:3650]	130.472	74.5607
ENSG00000166949	-0.812625715811274	0.0236062	1	no	15:+:67063763-67195173	ENSG00000166949	4088	A0A024R5Z3,H0YMY0,H3BP09,P84022,H3BQ00,H0YL71,H3BVD1,H0YKE2,H0YMP2,H0YNV1	SMAD3	SMAD family member 3 [Source:HGNC Symbol%3BAcc:HGNC:6769]	12.1837	21.2005
ENSG00000204228	-1.19894556352328	0.0236477	1	down	6:+:33204655-33206831	ENSG00000204228	7923	Q92506	HSD17B8	hydroxysteroid 17-beta dehydrogenase 8 [Source:HGNC Symbol%3BAcc:HGNC:3554]	8.99646	20.4612
ENSG00000275964	-2.12404075450939	0.0236883	1	down	13:+:19863858-19865048	ENSG00000275964	-	-	-	novel transcript	0.74219	3.20519
ENSG00000185101	-1.05861767951134	0.0236916	1	down	11:-:417933-442011	ENSG00000185101	338440	A1A5B4	ANO9	anoctamin 9 [Source:HGNC Symbol%3BAcc:HGNC:20679]	2.99063	6.17134
ENSG00000013619	1.54611	0.023752	1	up	X:+:150361422-150514178	ENSG00000013619	10046	F8WAK3,L0R6K4,Q13495	MAMLD1	mastermind like domain containing 1 [Source:HGNC Symbol%3BAcc:HGNC:2568]	1.60121	0.54321
ENSG00000168243	-0.861070538350628	0.0238714	1	no	1:-:235547685-235650754	ENSG00000168243	2786	B1APZ0,P50150	GNG4	G protein subunit gamma 4 [Source:HGNC Symbol%3BAcc:HGNC:4407]	13.1894	23.7342
ENSG00000137177	0.824752	0.0239024	1	no	6:-:17759183-17987635	ENSG00000137177	63971	H0Y9Z7,H0Y307,A0A1B0GUA8,H0Y925,Q9H1H9	KIF13A	kinesin family member 13A [Source:HGNC Symbol%3BAcc:HGNC:14566]	16.122	9.01749
ENSG00000115257	-1.88076960349703	0.0240289	1	down	19:-:1481428-1490752	ENSG00000115257	54760	Q6UW60,K7EN14,K7EJB6	PCSK4	proprotein convertase subtilisin/kexin type 4 [Source:HGNC Symbol%3BAcc:HGNC:8746]	0.39961	1.45797
ENSG00000103042	0.998967	0.0240589	1	no	16:-:58665109-58684770	ENSG00000103042	55238	H3BPV9,Q9NVC3,H3BN87,H3BP25,H3BU46,H3BV81,H3BPK8,H3BRZ0,H3BMC5	SLC38A7	solute carrier family 38 member 7 [Source:HGNC Symbol%3BAcc:HGNC:25582]	7.55921	3.74713
ENSG00000257086	-3.07341468143942	0.0242419	1	down	11:-:64246939-64249494	ENSG00000257086	-	-	-	novel transcript	0.22206	1.85183
ENSG00000205918	2.09651	0.0244459	1	up	16:-:2616121-2643296	ENSG00000205918	653650	Q6A1A2	PDPK2P	3-phosphoinositide dependent protein kinase 2%2C pseudogene [Source:HGNC Symbol%3BAcc:HGNC:49897]	0.89872	0.20819
ENSG00000135048	0.841569	0.0246926	1	no	9:-:71683366-71816690	ENSG00000135048	23670	H3BLX9,F5H6B2,F5GZC1,H3BLY0,B4E1B9,Q9UHN6	CEMIP2	cell migration inducing hyaluronidase 2 [Source:HGNC Symbol%3BAcc:HGNC:11869]	15.3992	8.5134
ENSG00000123999	-1.92902477210425	0.0247281	1	down	2:+:219569162-219575711	ENSG00000123999	3623	B6E5W7,P05111	INHA	inhibin subunit alpha [Source:HGNC Symbol%3BAcc:HGNC:6065]	0.81046	3.05751
ENSG00000169231	-1.30122059896224	0.0247598	1	down	1:-:155195588-155209051	ENSG00000169231	7059	B4DQH6,L8E9H3,Q2HIZ0,F5H4Z8,Q2HIZ1,P49746	THBS3	thrombospondin 3 [Source:HGNC Symbol%3BAcc:HGNC:11787]	1.55696	3.80124
ENSG00000256006	Inf	0.0248716	1	up	11:+:18405609-18406731	ENSG00000256006	-	-	-	novel transcript	2.80617	0
ENSG00000253320	-1.78123392994611	0.0248943	1	down	8:+:102864271-103002424	ENSG00000253320	100506753	-	MAILR	macrophage interferon regulatory lncRNA [Source:HGNC Symbol%3BAcc:HGNC:51558]	0.25476	0.86753
ENSG00000254419	-3.39534277632679	0.0251533	1	down	20:+:58710795-58711633	ENSG00000254419	-	-	-	novel transcript	0.21885	2.28135
ENSG00000130005	-2.27504854260907	0.0251541	1	down	19:-:1397026-1401570	ENSG00000130005	2593	V9HWB2,A0A1W2PR36,K7EM34,Q14353	GAMT	guanidinoacetate N-methyltransferase [Source:HGNC Symbol%3BAcc:HGNC:4136]	0.26275	1.25992
ENSG00000267076	-Inf	0.0253035	1	down	18:+:12211378-12211807	ENSG00000267076	732448	-	MIX23P3	MIX23 pseudogene 3 [Source:HGNC Symbol%3BAcc:HGNC:45026]	0	1.68369
ENSG00000108506	-0.995102278976023	0.025345	1	no	17:-:61865367-61928016	ENSG00000108506	57508	J3KRH0,A0A2R8Y4Z6,A0A024QZ48,A0A2R8Y7F8,J3KMZ7,Q9H0H0	INTS2	integrator complex subunit 2 [Source:HGNC Symbol%3BAcc:HGNC:29241]	2.83967	5.60745
ENSG00000072274	0.766031	0.0255367	1	no	3:-:196027183-196082096	ENSG00000072274	7037	P02786,F8WBE5,H7C3V5,G3V0E5	TFRC	transferrin receptor [Source:HGNC Symbol%3BAcc:HGNC:11763]	54.7786	31.912
ENSG00000100028	0.854103	0.0256672	1	no	22:+:24555958-24582052	ENSG00000100028	6634	H3BT13,P62318	SNRPD3	small nuclear ribonucleoprotein D3 polypeptide [Source:HGNC Symbol%3BAcc:HGNC:11160]	30.6822	16.8158
ENSG00000111319	-0.796180406630843	0.0258759	1	no	12:-:6346843-6377730	ENSG00000111319	6337	C5HTY9,F5GXE6,P37088,F5H5F8,C5HTZ1,C5HTY8,Q6UP09,J3KPV6	SCNN1A	sodium channel epithelial 1 subunit alpha [Source:HGNC Symbol%3BAcc:HGNC:10599]	21.9417	37.7473
ENSG00000128908	0.842888	0.0259276	1	no	15:-:40978880-41116280	ENSG00000128908	54617	Q9ULG1,H0YKH3,A0A087X0U7,H0YMN5,H0YNL3	INO80	INO80 complex ATPase subunit [Source:HGNC Symbol%3BAcc:HGNC:26956]	18.8871	10.4321
ENSG00000158296	-1.3724683100742	0.0260283	1	down	20:-:46557823-46684467	ENSG00000158296	64849	C9J4A3,X6RDV4,H7C0C8,A0A0A0MRQ6,C9J7L4,Q8WWT9	SLC13A3	solute carrier family 13 member 3 [Source:HGNC Symbol%3BAcc:HGNC:14430]	0.92805	2.3805
ENSG00000106012	0.94778	0.0263462	1	no	7:+:2558972-2614733	ENSG00000106012	23288	C9JP75,H7C427,C9J5R6,A0A087WX45,A0A024R853,A0A087WX19,X5DR21,Q6IPM2,X5D7Y5,C9JE72,X5D951	IQCE	IQ motif containing E [Source:HGNC Symbol%3BAcc:HGNC:29171]	6.56059	3.36957
ENSG00000198435	-0.964511951751857	0.0263843	1	no	9:-:137299631-137302271	ENSG00000198435	441478	Q7Z6K4	NRARP	NOTCH regulated ankyrin repeat protein [Source:HGNC Symbol%3BAcc:HGNC:33843]	10.6865	20.6597
ENSG00000175592	-0.943998273061614	0.02645	1	no	11:-:65892049-65900573	ENSG00000175592	8061	E9PKL5,E9PQT6,A0A0S2Z595,E9PPX2,P15407	FOSL1	FOS like 1%2C AP-1 transcription factor subunit [Source:HGNC Symbol%3BAcc:HGNC:13718]	16.9642	32.333
ENSG00000118961	-1.40625855380597	0.026893	1	down	2:-:20684014-20823130	ENSG00000118961	60526	B5MCU4,C9JUM0,B5MCE2,A0A0A0MSH6,B4DRG3,C9JHU6,B5MDU6,D3YTH1,Q9H6V9	LDAH	lipid droplet associated hydrolase [Source:HGNC Symbol%3BAcc:HGNC:26145]	1.12519	2.95456
ENSG00000143314	-0.90685653109551	0.0269078	1	no	1:-:156737303-156741590	ENSG00000143314	79590	X6RIR5,X6RHI2,Q96A35,X6RJ73	MRPL24	mitochondrial ribosomal protein L24 [Source:HGNC Symbol%3BAcc:HGNC:14037]	23.9145	44.4216
ENSG00000197971	-0.972131345602242	0.0273252	1	no	18:-:76978827-77133683	ENSG00000197971	4155	A0A024R384,H7BYR8,J3KT01,F8WEU6,E9PQE7,E9PSE2,E9PLU9,P13727,E9PKX9,J3QKN5,H0YEA2,C9J6H1,E9PMR5,J3KT34,A8MZH3,J3QL64,J3KS94,E9PNZ1,J3QQK6,H0YF02,F5H7N4,E9PJ72,P02686,E9PLQ9,J3QKL5	MBP	myelin basic protein [Source:HGNC Symbol%3BAcc:HGNC:6925]	1.39222	2.70577
ENSG00000065809	-1.00292110881075	0.02742	1	down	10:-:14518557-14774897	ENSG00000065809	83641	C9JP05,C9JQ40,C9J3Q3,A0A1C7CYX8,F8WDH7,F8WCJ2,C9JYP1,C9JW51,C9J6N5,Q9H098,X6RET8,C9J6Y8	FAM107B	family with sequence similarity 107 member B [Source:HGNC Symbol%3BAcc:HGNC:23726]	3.11241	6.17943
ENSG00000181192	-0.796196588174597	0.0275844	1	no	10:+:12068954-12123221	ENSG00000181192	55526	H7C149,H7C1J3,Q96HY7,C9JWN1	DHTKD1	dehydrogenase E1 and transketolase domain containing 1 [Source:HGNC Symbol%3BAcc:HGNC:23537]	21.4517	36.9048
ENSG00000134755	0.870442	0.0276395	1	no	18:-:31058840-31102522	ENSG00000134755	1824	A9X9K9,A0A3B3ISU0,A9X9L0,A9X9L1,Q02487	DSC2	desmocollin 2 [Source:HGNC Symbol%3BAcc:HGNC:3036]	7.63666	4.13824
ENSG00000112186	1.04501	0.0277151	1	up	6:+:17393505-17557790	ENSG00000112186	10486	B7Z385,A0A087WZ15,E9PDI2,A0A087X0J3,P40123,F8WDB9,F8WEW0	CAP2	cyclase associated actin cytoskeleton regulatory protein 2 [Source:HGNC Symbol%3BAcc:HGNC:20039]	10.7747	5.1733
ENSG00000133065	-0.998089108283757	0.0284096	1	no	1:-:205789094-205813748	ENSG00000133065	254428	B2RMP2,Q8IVJ1	SLC41A1	solute carrier family 41 member 1 [Source:HGNC Symbol%3BAcc:HGNC:19429]	3.40542	6.73856
ENSG00000103253	-1.1042939943234	0.0285232	1	down	16:+:726936-735525	ENSG00000103253	84264	H3BT20,B4DED4,I3L1W0,H3BU61,H3BR74,H3BQ57,H3BN70,I3L3H5,I3L1B7,Q6PII5	HAGHL	hydroxyacylglutathione hydrolase like [Source:HGNC Symbol%3BAcc:HGNC:14177]	2.45154	5.22162
ENSG00000276023	0.929533	0.0286322	1	no	17:+:37489891-37513501	ENSG00000276023	11072	Q6FI36,O95147	DUSP14	dual specificity phosphatase 14 [Source:HGNC Symbol%3BAcc:HGNC:17007]	25.3694	13.1958
ENSG00000127588	3.3189	0.0287074	1	up	16:-:798041-800734	ENSG00000127588	51764	Q9P2W3	GNG13	G protein subunit gamma 13 [Source:HGNC Symbol%3BAcc:HGNC:14131]	1.34611	0.13364
ENSG00000258289	1.01348	0.0288213	1	up	14:+:64914361-64944591	ENSG00000258289	91612	H0YHA3,A0A024R6B7,H0YHB4,A0A0C4DGJ7,Q8WUH1,H0YID9	CHURC1	churchill domain containing 1 [Source:HGNC Symbol%3BAcc:HGNC:20099]	7.39579	3.62944
ENSG00000070961	0.872713	0.0291443	1	no	12:-:89588049-89709300	ENSG00000070961	490	F8W1V5,Q58F24,E7ERY9,A0A0U1RQU3,A0A024RBC7,Q3L582,H0YHH6,P20020,A1X4P7	ATP2B1	ATPase plasma membrane Ca2+ transporting 1 [Source:HGNC Symbol%3BAcc:HGNC:814]	9.25815	5.00902
ENSG00000179546	1.54069	0.0291771	1	up	1:-:23191895-23217502	ENSG00000179546	3352	P28221	HTR1D	5-hydroxytryptamine receptor 1D [Source:HGNC Symbol%3BAcc:HGNC:5289]	2.85352	0.97169
ENSG00000226145	-1.94788379935556	0.0292032	1	down	17:-:16817983-16822579	ENSG00000226145	353194	-	KRT16P6	keratin 16 pseudogene 6 [Source:HGNC Symbol%3BAcc:HGNC:50719]	0.59627	2.27908
ENSG00000242147	-1.94788379935556	0.0292032	1	down	10:-:5594984-5632566	ENSG00000242147	105376382	-	LASTR	lncRNA associated with SART3 regulation of splicing [Source:HGNC Symbol%3BAcc:HGNC:54143]	0.21415	0.81853
ENSG00000010292	-0.739613554258673	0.0295085	1	no	12:+:6493356-6531955	ENSG00000010292	9918	F5H431,A0PJ76,E7EN77,F5GZK7,Q15021	NCAPD2	non-SMC condensin I complex subunit D2 [Source:HGNC Symbol%3BAcc:HGNC:24305]	54.4731	90.1093
ENSG00000168268	-0.838610607922758	0.0295657	1	no	3:-:52524385-52535054	ENSG00000168268	64943	C9J036,F8WEY1,Q9H857,H7C4G8,H7C519	NT5DC2	5'-nucleotidase domain containing 2 [Source:HGNC Symbol%3BAcc:HGNC:25717]	13.183	23.3562
ENSG00000169710	-0.757742561360004	0.0295827	1	no	17:-:82078338-82098294	ENSG00000169710	2194	A0A1B0GTR5,J3KTF0,Q6PJJ3,A0A1B0GVK4,A0A1B0GWG8,A0A0U1RRG3,P49327,A0A0U1RQF0	FASN	fatty acid synthase [Source:HGNC Symbol%3BAcc:HGNC:3594]	98.2001	164.497
ENSG00000172663	-1.11803767286005	0.0297464	1	down	11:-:67461710-67469272	ENSG00000172663	80194	Q9H6X4,A0A087X042,G3V1M5,A0A087WY65,B4E0E3	TMEM134	transmembrane protein 134 [Source:HGNC Symbol%3BAcc:HGNC:26142]	2.04676	4.40121
ENSG00000271425	1.38427	0.0300223	1	up	1:-:146064711-146229000	ENSG00000271425	100132406	A0A075B762,I1VE13,A0A087WVC7,I0CMK7,I1VE14,A2BH96,A0A087X002,I1VE12,Q6P3W6	NBPF10	NBPF member 10 [Source:HGNC Symbol%3BAcc:HGNC:31992]	0.90563	0.3437
ENSG00000204176	-1.57222053841087	0.0300954	1	down	10:+:46578217-46594173	ENSG00000204176	83849	X6R8R1,Q9BQS2,D6RF99,H3BLX3	SYT15	synaptotagmin 15 [Source:HGNC Symbol%3BAcc:HGNC:17167]	0.40564	1.195
ENSG00000180611	0.947344	0.0301928	1	no	3:-:192796815-192917856	ENSG00000180611	151963	Q8IYB1	MB21D2	Mab-21 domain containing 2 [Source:HGNC Symbol%3BAcc:HGNC:30438]	17.3152	8.89593
ENSG00000251381	0.811603	0.030202	1	no	11:-:12961541-12989597	ENSG00000251381	100506305	-	LINC00958	long intergenic non-protein coding RNA 958 [Source:HGNC Symbol%3BAcc:HGNC:48671]	24.5333	13.8478
ENSG00000277782	-3.32134219488301	0.0303077	1	down	15:-:80999593-80999981	ENSG00000277782	-	-	-	novel transcript	0.32462	3.21471
ENSG00000203644	1.41052	0.0303435	1	up	3:-:129847048-129847957	ENSG00000203644	-	-	-	novel transcript%2C sense intronic to TMCC1	13.391	4.99052
ENSG00000272662	-3.98030527704794	0.0304143	1	down	3:-:119497678-119498181	ENSG00000272662	118568812	-	TIMMDC1-DT	TIMMDC1 divergent transcript [Source:HGNC Symbol%3BAcc:HGNC:55207]	0.12528	1.95884
ENSG00000106333	-1.61068044012928	0.0304994	1	down	7:+:100602363-100608175	ENSG00000106333	5118	A4D2D2,Q15113	PCOLCE	procollagen C-endopeptidase enhancer [Source:HGNC Symbol%3BAcc:HGNC:8738]	0.77367	2.34077
ENSG00000092295	-1.31734026432551	0.0305664	1	down	14:-:24249114-24264432	ENSG00000092295	7051	H0YNM4,H0YLT9,H0YN27,H0YMQ8,A0A0G2JL93,H0YLJ6,H0YKI6,G1APU8,P22735	TGM1	transglutaminase 1 [Source:HGNC Symbol%3BAcc:HGNC:11777]	1.60594	3.96488
ENSG00000172831	-0.81343907729482	0.0306079	1	no	16:+:66934444-66945096	ENSG00000172831	8824	H3BUN5,J3QLP1,Q6IPK9,J3QSC0,O00748,P23141,Q4G0E9	CES2	carboxylesterase 2 [Source:HGNC Symbol%3BAcc:HGNC:1864]	14.476	25.2034
ENSG00000138074	0.837889	0.030641	1	no	2:-:27199587-27212958	ENSG00000138074	8884	Q9HD19,E7EW78,B3KNM2,E7EP02,E7ENN0,E7EW41,E7EXC0,E7ENG0,E7ERE1,Q9Y289,E7EMX0	SLC5A6	solute carrier family 5 member 6 [Source:HGNC Symbol%3BAcc:HGNC:11041]	19.423	10.7653
ENSG00000271550	2.24851	0.0306422	1	up	7:-:64678954-64687393	ENSG00000271550	106480286	-	BNIP3P11	BCL2 interacting protein 3 pseudogene 11 [Source:HGNC Symbol%3BAcc:HGNC:49724]	5.04662	1.05214
ENSG00000159720	0.830703	0.0307698	1	no	16:-:67438014-67481181	ENSG00000159720	9114	H3BSG7,H3BTB4,R4GN72,F8WEN9,H3BUQ0,H3BTB5,J3QL14,C6SUN6,H3BQJ1,H3BQB4,F5GYQ1,P61421,H3BPS0	ATP6V0D1	ATPase H+ transporting V0 subunit d1 [Source:HGNC Symbol%3BAcc:HGNC:13724]	14.0816	7.84381
ENSG00000117399	-0.756695488098315	0.0308427	1	no	1:+:43358981-43363203	ENSG00000117399	991	Q12834	CDC20	cell division cycle 20 [Source:HGNC Symbol%3BAcc:HGNC:1723]	83.5052	139.779
ENSG00000149639	-0.743676850415902	0.0308492	1	no	20:-:36777447-36863538	ENSG00000149639	140710	X6R3R3,H0YDM2,O94964	SOGA1	suppressor of glucose%2C autophagy associated 1 [Source:HGNC Symbol%3BAcc:HGNC:16111]	15.2292	25.2632
ENSG00000260032	-0.733426708006024	0.0308621	1	no	20:-:36045618-36051018	ENSG00000260032	647979	-	NORAD	non-coding RNA activated by DNA damage [Source:HGNC Symbol%3BAcc:HGNC:44311]	65.8977	108.541
ENSG00000196700	-0.844659310087747	0.030987	1	no	20:-:63956704-63969930	ENSG00000196700	57473	Q96KM6	ZNF512B	zinc finger protein 512B [Source:HGNC Symbol%3BAcc:HGNC:29212]	9.39377	16.7128
ENSG00000164236	0.865985	0.0310988	1	no	5:+:10564070-10657816	ENSG00000164236	651746	D6R912,A6NCL7	ANKRD33B	ankyrin repeat domain 33B [Source:HGNC Symbol%3BAcc:HGNC:35240]	8.49982	4.62023
ENSG00000140391	-0.87983953252409	0.0311034	1	no	15:-:77041404-77083984	ENSG00000140391	10099	H0YMH8,H0YKJ9,L8E893,O60637	TSPAN3	tetraspanin 3 [Source:HGNC Symbol%3BAcc:HGNC:17752]	4.99849	9.11252
ENSG00000170043	-0.843598542805494	0.0311278	1	no	17:-:7930345-7932123	ENSG00000170043	58485	I3L1R8,I3L3V5,I3L3S0,Q9Y5R8	TRAPPC1	trafficking protein particle complex 1 [Source:HGNC Symbol%3BAcc:HGNC:19894]	48.1494	85.6015
ENSG00000143507	0.940325	0.0312166	1	no	1:-:221701424-221742089	ENSG00000143507	11221	Q6IAR2,A0A0B4J2F5,Q9Y6W6	DUSP10	dual specificity phosphatase 10 [Source:HGNC Symbol%3BAcc:HGNC:3065]	18.8501	9.7317
ENSG00000174501	1.19694	0.0315373	1	up	2:-:95836919-95991831	ENSG00000174501	400986	E9PJI0,A0A0C4DH05,I1Z9D4,Q5JPF3,H0YDI7,A0A087WYV7	ANKRD36C	ankyrin repeat domain 36C [Source:HGNC Symbol%3BAcc:HGNC:32946]	2.32702	1.0056
ENSG00000173083	1.02725	0.0317083	1	up	4:-:83292461-83335153	ENSG00000173083	10855	A0A024RDB8,D6RAQ1,E9PFG6,A0A7P0TBD9,Q9Y251,D6RHG4	HPSE	heparanase [Source:HGNC Symbol%3BAcc:HGNC:5164]	6.79538	3.30311
ENSG00000176014	-0.75716402817486	0.0317664	1	no	18:+:12307669-12344320	ENSG00000176014	84617	K7EK43,K7ESQ3,Q9BUF5,K7ES63,K7EJZ4,K7ESM5,K7EL29,K7EQT3,K7ERA8,Q2NKY5,K7EJ64,K7EN98,B3KS31,K7EPE5	TUBB6	tubulin beta 6 class V [Source:HGNC Symbol%3BAcc:HGNC:20776]	39.1073	65.483
ENSG00000131094	-1.65837718216058	0.0317776	1	down	17:-:44959693-44968303	ENSG00000131094	10882	O75973	C1QL1	complement C1q like 1 [Source:HGNC Symbol%3BAcc:HGNC:24182]	1.44719	4.52573
ENSG00000172478	1.54257	0.0317914	1	up	2:-:240886048-240896889	ENSG00000172478	79919	C9JP86,C9JEK0,Q08AI8	MAB21L4	mab-21 like 4 [Source:HGNC Symbol%3BAcc:HGNC:26216]	3.21161	1.0922
ENSG00000182903	-1.18576240730492	0.0318226	1	down	4:-:425815-499156	ENSG00000182903	170960	Q8TF20,E5RGH0,D6RGC2,B4E159	ZNF721	zinc finger protein 721 [Source:HGNC Symbol%3BAcc:HGNC:29425]	1.40308	3.1621
ENSG00000184887	0.987697	0.0318658	1	no	14:+:105248533-105251093	ENSG00000184887	90135	Q96KE9,F8VPC8	BTBD6	BTB domain containing 6 [Source:HGNC Symbol%3BAcc:HGNC:19897]	17.1264	8.55621
ENSG00000069696	-1.31803705015934	0.0320079	1	down	11:+:637269-640706	ENSG00000069696	1815	Q8WTR3,Q8WTR9,Q8WTQ5,Q8WXN2,Q8IZC0,Q8WXM1,Q8IZB2,Q8IZB8,Q8WXL6,Q8WTT7,Q8WXN1,Q16303,Q8WXL7,K9MAQ4,Q8WXN9,A4LB54,K9MB45,Q8WXL5,K9MAU8,Q8WXP5,G5CTX6,Q8IZB5,K9MAQ3,Q8WTT6,Q0MTB8,Q8WXP7,Q8WTS5,Q8WXM6,G9HV63,F6K0T7,Q8WXN5,K9MB71,Q8WXN4,Q8WXN6,Q8IZB7,Q76E76,K9MB72,Q8IZB4,Q8WXM7,Q8WTS7,A4LB49,Q8WXM8,K9MAU6,Q8WTT3,Q8IZB9,A4LB56,Q0MTB9,Q8WXN8,K9MAZ1,A4LBB9,Q8WXP4,F6K0U0,Q8WXM4,Q8WTQ0,Q8WXP3,Q8WXL8,G9HV64,…	DRD4	dopamine receptor D4 [Source:HGNC Symbol%3BAcc:HGNC:3025]	3.86993	9.55903
ENSG00000259556	2.73394	0.0320551	1	up	15:-:51919073-51930627	ENSG00000259556	-	-	-	Leo1%2C Paf1/RNA polymerase II complex component%2C homolog (S. cerevisiae) (LEO1) pseudogene	1.69826	0.2529
ENSG00000106853	-0.944727606801877	0.0320678	1	no	9:-:111549722-111599893	ENSG00000106853	22949	Q14914,F6XGT7,F2Z3J9,Q5JVP2	PTGR1	prostaglandin reductase 1 [Source:HGNC Symbol%3BAcc:HGNC:18429]	6.96704	13.2856
ENSG00000130066	-0.830696051938835	0.0321903	1	no	X:+:23783173-23786210	ENSG00000130066	6303	E9PD37,Q9H2H9,Q9H2B4,P21673,A6NM56,A6NJE6	SAT1	spermidine/spermine N1-acetyltransferase 1 [Source:HGNC Symbol%3BAcc:HGNC:10540]	24.3957	42.9852
ENSG00000242960	Inf	0.0323742	1	up	3:+:72929044-72929593	ENSG00000242960	100420300	-	FTH1P23	ferritin heavy chain 1 pseudogene 23 [Source:HGNC Symbol%3BAcc:HGNC:37641]	1.26278	0
ENSG00000276317	3.92659	0.03241	1	up	20:-:62651272-62652186	ENSG00000276317	-	-	-	novel transcript%2C antisense to SLCO4A1	1.64531	0.10719
ENSG00000137210	0.881171	0.0324284	1	no	6:+:10747759-10852753	ENSG00000137210	81853	A0A087WU83,B4DFL6,H7C541,C9JDJ4,H7C5F1,C9JCY4,C9J786,C9JQS0,A0A024QZV7,F2Z2F8,Q9NUH8	TMEM14B	transmembrane protein 14B [Source:HGNC Symbol%3BAcc:HGNC:21384]	15.1717	8.16049
ENSG00000171617	0.858792	0.0324777	1	no	5:-:74627406-74641424	ENSG00000171617	8507	Q96L69,D6R9D7,Q53XS2,O14682	ENC1	ectodermal-neural cortex 1 [Source:HGNC Symbol%3BAcc:HGNC:3345]	10.2995	5.62647
ENSG00000100321	-1.13679361517502	0.0324787	1	down	22:+:39349925-39385575	ENSG00000100321	9145	B5MCD7,L0R6Q9,A2A283,F8WCE4,O43759	SYNGR1	synaptogyrin 1 [Source:HGNC Symbol%3BAcc:HGNC:11498]	1.51933	3.30982
ENSG00000161671	0.848426	0.0325812	1	no	19:+:50476400-50490871	ENSG00000161671	284361	M0R2A0,M0R1B7,M0R030,M0QYY4,Q5UCC4	EMC10	ER membrane protein complex subunit 10 [Source:HGNC Symbol%3BAcc:HGNC:27609]	8.54656	4.70253
ENSG00000267100	-1.09544098776942	0.0326839	1	down	19:-:10651862-10653844	ENSG00000267100	147727	-	ILF3-DT	ILF3 divergent transcript [Source:HGNC Symbol%3BAcc:HGNC:27115]	6.20881	13.1435
ENSG00000273136	0.933505	0.0326932	1	no	1:+:120723949-120842110	ENSG00000273136	101060684	A0A087WZS8,A0A087WTG0,A0A087WY62,A0A087WVV8,A0A087WU30,A0A494C053,A0A494C1A6,A0A075B7F9,A0A494C0A2,A0A087WWQ1,A0A087WZB6,B4DH59	NBPF26	NBPF member 26 [Source:HGNC Symbol%3BAcc:HGNC:49571]	7.78296	4.03714
ENSG00000174695	0.768843	0.0327718	1	no	5:-:83052846-83077863	ENSG00000174695	153339	Q8TBQ9	TMEM167A	transmembrane protein 167A [Source:HGNC Symbol%3BAcc:HGNC:28330]	41.6729	24.2299
ENSG00000273344	-1.27565740315446	0.0329507	1	down	7:+:155003448-155005703	ENSG00000273344	202781	-	PAXIP1-DT	PAXIP1 divergent transcript [Source:HGNC Symbol%3BAcc:HGNC:27328]	2.88267	6.91429
ENSG00000148429	0.857898	0.0330047	1	no	10:-:11453946-11611754	ENSG00000148429	9712	Q96FW8,X6RAB3,V9GYH2,Q92738	USP6NL	USP6 N-terminal like [Source:HGNC Symbol%3BAcc:HGNC:16858]	5.92621	3.23941
ENSG00000121039	0.956415	0.033038	1	no	8:+:73294602-73325281	ENSG00000121039	157506	A0A024R7X6,E5RHJ9,Q8IZV5,E5RK48	RDH10	retinol dehydrogenase 10 [Source:HGNC Symbol%3BAcc:HGNC:19975]	8.68144	4.43225
ENSG00000214193	-1.08791425113454	0.0333477	1	down	1:+:36306368-36329340	ENSG00000214193	79729	A4FU49,D6RD64,A0A5F9ZH69,A0A5F9ZHZ4	SH3D21	SH3 domain containing 21 [Source:HGNC Symbol%3BAcc:HGNC:26236]	1.53543	3.23346
ENSG00000161513	-0.916689177751971	0.0333487	1	no	17:-:74862497-74873031	ENSG00000161513	2232	A0A0A0MSZ4,J3KRG8,A0A0A0MTR6,A0A0C4DFN8,A0A0A0MT64,Q6GSK2,J3KTA3,J3QQW7,A0A0C4DGN7,J3KS64,J3QSF9,A0A0A0MTN9,J3QKZ8,P22570,J3QQX3	FDXR	ferredoxin reductase [Source:HGNC Symbol%3BAcc:HGNC:3642]	8.35068	15.6176
ENSG00000234171	-1.31627120533559	0.033367	1	down	2:+:3558474-3564842	ENSG00000234171	100506054	-	RNASEH1-AS1	RNASEH1 antisense RNA 1 [Source:HGNC Symbol%3BAcc:HGNC:49289]	1.29826	3.20288
ENSG00000129195	-0.920718983544735	0.0334063	1	no	17:+:6444441-6451469	ENSG00000129195	54478	I3L2R2,I3L427,I3L419,I3L156,Q9BSJ6	PIMREG	PICALM interacting mitotic regulator [Source:HGNC Symbol%3BAcc:HGNC:25483]	10.4517	19.6016
ENSG00000158055	1.72629	0.0334709	1	up	1:+:24319357-24364482	ENSG00000158055	57822	E9PLT6,Q8TE85,E9PLG9	GRHL3	grainyhead like transcription factor 3 [Source:HGNC Symbol%3BAcc:HGNC:25839]	1.51986	0.45507
ENSG00000186212	1.807	0.0334821	1	up	4:-:76894152-76898144	ENSG00000186212	345079	A6NEL2	SOWAHB	sosondowah ankyrin repeat domain family member B [Source:HGNC Symbol%3BAcc:HGNC:32958]	1.2808	0.36263
ENSG00000283078	2.92659	0.033567	1	up	20:+:62066830-62068437	ENSG00000283078	-	-	-	novel transcript	0.94237	0.12279
ENSG00000260805	-1.6890739793835	0.0335695	1	down	1:-:212557833-212559731	ENSG00000260805	-	-	-	novel transcript	1.0307	3.29258
ENSG00000130779	0.753504	0.033679	1	no	12:-:122271432-122422669	ENSG00000130779	6249	A0A3B3IS27,F5H1T5,F5H367,F5H0N7,F5H270,F5H6A0,Q6P5Z9,A0A3B3ISJ8,A0A3B3ITA2,Q86WU4,P30622,J3KP58	CLIP1	CAP-Gly domain containing linker protein 1 [Source:HGNC Symbol%3BAcc:HGNC:10461]	12.9191	7.59182
ENSG00000267169	-1.95605773080127	0.0337464	1	down	19:+:14137146-14171267	ENSG00000267169	100507373	-	ADGRL1-AS1	ADGRL1 antisense RNA 1 [Source:HGNC Symbol%3BAcc:HGNC:55309]	0.31383	1.20634
ENSG00000205078	-2.17775134125416	0.034019	1	down	16:+:77199408-77213215	ENSG00000205078	100130958	H3BME6,A8MT33	SYCE1L	synaptonemal complex central element protein 1 like [Source:HGNC Symbol%3BAcc:HGNC:37236]	0.51207	2.29532
ENSG00000065361	0.78925	0.0340513	1	no	12:+:56076799-56103505	ENSG00000065361	2065	B4DGQ7,F8VRI5,F8VYK4,A0A2R8Y6T4,F8VX90,O75812,F8VW56,F8VRL0,F8VW48,P21860,A0A024RB84,B3KWG5	ERBB3	erb-b2 receptor tyrosine kinase 3 [Source:HGNC Symbol%3BAcc:HGNC:3431]	12.5782	7.21059
ENSG00000164209	0.818955	0.0342908	1	no	5:+:110738136-110765161	ENSG00000164209	91137	E7EVY2,B7Z6C8,Q96AG3	SLC25A46	solute carrier family 25 member 46 [Source:HGNC Symbol%3BAcc:HGNC:25198]	13.208	7.41735
ENSG00000181481	-1.11405666593677	0.0342921	1	down	17:+:30970984-30999911	ENSG00000181481	84282	K7EQF1,J3QS68,H7C3H8,Q8IUD6	RNF135	ring finger protein 135 [Source:HGNC Symbol%3BAcc:HGNC:21158]	4.91954	10.5495
ENSG00000141854	-1.54734586977184	0.0343115	1	down	19:+:14072536-14075062	ENSG00000141854	113230	Q96FF7,A0A044PY82,K7ELQ6	MISP3	MISP family member 3 [Source:HGNC Symbol%3BAcc:HGNC:26963]	1.20699	3.49496
ENSG00000279348	1.59978	0.0345639	1	up	2:+:216211404-216213519	ENSG00000279348	-	-	-	TEC	3.52097	1.15086
ENSG00000107281	-1.74801439464526	0.0345878	1	down	9:-:137039463-137046179	ENSG00000107281	56654	Q9NQX5,A0A087WYK7,Q5SPY9	NPDC1	neural proliferation%2C differentiation and control 1 [Source:HGNC Symbol%3BAcc:HGNC:7899]	0.60353	2.00839
ENSG00000075407	1.01237	0.0349603	1	up	10:+:38094334-38150293	ENSG00000075407	7587	A0A1B0GVV4,P17032	ZNF37A	zinc finger protein 37A [Source:HGNC Symbol%3BAcc:HGNC:13102]	2.57055	1.26245
ENSG00000136811	-0.781296439750967	0.0349861	1	no	9:+:128455186-128501292	ENSG00000136811	4957	A0A024R8A5,S4R462,Q5T4C6,S4R3R9,Q6PJQ8,Q5BJF6,Q5T4C3,S4R411,A0A024R8A4,Q5T4C8,Q9UNM2	ODF2	outer dense fiber of sperm tails 2 [Source:HGNC Symbol%3BAcc:HGNC:8114]	13.9551	23.7613
ENSG00000162576	-1.34394362382014	0.0350827	1	down	1:-:1352689-1361777	ENSG00000162576	54587	Q9BRK3,A0A024R0A0	MXRA8	matrix remodeling associated 8 [Source:HGNC Symbol%3BAcc:HGNC:7542]	1.39456	3.50709
ENSG00000146433	0.785388	0.0351557	1	no	6:+:158536436-158635429	ENSG00000146433	57583	Q9P2C4,Q8N4V6	TMEM181	transmembrane protein 181 [Source:HGNC Symbol%3BAcc:HGNC:20958]	26.3031	15.119
ENSG00000066279	-0.783140594741673	0.0353525	1	no	1:-:197084121-197146694	ENSG00000066279	259266	A0A7P0Z491,A0A7P0T8U9,A0A7P0Z4R7,Q4G1H2,Q4G1H0,Q8IZT6	ASPM	assembly factor for spindle microtubules [Source:HGNC Symbol%3BAcc:HGNC:19048]	7.14878	12.1877
ENSG00000110455	-0.930787380803509	0.0354458	1	no	11:+:44065925-44084237	ENSG00000110455	84680	A0A0S2Z5S5,A0A0S2Z5Z8,E9PS61,Q96QU6,E9PRT9,A0A0S2Z622	ACCS	1-aminocyclopropane-1-carboxylate synthase homolog (inactive) [Source:HGNC Symbol%3BAcc:HGNC:23989]	4.42112	8.34967
ENSG00000253251	1.95043	0.0356335	1	up	5:+:65625027-65630928	ENSG00000253251	112441434	Q6ZNX1	SHLD3	shieldin complex subunit 3 [Source:HGNC Symbol%3BAcc:HGNC:53826]	2.21476	0.56771
ENSG00000197956	-0.856922861542661	0.0357331	1	no	1:-:153534599-153536244	ENSG00000197956	6277	R4GN98,P06703	S100A6	S100 calcium binding protein A6 [Source:HGNC Symbol%3BAcc:HGNC:10496]	43.6315	78.289
ENSG00000130150	-1.00502770645917	0.035743	1	down	X:+:14873421-14922327	ENSG00000130150	158747	R4GMW5,R4GNB6,R4GMN1,Q8NHP6	MOSPD2	motile sperm domain containing 2 [Source:HGNC Symbol%3BAcc:HGNC:28381]	3.00343	5.97177
ENSG00000116962	-1.40859887302905	0.0358811	1	down	1:-:235975830-236065109	ENSG00000116962	4811	P14543,L8EC96	NID1	nidogen 1 [Source:HGNC Symbol%3BAcc:HGNC:7821]	0.70625	1.85751
ENSG00000240342	-0.711227945143986	0.0360579	1	no	12:+:118246084-118246962	ENSG00000240342	100130562	-	RPS2P5	ribosomal protein S2 pseudogene 5 [Source:HGNC Symbol%3BAcc:HGNC:31386]	444.055	720.243
ENSG00000130270	-1.42299911922965	0.0361443	1	down	19:-:1782075-1812276	ENSG00000130270	148229	F5GZM8,K7EJ52,F5H3R9,H0YFS1,O60423	ATP8B3	ATPase phospholipid transporting 8B3 [Source:HGNC Symbol%3BAcc:HGNC:13535]	0.55811	1.48262
ENSG00000188157	-0.715699022457727	0.0362001	1	no	1:+:1020120-1056118	ENSG00000188157	375790	Q96QF9,A0A494C1I6,Q96QF8,A0A087X208,A0A494C0G5,Q5XG79,Q15952,O00468	AGRN	agrin [Source:HGNC Symbol%3BAcc:HGNC:329]	61.4256	99.9396
ENSG00000253368	-1.59367149277276	0.0362229	1	down	1:+:26993692-27000886	ENSG00000253368	388610	H0YES3,Q6NT89	TRNP1	TMF1 regulated nuclear protein 1 [Source:HGNC Symbol%3BAcc:HGNC:34348]	1.21237	3.62509
ENSG00000105516	-1.06629024700604	0.0362394	1	down	19:-:48630030-48637379	ENSG00000105516	1628	M0QXW3,A0A024QZH7,M0QXP1,Q10586	DBP	D-box binding PAR bZIP transcription factor [Source:HGNC Symbol%3BAcc:HGNC:2697]	1.97644	4.10024
ENSG00000132793	-0.926888202643826	0.0362725	1	no	20:+:41340821-41360582	ENSG00000132793	64900	Q9BQK8,H0Y5E1	LPIN3	lipin 3 [Source:HGNC Symbol%3BAcc:HGNC:14451]	5.53327	10.4218
ENSG00000196998	0.940621	0.0363524	1	no	X:-:49074433-49101170	ENSG00000196998	11152	C9J0A8,C9JE01,C9JYH8,A0A0U1RQR1,C9J471,C9JUS5,A0A024QYX1,A0A0U1RR42,A0A0U1RQS7,A0A1B0GV56,A0A0U1RRJ2,L0R5G8,A0A0U1RQG6,C9J5L0,C9J7Q8,H0Y329,Q9Y484,G8JLI5,A0A0U1RQJ7,C9JVT3,A0A0U1RRJ9,H7C4N7,C9JBX7,H7C5B4,A0A0U1RR06,A0A1Y8EKY4,A0A024QYW6,A0A0U1RQM7	WDR45	WD repeat domain 45 [Source:HGNC Symbol%3BAcc:HGNC:28912]	9.73127	5.02291
ENSG00000249740	-1.46827429878064	0.0364794	1	down	5:-:38682581-38845829	ENSG00000249740	101929768	-	OSMR-AS1	OSMR antisense RNA 1 (head to head) [Source:HGNC Symbol%3BAcc:HGNC:50296]	0.70097	1.92147
ENSG00000126247	-0.72161432685111	0.0365144	1	no	19:+:36139953-36150353	ENSG00000126247	826	A0A0C4DGQ5,K7EKD8,K7EMQ1,K7ELJ7,K7ES78,K7EIV0,K7EM73,U3KQE2,S4R3F9,U3KPR7,P04632,A0A075B7C0	CAPNS1	calpain small subunit 1 [Source:HGNC Symbol%3BAcc:HGNC:1481]	71.0617	116.093
ENSG00000165410	0.877211	0.03655	1	no	14:-:34709113-34714823	ENSG00000165410	1073	F8WDN3,G3V2U0,Q549N0,Q9Y281	CFL2	cofilin 2 [Source:HGNC Symbol%3BAcc:HGNC:1875]	13.2104	7.12507
ENSG00000203780	-1.77867141587829	0.0367431	1	down	10:+:125896564-126009592	ENSG00000203780	92565	H7C3M3,A6NKD7,A6NP17,A0A1B0GX87,Q8TC84,C9JD80	FANK1	fibronectin type III and ankyrin repeat domains 1 [Source:HGNC Symbol%3BAcc:HGNC:23527]	0.43233	1.46957
ENSG00000271781	2.68147	0.0368209	1	up	5:+:675826-676616	ENSG00000271781	-	-	-	novel transcript%2C antisense to TPPP	2.15518	0.33283
ENSG00000160877	-0.738941333232948	0.0369591	1	no	19:+:13116862-13141147	ENSG00000160877	112939	K7ENW4,K7ELC5,Q96RE7	NACC1	nucleus accumbens associated 1 [Source:HGNC Symbol%3BAcc:HGNC:20967]	30.7962	50.9192
ENSG00000183963	-0.870785514924406	0.0370097	1	no	22:+:31064105-31104757	ENSG00000183963	6525	H7C372,C9JV14,C9JQZ8,A0A087WVP4,A0A096LNK9,C9JP19,A0A087X1R1,C9JBH9,H7BZZ8,C9JGQ0,C9JYU8,B5MCI0,P53814	SMTN	smoothelin [Source:HGNC Symbol%3BAcc:HGNC:11126]	3.57552	6.4776
ENSG00000107821	-1.19698936655796	0.0370582	1	down	10:+:101061989-101068131	ENSG00000107821	81621	Q96I82	KAZALD1	Kazal type serine peptidase inhibitor domain 1 [Source:HGNC Symbol%3BAcc:HGNC:25460]	1.86192	4.22895
ENSG00000270115	2.08186	0.0371575	1	up	1:+:33261212-33261680	ENSG00000270115	-	-	-	novel transcript	6.59659	1.54368
ENSG00000285644	-2.14380400933082	0.0376497	1	down	11:+:3057538-3064707	ENSG00000285644	-	-	-	novel transcript%2C antisense to CARS	0.25185	1.10264
ENSG00000069275	-0.732298957953991	0.0379037	1	no	1:-:205712822-205750182	ENSG00000069275	64710	Q9H1E3	NUCKS1	nuclear casein kinase and cyclin dependent kinase substrate 1 [Source:HGNC Symbol%3BAcc:HGNC:29923]	23.8986	39.333
ENSG00000137492	0.773578	0.0379741	1	no	11:-:76349898-76381132	ENSG00000137492	5612	O43422,E9PSI2	THAP12	THAP domain containing 12 [Source:HGNC Symbol%3BAcc:HGNC:9440]	16.4769	9.54878
ENSG00000272205	-3.88076960349703	0.0380807	1	down	1:-:167219831-167220512	ENSG00000272205	118568815	-	POU2F1-DT	POU2F1 divergent transcript [Source:HGNC Symbol%3BAcc:HGNC:55222]	0.09258	1.35108
ENSG00000167460	0.703276	0.0380851	1	no	19:+:16067021-16103002	ENSG00000167460	7171	A0A2R8YGX3,A0A2R8Y5V9,P67936,A0A2R8YH90,A0A2R8YE05,A0A590UKD0,K7ELP0,A0A2R8YEU4,K7ERG3,V9HW56,A0A590UJB9,K7EPB9,K7ENT6,A0A590UK79,A0A5F9UKJ4,A0A2R8YHD2,A0A5F9UN72	TPM4	tropomyosin 4 [Source:HGNC Symbol%3BAcc:HGNC:12013]	55.0418	33.4909
ENSG00000198270	-1.37428116079896	0.0381066	1	down	12:-:111931282-112013185	ENSG00000198270	89894	F8VRN7,F8W1L7,F8VWU6,F8VQZ8,G3V1Z3,F8VP39,F8VNZ8,S4R388,Q8NCL8,Q9BWF8	TMEM116	transmembrane protein 116 [Source:HGNC Symbol%3BAcc:HGNC:25084]	0.54532	1.40054
ENSG00000203705	-0.814651037128503	0.0381349	1	no	1:+:212791828-212816830	ENSG00000203705	128387	E9PRA1,E9PP81,H0YCN0,H0YCC7,E9PPF0,E9PQP8,U3KQ29,Q17R31,H0YD82	TATDN3	TatD DNase domain containing 3 [Source:HGNC Symbol%3BAcc:HGNC:27010]	13.8709	24.1703
ENSG00000072864	-0.823484506246323	0.0381402	1	no	16:+:15643267-15734691	ENSG00000072864	54820	I3L464,A0A6Q8PGV6,I3L2T8,L8E8T4,X5DR54,I3L522,A0A6Q8PEY3,A0A6Q8PHH1,X5DP35,I3L2R9,X5DRF9,A0A6Q8PG46,A0A0J9YYF5,I3L533,I3L3G9,Q9NXR1,A0A0J9YY14,I3L2R3,I3L2S8	NDE1	nudE neurodevelopment protein 1 [Source:HGNC Symbol%3BAcc:HGNC:17619]	6.23166	10.9254
ENSG00000175938	-1.15358503012341	0.0381747	1	down	16:+:30949068-30956461	ENSG00000175938	93129	Q9BRQ5,H3BTY7,H3BT51,H3BTK7	ORAI3	ORAI calcium release-activated calcium modulator 3 [Source:HGNC Symbol%3BAcc:HGNC:28185]	3.347	7.37669
ENSG00000172936	0.864396	0.0382067	1	no	3:+:38138478-38143022	ENSG00000172936	4615	A0A192GQD4,A0A3B3ITY3,A0A3F2YP85,A0A494C0J8,A0A0A0MSI9,A0A192GQL6,A0A193CK37,Q99836,A0A192GP51	MYD88	MYD88 innate immune signal transduction adaptor [Source:HGNC Symbol%3BAcc:HGNC:7562]	16.8887	9.19029
ENSG00000267317	-1.37826926296784	0.0382532	1	down	19:-:1457670-1458580	ENSG00000267317	-	-	-	novel transcript%2C antisense to APC2	4.71289	12.1375
ENSG00000078140	-0.777261001023765	0.0382817	1	no	4:+:39698109-39782792	ENSG00000078140	3093	P61086,D6RDM7,D6RFX1,L8E874	UBE2K	ubiquitin conjugating enzyme E2 K [Source:HGNC Symbol%3BAcc:HGNC:4914]	15.4678	26.2633
ENSG00000154813	0.974722	0.0385218	1	no	3:-:16257061-16264969	ENSG00000154813	285381	Q96FX2	DPH3	diphthamide biosynthesis 3 [Source:HGNC Symbol%3BAcc:HGNC:27717]	8.16742	4.11724
ENSG00000183762	-0.872776812743497	0.0386877	1	no	22:+:29073035-29168333	ENSG00000183762	83999	H7BZ87,Q96MU8	KREMEN1	kringle containing transmembrane protein 1 [Source:HGNC Symbol%3BAcc:HGNC:17550]	4.27486	7.75525
ENSG00000154845	0.734527	0.0387756	1	no	18:-:9546791-9615240	ENSG00000154845	9989	J3KRU1,J3KSH2,J3QL26,Q8TF05,J3KSS1,J3QRV2,F8WAJ9,J3QLA6,J3KSB0,J3QQV0	PPP4R1	protein phosphatase 4 regulatory subunit 1 [Source:HGNC Symbol%3BAcc:HGNC:9320]	28.6303	17.0472
ENSG00000167550	-1.61530846026869	0.0387926	1	down	12:-:49064676-49070025	ENSG00000167550	121268	Q8TAI7,C9JQQ1,F8W1T5,L8EBD9	RHEBL1	RHEB like 1 [Source:HGNC Symbol%3BAcc:HGNC:21166]	1.65259	5.01608
ENSG00000103599	-1.61530846026869	0.0387926	1	down	15:+:67254786-67502260	ENSG00000103599	64799	B4E2J4,H3BMH8,L8E948,H3BRL4,D6RGG0,A0A024R5X4,H3BU17,H0YMU5,Q86VS3	IQCH	IQ motif containing H [Source:HGNC Symbol%3BAcc:HGNC:25721]	0.30142	0.9149
ENSG00000124275	0.880019	0.0389334	1	no	5:+:7851186-7906025	ENSG00000124275	4552	D6RGC7,A0A3P9MRF3,Q9UBK8,D6RAZ2,D6RAY3,H0Y9Q0,H0Y9D5,D6RIS8,H0Y8S9,H0Y963,D6RF21	MTRR	5-methyltetrahydrofolate-homocysteine methyltransferase reductase [Source:HGNC Symbol%3BAcc:HGNC:7473]	9.18224	4.94286
ENSG00000124802	1.27806	0.0389547	1	up	6:-:8073360-8102559	ENSG00000124802	9521	D6RBD7,H0YAH9,O43324,H0YAL7,D6RCQ0	EEF1E1	eukaryotic translation elongation factor 1 epsilon 1 [Source:HGNC Symbol%3BAcc:HGNC:3212]	6.71304	2.74238
ENSG00000145022	1.08152	0.0389571	1	up	3:+:49412206-49416475	ENSG00000145022	6988	A0A024R2X9,P57738	TCTA	T cell leukemia translocation altered [Source:HGNC Symbol%3BAcc:HGNC:11692]	8.80312	4.12105
ENSG00000104756	-0.890714790771458	0.0390802	1	no	8:-:25427847-25458476	ENSG00000104756	54793	K7EQN1,Q7L273,K7ENB5	KCTD9	potassium channel tetramerization domain containing 9 [Source:HGNC Symbol%3BAcc:HGNC:22401]	6.84256	12.5687
ENSG00000124313	-1.11921837105255	0.0393921	1	down	X:-:53225828-53321350	ENSG00000124313	23096	A0A1W2PPE7,A0A1W2PRJ5,L8E757,A0A1W2PQ34,A0A1W2PPR2,A0A1W2PR18,A0A6Q8PFR7,A0A1W2PR10,A0A1W2PQP8,A0A1W2PPU7,A0A1W2PR28,A0A1W2PPD3,A0A6Q8PG99,Q5JU85,A0A1W2PQS2	IQSEC2	IQ motif and Sec7 domain ArfGEF 2 [Source:HGNC Symbol%3BAcc:HGNC:29059]	0.65563	1.41096
ENSG00000104067	0.709149	0.0394889	1	no	15:-:29699367-29968915	ENSG00000104067	7082	A0A087X0K9,G3V1L9,Q07157,Q9H317,H0Y3R8,H0YKB1,G5E9E7,A0A7I2V5U5,L0R559,A9CQZ8,A0A0G2JNH2	TJP1	tight junction protein 1 [Source:HGNC Symbol%3BAcc:HGNC:11827]	33.2407	20.1436
ENSG00000204237	-0.966129508283575	0.0395538	1	no	17:-:81665036-81666635	ENSG00000204237	339229	I3L208,Q5BKU9,I3L247	OXLD1	oxidoreductase like domain containing 1 [Source:HGNC Symbol%3BAcc:HGNC:27901]	11.8385	22.9125
ENSG00000197226	0.699472	0.0395633	1	no	5:-:179862066-179907897	ENSG00000197226	23061	E5RIN2,G3V133,Q66K14,H0YB08,Q9BW24,H0YB58,A1L3A9,B9A6K8	TBC1D9B	TBC1 domain family member 9B [Source:HGNC Symbol%3BAcc:HGNC:29097]	48.7734	29.7552
ENSG00000087448	0.825047	0.0397306	1	no	12:+:27780048-27803040	ENSG00000087448	57542	F5H523,H0YGN2,Q9P2K6	KLHL42	kelch like family member 42 [Source:HGNC Symbol%3BAcc:HGNC:29252]	11.1744	6.24889
ENSG00000145685	0.909928	0.0398107	1	no	5:-:78485215-78770021	ENSG00000145685	10184	Q6ZUX7,A0A024RAM8	LHFPL2	LHFPL tetraspan subfamily member 2 [Source:HGNC Symbol%3BAcc:HGNC:6588]	6.13421	3.23433
ENSG00000233198	-2.88076960349703	0.0398677	1	down	9:+:137227502-137229640	ENSG00000233198	643596	P0DH78	RNF224	ring finger protein 224 [Source:HGNC Symbol%3BAcc:HGNC:41912]	0.12072	0.88092
ENSG00000224415	3.83348	0.0398927	1	up	7:-:103141349-103141939	ENSG00000224415	-	-	-	ribosomal protein L19 (RPL19) pseudogene	1.60251	0.11137
ENSG00000179111	-1.10925988038615	0.0400142	1	down	17:-:8120592-8124106	ENSG00000179111	84667	J3KSH6,Q9BYE0	HES7	hes family bHLH transcription factor 7 [Source:HGNC Symbol%3BAcc:HGNC:15977]	5.33993	11.413
ENSG00000235706	-1.62800353311706	0.0401193	1	down	14:+:95157645-95181475	ENSG00000235706	400242	-	DICER1-AS1	DICER1 antisense RNA 1 [Source:HGNC Symbol%3BAcc:HGNC:43017]	0.38382	1.1753
ENSG00000087586	-0.731386592874936	0.0406046	1	no	20:-:56369389-56392337	ENSG00000087586	6790	Q5QPD4,Q5QPD1,A3KFJ1,A3KFJ2,Q5QPD2,A3KFJ0,O14965	AURKA	aurora kinase A [Source:HGNC Symbol%3BAcc:HGNC:11393]	45.0037	74.0217
ENSG00000109586	0.78849	0.0406168	1	no	4:+:173168811-173323967	ENSG00000109586	51809	Q4W5F7,Q86SF2,H0YAH3,H0YAK0,Q68VJ4,E9PBY3	GALNT7	polypeptide N-acetylgalactosaminyltransferase 7 [Source:HGNC Symbol%3BAcc:HGNC:4129]	16.4363	9.42729
ENSG00000236896	3.17451	0.0406796	1	up	9:-:97986551-97987656	ENSG00000236896	-	-	-	novel transcript	2.98417	0.32745
ENSG00000163254	3.17451	0.0406796	1	up	2:-:208128137-208129828	ENSG00000163254	1420	A0A0X8GLL6,P07315	CRYGC	crystallin gamma C [Source:HGNC Symbol%3BAcc:HGNC:2410]	1.9133	0.20994
ENSG00000254087	0.825566	0.0407132	1	no	8:+:55879835-56014169	ENSG00000254087	4067	Q6NUK7,E5RJ37,P07948	LYN	LYN proto-oncogene%2C Src family tyrosine kinase [Source:HGNC Symbol%3BAcc:HGNC:6735]	13.2751	7.42096
ENSG00000149485	0.922504	0.0408015	1	no	11:-:61799627-61829318	ENSG00000149485	3992	I3ZNN6,F5H1Q7,C9J425,H0YB97,F5H5X5,I3ZNE2,F5H3U5,I3ZNS6,I3ZNS3,I3ZNL9,F5H8G5,A0A0A0MR51,F5H3P6,I3ZNT3,F5H2R9,F5H852,I3ZNE3,F5GYH4,I3ZNH3,F5GWE3,H7C2V0,F5H0Y2,C9JJB3,O60427,F5H2H3,I3ZNL2,I3ZNS1	FADS1	fatty acid desaturase 1 [Source:HGNC Symbol%3BAcc:HGNC:3574]	4.35823	2.27798
ENSG00000070031	-1.76373018230681	0.0409799	1	down	11:-:626309-627181	ENSG00000070031	6343	P09683	SCT	secretin [Source:HGNC Symbol%3BAcc:HGNC:10607]	2.64079	8.88404
ENSG00000178904	0.926585	0.0409846	1	no	19:+:32405543-32485895	ENSG00000178904	147991	K7ELH8,K7ELB5,S4R3D3,Q8N6Q4,Q6ZPD9,K7ELG1	DPY19L3	dpy-19 like C-mannosyltransferase 3 [Source:HGNC Symbol%3BAcc:HGNC:27120]	4.02927	2.10009
ENSG00000154978	0.744923	0.0409907	1	no	7:-:55436056-55572988	ENSG00000154978	81552	C9JIM1,C9JF99,C9J548,Q96AW1,C9JVH1,C9JQ18,C9JTY8,C9J827	VOPP1	VOPP1 WW domain binding protein [Source:HGNC Symbol%3BAcc:HGNC:34518]	33.1239	19.5812
ENSG00000111670	-0.822014976089034	0.0411702	1	no	12:-:101745499-101830959	ENSG00000111670	79158	Q9BUA5,H0YIE6,H0YIK3,F8VQW2,H0YIU2,Q3T906	GNPTAB	N-acetylglucosamine-1-phosphate transferase subunits alpha and beta [Source:HGNC Symbol%3BAcc:HGNC:29670]	4.78677	8.38369
ENSG00000076513	0.783868	0.0412271	1	no	12:+:109999186-110039763	ENSG00000076513	88455	F8W150,H0YIN8,S4R3U2,S4R3D2,Q8IZ07	ANKRD13A	ankyrin repeat domain 13A [Source:HGNC Symbol%3BAcc:HGNC:21268]	15.5313	8.93679
ENSG00000137312	-0.705738697478149	0.0413357	1	no	6:-:30727709-30742732	ENSG00000137312	10211	A2ABJ5,Q5ST80,A0A140T9R1,Q6IB58,A0A140T974,A2VCL5,A0A140T905,A0A140T959,A0A140T9H7,A0A140T9W4,A2AB09,A2AB12,A2AB11,A0A140T957,A2AB10,A0A140T9C3,P41440,O75955,A0A140T9B1,A2AB13,A0A140T9X0,A0A140T910,A0A0G2JJQ6,A0A140T907,A0A140T9L9	FLOT1	flotillin 1 [Source:HGNC Symbol%3BAcc:HGNC:3757]	66.1322	106.857
ENSG00000272525	-2.65837718216058	0.0413453	1	down	5:-:73497550-73498293	ENSG00000272525	118568828	-	BTF3-DT	BTF3 divergent transcript [Source:HGNC Symbol%3BAcc:HGNC:55211]	0.33946	2.12313
ENSG00000079459	-0.728624131445192	0.0413489	1	no	8:+:11795573-11839304	ENSG00000079459	2222	E9PNJ2,E9PQ90,A0A1W2PQ47,E9PSH1,Q6IAX1,E9PJG4,E9PNM1,E9PS69,P37268	FDFT1	farnesyl-diphosphate farnesyltransferase 1 [Source:HGNC Symbol%3BAcc:HGNC:3629]	25.4037	41.7039
ENSG00000255026	-2.39534277632679	0.0414478	1	down	11:+:287305-288987	ENSG00000255026	-	-	-	novel transcript	0.4405	2.29594
ENSG00000287356	-1.69490305818569	0.0415684	1	down	1:+:2315040-2323085	ENSG00000287356	-	-	-	novel transcript%2C antisense to MORN1	0.28333	0.90876
ENSG00000033011	0.969021	0.0416538	1	no	16:+:5033702-5087379	ENSG00000033011	56052	K7EID2,K7EQK1,Q9BT22,K7EPU3	ALG1	ALG1 chitobiosyldiphosphodolichol beta-mannosyltransferase [Source:HGNC Symbol%3BAcc:HGNC:18294]	3.27655	1.65826
ENSG00000083807	-1.19472097766156	0.0416837	1	down	19:-:58479512-58512413	ENSG00000083807	10998	Q9Y2P5,M0R075	SLC27A5	solute carrier family 27 member 5 [Source:HGNC Symbol%3BAcc:HGNC:10999]	0.89693	2.03397
ENSG00000042493	-0.849989032929336	0.0418988	1	no	2:-:85394753-85418432	ENSG00000042493	822	E7ENU9,B8ZZL6,Q9BPX3,P40121,H7C0X8	CAPG	capping actin protein%2C gelsolin like [Source:HGNC Symbol%3BAcc:HGNC:1474]	15.1909	27.1267
ENSG00000185338	2.62703	0.0423412	1	up	16:-:11254417-11256204	ENSG00000185338	8651	O15524,Q4JHT5	SOCS1	suppressor of cytokine signaling 1 [Source:HGNC Symbol%3BAcc:HGNC:19383]	0.91813	0.14724
ENSG00000177989	-1.83422701756	0.0424275	1	down	22:-:50529710-50532506	ENSG00000177989	440836	A1L1A8,B5MD02,B5MC17,C9JUR5,A8MYP8,B5MCN9	ODF3B	outer dense fiber of sperm tails 3B [Source:HGNC Symbol%3BAcc:HGNC:34388]	0.46943	1.65834
ENSG00000199805	Inf	0.0425453	1	up	20:+:63908955-63909119	ENSG00000199805	106480194	-	RNU1-134P	RNA%2C U1 small nuclear 134%2C pseudogene [Source:HGNC Symbol%3BAcc:HGNC:48476]	3.8266	0
ENSG00000228674	Inf	0.0425453	1	up	19:-:50927079-50927571	ENSG00000228674	390956	-	PPIAP59	peptidylprolyl isomerase A pseudogene 59 [Source:HGNC Symbol%3BAcc:HGNC:53683]	1.28071	0
ENSG00000272010	Inf	0.0425453	1	up	8:-:65591850-65592472	ENSG00000272010	-	-	-	novel transcript	1.01346	0
ENSG00000078804	-1.29580710277587	0.0425779	1	down	20:+:34704339-34713439	ENSG00000078804	58476	Q5JX65,Q5JX66,Q8IXH6	TP53INP2	tumor protein p53 inducible nuclear protein 2 [Source:HGNC Symbol%3BAcc:HGNC:16104]	1.2238	2.97665
ENSG00000196668	-2.01201413677528	0.0426496	1	down	12:+:116533422-116536518	ENSG00000196668	100287569	Q6ZV60	LINC00173	long intergenic non-protein coding RNA 173 [Source:HGNC Symbol%3BAcc:HGNC:33791]	0.29063	1.16133
ENSG00000205116	-1.2983810464397	0.0428377	1	down	1:+:1425871-1430255	ENSG00000205116	643965	A6NKF7	TMEM88B	transmembrane protein 88B [Source:HGNC Symbol%3BAcc:HGNC:37099]	1.57013	3.82586
ENSG00000103226	0.970473	0.0428697	1	no	16:+:16232506-16300806	ENSG00000103226	408050	A0A7I2V2Z5,I3L1G6,A0A7I2V2V8,I3L2X2,I3L0Q6,A0A7I2V686,A0A7I2V3P4,Q1LZN2,A0A7I2V6B0,I3L516,A0A7I2V4D7,A0A7I2V4T6,I3NI42,P69849,J3KN36	NOMO3	NODAL modulator 3 [Source:HGNC Symbol%3BAcc:HGNC:25242]	2.80921	1.42031
ENSG00000162840	-1.42705163605412	0.0430048	1	down	4:+:68376323-68376505	ENSG00000162840	4503	-	MT2P1	metallothionein 2 pseudogene 1 [Source:HGNC Symbol%3BAcc:HGNC:7407]	18.6311	49.6325
ENSG00000081760	0.818209	0.0431302	1	no	12:+:125065434-125143333	ENSG00000081760	65985	L8ECK1,E7EW25,A0A024RBV2,A0A5A4UB59,Q86V21,Q49AJ4	AACS	acetoacetyl-CoA synthetase [Source:HGNC Symbol%3BAcc:HGNC:21298]	4.99552	2.80684
ENSG00000125841	-1.0367029030829	0.0433778	1	down	20:+:346782-359660	ENSG00000125841	80023	V9GYY0,Q9GZP1,V9GYN1,V9GY99,V9GZ28,V9GYV8,A0A087WVS5	NRSN2	neurensin 2 [Source:HGNC Symbol%3BAcc:HGNC:16229]	4.28388	8.70678
ENSG00000168056	-0.765468830159852	0.0434672	1	no	11:-:65538559-65558930	ENSG00000168056	4054	E9PR84,E9PKW1,Q9NS15,E9PRF2,H0YCX6,H0YCQ2,E9PR75,B9EG76,H0YE75,E9PQR0,E9PJR2,Q14767,E9PPT7,H0YC99	LTBP3	latent transforming growth factor beta binding protein 3 [Source:HGNC Symbol%3BAcc:HGNC:6716]	6.9083	11.6343
ENSG00000134013	-0.758837363939793	0.0436606	1	no	8:-:23296897-23425328	ENSG00000134013	4017	E5RJL2,R4GMS2,E5RI22,W8QRJ0,E5RHH3,E5RFE2,H0YAP6,H0YAR1,W6I206,Q9Y4K0,E5RFY0	LOXL2	lysyl oxidase like 2 [Source:HGNC Symbol%3BAcc:HGNC:6666]	13.1658	22.071
ENSG00000189266	0.82085	0.0436895	1	no	1:+:23956839-23963462	ENSG00000189266	55629	J3KS97,Q9NPJ4	PNRC2	proline rich nuclear receptor coactivator 2 [Source:HGNC Symbol%3BAcc:HGNC:23158]	27.9474	15.6741
ENSG00000198246	1.15067	0.0437615	1	up	10:+:71319259-71381423	ENSG00000198246	55315	A0A2R8Y4B7,A0A2R8YDR8,Q9BZD2,A0A2R8YDA4,A0A2R8Y657,A0A2R8Y4I0,A0A2R8Y5U2,A0A2R8YGC2,A0A2R8Y5R8,A0A2R8Y863	SLC29A3	solute carrier family 29 member 3 [Source:HGNC Symbol%3BAcc:HGNC:23096]	3.30904	1.47659
ENSG00000139985	-1.74326607974709	0.0438275	1	down	14:+:70417107-70460427	ENSG00000139985	8747	Q9UKJ8	ADAM21	ADAM metallopeptidase domain 21 [Source:HGNC Symbol%3BAcc:HGNC:200]	0.42727	1.41716
ENSG00000124813	-0.988167394820913	0.0439526	1	no	6:+:45328157-45664349	ENSG00000124813	860	Q13950,I3L0L0,I3L4L9,A0A2R8Y7Z3,I3L354,A0A0D9SEN7,U3RG86,L8E7D8,Q32MY8	RUNX2	RUNX family transcription factor 2 [Source:HGNC Symbol%3BAcc:HGNC:10472]	1.8806	3.69578
ENSG00000114315	-0.889067990678862	0.0439933	1	no	3:+:194136148-194138732	ENSG00000114315	3280	Q14469,Q8IXV0,A0A0B4J2D5	HES1	hes family bHLH transcription factor 1 [Source:HGNC Symbol%3BAcc:HGNC:5192]	12.9099	23.6865
ENSG00000168438	-0.872786641002417	0.0441682	1	no	6:+:110180141-110254275	ENSG00000168438	51362	H0UI46,O60508,Q5SRN1,Q2TA76	CDC40	cell division cycle 40 [Source:HGNC Symbol%3BAcc:HGNC:17350]	4.94084	8.96349
ENSG00000261799	1.5848	0.0442335	1	up	12:-:273954-277123	ENSG00000261799	-	-	-	novel transcript	2.01168	0.6644
ENSG00000185838	-1.16652408583091	0.0443145	1	down	22:-:19783223-19854939	ENSG00000185838	54584	C9JPQ6,Q9BYB4	GNB1L	G protein subunit beta 1 like [Source:HGNC Symbol%3BAcc:HGNC:4397]	1.08408	2.41081
ENSG00000151746	-0.914622422331735	0.0445792	1	no	12:+:32106835-32383633	ENSG00000151746	636	F8VZX7,A8MVZ6,F8W056,A0A087WYJ7,U3KQF7,Q96G01	BICD1	BICD cargo adaptor 1 [Source:HGNC Symbol%3BAcc:HGNC:1049]	1.74186	3.253
ENSG00000047617	1.40812	0.0447033	1	up	12:-:5531869-5946232	ENSG00000047617	57101	F1T0L7,F5GXT3,F5H806,Q69YW4,Q9NQ90	ANO2	anoctamin 2 [Source:HGNC Symbol%3BAcc:HGNC:1183]	1.49393	0.55768
ENSG00000172197	1.05563	0.0447688	1	up	6:-:20099684-20212469	ENSG00000172197	154141	Q6ZNC8	MBOAT1	membrane bound O-acyltransferase domain containing 1 [Source:HGNC Symbol%3BAcc:HGNC:21579]	5.45987	2.60224
ENSG00000186493	-0.898810159057241	0.0450485	1	no	5:+:2752131-2755397	ENSG00000186493	153571	B7ZL86,Q86SI9	C5orf38	chromosome 5 open reading frame 38 [Source:HGNC Symbol%3BAcc:HGNC:24226]	12.6606	23.3864
ENSG00000065029	-1.0423877858188	0.0451843	1	down	6:+:35258909-35295985	ENSG00000065029	7629	A0A024RD10,F8W971,H7C513,E7EX64,A0A024RCU3,A0A024RCW5,P36508	ZNF76	zinc finger protein 76 [Source:HGNC Symbol%3BAcc:HGNC:13149]	1.75024	3.57132
ENSG00000180573	-0.953454057398511	0.0452193	1	no	6:+:26124145-26139116	ENSG00000180573	8334	Q93077	H2AC6	H2A clustered histone 6 [Source:HGNC Symbol%3BAcc:HGNC:4733]	10.6745	20.479
ENSG00000287283	2.34162	0.0452709	1	up	1:-:69706950-69710274	ENSG00000287283	-	-	-	novel transcript%2C antisense to LRRC7	0.938	0.18333
ENSG00000178531	1.31791	0.045274	1	up	19:-:7924491-7926135	ENSG00000178531	404217	P60606	CTXN1	cortexin 1 [Source:HGNC Symbol%3BAcc:HGNC:31108]	9.23858	3.67128
ENSG00000272950	-Inf	0.0455398	1	down	7:+:98322853-98323430	ENSG00000272950	-	-	-	novel transcript%2C antisense to BAIAP2L1	0	1.02483
ENSG00000154640	-0.911386503150793	0.0456323	1	no	21:-:17593653-17612945	ENSG00000154640	10950	C9JLA2,A0A0G2JRS5,Q6IAU3,A0A0G2JRT0,Q14201	BTG3	BTG anti-proliferation factor 3 [Source:HGNC Symbol%3BAcc:HGNC:1132]	9.67361	18.0254
ENSG00000152484	0.847313	0.0459334	1	no	13:-:27066156-27171811	ENSG00000152484	219333	A0A087WUU2,A0A087WWP2,O75317	USP12	ubiquitin specific peptidase 12 [Source:HGNC Symbol%3BAcc:HGNC:20485]	11.8447	6.52229
ENSG00000239467	-1.54734586977184	0.0460213	1	down	2:+:170766878-170778729	ENSG00000239467	-	-	-	glutamate rich 2 [Source:NCBI gene (formerly Entrezgene)%3BAcc:285141]	0.78244	2.26565
ENSG00000142166	0.795616	0.0464218	1	no	21:+:33324429-33359864	ENSG00000142166	3454	C9J114,A0A494C0P2,A0A494C0E2,A0A494BZU5,A0A494C0K3,P17181	IFNAR1	interferon alpha and beta receptor subunit 1 [Source:HGNC Symbol%3BAcc:HGNC:5432]	12.5562	7.16629
ENSG00000111880	-0.916618576805475	0.0465852	1	no	6:-:88609897-88963618	ENSG00000111880	8732	O60942	RNGTT	RNA guanylyltransferase and 5'-phosphatase [Source:HGNC Symbol%3BAcc:HGNC:10073]	4.07701	7.62452
ENSG00000230124	-0.821330575166171	0.0467544	1	no	1:-:180269653-180502954	ENSG00000230124	84320	A0A024R949,Q9BR61,A0A2R8Y544	ACBD6	acyl-CoA binding domain containing 6 [Source:HGNC Symbol%3BAcc:HGNC:23339]	5.29519	9.26975
ENSG00000176912	-1.98030527704794	0.0468106	1	down	18:-:630886-658340	ENSG00000176912	494514	Q8TAI1	TYMSOS	TYMS opposite strand [Source:HGNC Symbol%3BAcc:HGNC:29553]	0.29344	1.14708
ENSG00000255529	-0.942408669289414	0.0469568	1	no	15:+:57706695-57782762	ENSG00000255529	81488	E9PP13,Q6EEV4,P0CAP2	POLR2M	RNA polymerase II subunit M [Source:HGNC Symbol%3BAcc:HGNC:14862]	2.7941	5.31957
ENSG00000109790	0.76599	0.0469754	1	no	4:+:39045039-39126857	ENSG00000109790	51088	A0A024R9V8,L8E8A1,Q642I3,Q96PQ7,Q7Z6D5,Q6PD75,H0YAF6,H0Y9Y5	KLHL5	kelch like family member 5 [Source:HGNC Symbol%3BAcc:HGNC:6356]	11.99	6.98516
ENSG00000198417	-1.27272348966283	0.0469887	1	down	16:+:56657731-56660698	ENSG00000198417	4494	H3BRY8,P04733	MT1F	metallothionein 1F [Source:HGNC Symbol%3BAcc:HGNC:7398]	2.76147	6.61013
ENSG00000084207	-0.673827560926512	0.0470129	1	no	11:+:67583742-67586656	ENSG00000084207	2950	B2C310,V9HWE9,A8MX94,C7DJS1,P09211,C7DJS2,A0A087X243,A0A3B6XSH2,Q5D6A5,A0A0M4UT83,A0A2R8Y5E5,A0A0M5MRY8,A0A2P1FDF0,A0A087X2E9	GSTP1	glutathione S-transferase pi 1 [Source:HGNC Symbol%3BAcc:HGNC:4638]	216.082	341.51
ENSG00000029639	-1.02785210405898	0.0470919	1	down	6:-:155256134-155314493	ENSG00000029639	51106	Q8WVM0,E5KTM5	TFB1M	transcription factor B1%2C mitochondrial [Source:HGNC Symbol%3BAcc:HGNC:17037]	2.96419	5.98773
ENSG00000229891	-2.34643317584584	0.0471949	1	down	22:-:42364390-42369284	ENSG00000229891	102723775	-	LINC01315	long intergenic non-protein coding RNA 1315 [Source:HGNC Symbol%3BAcc:HGNC:50513]	0.28591	1.44052
ENSG00000104522	0.732621	0.0472793	1	no	8:-:143612618-143618048	ENSG00000104522	7264	H0YCP7,E9PKL9,E9PLH9,A0A0J9YX13,E9PP60,E9PP14,H0YE90,Q13630	GFUS	GDP-L-fucose synthase [Source:HGNC Symbol%3BAcc:HGNC:12390]	43.0492	25.6664
ENSG00000223745	-1.09790924336017	0.0472965	1	down	1:-:93262186-93346025	ENSG00000223745	100131564	-	CCDC18-AS1	CCDC18 antisense RNA 1 [Source:HGNC Symbol%3BAcc:HGNC:52262]	1.46694	3.1107
ENSG00000162302	-0.719459817538932	0.04736	1	no	11:+:64359148-64372215	ENSG00000162302	8986	E9PJN1,A0A0A6YYC0,E9PKU3,A0PJF8,O75676	RPS6KA4	ribosomal protein S6 kinase A4 [Source:HGNC Symbol%3BAcc:HGNC:10433]	29.2724	47.7506
ENSG00000259768	-1.01827312724696	0.0473637	1	down	16:+:72665123-72822781	ENSG00000259768	-	-	-	novel transcript%2C antisense to ZFHX3	1.79755	3.60705
ENSG00000109016	-1.04492612447973	0.0473835	1	down	17:+:21123364-21193265	ENSG00000109016	25979	J3QLK1,J3QLJ8,A0A0C4DGQ8,J3KRS1,J3QKT1,Q6IAN0	DHRS7B	dehydrogenase/reductase 7B [Source:HGNC Symbol%3BAcc:HGNC:24547]	2.03857	4.16699
ENSG00000181826	-1.568179373189	0.047616	1	down	4:-:37590800-37686376	ENSG00000181826	768211	D6RBN9,Q8IUW5	RELL1	RELT like 1 [Source:HGNC Symbol%3BAcc:HGNC:27379]	0.49444	1.45253
ENSG00000166900	0.791883	0.0476327	1	no	11:+:59713456-59805882	ENSG00000166900	6809	A0A286YF28,A0A0C4DGE4,A0A0J9YW33,E9PN33,E9PQJ8,Q13277	STX3	syntaxin 3 [Source:HGNC Symbol%3BAcc:HGNC:11438]	11.7413	6.71859
ENSG00000204389	0.871125	0.0476621	1	no	6:+:31815543-31817946	ENSG00000204389	3303	A8K5I0,V9GZ37,P0DMV8	HSPA1A	heat shock protein family A (Hsp70) member 1A [Source:HGNC Symbol%3BAcc:HGNC:5232]	20.7749	11.2524
ENSG00000087128	1.95633	0.0476663	1	up	4:+:68447463-68497604	ENSG00000087128	28983	A0A0G2JNI0,Q9UL52,H0Y9G7	TMPRSS11E	transmembrane serine protease 11E [Source:HGNC Symbol%3BAcc:HGNC:24465]	1.45659	0.37185
ENSG00000118855	0.929079	0.0478784	1	no	3:+:158732198-158829719	ENSG00000118855	64747	C9JBA3,C9J5G6,C9JAC3,H7C5U3,C9JCH3,H7C4F4,A0A494C105,H7C593,C9JZW5,Q9H3U5	MFSD1	major facilitator superfamily domain containing 1 [Source:HGNC Symbol%3BAcc:HGNC:25874]	6.99395	3.63901
ENSG00000236144	-1.08281337944167	0.0478971	1	down	19:-:35540738-35546029	ENSG00000236144	100506469	-	TMEM147-AS1	TMEM147 antisense RNA 1 [Source:HGNC Symbol%3BAcc:HGNC:51273]	1.96386	4.12109
ENSG00000230513	-1.81884185435383	0.0479257	1	down	22:+:21001886-21010342	ENSG00000230513	439931	-	THAP7-AS1	THAP7 antisense RNA 1 [Source:HGNC Symbol%3BAcc:HGNC:41013]	0.35043	1.2248
ENSG00000182326	0.948612	0.0479946	1	no	12:+:6988259-7071032	ENSG00000182326	716	A0A087X232,F5H7T4,C9IZP8,H0Y5D1,C9JY52,F8WCZ6,P09871,B5MCV4	C1S	complement C1s [Source:HGNC Symbol%3BAcc:HGNC:1247]	5.15898	2.64816
ENSG00000170185	0.876286	0.0480374	1	no	4:+:143184917-143223874	ENSG00000170185	84640	Q8NB14,H0Y9H5	USP38	ubiquitin specific peptidase 38 [Source:HGNC Symbol%3BAcc:HGNC:20067]	4.57606	2.4697
ENSG00000271151	-2.59697663749644	0.0481789	1	down	2:+:173968351-173969418	ENSG00000271151	-	-	-	novel transcript	0.23647	1.41741
ENSG00000155744	0.942705	0.0481854	1	no	2:-:200973718-201071671	ENSG00000155744	285172	C9JTA1,C9JNS4,F8W7X4,C9J115,Q8IXS8	FAM126B	family with sequence similarity 126 member B [Source:HGNC Symbol%3BAcc:HGNC:28593]	2.66159	1.37183
ENSG00000145916	0.784887	0.0484311	1	no	5:+:178130996-178150568	ENSG00000145916	64777	D6R9A2,D6RIF9,F5H6G4,Q96G75,D6RFK1,D6RFE6,D6RER3	RMND5B	required for meiotic nuclear division 5 homolog B [Source:HGNC Symbol%3BAcc:HGNC:26181]	11.5148	6.621
ENSG00000099834	-1.09841868756932	0.0484523	1	down	11:-:616577-626078	ENSG00000099834	53841	E9PLX6,E9PMY2,E9PPW2,A0A0G2JP44,E9PKR2,A0A0G2JMW3,Q9HBB8	CDHR5	cadherin related family member 5 [Source:HGNC Symbol%3BAcc:HGNC:7521]	2.33847	4.96057
ENSG00000141574	1.49884	0.0484692	1	up	17:-:82321024-82334074	ENSG00000141574	6398	J3QRU5,J3KSN0,Q8WVN6,J3KTR4,J3QR99,J3QQU6,J3QKK2,J3KS40	SECTM1	secreted and transmembrane 1 [Source:HGNC Symbol%3BAcc:HGNC:10707]	2.45263	0.85976
ENSG00000133477	-0.797259353872189	0.0485188	1	no	22:+:39994954-40043534	ENSG00000133477	113828	Q8NEG4	FAM83F	family with sequence similarity 83 member F [Source:HGNC Symbol%3BAcc:HGNC:25148]	2.80848	4.83517
ENSG00000227076	3.09651	0.0486044	1	up	10:+:127934698-127936167	ENSG00000227076	-	-	-	novel transcript	3.06334	0.35481
ENSG00000213516	0.843596	0.0486854	1	no	1:-:88979456-88992960	ENSG00000213516	494115	A0A1B0GUK8,Q96E39	RBMXL1	RBMX like 1 [Source:HGNC Symbol%3BAcc:HGNC:25073]	11.3196	6.24919
ENSG00000163904	0.790264	0.0487463	1	no	3:+:185582496-185633551	ENSG00000163904	59343	F8WED7,F8WET6,Q9HC62,C9IYB7,F8WED6,F8WCX8,H7C1A0	SENP2	SUMO specific peptidase 2 [Source:HGNC Symbol%3BAcc:HGNC:23116]	11.8419	6.78373
ENSG00000260793	-2.00630048558089	0.0489137	1	down	17:+:44221401-44223710	ENSG00000260793	-	-	-	novel transcript%2C antisense to UBTF	0.34519	1.37391
ENSG00000277969	-1.65837718216058	0.0492972	1	down	17:+:38702452-38704747	ENSG00000277969	-	-	-	novel transcript	0.68749	2.14995
ENSG00000106665	-0.763940515301435	0.0493044	1	no	7:+:74289407-74405935	ENSG00000106665	7461	H7C4L6,A7E2F7,Q9UDT6,H7C5H8	CLIP2	CAP-Gly domain containing linker protein 2 [Source:HGNC Symbol%3BAcc:HGNC:2586]	8.27012	13.9131
ENSG00000265293	3.73394	0.0493196	1	up	17:-:32150433-32151504	ENSG00000265293	503640	-	ARGFXP2	arginine-fifty homeobox pseudogene 2 [Source:HGNC Symbol%3BAcc:HGNC:23977]	0.93145	0.06935
ENSG00000159958	-1.57864998968985	0.0495551	1	down	22:-:41922032-41926806	ENSG00000159958	115650	S6FW99,Q96RJ3,Q5H8V1,C8ZLJ6	TNFRSF13C	TNF receptor superfamily member 13C [Source:HGNC Symbol%3BAcc:HGNC:17755]	0.49893	1.47639
ENSG00000076554	0.779253	0.0495726	1	no	8:-:80034745-80231232	ENSG00000076554	7163	H0YC44,E5RGI1,E5RFR7,P55327,E5RJ27,E5RK35	TPD52	tumor protein D52 [Source:HGNC Symbol%3BAcc:HGNC:12005]	11.0771	6.39426
ENSG00000286532	-1.63976150399323	0.04996	1	down	2:-:85537462-85538666	ENSG00000286532	100630918	-	PARTICL	promoter of MAT2A antisense radiation-induced circulating long non-coding RNA [Source:HGNC Symbol%3BAcc:HGNC:50886]	1.36233	4.20573
ENSG00000102886	-1.63976150399323	0.04996	1	down	16:-:30104810-30113537	ENSG00000102886	79153	H3BMN9,H3BPX3,Q7L5L3	GDPD3	glycerophosphodiester phosphodiesterase domain containing 3 [Source:HGNC Symbol%3BAcc:HGNC:28638]	1.04428	3.22386
ENSG00000196689	1.14898	0.0499689	1	up	17:-:3565444-3609411	ENSG00000196689	7442	E7ESJ2,Q8NER1,Q09HS5,I3L1R6,Q3LU46,Q52PU4,E7EQ78,A0A3B3ISI9	TRPV1	transient receptor potential cation channel subfamily V member 1 [Source:HGNC Symbol%3BAcc:HGNC:12716]	2.96303	1.32373
ENSG00000182263	0.924034	0.0502068	1	no	2:-:163593396-163736012	ENSG00000182263	55137	B8ZZS6,Q5HY92	FIGN	fidgetin%2C microtubule severing factor [Source:HGNC Symbol%3BAcc:HGNC:13285]	3.58815	1.87349
ENSG00000249087	-1.82830218360289	0.0502911	1	no	1:+:23368997-23371839	ENSG00000249087	148898	Q8NC38	ZNF436-AS1	ZNF436 antisense RNA 1 [Source:HGNC Symbol%3BAcc:HGNC:25122]	0.37779	1.32914
ENSG00000239569	-1.82830218360289	0.0502911	1	no	7:-:105013425-105014321	ENSG00000239569	100216545	-	KMT2E-AS1	KMT2E antisense RNA 1 [Source:HGNC Symbol%3BAcc:HGNC:40845]	1.37258	4.82897
ENSG00000023516	-0.749153476355184	0.0504553	1	no	13:+:42272152-42323261	ENSG00000023516	11215	Q9UKA4	AKAP11	A-kinase anchoring protein 11 [Source:HGNC Symbol%3BAcc:HGNC:369]	6.89656	11.484
ENSG00000137310	0.705607	0.0505283	1	no	6:+:31158547-31167159	ENSG00000137310	6941	D2IYK5,Q9Y242,H0YFN0,A0A0G2JIJ7	TCF19	transcription factor 19 [Source:HGNC Symbol%3BAcc:HGNC:11629]	54.7394	33.2531
ENSG00000272341	1.55735	0.0505776	1	no	6:+:16764346-16766883	ENSG00000272341	-	-	-	novel transcript	2.38823	0.80391
ENSG00000108785	-1.27922421858027	0.0505983	1	no	17:+:42546764-42548706	ENSG00000108785	643646	-	HSD17B1P1	hydroxysteroid 17-beta dehydrogenase 1 pseudogene 1 [Source:HGNC Symbol%3BAcc:HGNC:5216]	4.95855	11.9229
ENSG00000130522	0.75115	0.0507232	1	no	19:-:18279694-18281622	ENSG00000130522	3727	U3KPR5,P17535	JUND	JunD proto-oncogene%2C AP-1 transcription factor subunit [Source:HGNC Symbol%3BAcc:HGNC:6206]	57.9673	34.1198
ENSG00000049239	-0.760418534587321	0.0510606	1	no	1:+:9234774-9271337	ENSG00000049239	9563	O95479	H6PD	hexose-6-phosphate dehydrogenase/glucose 1-dehydrogenase [Source:HGNC Symbol%3BAcc:HGNC:4795]	6.40735	10.753
ENSG00000181143	0.713276	0.0510653	1	no	19:-:8848844-8981342	ENSG00000181143	94025	Q8WXI7,M0R2Y5,M0R2S7,M0QZZ9,A0A3Q8B178,A0A3S6HTB9	MUC16	mucin 16%2C cell surface associated [Source:HGNC Symbol%3BAcc:HGNC:15582]	3.86929	2.33806
ENSG00000080823	-1.03207388605852	0.051166	1	no	14:-:102224500-102305190	ENSG00000080823	5891	H0YMY9,E5RHT7,E5RFX9,E5RI85,H0YBV8,H3BNF8,H0YM36,E5RHY4,H0YLZ5,Q9UQ07,H0YKX6	MOK	MOK protein kinase [Source:HGNC Symbol%3BAcc:HGNC:9833]	1.01726	2.0609
ENSG00000160789	-0.660114322696638	0.0514563	1	no	1:+:156082573-156140081	ENSG00000160789	4000	A0A6Q8PF80,A0A6Q8PF59,Q5I6Y5,A0A6Q8PFF5,A0A6Q8PFJ0,Q5TCI8,H0YAB0,Q3BDU5,A0A6Q8PFM1,D6RB20,A0A6Q8PGH0,A0A6Q8PHQ9,P02545,W8QEH3	LMNA	lamin A/C [Source:HGNC Symbol%3BAcc:HGNC:6636]	51.4976	80.62
ENSG00000280832	-1.31442278094322	0.0517161	1	no	11:-:126340889-126355587	ENSG00000280832	399972	-	GSEC	G-quadruplex forming sequence containing lncRNA [Source:HGNC Symbol%3BAcc:HGNC:48645]	1.1193	2.75784
ENSG00000009950	-1.65837718216058	0.0517797	1	no	7:-:73593194-73624543	ENSG00000009950	51085	A0A0C4DG26,S5M7A5,S5LVX6,H7C1V3,C9JDF5,S5LSP3,Q9NP71,C5HU01	MLXIPL	MLX interacting protein like [Source:HGNC Symbol%3BAcc:HGNC:12744]	0.31471	0.98418
ENSG00000286190	-1.79330676224669	0.0517876	1	no	17:-:5499427-5501006	ENSG00000286190	-	-	-	novel protein	0.71557	2.45717
ENSG00000173113	-0.710970728298699	0.0518742	1	no	11:-:64316460-64317559	ENSG00000173113	51504	Q9UI30,F5GX77,F5GYQ2,F5GZZ7	TRMT112	tRNA methyltransferase subunit 11-2 [Source:HGNC Symbol%3BAcc:HGNC:26940]	93.7899	152.097
ENSG00000198753	-0.896724709142904	0.0520442	1	no	X:+:153764196-153779346	ENSG00000198753	5365	H7BZV5,H7C3L0,H7C0P4,Q9ULL4	PLXNB3	plexin B3 [Source:HGNC Symbol%3BAcc:HGNC:9105]	3.00961	5.55128
ENSG00000146247	0.713041	0.0522103	1	no	6:-:78934419-79078254	ENSG00000146247	55023	Q8WWQ0	PHIP	pleckstrin homology domain interacting protein [Source:HGNC Symbol%3BAcc:HGNC:15673]	11.0251	6.66309
ENSG00000140983	-0.692688637120252	0.052383	1	no	16:+:668105-674174	ENSG00000140983	89941	H3BU27,Q8IXI1,H3BMP9,H3BVI5,I3L2C6,H3BUX4,H3BP40,H3BST5	RHOT2	ras homolog family member T2 [Source:HGNC Symbol%3BAcc:HGNC:21169]	25.9537	41.5586
ENSG00000171680	-0.909351919029772	0.0526069	1	no	1:-:6467122-6520074	ENSG00000171680	57449	A0A6Q8PHJ1,A0A6Q8PHD3,A0A6Q8PHR5,A0A6Q8PHS0,A0A6Q8PGZ5,Q5SY18,A0A7I2PMD6,A0A5F9ZHW8,A0A6Q8PF22,O94827,A0A6Q8PG76	PLEKHG5	pleckstrin homology and RhoGEF domain containing G5 [Source:HGNC Symbol%3BAcc:HGNC:29105]	2.79504	5.20082
ENSG00000237807	1.12231	0.0526793	1	no	8:-:53493523-53524336	ENSG00000237807	-	-	-	novel transcript	2.24807	1.02306
ENSG00000183576	0.757377	0.0527333	1	no	14:-:99397748-99480889	ENSG00000183576	84193	Q6NXR6,C9K0W5,A0A024R6K3,Q86TU7	SETD3	SET domain containing 3%2C actin histidine methyltransferase [Source:HGNC Symbol%3BAcc:HGNC:20493]	19.078	11.181
ENSG00000184182	1.18833	0.0528038	1	no	2:+:237966827-238042782	ENSG00000184182	140739	H3BUI7,F8WDQ9,H3BSR4,G5E9R6,C9JSK8,F2Z363,C9J9P8,F8WD80,Q969M7,C9JF62,C9JFD2,F8WCT3,F8WB39,F8WFB7,C9IZ93	UBE2F	ubiquitin conjugating enzyme E2 F (putative) [Source:HGNC Symbol%3BAcc:HGNC:12480]	3.32231	1.44431
ENSG00000130244	-0.979857860377931	0.0528804	1	no	19:+:38403135-38409088	ENSG00000130244	147965	K7ES49,B7ZLI5,K7EQL1,K7EQT7,Q17RN3	FAM98C	family with sequence similarity 98 member C [Source:HGNC Symbol%3BAcc:HGNC:27119]	2.95234	5.76865
ENSG00000241127	0.96205	0.053198	1	no	7:+:39566385-39610320	ENSG00000241127	57002	C9IZ57,Q9NRH1	YAE1	YAE1 maturation factor of ABCE1 [Source:HGNC Symbol%3BAcc:HGNC:24857]	11.1726	5.68186
ENSG00000232762	2.73394	0.0535473	1	no	1:+:53304536-53307462	ENSG00000232762	-	-	-	novel transcript	1.76319	0.26257
ENSG00000104765	-0.793937862449617	0.053558	1	no	8:+:26383054-26505636	ENSG00000104765	665	Q6IBV1,H0YBC7,E5RFE9,O60238	BNIP3L	BCL2 interacting protein 3 like [Source:HGNC Symbol%3BAcc:HGNC:1085]	9.93725	17.069
ENSG00000164294	0.871287	0.0535847	1	no	5:+:55160167-55167297	ENSG00000164294	493869	E7ETY7,J3KNB5,Q8TED1	GPX8	glutathione peroxidase 8 (putative) [Source:HGNC Symbol%3BAcc:HGNC:33100]	10.7859	5.84136
ENSG00000134215	0.760112	0.0536453	1	no	1:-:107571161-107965180	ENSG00000134215	10451	H0YDG2,Q9UKW4,H0YCG7,A0A2X0U2Q1,E9PMJ5	VAV3	vav guanine nucleotide exchange factor 3 [Source:HGNC Symbol%3BAcc:HGNC:12659]	12.8594	7.5222
ENSG00000106078	0.791477	0.0536882	1	no	7:-:51016212-51316818	ENSG00000106078	23242	J3KR05,C9J9X1,A0A0J9YWK3,L8E9S2,H7C1N2,O75128,A0A3B3IU00	COBL	cordon-bleu WH2 repeat protein [Source:HGNC Symbol%3BAcc:HGNC:22199]	5.06466	2.8989
ENSG00000227946	-2.29580710277587	0.0537778	1	no	2:+:206084605-206086564	ENSG00000227946	-	-	-	novel transcript	0.36638	1.78228
ENSG00000146054	-0.835021781409261	0.0538483	1	no	5:-:181193924-181205293	ENSG00000146054	81786	Q9C029	TRIM7	tripartite motif containing 7 [Source:HGNC Symbol%3BAcc:HGNC:16278]	4.09568	7.23826
ENSG00000270629	0.974794	0.0538814	1	no	1:-:148531385-148679742	ENSG00000270629	25832	A0A087WUR2,A0A075B757,A0A087WTQ0,A0A087WV19,A0A087WVE3,A0A087WTW4,A0A087WYI5,A0A087WZJ2,A0A087WVU4,A0A075B7F7,Q5TI25	NBPF14	NBPF member 14 [Source:HGNC Symbol%3BAcc:HGNC:25232]	2.24423	1.13127
ENSG00000243224	-3.07341468143942	0.0539381	1	no	3:+:52239258-52241097	ENSG00000243224	-	-	-	novel transcript%2C antisense to TWF2	0.11469	0.95647
ENSG00000151136	-1.01304206345994	0.0539613	1	no	12:+:107318421-107659642	ENSG00000151136	121551	H0YHR1,C9JV03,A6QL63	BTBD11	BTB domain containing 11 [Source:HGNC Symbol%3BAcc:HGNC:23844]	1.45963	2.91836
ENSG00000110881	-1.04610733544369	0.0539943	1	no	12:+:50057548-50083611	ENSG00000110881	41	F8VSK4,H7C1W9,P78348,H0YHD6	ASIC1	acid sensing ion channel subunit 1 [Source:HGNC Symbol%3BAcc:HGNC:100]	1.75844	3.59731
ENSG00000107020	-0.741917877703283	0.0540576	1	no	9:-:5357971-5437925	ENSG00000107020	55848	Q9HBL7	PLGRKT	plasminogen receptor with a C-terminal lysine [Source:HGNC Symbol%3BAcc:HGNC:23633]	42.5839	70.5548
ENSG00000276603	1.56046	0.0541642	1	no	20:-:37526642-37527060	ENSG00000276603	-	-	-	novel transcript%2C sense intronic to BLCAP	13.562	4.55535
ENSG00000279412	1.99697	0.0542963	1	no	16:+:70713987-70716890	ENSG00000279412	-	-	-	novel transcript	0.91316	0.22664
ENSG00000100360	-0.985951840189085	0.0544088	1	no	22:-:36758202-36776256	ENSG00000100360	11020	B1AH58,H0Y6C7,F5GZ09,Q9BW83,B1AH56	IFT27	intraflagellar transport 27 [Source:HGNC Symbol%3BAcc:HGNC:18626]	1.60823	3.15567
ENSG00000037749	0.758072	0.0545217	1	no	5:+:154038959-154220478	ENSG00000037749	4238	E5RH26,A0A7P0TB88,A0A7P0TA61,P55082,E5RHQ6,E5RJ59	MFAP3	microfibril associated protein 3 [Source:HGNC Symbol%3BAcc:HGNC:7034]	9.17965	5.37731
ENSG00000135454	0.875208	0.0545985	1	no	12:-:57623409-57633239	ENSG00000135454	2583	A0A024RB50,F8TDK7,F8TDK6,H0YHT1,F8W1A7,A0A1Z4EAV6,F8TDK5,F8VR44,F8VW33,F8VU35,F8VSE0,B4DSP5,H0YI57,Q00973,F8TDK4	B4GALNT1	beta-1%2C4-N-acetyl-galactosaminyltransferase 1 [Source:HGNC Symbol%3BAcc:HGNC:4117]	5.29892	2.86197
ENSG00000102934	-1.31530327840167	0.0546157	1	no	16:-:57248547-57284672	ENSG00000102934	51090	A0A024R6T3,H3BN27,J3QLJ3,Q9Y342,A0A087WYE0	PLLP	plasmolipin [Source:HGNC Symbol%3BAcc:HGNC:18553]	0.45695	1.12656
ENSG00000083312	0.674881	0.0547749	1	no	5:+:72816312-72916733	ENSG00000083312	3842	A0A7P0T944,A0A024RAM0,A0A7P0TBF0,A0A7P0Z4D3,S4R398,A0A7P0T9C0,E7EW37,Q92973	TNPO1	transportin 1 [Source:HGNC Symbol%3BAcc:HGNC:6401]	20.1288	12.4911
ENSG00000166311	0.832409	0.0548516	1	no	11:+:6390440-6394998	ENSG00000166311	6609	E9PL59,Q8TEY3,E9LUE8,E9LUE7,E9LUE9,Q15495,H0YEP5,E9LUE6,G3V1E1,Q8IUN0,Q15494,P17405,Q15496,E9PPK6,E9PQT3	SMPD1	sphingomyelin phosphodiesterase 1 [Source:HGNC Symbol%3BAcc:HGNC:11120]	19.4645	10.8294
ENSG00000131374	-0.734438537639067	0.0549318	1	no	3:-:17157162-18444817	ENSG00000131374	9779	A0A024R2H0,C9JIU4,C9J397,C9JED7,C9JMP7,C9J3F6,Q92609,C9JWX0,C9JDR8,F2Z3C3,A0A024R2J9,B9A6K1,C9JNM0,C9K0P2,C9JW04,F2Z3I5	TBC1D5	TBC1 domain family member 5 [Source:HGNC Symbol%3BAcc:HGNC:19166]	6.14075	10.1217
ENSG00000166454	0.767307	0.0550271	1	no	16:+:81035842-81047350	ENSG00000166454	23300	J3QRX7,O43313	ATMIN	ATM interactor [Source:HGNC Symbol%3BAcc:HGNC:29034]	13.5679	7.8972
ENSG00000137075	0.876494	0.055072	1	no	9:-:36336396-36487548	ENSG00000137075	152006	Q9H0F5	RNF38	ring finger protein 38 [Source:HGNC Symbol%3BAcc:HGNC:18052]	6.69654	3.61361
ENSG00000251661	-2.39534277632679	0.05529	1	no	11:+:318640-325631	ENSG00000251661	-	-	-	novel transcript%2C antisense to IFITM3	0.1673	0.87198
ENSG00000132182	-0.669009713314509	0.055293	1	no	3:-:13316235-13420322	ENSG00000132182	23225	Q8TEM1	NUP210	nucleoporin 210 [Source:HGNC Symbol%3BAcc:HGNC:30052]	22.2199	35.0007
ENSG00000168014	0.711205	0.0557388	1	no	11:-:74012718-74171210	ENSG00000168014	26005	F5H0U2,A0A7P0T883,A0A7P0TAM9,A0A7P0T9H1,A0A7P0T831,A0A7P0T8H7,A0A7P0Z464,H7BZB4,A0A7P0T8V8,H0YG44,A0A7P0Z4H1,H0YFM6,A0A7P0T995,A0A7P0T8E9,A0A7P0Z475,Q4AC94,A0A7P0Z4J2,H7C288,A0A7P0TAU6	C2CD3	C2 domain containing 3 centriole elongation regulator [Source:HGNC Symbol%3BAcc:HGNC:24564]	5.33254	3.22687
ENSG00000072134	-0.830583846328812	0.0559604	1	no	17:+:19215615-19336715	ENSG00000072134	22905	J3KSA6,J3KTF6,F6PQP6,I3L2B2,J3QQJ8,J3QLN2,J3KSC7,J3KSR0,I3L356,E9PBC1,Q6NSL9,I3L2H1,J3KSF8,O95208,J3QKL8,A0A024QYY1	EPN2	epsin 2 [Source:HGNC Symbol%3BAcc:HGNC:18639]	3.46941	6.11263
ENSG00000135968	0.815613	0.0562015	1	no	2:+:108449191-108509415	ENSG00000135968	9648	H7C010,B8ZZA5,D3DX70,H7BYJ9,B8ZZW2,A0PJA5,Q8IWJ2,U3KQE0,U3KPU4	GCC2	GRIP and coiled-coil domain containing 2 [Source:HGNC Symbol%3BAcc:HGNC:23218]	4.55626	2.56464
ENSG00000197045	0.796668	0.0562072	1	no	14:-:54474484-54489026	ENSG00000197045	2764	G3V4P8,G3V3X4,P60983	GMFB	glia maturation factor beta [Source:HGNC Symbol%3BAcc:HGNC:4373]	8.42283	4.80373
ENSG00000261488	1.80105	0.0562273	1	no	3:+:112133423-112135359	ENSG00000261488	112806053	-	TBILA	TGF-beta induced lncRNA [Source:HGNC Symbol%3BAcc:HGNC:53943]	1.79279	0.50968
ENSG00000165555	2.09651	0.0563745	1	no	14:-:77394021-77423517	ENSG00000165555	122945	Q6NXP6,G3V2D4	NOXRED1	NADP dependent oxidoreductase domain containing 1 [Source:HGNC Symbol%3BAcc:HGNC:20487]	0.91212	0.21129
ENSG00000073169	-0.844998472475206	0.0564359	1	no	22:+:50200979-50217616	ENSG00000073169	83642	Q9BVL4,A0A087X0Q9	SELENOO	selenoprotein O [Source:HGNC Symbol%3BAcc:HGNC:30395]	11.2223	19.9707
ENSG00000266969	Inf	0.0565209	1	no	18:-:12984694-12991173	ENSG00000266969	119139898	-	CEP192-DT	CEP192 divergent transcript [Source:HGNC Symbol%3BAcc:HGNC:55313]	1.19884	0
ENSG00000227376	Inf	0.0565209	1	no	11:-:77734475-77735026	ENSG00000227376	2508	-	FTH1P16	ferritin heavy chain 1 pseudogene 16 [Source:HGNC Symbol%3BAcc:HGNC:3986]	1.02944	0
ENSG00000273148	-1.99941409999565	0.0567001	1	no	20:+:18794529-18796067	ENSG00000273148	100270804	-	LINC00653	long intergenic non-protein coding RNA 653 [Source:HGNC Symbol%3BAcc:HGNC:44308]	0.41026	1.62511
ENSG00000184292	0.67196	0.0567036	1	no	1:-:58575433-58577252	ENSG00000184292	4070	P09758,C5IX07,A0A142IK85,D1MF27	TACSTD2	tumor associated calcium signal transducer 2 [Source:HGNC Symbol%3BAcc:HGNC:11530]	990.829	616.112
ENSG00000058262	0.654228	0.0567482	1	no	3:+:128051641-128071683	ENSG00000058262	29927	C9JXC6,B4DR61,P61619,B3KNF6	SEC61A1	SEC61 translocon subunit alpha 1 [Source:HGNC Symbol%3BAcc:HGNC:18276]	83.9583	52.8522
ENSG00000105321	-0.82089814751963	0.0567773	1	no	19:+:47255980-47273701	ENSG00000105321	26093	A0A2R8Y4Z8,M0QZR0,M0R2W0,M0QYB4,Q9Y3X0	CCDC9	coiled-coil domain containing 9 [Source:HGNC Symbol%3BAcc:HGNC:24560]	8.2159	14.3784
ENSG00000083799	0.790551	0.0567808	1	no	16:+:50742050-50801935	ENSG00000083799	1540	H3BSW9,H3BPZ5,D6CJC5,I3L117,J3QKR2,J3KRR7,D6CJC6,A0A024R6Q9,D6CJC8,D6CJC7,H3BS09,A0A024R6T1,Q9NQC7	CYLD	CYLD lysine 63 deubiquitinase [Source:HGNC Symbol%3BAcc:HGNC:2584]	5.22582	2.99307
ENSG00000004866	0.942318	0.0568547	1	no	7:+:116953238-117230176	ENSG00000004866	7982	B7Z4L1,E9PCV1,H7BXS2,E7EPD9,Q9NRC1,Q9Y561,E7ENZ9,E9PF01,B7Z4U3,E7EPW5,C9JU30,Q3YL90,Q9NRC0,C9J2Z1,C9JWK8,X5DRA0,Q75MZ7,C9JX79,G3XAH9,C9JRW1,C9JRQ0,E7EMS3,C9JZV9,Q6ITW2	ST7	suppression of tumorigenicity 7 [Source:HGNC Symbol%3BAcc:HGNC:11351]	4.46016	2.29946
ENSG00000124541	0.825564	0.056988	1	no	6:+:43021623-43034156	ENSG00000124541	88745	Q96EU6,U3KPZ9	RRP36	ribosomal RNA processing 36 [Source:HGNC Symbol%3BAcc:HGNC:21374]	23.7477	13.2753
ENSG00000187676	0.987661	0.057018	1	no	13:+:31199975-31332276	ENSG00000187676	145173	Q6Y288	B3GLCT	beta 3-glucosyltransferase [Source:HGNC Symbol%3BAcc:HGNC:20207]	5.38361	2.68967
ENSG00000105357	-0.898640280335716	0.0572213	1	no	19:+:50188186-50310542	ENSG00000105357	79784	A1L2Z2,Q7Z406,A0A2R8Y454,A0A0C4DFM8,M0QY43,A0A2R8Y4C3	MYH14	myosin heavy chain 14 [Source:HGNC Symbol%3BAcc:HGNC:23212]	1.80987	3.34276
ENSG00000008517	1.37505	0.0572427	1	no	16:+:3065297-3082192	ENSG00000008517	9235	C6GKH1,E9PK07,F8VSD2,F8W1V1,E9PIV2,P24001,F8VVN4	IL32	interleukin 32 [Source:HGNC Symbol%3BAcc:HGNC:16830]	2.5775	0.98449
ENSG00000167306	0.753946	0.057306	1	no	18:-:49822789-50195147	ENSG00000167306	4645	Q7Z7A5,A0A0A0MR36,Q9ULV0	MYO5B	myosin VB [Source:HGNC Symbol%3BAcc:HGNC:7603]	8.46153	4.97085
ENSG00000147394	-0.812076566266529	0.0580141	1	no	X:+:152914442-152973480	ENSG00000147394	7739	B3KPM4,H7BZT5,O15231,H0Y704,H7C1R1	ZNF185	zinc finger protein 185 with LIM domain [Source:HGNC Symbol%3BAcc:HGNC:12976]	6.69177	11.6397
ENSG00000232316	3.01405	0.0582264	1	no	6:-:113428540-113433555	ENSG00000232316	105377957	-	LINC02518	long intergenic non-protein coding RNA 2518 [Source:HGNC Symbol%3BAcc:HGNC:53509]	1.44853	0.17764
ENSG00000163357	-1.70813021735768	0.0584869	1	no	1:+:155033824-155050930	ENSG00000163357	149095	E9PJX3,Q5T197	DCST1	DC-STAMP domain containing 1 [Source:HGNC Symbol%3BAcc:HGNC:26539]	0.37571	1.21616
ENSG00000079482	0.81494	0.0585359	1	no	X:-:67949349-68433913	ENSG00000079482	4983	A0A7P0T8V5,O60890,A0A7P0TBH4,Q7Z2H1,A0A7P0Z4E9,A0A7P0T9W4,A0A7P0T9G2,A0A7P0TBB6	OPHN1	oligophrenin 1 [Source:HGNC Symbol%3BAcc:HGNC:8148]	2.65315	1.49411
ENSG00000262877	-1.86482805962801	0.0586611	1	no	17:-:81388126-81390319	ENSG00000262877	-	-	-	novel transcript	0.50418	1.81927
ENSG00000143390	0.760283	0.0589287	1	no	1:-:151340640-151347326	ENSG00000143390	5993	F8WFE4,A0A0A0MSQ2,F6X9D6,F8W689,P48382,H0Y4B4,A0A0A0MSM9,A0A0A0MT34,F2Z2G0,F6R6G4,F6S3S0,F6UE82,F8WDU3	RFX5	regulatory factor X5 [Source:HGNC Symbol%3BAcc:HGNC:9986]	17.8119	10.418
ENSG00000116661	-0.896967960601721	0.0590147	1	no	1:-:11637018-11655785	ENSG00000116661	26232	R4GNH2,Q9UK22,A0A286YF37	FBXO2	F-box protein 2 [Source:HGNC Symbol%3BAcc:HGNC:13581]	5.80885	10.7163
ENSG00000260581	-1.77385439958052	0.0590442	1	no	5:+:151652275-151655449	ENSG00000260581	-	-	-	novel transcript%2C antisense to SPARC	0.64468	2.1841
ENSG00000189057	0.828021	0.0590504	1	no	11:+:59107185-59127412	ENSG00000189057	374393	E9PS27,Q6SJ93	FAM111B	FAM111 trypsin like peptidase B [Source:HGNC Symbol%3BAcc:HGNC:24200]	12.9382	7.22029
ENSG00000111875	0.990361	0.059146	1	no	6:+:118894152-118909171	ENSG00000111875	25842	Q9Y294	ASF1A	anti-silencing function 1A histone chaperone [Source:HGNC Symbol%3BAcc:HGNC:20995]	9.02332	4.49966
ENSG00000132359	-0.837926602491293	0.0592326	1	no	17:+:2755705-3037741	ENSG00000132359	23108	Q684P5,A0A1B0GV05	RAP1GAP2	RAP1 GTPase activating protein 2 [Source:HGNC Symbol%3BAcc:HGNC:29176]	3.47884	6.16051
ENSG00000172086	-1.41533425151425	0.0592971	1	no	2:-:88027205-88064252	ENSG00000172086	51315	Q9NPI7	KRCC1	lysine rich coiled-coil 1 [Source:HGNC Symbol%3BAcc:HGNC:28039]	1.33874	3.5375
ENSG00000183155	1.20145	0.0594349	1	no	1:-:202878282-202889149	ENSG00000183155	5877	P47224	RABIF	RAB interacting factor [Source:HGNC Symbol%3BAcc:HGNC:9797]	3.96768	1.70926
ENSG00000151233	0.862749	0.0595579	1	no	12:-:42081845-42144874	ENSG00000151233	283464	Q4G148	GXYLT1	glucoside xylosyltransferase 1 [Source:HGNC Symbol%3BAcc:HGNC:27482]	5.40203	2.94297
ENSG00000255874	0.876545	0.0596015	1	no	13:-:110863987-110870251	ENSG00000255874	283487	-	PRECSIT	p53 regulated carcinoma associated Stat3 activating long intergenic non-protein coding transcript [Source:HGNC Symbol%3BAcc:HGNC:27492]	5.99642	3.2357
ENSG00000131187	-1.06292230762178	0.0596367	1	no	5:-:177402141-177409564	ENSG00000131187	2161	A0A0R7FJH5,A0A346D5N4,Q1JR85,P00748	F12	coagulation factor XII [Source:HGNC Symbol%3BAcc:HGNC:3530]	3.16152	6.54349
ENSG00000162148	-2.03277269694208	0.0596969	1	no	11:+:61481120-61490931	ENSG00000162148	220004	F5H272,Q7Z5V6,H0YF82,F5GZJ9,H0YFZ1	PPP1R32	protein phosphatase 1 regulatory subunit 32 [Source:HGNC Symbol%3BAcc:HGNC:28869]	0.23677	0.95983
ENSG00000185722	0.674796	0.0600035	1	no	17:-:4163821-4263995	ENSG00000185722	51479	I3L1Z9,K7EPT2,Q9P2R3,I3L3P8	ANKFY1	ankyrin repeat and FYVE domain containing 1 [Source:HGNC Symbol%3BAcc:HGNC:20763]	14.2932	8.8703
ENSG00000138835	-0.969257450148132	0.0600074	1	no	9:+:113444731-113597743	ENSG00000138835	5998	A0A024R841,A0A024R833,Q5VXC0,C9J6G2,A0A024R831,H7BXY1,A0A087WUY2,C9J582,H7C539,Q8WVE9,P49796	RGS3	regulator of G protein signaling 3 [Source:HGNC Symbol%3BAcc:HGNC:9999]	0.9201	1.78464
ENSG00000081913	-0.76975046826762	0.0601221	1	no	18:+:62715541-62980433	ENSG00000081913	23239	O60346,K7EP91	PHLPP1	PH domain and leucine rich repeat protein phosphatase 1 [Source:HGNC Symbol%3BAcc:HGNC:20610]	4.72268	7.97716
ENSG00000158292	-1.02294961445644	0.0601727	1	no	1:-:6247353-6261098	ENSG00000158292	387509	A0A0I9QQ03,Q6NV75	GPR153	G protein-coupled receptor 153 [Source:HGNC Symbol%3BAcc:HGNC:23618]	2.40643	4.84456
ENSG00000067167	0.696813	0.0602012	1	no	8:-:70573218-70608416	ENSG00000067167	23471	Q6FHL3,Q15629,Q9Y6Q9,E5RFP8,G3XAN4,Q6FHU7	TRAM1	translocation associated membrane protein 1 [Source:HGNC Symbol%3BAcc:HGNC:20568]	35.7649	21.8593
ENSG00000144959	0.733254	0.0602253	1	no	3:-:172630249-172711218	ENSG00000144959	57552	H7C046,A0A0A0MTJ9,F8WE33,Q6PIU2	NCEH1	neutral cholesterol ester hydrolase 1 [Source:HGNC Symbol%3BAcc:HGNC:29260]	20.6961	12.3338
ENSG00000198468	-0.821800084896735	0.0602802	1	no	1:-:212852105-212858126	ENSG00000198468	642946	Q8TAF5	FLVCR1-DT	FLVCR1 divergent transcript [Source:HGNC Symbol%3BAcc:HGNC:39077]	6.69833	11.7299
ENSG00000204568	-0.662237754549606	0.0604532	1	no	6:+:30617840-30626395	ENSG00000204568	28973	A0A0G2JIC6,Q9Y676	MRPS18B	mitochondrial ribosomal protein S18B [Source:HGNC Symbol%3BAcc:HGNC:14516]	89.4077	140.175
ENSG00000259797	-3.65837718216058	0.0606502	1	no	16:+:68316801-68319036	ENSG00000259797	-	-	-	novel transcript%2C intronic to PRMT7	0.14752	1.84534
ENSG00000109436	0.850858	0.0608131	1	no	4:-:140620782-140756385	ENSG00000109436	23158	Q6ZT07	TBC1D9	TBC1 domain family member 9 [Source:HGNC Symbol%3BAcc:HGNC:21710]	7.20847	3.95959
ENSG00000130762	-0.775426438644956	0.0608154	1	no	1:+:3454665-3481113	ENSG00000130762	27237	L8EAP0,B0QZD3,B0QZD4,A0A2X0SFX5,Q5VV41	ARHGEF16	Rho guanine nucleotide exchange factor 16 [Source:HGNC Symbol%3BAcc:HGNC:15515]	7.53064	12.7703
ENSG00000138778	-0.762666385682129	0.0608339	1	no	4:-:103105349-103198445	ENSG00000138778	1062	D6RHK2,A0A5F9ZH24,Q02224,A0A087X0P0	CENPE	centromere protein E [Source:HGNC Symbol%3BAcc:HGNC:1856]	4.49629	7.55755
ENSG00000102181	-0.834803749544848	0.0608367	1	no	X:-:150766336-150898816	ENSG00000102181	83692	A0A024RC16,Q96E20,H0Y4H3,A0A0S2Z5R8,A0A0U1RQT8,Q8TCZ2	CD99L2	CD99 molecule like 2 [Source:HGNC Symbol%3BAcc:HGNC:18237]	4.49192	7.93733
ENSG00000198355	-0.778329541331517	0.0608921	1	no	22:+:49960768-49964072	ENSG00000198355	415116	Q86V86,Q6P2J9	PIM3	Pim-3 proto-oncogene%2C serine/threonine kinase [Source:HGNC Symbol%3BAcc:HGNC:19310]	17.7811	30.2135
ENSG00000146281	0.706419	0.0609133	1	no	6:+:89146055-89165565	ENSG00000146281	135293	Q8IYS1	PM20D2	peptidase M20 domain containing 2 [Source:HGNC Symbol%3BAcc:HGNC:21408]	27.3606	16.6117
ENSG00000103534	0.920485	0.0609643	1	no	16:+:19410496-19499113	ENSG00000103534	79838	Q6UXY8,I3L469,I3L0P3,H3BN68,F5GYU8	TMC5	transmembrane channel like 5 [Source:HGNC Symbol%3BAcc:HGNC:22999]	4.80205	2.51348
ENSG00000262714	1.25723	0.0610539	1	no	16:+:53386944-53389085	ENSG00000262714	-	-	-	novel transcript	4.89311	2.02798
ENSG00000101144	-0.778922844084033	0.0611739	1	no	20:-:57168753-57266641	ENSG00000101144	655	B1AKZ9,H0Y4B5,Q9NQQ8,Q9H2W7,A0A077CY02,B1AL00,P18075,A8K571	BMP7	bone morphogenetic protein 7 [Source:HGNC Symbol%3BAcc:HGNC:1074]	7.12276	12.1079
ENSG00000147381	-0.636006627280707	0.0611832	1	no	X:+:151912495-151925171	ENSG00000147381	4103	C9J9C2,C9JIR1,Q1RN33,Q4V9T5,A0A024RC12,C9JZJ5,C9JK50,P43358	MAGEA4	MAGE family member A4 [Source:HGNC Symbol%3BAcc:HGNC:6802]	102.69	158.098
ENSG00000091527	0.663551	0.0612119	1	no	3:+:133573686-133590261	ENSG00000091527	55573	D3DND1,D6RAV0,D6R9V8,H0Y8K3,D6R973,D6RFH2,Q9UKY7,D6RDN0	CDV3	CDV3 homolog [Source:HGNC Symbol%3BAcc:HGNC:26928]	52.9616	33.1249
ENSG00000214318	3.62703	0.0612609	1	no	18:+:63496989-63497400	ENSG00000214318	100505704	-	ATP5MC1P6	ATP synthase membrane subunit c locus 1 pseudogene 6 [Source:HGNC Symbol%3BAcc:HGNC:39509]	1.99224	0.15975
ENSG00000267758	3.62703	0.0612609	1	no	17:+:42268587-42269807	ENSG00000267758	-	-	-	novel transcript	1.65485	0.1327
ENSG00000169047	-0.698507942209483	0.0612929	1	no	2:-:226731312-226799820	ENSG00000169047	3667	P35568,W0KRH6,W0KR29,W0KMC7	IRS1	insulin receptor substrate 1 [Source:HGNC Symbol%3BAcc:HGNC:6125]	8.56429	13.7691
ENSG00000154930	1.01793	0.0613225	1	no	20:-:25006230-25058980	ENSG00000154930	84532	Q5TF43,Q1RMZ4,Q7Z5G3,Q9NUB1	ACSS1	acyl-CoA synthetase short chain family member 1 [Source:HGNC Symbol%3BAcc:HGNC:16091]	2.36834	1.15867
ENSG00000179029	-1.05265612127263	0.0613999	1	no	17:-:8172457-8176399	ENSG00000179029	84314	B2RDT5,B3KNL7,Q6UX40,E9PIH0	TMEM107	transmembrane protein 107 [Source:HGNC Symbol%3BAcc:HGNC:28128]	2.2418	4.60702
ENSG00000143367	0.873236	0.0615099	1	no	1:+:151540305-151583583	ENSG00000143367	7286	Q6UWW7,Q9NNX1,A6PVU8	TUFT1	tuftelin 1 [Source:HGNC Symbol%3BAcc:HGNC:12422]	9.50827	5.14248
ENSG00000152778	0.894042	0.0615941	1	no	10:+:89414568-89421605	ENSG00000152778	24138	A0A7P0TB01,A0A7P0Z4E6,A0A7P0T9H9,Q13325,A0A7P0TBP9	IFIT5	interferon induced protein with tetratricopeptide repeats 5 [Source:HGNC Symbol%3BAcc:HGNC:13328]	7.60152	4.05236
ENSG00000148344	-0.902819126863549	0.061718	1	no	9:-:129738331-129753042	ENSG00000148344	9536	O14684	PTGES	prostaglandin E synthase [Source:HGNC Symbol%3BAcc:HGNC:9599]	8.98167	16.637
ENSG00000264464	-1.71084460205472	0.0617758	1	no	18:+:49499390-49501860	ENSG00000264464	101928144	-	LINC02837	long intergenic non-protein coding RNA 2837 [Source:HGNC Symbol%3BAcc:HGNC:54371]	0.51895	1.68299
ENSG00000011677	-1.06789767647186	0.062036	1	no	X:-:152166234-152451315	ENSG00000011677	2556	P34903	GABRA3	gamma-aminobutyric acid type A receptor subunit alpha3 [Source:HGNC Symbol%3BAcc:HGNC:4077]	1.99306	4.13933
ENSG00000197568	-1.40203742890079	0.0620939	1	no	1:+:70354805-70385339	ENSG00000197568	11147	Q9XRX5	HHLA3	HERV-H LTR-associating 3 [Source:HGNC Symbol%3BAcc:HGNC:4906]	2.22174	5.81689
ENSG00000171790	1.6169	0.0621121	1	no	1:-:41015597-41023237	ENSG00000171790	200172	Q499Z3	SLFNL1	schlafen like 1 [Source:HGNC Symbol%3BAcc:HGNC:26313]	1.04011	0.33596
ENSG00000115204	-0.73629251435454	0.0621727	1	no	2:-:27309492-27325680	ENSG00000115204	4358	B5MC53,G5E9F5,H0Y6M5,C9J473,B5MCF8,A0A0S2Z469,A0A0S2Z3Z9,A8MPV4,A0A0S2Z466,F8WEL3,E7EX18,A8MTD3,D6W556,P39210,Q9UPC7,B5MC10	MPV17	mitochondrial inner membrane protein MPV17 [Source:HGNC Symbol%3BAcc:HGNC:7224]	9.7767	16.1354
ENSG00000116350	-0.715029086319794	0.062317	1	no	1:-:29147743-29181900	ENSG00000116350	6429	A0A0D9SEM4,Q08170,S4R2X6,A0A0D9SGD2	SRSF4	serine and arginine rich splicing factor 4 [Source:HGNC Symbol%3BAcc:HGNC:10786]	7.75792	12.6163
ENSG00000244405	-1.42391192852356	0.0624255	1	no	3:-:186046314-186110318	ENSG00000244405	2119	P41161,C9JMF0,C9J0Z2,C9J5A5,C9JR66,H7C1D2	ETV5	ETS variant transcription factor 5 [Source:HGNC Symbol%3BAcc:HGNC:3494]	0.43748	1.16288
ENSG00000285904	1.0203	0.062527	1	no	7:+:140640909-140669476	ENSG00000285904	-	-	-	novel transcript	4.93199	2.40893
ENSG00000204366	-1.21427721727927	0.0625526	1	no	6:-:31899613-31902086	ENSG00000204366	221527	Q9Y330	ZBTB12	zinc finger and BTB domain containing 12 [Source:HGNC Symbol%3BAcc:HGNC:19066]	2.50883	5.76695
ENSG00000112667	-0.785046509788533	0.0627126	1	no	6:-:43225629-43229481	ENSG00000112667	10591	H0Y8X4,O43598	DNPH1	2'-deoxynucleoside 5'-phosphate N-hydrolase 1 [Source:HGNC Symbol%3BAcc:HGNC:21218]	28.5061	48.6634
ENSG00000271079	1.79166	0.0627769	1	no	7:+:143571801-143574387	ENSG00000271079	441294	A4D2H0	CTAGE15	CTAGE family member 15 [Source:HGNC Symbol%3BAcc:HGNC:37295]	1.24472	0.35618
ENSG00000261172	2.66355	0.062777	1	no	16:-:90110574-90168225	ENSG00000261172	-	-	-	novel transcript	1.32645	0.20741
ENSG00000137814	0.845824	0.0628973	1	no	15:+:42548828-42569994	ENSG00000137814	55142	U3KQI5,H3BQU2,H3BP24,H3BTG9,H3BP16,Q9NVX0,H3BR32,J3QT48	HAUS2	HAUS augmin like complex subunit 2 [Source:HGNC Symbol%3BAcc:HGNC:25530]	9.67982	5.33569
ENSG00000235109	0.9848	0.0635094	1	no	6:-:28324693-28356271	ENSG00000235109	64288	C9J423,C9JPM5,C9J6S7,C9IYT1,C9JH14,C9JHB1,C9JAI0,C9JUE1,C9JIC2,C9JBH3,Q96LW9,C9J1X2	ZSCAN31	zinc finger and SCAN domain containing 31 [Source:HGNC Symbol%3BAcc:HGNC:14097]	4.50901	2.25719
ENSG00000126432	-0.650336876893912	0.0637064	1	no	11:+:64318121-64321811	ENSG00000126432	25824	P30044	PRDX5	peroxiredoxin 5 [Source:HGNC Symbol%3BAcc:HGNC:9355]	198.153	308.115
ENSG00000187109	0.637364	0.0637173	1	no	12:-:76036585-76084735	ENSG00000187109	4673	F8VUX1,F8W543,F8VXI6,F8W118,A0A024RBB7,F8VRJ2,B7Z9C2,F8VY35,H0YIV4,H0YH88,F8VV59,F8W0J6,F8VVB5,B7Z4K9,H0YHC3,F5H4R6,F8W020,A0A024RBE6,P55209	NAP1L1	nucleosome assembly protein 1 like 1 [Source:HGNC Symbol%3BAcc:HGNC:7637]	22.0925	14.0709
ENSG00000183562	2.11923	0.0640151	1	no	11:+:2989863-2991344	ENSG00000183562	-	-	-	novel transcript%2C antisense to NAP1L4	1.36332	0.31088
ENSG00000260708	-1.83240658193563	0.0641867	1	no	22:-:46761894-46762563	ENSG00000260708	-	-	-	novel transcript%2C antisense to TBC1D22A	1.22508	4.32231
ENSG00000179094	-0.844346195247154	0.0641935	1	no	17:-:8140472-8156506	ENSG00000179094	5187	J3KSL6,J3QL55,J3QL46,O15534,J3QSH9,J3KTM2,J3KRL7,A2I2P6,Q9H2D0,Q6IN51,J3QLQ5	PER1	period circadian regulator 1 [Source:HGNC Symbol%3BAcc:HGNC:8845]	3.25523	5.79024
ENSG00000271503	1.0811	0.064506	1	no	17:-:35871491-35880793	ENSG00000271503	6352	A0A494C1Q1,A0A075B7C5,D0EI67,P13501	CCL5	C-C motif chemokine ligand 5 [Source:HGNC Symbol%3BAcc:HGNC:10632]	10.7829	5.04934
ENSG00000101596	0.680277	0.0645694	1	no	18:+:2655726-2805017	ENSG00000101596	23347	J3KTK7,J3KRK8,A6NHR9,A0A2R8YCU7,J3KTL8,L0R6P7,J3QSH1,A0A2R8YE92	SMCHD1	structural maintenance of chromosomes flexible hinge domain containing 1 [Source:HGNC Symbol%3BAcc:HGNC:29090]	12.6156	7.79948
ENSG00000115307	0.683293	0.0647072	1	no	2:-:74526645-74529760	ENSG00000115307	550	Q9Y679	AUP1	AUP1 lipid droplet regulating VLDL assembly factor [Source:HGNC Symbol%3BAcc:HGNC:891]	61.1842	37.7476
ENSG00000054793	0.762992	0.0647835	1	no	20:-:51596514-51768390	ENSG00000054793	10079	Q96B35,Q2NLD0,A0A0A0MR22,O75110	ATP9A	ATPase phospholipid transporting 9A (putative) [Source:HGNC Symbol%3BAcc:HGNC:13540]	8.5327	4.98132
ENSG00000253330	2.45015	0.0648225	1	no	8:-:47511034-47512141	ENSG00000253330	-	-	-	NSFL1 (p97) cofactor (p47) (NSFL1C) pseudogene	1.31064	0.23761
ENSG00000164442	0.704978	0.0648292	1	no	6:-:139371807-139374648	ENSG00000164442	10370	A0A0A0MTM3,D9ZGF1,Q99967	CITED2	Cbp/p300 interacting transactivator with Glu/Asp rich carboxy-terminal domain 2 [Source:HGNC Symbol%3BAcc:HGNC:1987]	45.254	27.5029
ENSG00000198835	-1.63529356904754	0.0648359	1	no	1:+:228149930-228159826	ENSG00000198835	57165	B9U3U6,Q5T442	GJC2	gap junction protein gamma 2 [Source:HGNC Symbol%3BAcc:HGNC:17494]	0.61243	1.88483
ENSG00000108309	-1.63529356904754	0.0648359	1	no	17:+:44308413-44318670	ENSG00000108309	10900	Q59EK9	RUNDC3A	RUN domain containing 3A [Source:HGNC Symbol%3BAcc:HGNC:16984]	0.27037	0.83211
ENSG00000179862	-1.63529356904754	0.0648359	1	no	1:-:40861054-40862363	ENSG00000179862	163732	Q96RK1	CITED4	Cbp/p300 interacting transactivator with Glu/Asp rich carboxy-terminal domain 4 [Source:HGNC Symbol%3BAcc:HGNC:18696]	1.01215	3.115
ENSG00000144040	1.05071	0.0649878	1	no	2:-:72942036-73075619	ENSG00000144040	94097	B8ZZJ6,F8WBH6,H7C1S9,C9JIV5,Q8TD22	SFXN5	sideroflexin 5 [Source:HGNC Symbol%3BAcc:HGNC:16073]	1.60449	0.76734
ENSG00000102753	0.705903	0.065018	1	no	13:-:49699320-49792682	ENSG00000102753	3839	H0Y4S9,A0A024RDV7,O00505	KPNA3	karyopherin subunit alpha 3 [Source:HGNC Symbol%3BAcc:HGNC:6396]	27.0531	16.4309
ENSG00000169118	0.774873	0.0650775	1	no	15:-:64165525-64356173	ENSG00000169118	53944	A0A0U1RQK2,U3KQB3,A0A0U1RRH5,Q8IXA3,Q9HCP0,U3KQA5,A0A0U1RQN5,A0A0U1RR31,A0A0U1RQY7,A0A0U1RR14,A0A0U1RQH9,A0A0U1RQU4,A0A0U1RQT7,A0A0U1RQK6,A0A0U1RQG9	CSNK1G1	casein kinase 1 gamma 1 [Source:HGNC Symbol%3BAcc:HGNC:2454]	6.51213	3.77055
ENSG00000162909	0.630587	0.0651132	1	no	1:+:223701593-223776018	ENSG00000162909	824	C9JWY7,P17655	CAPN2	calpain 2 [Source:HGNC Symbol%3BAcc:HGNC:1479]	49.9595	31.9694
ENSG00000090971	-0.869881287354292	0.0651352	1	no	19:+:55485188-55487568	ENSG00000090971	57106	Q8WUY8,M0QZH3,M0R284,M0R1E3	NAT14	N-acetyltransferase 14 (putative) [Source:HGNC Symbol%3BAcc:HGNC:28918]	9.69894	17.5601
ENSG00000183828	-0.990453232424025	0.0652767	1	no	14:-:105172938-105181323	ENSG00000183828	256281	O95848,F8VU44,B3KXY7	NUDT14	nudix hydrolase 14 [Source:HGNC Symbol%3BAcc:HGNC:20141]	5.60209	11.0267
ENSG00000113732	0.693313	0.0654043	1	no	5:+:172983771-173035445	ENSG00000113732	8992	J3KN48,E5RHL5,O15342	ATP6V0E1	ATPase H+ transporting V0 subunit e1 [Source:HGNC Symbol%3BAcc:HGNC:863]	80.7188	49.4548
ENSG00000196878	-0.629716344206299	0.0654336	1	no	1:-:209614870-209652425	ENSG00000196878	3914	Q5THA1,A0A0S2Z3R6,X1WI29,A0A0S2Z3Z3,Q13751	LAMB3	laminin subunit beta 3 [Source:HGNC Symbol%3BAcc:HGNC:6490]	59.8644	91.7642
ENSG00000112419	0.737494	0.0654737	1	no	6:+:143536845-143831185	ENSG00000112419	9749	F6TH74,J3KP75,O75167,H9KVA6,F5H858	PHACTR2	phosphatase and actin regulator 2 [Source:HGNC Symbol%3BAcc:HGNC:20956]	7.43107	4.41556
ENSG00000145882	-0.94533486752487	0.0655591	1	no	5:+:149358037-149369653	ENSG00000145882	78991	E7EVZ5,D6R9J0,Q8NBM8	PCYOX1L	prenylcysteine oxidase 1 like [Source:HGNC Symbol%3BAcc:HGNC:28477]	2.15377	4.10879
ENSG00000090266	-0.771587792608571	0.0655638	1	no	7:+:140690777-140722790	ENSG00000090266	4708	H7C5B8,Q9Y6T4,C9IZW8,A4D1T5,C9IZZ2,C9JRV4,F8WCJ6,C9JXM4,O95178	NDUFB2	NADH:ubiquinone oxidoreductase subunit B2 [Source:HGNC Symbol%3BAcc:HGNC:7697]	8.34847	14.1195
ENSG00000087884	-1.61398306280213	0.0656255	1	no	11:+:77821109-77918432	ENSG00000087884	28971	K4DI89,E9PJP1,E9PLK9,H0YF35,E9PNP3,E9PR47,E9PIQ4,Q9H7C9	AAMDC	adipogenesis associated Mth938 domain containing [Source:HGNC Symbol%3BAcc:HGNC:30205]	0.7149	2.16793
ENSG00000268287	-2.98030527704794	0.0657754	1	no	19:+:49064259-49064856	ENSG00000268287	-	-	-	novel transcript	0.21117	1.65093
ENSG00000168461	-0.720252673944693	0.0658397	1	no	18:+:9708275-9862551	ENSG00000168461	11031	J3KSM8,J3KRU3,Q13636,J3QR51	RAB31	RAB31%2C member RAS oncogene family [Source:HGNC Symbol%3BAcc:HGNC:9771]	10.6999	17.4639
ENSG00000169139	-0.731333215441756	0.0659525	1	no	8:+:48008415-48064708	ENSG00000169139	7336	H0YBX6,A0M8W4,Q15819,E5RIF1,H0YBP9,G3V113	UBE2V2	ubiquitin conjugating enzyme E2 V2 [Source:HGNC Symbol%3BAcc:HGNC:12495]	7.94145	13.0616
ENSG00000188747	-1.26896549055723	0.0662944	1	no	9:+:137423350-137434406	ENSG00000188747	10811	Q86UR1	NOXA1	NADPH oxidase activator 1 [Source:HGNC Symbol%3BAcc:HGNC:10668]	2.3329	5.56973
ENSG00000119669	-0.752551699218299	0.0663414	1	no	14:-:77024543-77028708	ENSG00000119669	64207	Q9H1B7	IRF2BPL	interferon regulatory factor 2 binding protein like [Source:HGNC Symbol%3BAcc:HGNC:14282]	10.2604	17.1257
ENSG00000100196	-1.22744831011184	0.0663544	1	no	22:+:38468078-38483447	ENSG00000100196	11015	A0A024R1R0,O43731	KDELR3	KDEL endoplasmic reticulum protein retention receptor 3 [Source:HGNC Symbol%3BAcc:HGNC:6306]	2.34336	5.43601
ENSG00000138031	-0.70983296535322	0.0664396	1	no	2:-:24819169-24920237	ENSG00000138031	109	C9JYB5,U3KQR1,A0A0A0MSC1,U3KQ91,H7C1A6,B7ZLX9,C9JLX3,C9J969,O60266	ADCY3	adenylate cyclase 3 [Source:HGNC Symbol%3BAcc:HGNC:234]	9.96568	16.1484
ENSG00000028839	0.902132	0.0664826	1	no	6:+:133952170-133990432	ENSG00000028839	9519	Q7Z6U0,Q7Z6T9,Q7Z6U2,P62380,Q7Z6U1	TBPL1	TATA-box binding protein like 1 [Source:HGNC Symbol%3BAcc:HGNC:11589]	5.86405	3.10864
ENSG00000185418	1.03701	0.0666256	1	no	15:-:101653596-101724473	ENSG00000185418	123283	B7ZLP8,H0YKB9,A2RTX5	TARS3	threonyl-tRNA synthetase 3 [Source:HGNC Symbol%3BAcc:HGNC:24728]	4.03918	1.95013
ENSG00000166847	0.665066	0.0666794	1	no	16:+:23641466-23677472	ENSG00000166847	84516	I3L0U8,H3BS05,H3BR94,Q9BTE1,H3BUD2	DCTN5	dynactin subunit 5 [Source:HGNC Symbol%3BAcc:HGNC:24594]	14.2278	8.88942
ENSG00000267096	-2.65837718216058	0.0667106	1	no	19:+:55670632-55672069	ENSG00000267096	-	-	-	novel transcript	0.23618	1.47719
ENSG00000105379	-0.845386725433543	0.0667716	1	no	19:-:51345169-51366388	ENSG00000105379	2109	M0QY67,P38117	ETFB	electron transfer flavoprotein subunit beta [Source:HGNC Symbol%3BAcc:HGNC:3482]	3.32412	5.91705
ENSG00000146063	-0.691141139389495	0.0668678	1	no	5:+:181222499-181235808	ENSG00000146063	90933	H0Y9T3,Q8WV44,A1A4S2,D6REK2,H0YAD6	TRIM41	tripartite motif containing 41 [Source:HGNC Symbol%3BAcc:HGNC:19013]	6.15075	9.83839
ENSG00000198018	0.76123	0.0669188	1	no	10:+:99659509-99711241	ENSG00000198018	57089	S4R3B9,Q9NQZ7	ENTPD7	ectonucleoside triphosphate diphosphohydrolase 7 [Source:HGNC Symbol%3BAcc:HGNC:19745]	7.689	4.49426
ENSG00000270647	-0.638617283025289	0.0669634	1	no	17:+:35713791-35864615	ENSG00000270647	8148	A0A075B7D9,A0A075B7D6,A0A075B7C1,A0A075B7F2,Q92804,Q16514,A0A075B7F4,A0A075B7E4	TAF15	TATA-box binding protein associated factor 15 [Source:HGNC Symbol%3BAcc:HGNC:11547]	31.8216	49.0803
ENSG00000138119	0.626266	0.067011	1	no	10:-:93306429-93482334	ENSG00000138119	26509	H0YD14,Q9NZM1	MYOF	myoferlin [Source:HGNC Symbol%3BAcc:HGNC:3656]	130.762	83.9264
ENSG00000204592	-0.624150324740986	0.0670186	1	no	6:+:30489509-30494194	ENSG00000204592	3133	Q6DU50,A0A4E9E9K8,W0NTJ0,I3RW89,P13747,A0A7L7TM74,A0A0F7W1Q1,O19682,W0NXW9,Q9MW44,A0A4E9DQ67,A0A4E9E4P1,A0A0A8LFF7,A0A5C0C6I5,Q2L6I5,A0A0F7WBW2,Q9TNU7,Q6KBZ5,A0A4E9D3W4,S5RFZ0,S4W2A6	HLA-E	major histocompatibility complex%2C class I%2C E [Source:HGNC Symbol%3BAcc:HGNC:4962]	104.453	159.497
ENSG00000185658	0.670649	0.0672599	1	no	21:-:39184176-39321559	ENSG00000185658	54014	A5PLN2,H0Y4R9,H0Y500,H0Y5I9,L8E8H4,H0Y4A7,H7BZR9,H0Y463,H7C409,Q9NSI6	BRWD1	bromodomain and WD repeat domain containing 1 [Source:HGNC Symbol%3BAcc:HGNC:12760]	7.21227	4.48878
ENSG00000110090	-0.854774394964084	0.0672821	1	no	11:-:68754620-68844410	ENSG00000110090	1374	A0A024R5F4,H3BUV7,H3BMD2,H3BUJ0,P50416,H3BP22,Q8WZ48	CPT1A	carnitine palmitoyltransferase 1A [Source:HGNC Symbol%3BAcc:HGNC:2328]	3.07479	5.50896
ENSG00000113645	0.632342	0.0673143	1	no	5:+:168291645-168472303	ENSG00000113645	23286	H0YAU4,L8E9S6,Q8IX03,H0YBE8,H3BLZ3	WWC1	WW and C2 domain containing 1 [Source:HGNC Symbol%3BAcc:HGNC:29435]	33.4106	21.3536
ENSG00000177225	-0.707984947915475	0.0675002	1	no	11:-:767220-777488	ENSG00000177225	347862	H0YER3,H0YE25,E9PQD8,E9PLI5,Q8NB37,H0YF25	GATD1	glutamine amidotransferase like class 1 domain containing 1 [Source:HGNC Symbol%3BAcc:HGNC:26616]	11.5735	18.7298
ENSG00000125458	-0.884595368244641	0.0675977	1	no	17:-:75130225-75131757	ENSG00000125458	30833	J3KSF0,Q8TCD5,J3KSX6,J3KSY6,J3KRC4,J3QQX8	NT5C	5'%2C 3'-nucleotidase%2C cytosolic [Source:HGNC Symbol%3BAcc:HGNC:17144]	11.0792	20.2646
ENSG00000092758	-0.909185285661115	0.0676479	1	no	20:+:62816244-62841159	ENSG00000092758	1299	Q4VXW1,Q14050	COL9A3	collagen type IX alpha 3 chain [Source:HGNC Symbol%3BAcc:HGNC:2219]	3.09108	5.751
ENSG00000142765	-0.791702400913441	0.0677061	1	no	1:+:27342020-27353937	ENSG00000142765	84958	Q8IYJ3,A0A087X1N4,Q5SSC6	SYTL1	synaptotagmin like 1 [Source:HGNC Symbol%3BAcc:HGNC:15584]	5.45002	9.34686
ENSG00000171388	-1.27823447332792	0.0677434	1	no	X:-:129645259-129654956	ENSG00000171388	8862	D3DTF8,Q9ULZ1	APLN	apelin [Source:HGNC Symbol%3BAcc:HGNC:16665]	1.15546	2.7764
ENSG00000118971	-0.649575652492014	0.0677954	1	no	12:+:4269771-4305353	ENSG00000118971	894	A0A6Q8PGZ3,P30279	CCND2	cyclin D2 [Source:HGNC Symbol%3BAcc:HGNC:1583]	17.7608	27.6023
ENSG00000005339	0.667371	0.0678522	1	no	16:-:3725054-3880713	ENSG00000005339	1387	B5A226,B5A213,B5A239,B5A220,B5A230,B5A222,B5A227,B5A217,A0A1B0GUU0,B5A210,I3L3I5,B5A237,B5A233,B5A215,B5A236,B5A248,B5A212,B5A249,B5A243,I3L466,Q4G0V0,B5A229,B5A211,B5A223,I3L0Q1,B5A242,B5A241,B5A218,B5A246,B5A225,B5A235,B5A216,B5A224,B5A228,B5A231,B5A244,B5A232,B5A240,B5A252,I3L293,B5A214,B5A250,Q92793,B5A219,B5A221,B5A238,B5A253,B5A234	CREBBP	CREB binding protein [Source:HGNC Symbol%3BAcc:HGNC:2348]	10.7971	6.7352
ENSG00000178999	-0.700046361461654	0.0678541	1	no	17:-:8204733-8210600	ENSG00000178999	9212	J3KRJ2,J3KT86,J3KTD6,J3QLN8,J3QR41,J3KRF8,Q96GD4	AURKB	aurora kinase B [Source:HGNC Symbol%3BAcc:HGNC:11390]	30.7664	49.517
ENSG00000075240	-0.981436359066592	0.0680285	1	no	22:+:46576012-46679790	ENSG00000075240	23151	X6RIP6,Q6IC98,X6RHZ2,H0Y5A3	GRAMD4	GRAM domain containing 4 [Source:HGNC Symbol%3BAcc:HGNC:29113]	2.19008	4.28395
ENSG00000136243	0.853088	0.0683717	1	no	7:+:23181841-23201011	ENSG00000136243	11097	A0A087WZL5,C9JYA1,B4DT96,F8WC66,O15504	NUP42	nucleoporin 42 [Source:HGNC Symbol%3BAcc:HGNC:17010]	8.32759	4.56726
ENSG00000116237	0.673689	0.068436	1	no	1:-:6221193-6235972	ENSG00000116237	23463	K7EQW0,O60725,Q7Z750,A0A024R4F6	ICMT	isoprenylcysteine carboxyl methyltransferase [Source:HGNC Symbol%3BAcc:HGNC:5350]	30.605	19.0078
ENSG00000150593	-0.742972042236468	0.0684785	1	no	10:+:110871795-110900006	ENSG00000150593	27250	Q5VZS7,Q53EL6	PDCD4	programmed cell death 4 [Source:HGNC Symbol%3BAcc:HGNC:8763]	9.73396	16.1394
ENSG00000174574	0.74631	0.0685361	1	no	1:+:38991276-39006059	ENSG00000174574	79647	B4DQP0,H0YEQ5,Q9H9L7	AKIRIN1	akirin 1 [Source:HGNC Symbol%3BAcc:HGNC:25744]	26.8246	15.8421
ENSG00000126458	-0.835784820858722	0.068986	1	no	19:-:49635292-49640143	ENSG00000126458	6237	P10301,A0A024QZF2	RRAS	RAS related [Source:HGNC Symbol%3BAcc:HGNC:10447]	19.9959	35.3572
ENSG00000185215	-0.731812628763591	0.069019	1	no	14:+:103121476-103137439	ENSG00000185215	7127	H0YL88,H0YKI8,H0YKY9,Q03169,H0YKR7,H0YLC0,H0YM45,A1A584	TNFAIP2	TNF alpha induced protein 2 [Source:HGNC Symbol%3BAcc:HGNC:11895]	9.56195	15.7321
ENSG00000095015	0.802641	0.0690937	1	no	5:+:56815549-56896152	ENSG00000095015	4214	Q13233,L8ECC8	MAP3K1	mitogen-activated protein kinase kinase kinase 1 [Source:HGNC Symbol%3BAcc:HGNC:6848]	6.18256	3.51149
ENSG00000102144	-0.618835700978516	0.0690955	1	no	X:+:77910739-78129295	ENSG00000102144	5230	P00558	PGK1	phosphoglycerate kinase 1 [Source:HGNC Symbol%3BAcc:HGNC:8896]	118.265	179.922
ENSG00000055609	0.670508	0.0691449	1	no	7:-:152134922-152436644	ENSG00000055609	58508	A0A7P0T9U9,C9J4Z5,A0A7P0TAI3,H7BY37,H7C212,A0A7P0Z448,A0A7P0T8F0,A0A7P0T9N3,A0A7P0TBM6,H0YNL4,A0A7P0TAQ8,A0A7P0T9K8,H7C2V8,H0Y765,Q8NEZ4,A0A7P0T9Q7,A0A7P0TA60	KMT2C	lysine methyltransferase 2C [Source:HGNC Symbol%3BAcc:HGNC:13726]	2.87145	1.78731
ENSG00000237036	-1.45528531678307	0.0692787	1	no	10:-:31206278-31320447	ENSG00000237036	220930	-	ZEB1-AS1	ZEB1 antisense RNA 1 [Source:HGNC Symbol%3BAcc:HGNC:42354]	0.53965	1.46601
ENSG00000231007	-1.71727087121415	0.0693524	1	no	9:+:87011652-87013151	ENSG00000231007	157956	-	CDC20P1	cell division cycle 20 pseudogene 1 [Source:HGNC Symbol%3BAcc:HGNC:29487]	0.67348	2.1939
ENSG00000168476	-0.700872935034909	0.0694014	1	no	8:-:22138020-22141951	ENSG00000168476	80346	Q9H6H4,E5RGS2,E5RIB5	REEP4	receptor accessory protein 4 [Source:HGNC Symbol%3BAcc:HGNC:26176]	28.8945	46.5308
ENSG00000213699	0.696718	0.0694575	1	no	2:+:26764284-26781231	ENSG00000213699	54978	F8WB19,F8WCT7,Q8N357	SLC35F6	solute carrier family 35 member F6 [Source:HGNC Symbol%3BAcc:HGNC:26055]	28.4788	17.4073
ENSG00000007047	-0.825121573947114	0.0695266	1	no	19:+:45079288-45305284	ENSG00000007047	57787	Q96GZ3,Q6IPE9,K7EKG8,K7EK17,K7EN95,Q96L34	MARK4	microtubule affinity regulating kinase 4 [Source:HGNC Symbol%3BAcc:HGNC:13538]	3.50982	6.16046
ENSG00000149476	-0.728179213059993	0.0696913	1	no	11:+:61333220-61353295	ENSG00000149476	26007	Q3LXA3,E9PQR1,I3L252,H0YCY6,E9PJG8	TKFC	triokinase and FMN cyclase [Source:HGNC Symbol%3BAcc:HGNC:24552]	6.06058	9.94626
ENSG00000065802	-0.739620978474895	0.0697242	1	no	2:+:238426742-238452250	ENSG00000065802	51665	B9A047,Q9Y576,F8WBM8	ASB1	ankyrin repeat and SOCS box containing 1 [Source:HGNC Symbol%3BAcc:HGNC:16011]	5.984	9.89876
ENSG00000270480	2.01405	0.0697423	1	no	4:+:82691737-82692468	ENSG00000270480	-	-	-	PQ loop repeat containing 1 (PQLC1) pseudogene	2.93268	0.71931
ENSG00000047621	0.794071	0.069783	1	no	12:-:4487735-4538508	ENSG00000047621	57102	F5H271,F5GXX6,F5H744,Q9NQ89,H0YGS6	C12orf4	chromosome 12 open reading frame 4 [Source:HGNC Symbol%3BAcc:HGNC:1184]	10.1135	5.77834
ENSG00000261633	2.92659	0.069947	1	no	16:-:57622034-57631647	ENSG00000261633	-	-	-	novel transcript%2C antisense to GPR56	1.81694	0.23675
ENSG00000215845	-0.814028052620775	0.0699477	1	no	1:-:161037631-161038977	ENSG00000215845	100131187	Q8NFU3,R4GNF9	TSTD1	thiosulfate sulfurtransferase like domain containing 1 [Source:HGNC Symbol%3BAcc:HGNC:35410]	20.8353	36.2901
ENSG00000111679	-0.735227172552952	0.0700403	1	no	12:+:6946468-6961316	ENSG00000111679	5777	P29350,F5GY79,U3KQS1,F5H5H9,F5GXD4,Q53XS4,F5H4Z1,F5H1Z8,F5H0N8,F5H1V7	PTPN6	protein tyrosine phosphatase non-receptor type 6 [Source:HGNC Symbol%3BAcc:HGNC:9658]	9.13868	15.0713
ENSG00000172071	0.884938	0.0700777	1	no	2:-:88556741-88691518	ENSG00000172071	9451	A0A6C0SHA8,A0A6C0SHM7,Q9NZJ5,A0A494BZR8,A0A494C186	EIF2AK3	eukaryotic translation initiation factor 2 alpha kinase 3 [Source:HGNC Symbol%3BAcc:HGNC:3255]	1.45862	0.78251
ENSG00000092439	0.702424	0.0701102	1	no	15:-:50552473-50686797	ENSG00000092439	54822	H0YLN8,A0A024R5V1,Q96QT4,A0A0C4DGL2,H0YNM0	TRPM7	transient receptor potential cation channel subfamily M member 7 [Source:HGNC Symbol%3BAcc:HGNC:17994]	8.31311	5.06121
ENSG00000142920	-1.26758722912841	0.0703965	1	no	1:+:33081104-33123492	ENSG00000142920	113451	A0A499FIG4,A0A494BZU1,Q96A70	AZIN2	antizyme inhibitor 2 [Source:HGNC Symbol%3BAcc:HGNC:29957]	0.38881	0.92739
ENSG00000259972	1.28022	0.0704678	1	no	16:-:74305127-74335346	ENSG00000259972	-	-	-	novel transcript%2C antisense to PSMD7	1.98749	0.8107
ENSG00000078237	1.26898	0.0705069	1	no	12:+:4307763-4360028	ENSG00000078237	57103	A0A0U1RQD1,Q9NQ88	TIGAR	TP53 induced glycolysis regulatory phosphatase [Source:HGNC Symbol%3BAcc:HGNC:1185]	0.94936	0.39027
ENSG00000130724	-0.692233750956256	0.0705126	1	no	19:-:58551566-58555105	ENSG00000130724	27243	A0A024R4S0,M0R1T5,M0R1L7,M0QXX8,O43633	CHMP2A	charged multivesicular body protein 2A [Source:HGNC Symbol%3BAcc:HGNC:30216]	33.1853	53.1215
ENSG00000169504	0.669054	0.070514	1	no	1:+:24745382-24844321	ENSG00000169504	25932	Q6FIC5,Q9Y696	CLIC4	chloride intracellular channel 4 [Source:HGNC Symbol%3BAcc:HGNC:13518]	33.414	20.8192
ENSG00000175550	-0.653495830201312	0.0705547	1	no	11:+:65919274-65921563	ENSG00000175550	10589	E9PMW2,E9PNC7,E9PQX9,Q14919,C9JCC6	DRAP1	DR1 associated protein 1 [Source:HGNC Symbol%3BAcc:HGNC:3019]	68.7487	107.134
ENSG00000176834	0.81255	0.0706401	1	no	12:-:118063593-118136026	ENSG00000176834	54621	Q8N0Z9,F5H724	VSIG10	V-set and immunoglobulin domain containing 10 [Source:HGNC Symbol%3BAcc:HGNC:26078]	5.23325	2.95196
ENSG00000244627	-1.57222053841087	0.0708179	1	no	22:-:38335762-38398929	ENSG00000244627	400927	-	TPTEP2	TPTE pseudogene 2 [Source:HGNC Symbol%3BAcc:HGNC:53828]	0.3771	1.11091
ENSG00000146540	-0.701360352711326	0.0708779	1	no	7:-:996986-1138260	ENSG00000146540	84310	Q8TAS9,C9JQV0,H7C2R9,H7C0T1,Q9BRJ6	C7orf50	chromosome 7 open reading frame 50 [Source:HGNC Symbol%3BAcc:HGNC:22421]	12.6252	20.3381
ENSG00000132953	0.682986	0.0708943	1	no	13:-:20777329-20903048	ENSG00000132953	64328	Q9C0E2,Q8IVQ8,Q86VC1,Q0VG75	XPO4	exportin 4 [Source:HGNC Symbol%3BAcc:HGNC:17796]	11.8374	7.30464
ENSG00000172380	0.637669	0.0713353	1	no	1:-:67701475-67833467	ENSG00000172380	55970	Q9UBI6	GNG12	G protein subunit gamma 12 [Source:HGNC Symbol%3BAcc:HGNC:19663]	50.5512	32.1896
ENSG00000256967	-1.07989871500962	0.0713641	1	no	12:-:7129079-7131198	ENSG00000256967	-	-	-	novel transcript	5.94437	12.4489
ENSG00000180902	-0.868772070397435	0.0713853	1	no	2:+:241734602-241768816	ENSG00000180902	728294	H7C021,G5E9E8,H7C0N1,H7C290,H7C3L2,Q8N465,F8WCF9,B5MCV2	D2HGDH	D-2-hydroxyglutarate dehydrogenase [Source:HGNC Symbol%3BAcc:HGNC:28358]	3.31551	5.99816
ENSG00000107949	0.69423	0.0714734	1	no	10:+:125823546-125853695	ENSG00000107949	56647	Q9P287	BCCIP	BRCA2 and CDKN1A interacting protein [Source:HGNC Symbol%3BAcc:HGNC:978]	24.0281	14.7122
ENSG00000142627	-0.709577513830044	0.0715382	1	no	1:-:16124337-16156069	ENSG00000142627	1969	A0A024QZA8,Q8IZL0,Q96HF4,P29317	EPHA2	EPH receptor A2 [Source:HGNC Symbol%3BAcc:HGNC:3386]	13.6463	22.1085
ENSG00000166886	-0.743964552305345	0.0715614	1	no	12:+:57089043-57095476	ENSG00000166886	4665	Q15742	NAB2	NGFI-A binding protein 2 [Source:HGNC Symbol%3BAcc:HGNC:7627]	14.3226	23.7641
ENSG00000123364	1.00033	0.0715946	1	no	12:+:53938831-53946544	ENSG00000123364	3229	Q6LAM3,P31276	HOXC13	homeobox C13 [Source:HGNC Symbol%3BAcc:HGNC:5125]	8.06313	3.99314
ENSG00000112159	0.629642	0.071654	1	no	6:-:89642498-89819794	ENSG00000112159	23195	M0QXR3,Q6PJJ1,Q9NU22,Q5T795	MDN1	midasin AAA ATPase 1 [Source:HGNC Symbol%3BAcc:HGNC:18302]	14.9276	9.55852
ENSG00000177971	0.804431	0.0717774	1	no	15:-:75639085-75648706	ENSG00000177971	55272	Q8TCT8,O00425,Q9NV31	IMP3	IMP U3 small nucleolar ribonucleoprotein 3 [Source:HGNC Symbol%3BAcc:HGNC:14497]	17.9354	10.1741
ENSG00000241627	-1.65837718216058	0.0718314	1	no	3:-:148985868-148987668	ENSG00000241627	285329	-	UBQLN4P1	ubiquilin 4 pseudogene 1 [Source:HGNC Symbol%3BAcc:HGNC:31133]	0.63104	1.97341
ENSG00000172037	-0.646328548235385	0.0719872	1	no	3:-:49121114-49133118	ENSG00000172037	3913	F5H520,P11047,P55268	LAMB2	laminin subunit beta 2 [Source:HGNC Symbol%3BAcc:HGNC:6487]	18.4312	28.5798
ENSG00000280027	1.40052	0.0720203	1	no	16:+:53391089-53392473	ENSG00000280027	-	-	-	novel transcript	4.55876	1.71077
ENSG00000149925	-1.04976341337478	0.0721142	1	no	16:+:30064164-30070457	ENSG00000149925	226	J3KPS3,H3BQN4,H3BPS8,H3BUH7,H3BMQ8,H3BR68,V9HWN7,A0A0M4FNU3,H3BR04,P04075,H3BU78	ALDOA	aldolase%2C fructose-bisphosphate A [Source:HGNC Symbol%3BAcc:HGNC:414]	2.02823	4.15976
ENSG00000100478	1.02388	0.0723777	1	no	14:+:31025106-31130996	ENSG00000100478	11154	G3V5J6,A0A5F9ZI62,A0A0G2JL90,A0A5F9ZH42,G3V3X7,A0A5F9ZHV3,G3V4P7,Q9Y587	AP4S1	adaptor related protein complex 4 subunit sigma 1 [Source:HGNC Symbol%3BAcc:HGNC:575]	1.72949	0.84264
ENSG00000168016	0.820313	0.072449	1	no	3:-:36826819-36945057	ENSG00000168016	9881	A0A2R8Y8A3,O15050,A0A2R8YEM9,A0A2R8Y890,A0A096LPF5,L8EAQ6,A0A2R8Y7N6	TRANK1	tetratricopeptide repeat and ankyrin repeat containing 1 [Source:HGNC Symbol%3BAcc:HGNC:29011]	3.33542	1.87134
ENSG00000126524	0.674464	0.072468	1	no	7:-:66987680-66995587	ENSG00000126524	51119	A0A0S2Z5F7,A0A0S2Z5I7,A0A087X020,Q9Y3A5,F8WE72	SBDS	SBDS ribosome maturation factor [Source:HGNC Symbol%3BAcc:HGNC:19440]	76.5397	47.511
ENSG00000083454	-1.39534277632679	0.0724979	1	no	17:-:3672199-3696240	ENSG00000083454	5026	B4DEG2,H0YII8,Q93086,H0YHT9,K7EQ78	P2RX5	purinergic receptor P2X 5 [Source:HGNC Symbol%3BAcc:HGNC:8536]	0.59595	1.55306
ENSG00000144824	0.625811	0.0725864	1	no	3:+:111732497-111976517	ENSG00000144824	90102	G5E9V3,A0A1W2PRJ2,Q8NEI7,Q86SQ0,A0A1W2PRT1,A0A1W2PQ63,Q8IXY4,E9PFQ4,E9PGF6,E9PDY7	PHLDB2	pleckstrin homology like domain family B member 2 [Source:HGNC Symbol%3BAcc:HGNC:29573]	23.611	15.1589
ENSG00000143320	-0.998904403809145	0.0726219	1	no	1:-:156699606-156705816	ENSG00000143320	1382	Q5SYZ4,P29373	CRABP2	cellular retinoic acid binding protein 2 [Source:HGNC Symbol%3BAcc:HGNC:2339]	8.69472	17.2146
ENSG00000137203	0.683261	0.0726475	1	no	6:-:10393186-10419659	ENSG00000137203	7020	A0A6E1XE14,C9JXZ2,C9J6N8,H7C4N4,F8WEX2,F8WDC8,C1K3N0,P05549,H7C5E5	TFAP2A	transcription factor AP-2 alpha [Source:HGNC Symbol%3BAcc:HGNC:11742]	14.3407	8.84766
ENSG00000223812	-1.23328601821781	0.0729255	1	no	3:+:191425493-191591097	ENSG00000223812	-	-	-	novel transcript	0.41866	0.97512
ENSG00000135723	-0.727289353128312	0.072997	1	no	16:-:67229387-67247481	ENSG00000135723	29109	A0A068F7M9,H3BVE7,J3KT53,J3QR24,J3KTH7,Q9Y613	FHOD1	formin homology 2 domain containing 1 [Source:HGNC Symbol%3BAcc:HGNC:17905]	8.8008	14.4344
ENSG00000206527	0.625091	0.073062	1	no	3:-:123490820-123585053	ENSG00000206527	201562	C9JWG1,H7C4K8,Q6Y1H2	HACD2	3-hydroxyacyl-CoA dehydratase 2 [Source:HGNC Symbol%3BAcc:HGNC:9640]	55.2268	35.4749
ENSG00000231187	-1.43841149821867	0.0730796	1	no	10:-:46580708-46598150	ENSG00000231187	-	-	-	novel transcript	0.67869	1.8223
ENSG00000133794	1.25878	0.0731193	1	no	11:+:13276652-13387266	ENSG00000133794	406	E9PKG7,E9PKN1,E9PRB1,A0A669KAV4,A0A669KAX2,E9PSD2,E9PL54,E9PI92,H0YER9,A0A669KBF4,E9PNI4,O00327,A0A669KB07	ARNTL	aryl hydrocarbon receptor nuclear translocator like [Source:HGNC Symbol%3BAcc:HGNC:701]	1.2839	0.53155
ENSG00000237973	-0.74967301618013	0.0732433	1	no	1:+:631074-632616	ENSG00000237973	107075141	-	MTCO1P12	MT-CO1 pseudogene 12 [Source:HGNC Symbol%3BAcc:HGNC:52014]	24.429	40.6931
ENSG00000144589	-0.75026963579168	0.0733308	1	no	2:+:219597857-219616451	ENSG00000144589	114790	H7C236,Q8N1F8,H7C2J7,M0QYE5,E7ERV2	STK11IP	serine/threonine kinase 11 interacting protein [Source:HGNC Symbol%3BAcc:HGNC:19184]	6.57211	10.9522
ENSG00000005469	0.746676	0.0734509	1	no	7:+:87345664-87399794	ENSG00000005469	54677	C9J3D7,Q9UKG9	CROT	carnitine O-octanoyltransferase [Source:HGNC Symbol%3BAcc:HGNC:2366]	12.9438	7.64242
ENSG00000118363	0.724233	0.0736611	1	no	11:+:74949247-74979033	ENSG00000118363	9789	Q15005,E9PL01,H0YE04,E9PRB9,E9PI68,A0A087WUC6	SPCS2	signal peptidase complex subunit 2 [Source:HGNC Symbol%3BAcc:HGNC:28962]	25.8564	15.5058
ENSG00000274105	2.58955	0.0737284	1	no	12:-:32728169-32729024	ENSG00000274105	-	-	-	novel transcript%2C sense intronic to YARS2	1.40145	0.23067
ENSG00000175315	2.58955	0.0737284	1	no	11:+:66012008-66013505	ENSG00000175315	1474	Q6IBD2,P04080,Q15828	CST6	cystatin E/M [Source:HGNC Symbol%3BAcc:HGNC:2478]	2.02641	0.33353
ENSG00000273451	2.58955	0.0737284	1	no	20:-:47348137-47349142	ENSG00000273451	-	-	-	novel transcript%2C sense intronic to ZMYND8	1.19248	0.19627
ENSG00000172731	-0.812705328551874	0.0737859	1	no	10:-:70298970-70382650	ENSG00000172731	55222	A0A024QZM2,X6RK58,A0A024QZR0,A0A0A0MS58,A0A024QZL5,Q8TCA0	LRRC20	leucine rich repeat containing 20 [Source:HGNC Symbol%3BAcc:HGNC:23421]	6.47935	11.2751
ENSG00000166803	0.849588	0.0744269	1	no	15:-:64364304-64387687	ENSG00000166803	9768	H0YMA4,Q15004,H0YKX3	PCLAF	PCNA clamp associated factor [Source:HGNC Symbol%3BAcc:HGNC:28961]	9.08855	4.99672
ENSG00000123975	-0.700332498601959	0.0745265	1	no	9:+:89311195-89316703	ENSG00000123975	1164	P33552	CKS2	CDC28 protein kinase regulatory subunit 2 [Source:HGNC Symbol%3BAcc:HGNC:2000]	93.7857	150.973
ENSG00000163157	2.24851	0.0745677	1	no	1:-:151169986-151176284	ENSG00000163157	29765	K7ES04,K7EQW4,Q8N706,Q9NZQ9,Q5JR82	TMOD4	tropomodulin 4 [Source:HGNC Symbol%3BAcc:HGNC:11874]	0.85647	0.17856
ENSG00000272836	2.24851	0.0745677	1	no	22:-:50205585-50206062	ENSG00000272836	-	-	-	novel transcript%2C antisense to SELO	3.30224	0.68846
ENSG00000164342	1.33321	0.0747234	1	no	4:+:186069155-186088073	ENSG00000164342	7098	Q6PCD4,D6RA51,O15455	TLR3	toll like receptor 3 [Source:HGNC Symbol%3BAcc:HGNC:11849]	1.07031	0.42084
ENSG00000225855	-1.18737087073651	0.0747849	1	no	1:-:155316863-155324176	ENSG00000225855	284618	Q66K80	RUSC1-AS1	RUSC1 antisense RNA 1 [Source:HGNC Symbol%3BAcc:HGNC:26680]	1.3109	2.95765
ENSG00000177674	-0.82862598453364	0.0748324	1	no	1:+:11736084-11754802	ENSG00000177674	57085	D6RB40,X6R9H3,D6RBK6,Q6RW13	AGTRAP	angiotensin II receptor associated protein [Source:HGNC Symbol%3BAcc:HGNC:13539]	8.5568	15.0555
ENSG00000275216	0.677765	0.0748457	1	no	13:+:109269634-109278512	ENSG00000275216	-	-	-	novel transcript	23.2101	14.3744
ENSG00000132294	0.681322	0.0748478	1	no	8:+:131904093-132013642	ENSG00000132294	23167	E5RJS1,E5RFJ2,A2VDI4,A0A1B0GUZ7,A0PJL1,Q14156	EFR3A	EFR3 homolog A [Source:HGNC Symbol%3BAcc:HGNC:28970]	18.3237	11.3203
ENSG00000223510	1.92659	0.0748517	1	no	17:-:14235673-14236862	ENSG00000223510	146822	F2Z3C1,Q96T59	CDRT15	CMT1A duplicated region transcript 15 [Source:HGNC Symbol%3BAcc:HGNC:14395]	2.91784	0.7604
ENSG00000136643	0.632599	0.0748775	1	no	1:+:213051233-213274774	ENSG00000136643	26750	Q96S38,F6RJM5,F5H7T0,A0A087X1U5	RPS6KC1	ribosomal protein S6 kinase C1 [Source:HGNC Symbol%3BAcc:HGNC:10439]	36.3678	23.2395
ENSG00000141756	-0.62346030260372	0.0749521	1	no	17:+:41812680-41823213	ENSG00000141756	60681	H0Y827,C9JPC3,A0A024R1W3,K7ESG6,Q96AY3,K7ELI6,K7EM43	FKBP10	FKBP prolyl isomerase 10 [Source:HGNC Symbol%3BAcc:HGNC:18169]	41.8027	63.8008
ENSG00000167985	-1.12906271098934	0.0750441	1	no	11:+:61430042-61446733	ENSG00000167985	54949	F8W679,M0QY91,Q9NX18,M0R060,F5H8E2,M0QYN2,F5H4T4,F5GYJ5	SDHAF2	succinate dehydrogenase complex assembly factor 2 [Source:HGNC Symbol%3BAcc:HGNC:26034]	3.3133	7.17933
ENSG00000118508	0.858947	0.0751005	1	no	6:+:146543833-146554953	ENSG00000118508	10981	Q13637	RAB32	RAB32%2C member RAS oncogene family [Source:HGNC Symbol%3BAcc:HGNC:9772]	29.6426	16.1916
ENSG00000197149	-2.07341468143942	0.0751582	1	no	11:+:17228279-17229151	ENSG00000197149	-	-	-	ribosomal protein S2 (RPS2) pseudogene	0.50627	2.11097
ENSG00000256594	-1.68812452555463	0.0751748	1	no	12:+:9648047-9658412	ENSG00000256594	-	-	-	C-type lectin domain family 2 (CLEC2) pseudogene	0.3576	1.1416
ENSG00000031823	0.668445	0.0751772	1	no	19:-:5916139-5978142	ENSG00000031823	8498	B7Z7F3,K7EMH9,K7EJ17,K7EQB8,Q9H6Z4,K7EN31,K7EMT3,K7ENB9,K7ESQ0,K7EIJ4,K7EID7,K7ENJ2,K7ERD4,K7EPW1,D6W641	RANBP3	RAN binding protein 3 [Source:HGNC Symbol%3BAcc:HGNC:9850]	17.5296	10.9268
ENSG00000107833	-0.714534361203777	0.075243	1	no	10:-:101781325-101783413	ENSG00000107833	10360	O75607	NPM3	nucleophosmin/nucleoplasmin 3 [Source:HGNC Symbol%3BAcc:HGNC:7931]	53.1373	86.3848
ENSG00000251562	-0.623267370789238	0.0752526	1	no	11:+:65497688-65506516	ENSG00000251562	378938	-	MALAT1	metastasis associated lung adenocarcinoma transcript 1 [Source:HGNC Symbol%3BAcc:HGNC:29665]	19.7304	30.1093
ENSG00000197415	1.38602	0.0754636	1	no	3:-:157259742-157533619	ENSG00000197415	79674	C9JRT0,C9J379,C9IZY4,F8WBQ3,C9J4U8,F8WBD3,Q14D04	VEPH1	ventricular zone expressed PH domain containing 1 [Source:HGNC Symbol%3BAcc:HGNC:25735]	0.95533	0.36213
ENSG00000248275	-1.07341468143942	0.0755594	1	no	5:+:181261169-181272307	ENSG00000248275	100507602	-	TRIM52-AS1	TRIM52 antisense RNA 1 (head to head) [Source:HGNC Symbol%3BAcc:HGNC:49006]	4.06861	8.48238
ENSG00000090857	0.66333	0.0755616	1	no	16:+:70114332-70162537	ENSG00000090857	55066	B7ZAR9,A8MT40,Q8NCN5,H3BU60,H3BRS5,H3BQG3,H3BV59,H3BUH3	PDPR	pyruvate dehydrogenase phosphatase regulatory subunit [Source:HGNC Symbol%3BAcc:HGNC:30264]	14.2077	8.88757
ENSG00000125743	-0.613956941928333	0.0756674	1	no	19:-:45687460-45692569	ENSG00000125743	6633	P62316,Q4G1D0,K7EJB5,K7ERG4	SNRPD2	small nuclear ribonucleoprotein D2 polypeptide [Source:HGNC Symbol%3BAcc:HGNC:11159]	151.253	229.332
ENSG00000115364	-0.743611263392929	0.0757043	1	no	2:+:75646783-75690851	ENSG00000115364	9801	H7C2J0,S4R3W9,A0A0A0MRF4,S4R455,P49406	MRPL19	mitochondrial ribosomal protein L19 [Source:HGNC Symbol%3BAcc:HGNC:14052]	4.21302	6.98851
ENSG00000227470	Inf	0.0759241	1	no	2:+:108878308-108878460	ENSG00000227470	100271023	-	RPL39P16	ribosomal protein L39 pseudogene 16 [Source:HGNC Symbol%3BAcc:HGNC:35912]	3.30138	0
ENSG00000202461	Inf	0.0759241	1	no	1:-:12024012-12024124	ENSG00000202461	-	-	Y_RNA	Y RNA [Source:RFAM%3BAcc:RF00019]	4.47001	0
ENSG00000271924	Inf	0.0759241	1	no	2:+:161409554-161409670	ENSG00000271924	100873378	-	RNA5SP108	RNA%2C 5S ribosomal pseudogene 108 [Source:HGNC Symbol%3BAcc:HGNC:42906]	4.31718	0
ENSG00000260352	Inf	0.0759241	1	no	16:+:18926863-18937043	ENSG00000260352	-	-	-	novel transcript%2C antisense to SMG1	1.09095	0
ENSG00000065320	-0.691050732690088	0.075957	1	no	17:+:9021510-9244000	ENSG00000065320	9423	H7BZF4,O95631	NTN1	netrin 1 [Source:HGNC Symbol%3BAcc:HGNC:8029]	9.59631	15.3488
ENSG00000140400	-0.787692680897735	0.076137	1	no	15:-:75355207-75368612	ENSG00000140400	4123	H3BQJ2,Q9NTJ4,H3BRI3,H3BSE5,A0A140VJN9,H3BRV3,H3BMJ3,B4DH23,H3BUW3,H3BQH9,A0A0C4DGU9	MAN2C1	mannosidase alpha class 2C member 1 [Source:HGNC Symbol%3BAcc:HGNC:6827]	2.92719	5.00625
ENSG00000266472	-0.706471470361625	0.0762251	1	no	1:+:150293861-150308979	ENSG00000266472	54460	P82921	MRPS21	mitochondrial ribosomal protein S21 [Source:HGNC Symbol%3BAcc:HGNC:14046]	34.7685	56.2077
ENSG00000245532	-0.613955722203445	0.0764089	1	no	11:+:65422774-65445540	ENSG00000245532	283131	-	NEAT1	nuclear paraspeckle assembly transcript 1 [Source:HGNC Symbol%3BAcc:HGNC:30815]	9.14621	13.8676
ENSG00000237886	-1.51702133291504	0.0764302	1	no	9:+:136546212-136549893	ENSG00000237886	101928483	-	NALT1	NOTCH1 associated lncRNA in T cell acute lymphoblastic leukemia 1 [Source:HGNC Symbol%3BAcc:HGNC:51192]	1.4508	4.11356
ENSG00000127084	0.727193	0.0765417	1	no	9:+:92947523-93036236	ENSG00000127084	89846	A0A024R252,A0A2X0U4Q9,Q5JSP0	FGD3	FYVE%2C RhoGEF and PH domain containing 3 [Source:HGNC Symbol%3BAcc:HGNC:16027]	12.1546	7.27404
ENSG00000175711	-1.08033409537921	0.0765986	1	no	17:-:82942155-83051810	ENSG00000175711	146712	I3L232,Q2TB72,I3L4B6,Q67FW5,I3L1A1	B3GNTL1	UDP-GlcNAc:betaGal beta-1%2C3-N-acetylglucosaminyltransferase like 1 [Source:HGNC Symbol%3BAcc:HGNC:21727]	0.9529	1.99619
ENSG00000179241	0.740782	0.0766283	1	no	11:+:35943981-36232136	ENSG00000179241	143458	E9PR86,Q86YD5	LDLRAD3	low density lipoprotein receptor class A domain containing 3 [Source:HGNC Symbol%3BAcc:HGNC:27046]	13.856	8.21454
ENSG00000251602	1.74971	0.0766834	1	no	14:-:105416884-105419739	ENSG00000251602	-	-	-	novel transcript%2C antisense to MTA1	1.22807	0.36178
ENSG00000085788	-0.782797016795697	0.076767	1	no	8:+:38225218-38275558	ENSG00000085788	23259	E9PKE6,E9PPH8,E9PM60,E9PIF5,H0YE64,E9PP45,E9PQY9,E9PK57,E9PPN2,O94830,H0YF30,H0YF17	DDHD2	DDHD domain containing 2 [Source:HGNC Symbol%3BAcc:HGNC:29106]	2.59188	4.41775
ENSG00000163898	1.06409	0.0767819	1	no	3:-:185506262-185552588	ENSG00000163898	200879	F8WE09,A2IBA6,H7BZL3,Q8WWY8,A2IBA8,H7C2X1	LIPH	lipase H [Source:HGNC Symbol%3BAcc:HGNC:18483]	3.55994	1.68679
ENSG00000226328	-1.40356328313175	0.0768032	1	no	22:-:45133020-45163781	ENSG00000226328	100506714	-	NUP50-DT	NUP50 divergent transcript [Source:HGNC Symbol%3BAcc:HGNC:50502]	0.70355	1.84397
ENSG00000286443	-2.39534277632679	0.076878	1	no	17:+:39086976-39091942	ENSG00000286443	-	-	-	novel transcript%2C antisense to PLXDC1	0.21567	1.12412
ENSG00000160949	0.679446	0.0769911	1	no	8:-:144428775-144444440	ENSG00000160949	4796	A0A087X1F6,Q96HA7	TONSL	tonsoku like%2C DNA repair protein [Source:HGNC Symbol%3BAcc:HGNC:7801]	15.4049	9.52944
ENSG00000057663	-0.813683528430268	0.0771522	1	no	6:-:106045423-106325791	ENSG00000057663	9474	A0A2R8Y718,A9UGY9,A0A1B0GUS1,L7UQJ2,A0A1B0GV54,Q7Z3H3,L7UMD8,Q9H1Y0	ATG5	autophagy related 5 [Source:HGNC Symbol%3BAcc:HGNC:589]	3.89663	6.78538
ENSG00000270983	-3.53284630007672	0.0772169	1	no	6:+:142062717-142063053	ENSG00000270983	-	-	-	ubiquitin-like modifier activating enzyme 2 (UBA2) pseudogene	0.18736	2.14833
ENSG00000236194	1.97098	0.0776193	1	no	17:-:42270517-42272683	ENSG00000236194	-	-	-	novel transcript%2C sense intronic to STAT5B	1.39277	0.35196
ENSG00000167792	-0.641660422328916	0.077633	1	no	11:+:67605653-67612554	ENSG00000167792	4723	H0YE81,B4DE93,E9PPD6,E9PJL9,E5KNH5,G3V0I5,E9PPE0,E9PLC6,E9PQP1,E9PMX3,P49821,E9PPS5,E9PPR0,H0YD04	NDUFV1	NADH:ubiquinone oxidoreductase core subunit V1 [Source:HGNC Symbol%3BAcc:HGNC:7716]	22.0368	34.0603
ENSG00000101187	-0.995129924491366	0.0777356	1	no	20:+:62642503-62685785	ENSG00000101187	28231	Q96BD0,E1P5H9,A0A0A0MT51	SLCO4A1	solute carrier organic anion transporter family member 4A1 [Source:HGNC Symbol%3BAcc:HGNC:10953]	2.24648	4.43618
ENSG00000213676	-0.771686200897723	0.0777515	1	no	6:-:32115264-32128253	ENSG00000213676	1388	H0Y7D7,Q6AZW6,Q96QL7,A0A0G2JIM1,Q99941	ATF6B	activating transcription factor 6 beta [Source:HGNC Symbol%3BAcc:HGNC:2349]	8.02067	13.566
ENSG00000105426	-0.717593225151561	0.0778986	1	no	19:-:5158495-5340803	ENSG00000105426	5802	D6W632,Q8NHS7,Q13332,L8E8Y3,K7ESP0,G8JL96,D6W633,K7ERX4,A8E4L7,L8EAN4	PTPRS	protein tyrosine phosphatase receptor type S [Source:HGNC Symbol%3BAcc:HGNC:9681]	5.27815	8.59886
ENSG00000091136	-0.601270274488313	0.0781543	1	no	7:-:107923799-108003213	ENSG00000091136	3912	Q8TAS6,A0A7I2V2T9,A0A7I2V5T9,A0A7I2V2J0,A0A7I2V5X5,C9J296,E9PCS6,A0A7I2V3I5,A0A7I2V3J7,A0A7I2V682,L8E7Q3,E7EPA6,Q75MC8,G3XAI2,A0A7I2V378,A0A7I2V2R2,A0A7I2V4J9,P07942,A0A7I2V407,A0A7I2V5R0	LAMB1	laminin subunit beta 1 [Source:HGNC Symbol%3BAcc:HGNC:6486]	15.6047	23.453
ENSG00000010318	-0.994559260728184	0.0785119	1	no	3:+:52410660-52423641	ENSG00000010318	51533	A0A087X0X8,Q9BWX1,H7C4N0,A0A024R336,H7C5Q8	PHF7	PHD finger protein 7 [Source:HGNC Symbol%3BAcc:HGNC:18458]	2.64643	5.22388
ENSG00000166068	-0.857862932193357	0.0785711	1	no	15:+:38252836-38357249	ENSG00000166068	161742	H0YMN8,L8EBE5,Q7Z699	SPRED1	sprouty related EVH1 domain containing 1 [Source:HGNC Symbol%3BAcc:HGNC:20249]	2.14265	3.84711
ENSG00000150281	-1.72549137801912	0.0786652	1	no	16:+:30896614-30903547	ENSG00000150281	1489	Q16619	CTF1	cardiotrophin 1 [Source:HGNC Symbol%3BAcc:HGNC:2499]	0.53768	1.76153
ENSG00000065618	-0.597134628521168	0.0787118	1	no	10:-:104031286-104085880	ENSG00000065618	1308	D3DRA2,A0A3B3ITM2,A0A3B3ITP5,A2A2Y8,H0Y420,A0A3B3ISI7,Q9UMD9,A0A3B3IUC2	COL17A1	collagen type XVII alpha 1 chain [Source:HGNC Symbol%3BAcc:HGNC:2194]	86.0762	128.997
ENSG00000162496	-0.707121516011998	0.0787294	1	no	1:-:12567910-12618210	ENSG00000162496	9249	Q5SUY4,Q0QD44,A0A087WTY3,O75911	DHRS3	dehydrogenase/reductase 3 [Source:HGNC Symbol%3BAcc:HGNC:17693]	13.939	22.5444
ENSG00000184743	0.645129	0.07885	1	no	11:-:63624087-63671921	ENSG00000184743	25923	F5GWF8,F5H6I7,Q6DD88	ATL3	atlastin GTPase 3 [Source:HGNC Symbol%3BAcc:HGNC:24526]	20.9023	13.2413
ENSG00000084073	0.691038	0.0789691	1	no	1:+:40258041-40294180	ENSG00000084073	10269	O75844,A0A6Q8PF67,A0A6Q8PH40,A0A6Q8PHG9	ZMPSTE24	zinc metallopeptidase STE24 [Source:HGNC Symbol%3BAcc:HGNC:12877]	23.0138	14.1224
ENSG00000173065	0.76975	0.0794117	1	no	17:-:28755980-28855232	ENSG00000173065	55731	J3QLP2,B4DRX9,J3KSK8,J3QKY8,J3QRR9,J3QR32,J3QRM5,Q8WU58	FAM222B	family with sequence similarity 222 member B [Source:HGNC Symbol%3BAcc:HGNC:25563]	8.91304	5.17904
ENSG00000197180	-2.57591502196861	0.0795333	1	no	X:-:154424380-154428479	ENSG00000197180	158960	-	CH17-340M24.3	uncharacterized protein BC009467 [Source:NCBI gene (formerly Entrezgene)%3BAcc:158960]	0.31675	1.87105
ENSG00000139514	-0.602938976272584	0.0795923	1	no	13:-:29509414-29595688	ENSG00000139514	6541	A0A0A8K9B7,A0A024RDQ9,Q5JR49,P30825	SLC7A1	solute carrier family 7 member 1 [Source:HGNC Symbol%3BAcc:HGNC:11057]	31.2984	47.0941
ENSG00000124160	0.741241	0.0797537	1	no	20:-:46060991-46089962	ENSG00000124160	57727	Q5JY17,Q9HCD5	NCOA5	nuclear receptor coactivator 5 [Source:HGNC Symbol%3BAcc:HGNC:15909]	18.4286	10.9219
ENSG00000131188	-0.792232928895371	0.0799077	1	no	5:+:177446445-177456286	ENSG00000131188	80758	A0A024R7R8,D6RFJ4,Q8TB68	PRR7	proline rich 7%2C synaptic [Source:HGNC Symbol%3BAcc:HGNC:28130]	13.8308	23.7287
ENSG00000187848	1.76789	0.0799895	1	no	12:+:132618776-132622388	ENSG00000187848	22953	D3DXI8,Q9UBL9,Q32MC3	P2RX2	purinergic receptor P2X 2 [Source:HGNC Symbol%3BAcc:HGNC:15459]	1.37467	0.3999
ENSG00000011478	-0.925737513397164	0.0801005	1	no	19:+:45692403-45703989	ENSG00000011478	54814	K7EQG1,A0A7I2V353,A0A7I2V5X1,Q9NXS2	QPCTL	glutaminyl-peptide cyclotransferase like [Source:HGNC Symbol%3BAcc:HGNC:25952]	4.13475	7.78155
ENSG00000172315	0.818945	0.0801672	1	no	20:-:46684365-46689444	ENSG00000172315	112858	Q96S44,Q5JZ02	TP53RK	TP53 regulating kinase [Source:HGNC Symbol%3BAcc:HGNC:16197]	11.2599	6.32339
ENSG00000267296	-1.54472040036501	0.0803245	1	no	19:+:33302857-33305054	ENSG00000267296	80054	-	CEBPA-DT	CEBPA divergent transcript [Source:HGNC Symbol%3BAcc:HGNC:25710]	0.63196	1.82659
ENSG00000251609	-2.88076960349703	0.0804861	1	no	4:-:120895494-120897083	ENSG00000251609	100419158	-	SETP12	SET pseudogene 12 [Source:HGNC Symbol%3BAcc:HGNC:42931]	0.15687	1.14464
ENSG00000149499	-0.662760460066258	0.0805072	1	no	11:-:62602218-62612775	ENSG00000149499	256364	G3V1D0,E9PJV5,G3V195,C9J6V3,H0Y3M3,E9PSB4,B7WPE2,Q32P44,H7C355	EML3	EMAP like 3 [Source:HGNC Symbol%3BAcc:HGNC:26666]	13.8331	21.6957
ENSG00000070731	-0.829552584880476	0.0806859	1	no	17:-:76565377-76586956	ENSG00000070731	10610	K7EMM1,K7EKT8,A0A024R8M1,Q9UJ37,K7EMI2,K7EIW2	ST6GALNAC2	ST6 N-acetylgalactosaminide alpha-2%2C6-sialyltransferase 2 [Source:HGNC Symbol%3BAcc:HGNC:10867]	6.28864	11.0718
ENSG00000142945	-0.638453727767509	0.080716	1	no	1:+:44739818-44767767	ENSG00000142945	11004	Q5JR91,H0Y5Z9,Q5JR89,Q99661	KIF2C	kinesin family member 2C [Source:HGNC Symbol%3BAcc:HGNC:6393]	29.0411	44.7866
ENSG00000169570	-0.893293912891223	0.0808494	1	no	5:-:118836074-118988547	ENSG00000169570	285605	D6REE2,D6RBD8,Q8NBA8	DTWD2	DTW domain containing 2 [Source:HGNC Symbol%3BAcc:HGNC:19334]	2.29224	4.21803
ENSG00000111640	-0.689163864230529	0.0810857	1	no	12:+:6534512-6538374	ENSG00000111640	2597	Q0QET7,P04406,E7EUT5	GAPDH	glyceraldehyde-3-phosphate dehydrogenase [Source:HGNC Symbol%3BAcc:HGNC:4141]	1179.79	1884.55
ENSG00000070269	0.990716	0.0812905	1	no	14:+:56488354-56650606	ENSG00000070269	54916	H0YJK2,F5H7D0,H0YK00,G3V4Y3,G3V4A2,H0YJX9,G3V320,Q9NX78	TMEM260	transmembrane protein 260 [Source:HGNC Symbol%3BAcc:HGNC:20185]	2.15886	1.07629
ENSG00000139354	-0.705308543684865	0.0813663	1	no	12:+:100573683-100628288	ENSG00000139354	283431	H0YIT6,G3V1N3,F8VSB7,A0A024RBF4,Q86XJ1	GAS2L3	growth arrest specific 2 like 3 [Source:HGNC Symbol%3BAcc:HGNC:27475]	6.34364	10.2471
ENSG00000151806	0.74767	0.0813681	1	no	4:+:44678420-44700928	ENSG00000151806	60558	D6RBJ0,Q8N442	GUF1	GTP binding elongation factor GUF1 [Source:HGNC Symbol%3BAcc:HGNC:25799]	12.3222	7.2704
ENSG00000134321	-1.20269769838439	0.0813715	1	no	2:+:6865557-6898239	ENSG00000134321	91543	C9J674,A0A7P0Z4E2,Q8WXG1,A0A7P0T918,A0A7P0TA11	RSAD2	radical S-adenosyl methionine domain containing 2 [Source:HGNC Symbol%3BAcc:HGNC:30908]	0.71406	1.62827
ENSG00000068120	-0.635921225246906	0.0814337	1	no	17:+:42561467-42566277	ENSG00000068120	80347	K7EPC2,K7EP09,K7EN91,K7EQ60,K7ES73,K7ESK6,Q13057,K7EPT0	COASY	Coenzyme A synthase [Source:HGNC Symbol%3BAcc:HGNC:29932]	26.6993	41.103
ENSG00000155265	-0.949482353581042	0.0814513	1	no	10:+:97849843-97871580	ENSG00000155265	401647	M0R0R5,Q2TAP0	GOLGA7B	golgin A7 family member B [Source:HGNC Symbol%3BAcc:HGNC:31668]	1.51076	2.89042
ENSG00000135451	-0.730348941668419	0.0816664	1	no	12:+:49323236-49331731	ENSG00000135451	10024	F8VVT5,F8W1U0,B7Z5Q9,F8W1E3,F8VXF3,F8VVX4,F8W130,F8W052,F8VR46,F8VVS4,Q12815,F8VXV6	TROAP	trophinin associated protein [Source:HGNC Symbol%3BAcc:HGNC:12327]	9.46923	15.5637
ENSG00000101447	-0.651577912282473	0.0817221	1	no	20:+:38926312-38953106	ENSG00000101447	81610	A0A087WXK8,Q9H4H8	FAM83D	family with sequence similarity 83 member D [Source:HGNC Symbol%3BAcc:HGNC:16122]	34.3628	53.478
ENSG00000105202	-0.628179841941805	0.0817712	1	no	19:-:39834458-39846379	ENSG00000105202	2091	M0R299,M0R0P1,M0QXC9,Q96BS4,M0QXL5,M0R2U2,M0R2Q4,M0R2B0,M0R1H0,P22087	FBL	fibrillarin [Source:HGNC Symbol%3BAcc:HGNC:3599]	56.5532	86.5965
ENSG00000112078	0.699649	0.0818384	1	no	6:+:36442767-36491143	ENSG00000112078	222658	C9J624,Q7Z5Y7,C9J5B3,H7BXH0,F8WF75,C9JY11	KCTD20	potassium channel tetramerization domain containing 20 [Source:HGNC Symbol%3BAcc:HGNC:21052]	12.8322	7.82757
ENSG00000156017	0.718617	0.0818694	1	no	9:-:74980790-75028423	ENSG00000156017	138199	Q5T8V1,Q5T8U9,Q8N4J0	CARNMT1	carnosine N-methyltransferase 1 [Source:HGNC Symbol%3BAcc:HGNC:23435]	14.0497	8.4583
ENSG00000186918	-0.677447145159167	0.08202	1	no	8:-:28345590-28402701	ENSG00000186918	55893	E5RFV4,E5RH90,E5RG59,Q9H8N7,A0A0C4DGD9,E5RGF1,H0YAN1	ZNF395	zinc finger protein 395 [Source:HGNC Symbol%3BAcc:HGNC:18737]	10.621	16.8282
ENSG00000183207	-0.593051766955381	0.0820455	1	no	19:+:48993562-49015970	ENSG00000183207	10856	A0A1W2PS22,Q9Y230,M0R0Y3,M0QYD8,A0A1W2PS48,B3KNL2,X6R2L4,M0QXI6,M0R0Z0,M0QXZ7	RUVBL2	RuvB like AAA ATPase 2 [Source:HGNC Symbol%3BAcc:HGNC:10475]	84.4176	126.154
ENSG00000154222	0.729548	0.0820498	1	no	1:-:52345723-52366205	ENSG00000154222	200014	H0Y517,H7C1U3,Q5T0F9	CC2D1B	coiled-coil and C2 domain containing 1B [Source:HGNC Symbol%3BAcc:HGNC:29386]	8.27609	4.94482
ENSG00000102882	-0.684791230888334	0.0820504	1	no	16:-:30114105-30123506	ENSG00000102882	5595	E9PJF0,L7RXH5,H0YDH9,B3KR49,Q9BWJ1,E9PBK7,H0YEX6,P27361,E9PRH7,E9PQW4	MAPK3	mitogen-activated protein kinase 3 [Source:HGNC Symbol%3BAcc:HGNC:6877]	15.5223	24.7195
ENSG00000152475	-1.77385439958052	0.0822666	1	no	19:-:58367618-58381030	ENSG00000152475	116412	Q96EG3	ZNF837	zinc finger protein 837 [Source:HGNC Symbol%3BAcc:HGNC:25164]	0.37032	1.25458
ENSG00000174238	0.630368	0.0823051	1	no	17:-:1517718-1562792	ENSG00000174238	5306	I3L459,I3L3W1,I3L4U7,I3L2X8,I3NI10,F5GWE5,I3L4H1,Q6NUL6,Q00169,I3L471,I3L4C0	PITPNA	phosphatidylinositol transfer protein alpha [Source:HGNC Symbol%3BAcc:HGNC:9001]	37.2466	23.8379
ENSG00000011105	-0.732797334653087	0.0823909	1	no	12:+:3077355-3286564	ENSG00000011105	10867	O75954,E9PHL0,B5MD23,A0A1W2PQ04,A0A3B3IST1	TSPAN9	tetraspanin 9 [Source:HGNC Symbol%3BAcc:HGNC:21640]	5.23947	8.62627
ENSG00000253552	-1.28286804706837	0.0827059	1	no	7:+:27107777-27134302	ENSG00000253552	285943	-	HOXA-AS2	HOXA cluster antisense RNA 2 [Source:HGNC Symbol%3BAcc:HGNC:43745]	0.55803	1.34518
ENSG00000130222	2.09651	0.0829376	1	no	9:+:89605012-89606555	ENSG00000130222	10912	Q6IAW6,Q5VZ88,Q5MAI3,O95257	GADD45G	growth arrest and DNA damage inducible gamma [Source:HGNC Symbol%3BAcc:HGNC:4097]	1.28855	0.29849
ENSG00000144867	0.742161	0.0829731	1	no	3:+:133784023-133825772	ENSG00000144867	58477	H7C4H2,Q549N5,Q9Y5M8,C9J5Z8	SRPRB	SRP receptor subunit beta [Source:HGNC Symbol%3BAcc:HGNC:24085]	13.2607	7.85406
ENSG00000151240	-1.12525361295904	0.0831833	1	no	10:-:274190-689668	ENSG00000151240	22982	H0Y7Q3,Q86XV3,A0A0U1RQW6,H0Y5A8,E7EPU2,Q9Y2E4	DIP2C	disco interacting protein 2 homolog C [Source:HGNC Symbol%3BAcc:HGNC:29150]	0.60462	1.30666
ENSG00000164506	0.773766	0.0832059	1	no	6:+:147204425-147390476	ENSG00000164506	134957	H0Y332,Q5JRH0,Q14DD4,Q3B794,Q5T5C0	STXBP5	syntaxin binding protein 5 [Source:HGNC Symbol%3BAcc:HGNC:19665]	4.24973	2.4625
ENSG00000127720	1.58955	0.0833395	1	no	12:+:82358528-82479239	ENSG00000127720	84190	H0YIN2,Q8N6Q8,F8VZA8,H0YIW7	METTL25	methyltransferase like 25 [Source:HGNC Symbol%3BAcc:HGNC:26228]	0.98763	0.32511
ENSG00000234771	1.19156	0.0833505	1	no	9:-:128108581-128118693	ENSG00000234771	100289019	-	SLC25A25-AS1	SLC25A25 antisense RNA 1 [Source:HGNC Symbol%3BAcc:HGNC:27844]	1.47202	0.6385
ENSG00000173757	-0.717270871214148	0.0835324	1	no	17:-:42199177-42276707	ENSG00000173757	6777	P51692,C9J4I3	STAT5B	signal transducer and activator of transcription 5B [Source:HGNC Symbol%3BAcc:HGNC:11367]	6.27661	10.2232
ENSG00000139719	0.985919	0.0835979	1	no	12:-:122229564-122266494	ENSG00000139719	65082	Q96AX1,F5H7N5,F5H2X5,A0A2R8Y5F6,A0A2R8YF87,A0A2R8Y5U3,L8EAC9,F5H6Y0	VPS33A	VPS33A core subunit of CORVET and HOPS complexes [Source:HGNC Symbol%3BAcc:HGNC:18179]	2.30872	1.15484
ENSG00000105793	0.760004	0.0836319	1	no	7:+:90335223-90391453	ENSG00000105793	85865	F8WBY0,C9JEQ8,C9J8R7,C9JNI1,F8WCN4,A4D1E9,F8WBB5	GTPBP10	GTP binding protein 10 [Source:HGNC Symbol%3BAcc:HGNC:25106]	4.64737	2.71872
ENSG00000125538	-0.857875931144039	0.0836788	1	no	2:-:112829751-112836816	ENSG00000125538	3553	B5BUQ8,C9JWV2,C9JVK0,C9JSC2,P01584,O43645	IL1B	interleukin 1 beta [Source:HGNC Symbol%3BAcc:HGNC:5992]	5.14091	9.23057
ENSG00000175906	-0.759822445720126	0.0836831	1	no	17:+:43398993-43401137	ENSG00000175906	379	P49703	ARL4D	ADP ribosylation factor like GTPase 4D [Source:HGNC Symbol%3BAcc:HGNC:656]	18.1254	30.406
ENSG00000100092	-0.91876686673881	0.083963	1	no	22:+:37634654-37656117	ENSG00000100092	23616	A0A2R8Y5V0,Q3ZTT7,A0A2X0SFX7,Q9Y3L3,F8WEQ3,A0A3B3IU28	SH3BP1	SH3 domain binding protein 1 [Source:HGNC Symbol%3BAcc:HGNC:10824]	2.34995	4.40126
ENSG00000151651	1.06007	0.0840339	1	no	10:-:133262420-133276868	ENSG00000151651	101	H0YMT6,Q14C66,H0YKZ1,P78325	ADAM8	ADAM metallopeptidase domain 8 [Source:HGNC Symbol%3BAcc:HGNC:215]	2.85006	1.3542
ENSG00000272375	2.83348	0.0842725	1	no	8:+:30197404-30198048	ENSG00000272375	-	-	-	novel transcript	1.46834	0.20408
ENSG00000110768	0.6816	0.0843877	1	no	11:+:18322295-18367045	ENSG00000110768	2965	E9PM51,E9PL58,F5H0Y9,P32780,E9PI26	GTF2H1	general transcription factor IIH subunit 1 [Source:HGNC Symbol%3BAcc:HGNC:4655]	12.928	7.98529
ENSG00000104881	-0.601408370031504	0.0844653	1	no	19:-:45379638-45406349	ENSG00000104881	10848	A7YME7,A0A024R0Q5,K7EN03,K7EML6,K7EPP1,K7ENG6,Q8WUF5	PPP1R13L	protein phosphatase 1 regulatory subunit 13 like [Source:HGNC Symbol%3BAcc:HGNC:18838]	37.6221	56.5492
ENSG00000166801	0.692459	0.0845745	1	no	11:+:59142748-59155039	ENSG00000166801	63901	E9PR18,E9PNQ0,A0A024R4Z3,A0A6Q8PHI8,Q96PZ2,A0A6Q8PF34	FAM111A	FAM111 trypsin like peptidase A [Source:HGNC Symbol%3BAcc:HGNC:24725]	11.1658	6.84511
ENSG00000137274	-1.1162277649784	0.0849377	1	no	6:+:3118374-3153578	ENSG00000137274	670	Q49AI2,B4DML3,F2Z2Q1,H7C0M3,Q86WA6,A0A024QZY0	BPHL	biphenyl hydrolase like [Source:HGNC Symbol%3BAcc:HGNC:1094]	0.90666	1.94718
ENSG00000221821	-2.21091820518936	0.0849451	1	no	6:-:42890265-42890821	ENSG00000221821	441150	Q5I0X4	C6orf226	chromosome 6 open reading frame 226 [Source:HGNC Symbol%3BAcc:HGNC:34431]	0.56678	2.59959
ENSG00000278238	-2.21091820518936	0.0849451	1	no	13:-:52454775-52455331	ENSG00000278238	-	-	-	novel transcript	0.56678	2.59959
ENSG00000204444	-2.21091820518936	0.0849451	1	no	6:+:31652416-31658210	ENSG00000204444	55937	I2D5I8,Q5SRP5,I2D5J2,O95445	APOM	apolipoprotein M [Source:HGNC Symbol%3BAcc:HGNC:13916]	0.25521	1.17055
ENSG00000174384	2.18962	0.0851388	1	no	7:+:73093657-73105389	ENSG00000174384	729453	-	PMS2P6	PMS1 homolog 2%2C mismatch repair system component pseudogene 6 [Source:HGNC Symbol%3BAcc:HGNC:33514]	2.13427	0.4635
ENSG00000159399	-0.609241342712312	0.0851406	1	no	2:+:74834127-74893359	ENSG00000159399	3099	Q53SG7,Q53QX9,E9PB90,P52789	HK2	hexokinase 2 [Source:HGNC Symbol%3BAcc:HGNC:4923]	25.8082	39.0031
ENSG00000033050	0.78262	0.085142	1	no	7:-:151211484-151227205	ENSG00000033050	10061	C9JZV3,C9JHK9,A0A090N7X1,L0R4T3,A0A090N7Y2,Q9UG63	ABCF2	ATP binding cassette subfamily F member 2 [Source:HGNC Symbol%3BAcc:HGNC:71]	7.93214	4.56814
ENSG00000188493	-0.879810683527601	0.0852172	1	no	19:-:40740856-40751553	ENSG00000188493	284325	Q6ZWG5,M0R0A6,M0R368,M0R2U9,Q5BKX5,M0R322,M0QXR4	C19orf54	chromosome 19 open reading frame 54 [Source:HGNC Symbol%3BAcc:HGNC:24758]	3.63352	6.62398
ENSG00000166398	-0.807655638269094	0.0853953	1	no	19:+:34254552-34355566	ENSG00000166398	9710	K7EPA0,A0A0G2JQ76,A0A0J9YXL1,U3KPV0,O15063,A0A0G2JQ84	GARRE1	granule associated Rac and RHOG effector 1 [Source:HGNC Symbol%3BAcc:HGNC:29016]	2.70449	4.68982
ENSG00000087087	0.597265	0.0854381	1	no	7:+:100875103-100888664	ENSG00000087087	51593	Q9BXP5,A0A0A0MSP6,A0A087X0F4,H7C1K0,C9JUL9,A0A286YEP7,H7C0U8,H7C3A1	SRRT	serrate%2C RNA effector molecule [Source:HGNC Symbol%3BAcc:HGNC:24101]	62.7489	41.0916
ENSG00000198517	-0.669608237674816	0.0855611	1	no	7:+:1530702-1543043	ENSG00000198517	7975	O60675,A0A024R804,A8WFP5,A2VCQ6,A2VCQ5	MAFK	MAF bZIP transcription factor K [Source:HGNC Symbol%3BAcc:HGNC:6782]	13.8566	21.8359
ENSG00000136492	0.730017	0.0855624	1	no	17:-:61679139-61863559	ENSG00000136492	83990	Q9P0J6,J3QKX0,J3QQP5,J3KS24,Q9BX63	BRIP1	BRCA1 interacting protein C-terminal helicase 1 [Source:HGNC Symbol%3BAcc:HGNC:20473]	2.95134	1.76281
ENSG00000188229	-0.583167682266826	0.0856099	1	no	9:+:137241287-137243707	ENSG00000188229	10383	P68371	TUBB4B	tubulin beta 4B class IVb [Source:HGNC Symbol%3BAcc:HGNC:20771]	284.357	422.043
ENSG00000270760	-Inf	0.0861708	1	no	19:-:36144081-36148348	ENSG00000270760	-	-	-	novel transcript%2C antisense to CAPNS1	0	1.21562
ENSG00000268186	-Inf	0.0861708	1	no	19:-:48262900-48271283	ENSG00000268186	105372429	-	ZNF114-AS1	ZNF114 antisense RNA 1 [Source:HGNC Symbol%3BAcc:HGNC:53930]	0	1.05428
ENSG00000275479	-Inf	0.0861708	1	no	17:+:80149627-80149798	ENSG00000275479	-	-	-	novel transcript	0	2.6786
ENSG00000264937	-Inf	0.0861708	1	no	15:+:64696622-64696861	ENSG00000264937	-	-	-	novel transcript%2C antisense to ornithine decarboxylase antizyme 2 OAZ2	0	1.91966
ENSG00000235354	-Inf	0.0861708	1	no	7:+:103348601-103348771	ENSG00000235354	100132499	-	RPS29P16	ribosomal protein S29 pseudogene 16 [Source:HGNC Symbol%3BAcc:HGNC:35560]	0	2.69426
ENSG00000187634	-1.50404903576929	0.0862424	1	no	1:+:923923-944575	ENSG00000187634	148398	I7FC40,I7F489,A0A087WYW1,I7F491,I7FV90,A0A087WYU3,I7G279,I7FV93,I7G276,Q96NU1,H7BY14,I7F475,I7G0Z8,I7FC33,I7FV95,I7F478,I7FC44,I7F472,I7FC29,I7F467,I7FV85,I7F482,I7G293,Q5SV95,A0A087WXB3,I7G100,I7FC38,I7G289,A0A087X1J5,I7F465,A0A087WX24,A0A087WU74,I7G103,I7G105,I7FV88,I7FV97,I7G277,I7G291,I7G283,I7G101,H7C3J6,I7FC47,I7FC51,A0A087X223,I7G285,I7FC27	SAMD11	sterile alpha motif domain containing 11 [Source:HGNC Symbol%3BAcc:HGNC:28706]	0.34808	0.97811
ENSG00000281207	1.42301	0.0863848	1	no	1:+:41014590-41043890	ENSG00000281207	100507178	-	SLFNL1-AS1	SLFNL1 antisense RNA 1 [Source:HGNC Symbol%3BAcc:HGNC:44126]	1.03916	0.38393
ENSG00000142634	-0.588716304191697	0.0864318	1	no	1:+:15409888-15430339	ENSG00000142634	79180	H0Y4Y4,A0A024QZ77,A0A024QZ82,Q96C19	EFHD2	EF-hand domain family member D2 [Source:HGNC Symbol%3BAcc:HGNC:28670]	98.67	147.01
ENSG00000163820	-0.672227160921605	0.0864964	1	no	3:-:45917899-45995824	ENSG00000163820	79443	L8E8T2,C9J2W6,H7BZ74,Q9BQS8	FYCO1	FYVE and coiled-coil domain autophagy adaptor 1 [Source:HGNC Symbol%3BAcc:HGNC:14673]	6.62266	10.4552
ENSG00000288398	-1.4248870519408	0.0865767	1	no	1:-:16228674-16231335	ENSG00000288398	-	-	-	novel transcript	0.68784	1.82962
ENSG00000263235	2.3189	0.086622	1	no	16:-:3650636-3651703	ENSG00000263235	-	-	-	novel transcript%2C sense overlapping TRAP1	1.24149	0.24651
ENSG00000159322	0.682278	0.0866413	1	no	15:-:72751294-72785846	ENSG00000159322	83440	H3BRS6,H3BTH4,H3BU35,Q9BRR6,H3BUC3,H3BN66	ADPGK	ADP dependent glucokinase [Source:HGNC Symbol%3BAcc:HGNC:25250]	14.129	8.723
ENSG00000263513	-1.43598476082413	0.0866733	1	no	1:-:143955287-143971986	ENSG00000263513	554282	A0A087WSW5,H0Y354,Q5TEC7	FAM72C	family with sequence similarity 72 member C [Source:HGNC Symbol%3BAcc:HGNC:30602]	0.73816	1.97863
ENSG00000160323	-1.27371333192526	0.0869884	1	no	9:+:133414358-133459402	ENSG00000160323	11093	A0A0B4J229,A0A024R8G4,A0A0C4DFV8,F6V803,Q6QNA5,Q6QNA4,Q6QNA6,E7EV88,Q76LX8,Q6QNA7,A0A2D0ZBS7,D5KRM8,Q96P40	ADAMTS13	ADAM metallopeptidase with thrombospondin type 1 motif 13 [Source:HGNC Symbol%3BAcc:HGNC:1366]	0.51989	1.24531
ENSG00000115325	-1.65837718216058	0.0871951	1	no	2:+:74549026-74557551	ENSG00000115325	1796	H7C093,Q93070,Q2TA81,Q14CB2,Q99704	DOK1	docking protein 1 [Source:HGNC Symbol%3BAcc:HGNC:2990]	0.33824	1.05777
ENSG00000127328	0.702331	0.0873757	1	no	12:+:69738860-69823204	ENSG00000127328	117177	Q96QF0,F8VTR6,J3KPG1,H0YD03,H0YI02,F8VNX9,H0YI66,H0YHP4	RAB3IP	RAB3A interacting protein [Source:HGNC Symbol%3BAcc:HGNC:16508]	5.61663	3.41975
ENSG00000196367	0.594426	0.0874546	1	no	7:+:98877933-99050831	ENSG00000196367	8295	C9K0N1,A0A2R8YFJ4,Q9Y4A5,F2Z2U4,H0Y4W2,Q8N563	TRRAP	transformation/transcription domain associated protein [Source:HGNC Symbol%3BAcc:HGNC:12347]	14.8363	9.7348
ENSG00000114923	-0.747976852325339	0.087583	1	no	2:+:219627394-219641980	ENSG00000114923	6508	F8WD49,H7C160,H7C1Z2,P48751,E9PCP1	SLC4A3	solute carrier family 4 member 3 [Source:HGNC Symbol%3BAcc:HGNC:11029]	5.90333	9.82205
ENSG00000115129	1.15512	0.087592	1	no	2:-:24077433-24085861	ENSG00000115129	9540	B4DMQ7,H7BZH6,Q53FA7	TP53I3	tumor protein p53 inducible protein 3 [Source:HGNC Symbol%3BAcc:HGNC:19373]	4.28754	1.90733
ENSG00000106733	-0.925200677607488	0.0877946	1	no	9:-:75060573-75088217	ENSG00000106733	54981	Q9NWW6,Q5W125,B3KN26	NMRK1	nicotinamide riboside kinase 1 [Source:HGNC Symbol%3BAcc:HGNC:26057]	2.76079	5.19384
ENSG00000091436	0.62688	0.0878649	1	no	2:+:173075435-173268015	ENSG00000091436	51776	C9J3F7,Q9NYL2	MAP3K20	mitogen-activated protein kinase kinase kinase 20 [Source:HGNC Symbol%3BAcc:HGNC:17797]	11.3708	7.29499
ENSG00000136450	0.644316	0.0879708	1	no	17:-:58000919-58007346	ENSG00000136450	6426	J3KTL2,J3QQV5,Q07955,A0A2I7N9Y9,J3KSR8,J3KSW7	SRSF1	serine and arginine rich splicing factor 1 [Source:HGNC Symbol%3BAcc:HGNC:10780]	21.4285	13.5824
ENSG00000257704	-0.91152699906253	0.0880775	1	no	19:+:47274885-47275723	ENSG00000257704	255783	C9JVW0	INAFM1	InaF motif containing 1 [Source:HGNC Symbol%3BAcc:HGNC:27406]	13.4706	25.103
ENSG00000131747	-0.578177594452852	0.0880908	1	no	17:-:40388525-40417896	ENSG00000131747	7153	J3QR57,P11388,J3KTB7,A0A4D6UXC9	TOP2A	DNA topoisomerase II alpha [Source:HGNC Symbol%3BAcc:HGNC:11989]	60.5138	89.5045
ENSG00000198431	0.6002	0.0881884	1	no	12:+:104215779-104350307	ENSG00000198431	7296	A0A087WSY9,A0A182DWI3,E9PKI4,A0A087WSW9,A0A024RBK9,E9PRI8,E9PQI3,A0A0B4J225,E9PIZ5,E9PKD3,F8W809,E9PJU2,E9PIR7,Q16881,E9PLT3,E2QRB9	TXNRD1	thioredoxin reductase 1 [Source:HGNC Symbol%3BAcc:HGNC:12437]	37.1023	24.2473
ENSG00000203499	0.695631	0.088228	1	no	8:+:143734139-143790645	ENSG00000203499	642574	A0A1B0GUK7,A8MXQ7	IQANK1	IQ motif and ankyrin repeat containing 1 [Source:HGNC Symbol%3BAcc:HGNC:49576]	14.5939	8.92703
ENSG00000062725	0.769416	0.0882543	1	no	17:-:60443158-60526242	ENSG00000062725	10513	K7EIZ9,K7EN61,A0A024QZ47,K7ENN3,Q92624	APPBP2	amyloid beta precursor protein binding protein 2 [Source:HGNC Symbol%3BAcc:HGNC:622]	4.27097	2.48228
ENSG00000131435	-1.62800353311706	0.0883523	1	no	5:+:132257696-132273454	ENSG00000131435	8572	C9J542,A0A0S2Z4N4,P50479,A0A0S2Z4P0	PDLIM4	PDZ and LIM domain 4 [Source:HGNC Symbol%3BAcc:HGNC:16501]	0.31898	0.97676
ENSG00000160613	0.664802	0.0884436	1	no	11:-:117204337-117232525	ENSG00000160613	9159	Q16549,E9PMC0,E9PLM0,Q6PK65,E9PIW7,A0A1B0GX40	PCSK7	proprotein convertase subtilisin/kexin type 7 [Source:HGNC Symbol%3BAcc:HGNC:8748]	4.37283	2.73262
ENSG00000203993	-0.806591185992516	0.0886658	1	no	9:-:137615332-137618906	ENSG00000203993	85026	Q9H2J1	ARRDC1-AS1	ARRDC1 antisense RNA 1 [Source:HGNC Symbol%3BAcc:HGNC:23395]	5.43225	9.41304
ENSG00000048052	-0.958772115498301	0.0892808	1	no	7:+:18086949-19002416	ENSG00000048052	9734	Q75N08,C9J835,C9JLX1,Q9UKV0,B5MCF1,Q75N15,F8WDS2,Q75N14,C9JD56,Q9Y6V1,Q75N16,C9IZS0,C9J1W4,Q75N09,Q75N10,B7Z3P7,A0A7P0TAB5,A0A7P0T8F4	HDAC9	histone deacetylase 9 [Source:HGNC Symbol%3BAcc:HGNC:14065]	0.52649	1.0138
ENSG00000140396	0.668915	0.089607	1	no	8:-:70109782-70403808	ENSG00000140396	10499	A0A1D5RMT0,E5RFN9,H0YBB6,E7EWM1,Q569J4,Q15596,A0A0B6XJZ8	NCOA2	nuclear receptor coactivator 2 [Source:HGNC Symbol%3BAcc:HGNC:7669]	9.06489	5.6486
ENSG00000148400	0.614557	0.0897742	1	no	9:-:136494433-136546048	ENSG00000148400	4851	H6VYP0,H9CXX2,A0A7P0TB20,Q6IAD4,A0A7P0Z4H9,A0A7P0TAK8,A0A7P0T9V1,W6FHB5,L8EAX5,A0A7P0T8U6,A0A7P0T8W1,H6VYP1,A0A7P0TA56,A0A7P0TBG2,A7TW83,P46531,H9BDU9	NOTCH1	notch receptor 1 [Source:HGNC Symbol%3BAcc:HGNC:7881]	14.2945	9.24936
ENSG00000177042	-0.965700864139171	0.0898869	1	no	11:+:695591-705028	ENSG00000177042	283232	E9PQJ9,Q96HE8,A0A0A0MTU4,S4R441	TMEM80	transmembrane protein 80 [Source:HGNC Symbol%3BAcc:HGNC:27453]	2.24573	4.34514
ENSG00000110200	-1.0000414951092	0.089971	1	no	11:-:72106378-72112780	ENSG00000110200	25906	F5GWM6,F8WDQ6,F5GXB9,F5H3R3,G5EA39,F5H6E4,F5H2T3,P60006	ANAPC15	anaphase promoting complex subunit 15 [Source:HGNC Symbol%3BAcc:HGNC:24531]	2.64995	5.25075
ENSG00000124191	-0.937759582081858	0.0900294	1	no	20:+:43914852-44069616	ENSG00000124191	84969	Q5JYD4,Q96NM4	TOX2	TOX high mobility group box family member 2 [Source:HGNC Symbol%3BAcc:HGNC:16095]	3.04472	5.77806
ENSG00000182685	-2.32134219488301	0.0900998	1	no	16:-:2209253-2210905	ENSG00000182685	283870	Q6PL45,H3BV65	BRICD5	BRICHOS domain containing 5 [Source:HGNC Symbol%3BAcc:HGNC:28309]	0.24331	1.20474
ENSG00000139182	-0.656043101339396	0.0901007	1	no	12:+:7129698-7158945	ENSG00000139182	9746	F5H5C6,F5H746,A0A3B3IRF8,F5H172,Q8IUW6,F5H7C7,F5H5D7,Q9BQT9,A0A3B3ISW0	CLSTN3	calsyntenin 3 [Source:HGNC Symbol%3BAcc:HGNC:18371]	9.67253	15.0998
ENSG00000116819	-1.57591502196861	0.0901059	1	no	1:+:35573314-35595328	ENSG00000116819	339488	Q6VUC0	TFAP2E	transcription factor AP-2 epsilon [Source:HGNC Symbol%3BAcc:HGNC:30774]	0.26381	0.77917
ENSG00000235381	1.41963	0.0903262	1	no	6:-:155253139-155256724	ENSG00000235381	-	-	-	novel transcript	1.55393	0.57547
ENSG00000204611	-1.03831088048351	0.0903471	1	no	19:-:52113091-52139938	ENSG00000204611	90317	M0R0C2,M0QXF0,Q08AN1,M0QYU5,Q08AN0	ZNF616	zinc finger protein 616 [Source:HGNC Symbol%3BAcc:HGNC:28062]	1.33818	2.72281
ENSG00000065308	0.616608	0.090403	1	no	6:-:52497408-52577060	ENSG00000065308	9697	Q15035,A0A0S2Z538,G1UI27,A0A024RD84	TRAM2	translocation associated membrane protein 2 [Source:HGNC Symbol%3BAcc:HGNC:16855]	24.1105	15.5786
ENSG00000233901	-0.794109106431147	0.0904813	1	no	9:+:129332300-129359541	ENSG00000233901	100506119	-	LINC01503	long intergenic non-protein coding RNA 1503 [Source:HGNC Symbol%3BAcc:HGNC:51184]	4.34367	7.46189
ENSG00000114166	0.877419	0.0905394	1	no	3:+:20040446-20154404	ENSG00000114166	8850	Q92831	KAT2B	lysine acetyltransferase 2B [Source:HGNC Symbol%3BAcc:HGNC:8638]	4.54367	2.4503
ENSG00000135677	0.602069	0.0905484	1	no	12:-:64713445-64759431	ENSG00000135677	2799	H7C3P4,A0A0S2Z3S2,F6S8M0,A0A024RBC5,F5H4C6,P15586,H0YFA9	GNS	glucosamine (N-acetyl)-6-sulfatase [Source:HGNC Symbol%3BAcc:HGNC:4422]	34.7828	22.702
ENSG00000213563	-0.771174193346143	0.0906037	1	no	8:-:144525733-144529132	ENSG00000213563	414919	H0YEK9,H0YF29,J3KNI2,Q6P1X6	C8orf82	chromosome 8 open reading frame 82 [Source:HGNC Symbol%3BAcc:HGNC:33826]	7.84764	13.2687
ENSG00000013588	0.573128	0.0906739	1	no	12:+:12891559-12917937	ENSG00000013588	9052	F5GWG3,A0A3B3ITN8,Q8NFJ5,H0YFN2	GPRC5A	G protein-coupled receptor class C group 5 member A [Source:HGNC Symbol%3BAcc:HGNC:9836]	103.817	69.1323
ENSG00000115840	0.709466	0.0907408	1	no	2:-:171783405-171999859	ENSG00000115840	8604	B4DGK6,O75746,F8W9J0,H0YFB2	SLC25A12	solute carrier family 25 member 12 [Source:HGNC Symbol%3BAcc:HGNC:10982]	10.0903	6.11327
ENSG00000142046	-1.55340762255904	0.090745	1	no	19:+:41350911-41384083	ENSG00000142046	641649	F8W6Q6,F5GWC9,Q6ZNR0,H0YG43,F5H665,H0YGI4,H0YFW9,S4R3Y8	TMEM91	transmembrane protein 91 [Source:HGNC Symbol%3BAcc:HGNC:32393]	0.48236	1.40261
ENSG00000258102	-1.55340762255904	0.090745	1	no	12:+:116548105-116576606	ENSG00000258102	643246	A6NCE7	MAP1LC3B2	microtubule associated protein 1 light chain 3 beta 2 [Source:HGNC Symbol%3BAcc:HGNC:34390]	0.62319	1.8121
ENSG00000228253	-0.750230795054617	0.0908832	1	no	MT:+:8366-8572	ENSG00000228253	-	P03928	MT-ATP8	mitochondrially encoded ATP synthase membrane subunit 8 [Source:HGNC Symbol%3BAcc:HGNC:7415]	131.463	219.072
ENSG00000213341	0.657618	0.091855	1	no	10:-:100188300-100229596	ENSG00000213341	1147	Q562E6,O15111	CHUK	component of inhibitor of nuclear factor kappa B kinase complex [Source:HGNC Symbol%3BAcc:HGNC:1974]	14.0583	8.82899
ENSG00000185090	0.714084	0.0921923	1	no	1:+:37793847-37801137	ENSG00000185090	149175	H0YCZ3,E9PMU5,Q5VSG8	MANEAL	mannosidase endo-alpha like [Source:HGNC Symbol%3BAcc:HGNC:26452]	19.5384	11.7997
ENSG00000186185	-0.634455121349484	0.0923477	1	no	17:-:44924709-44947773	ENSG00000186185	146909	A0A494BYR6,Q6NWY8,Q86Y91	KIF18B	kinesin family member 18B [Source:HGNC Symbol%3BAcc:HGNC:27102]	17.0931	26.2877
ENSG00000150687	0.573375	0.0924887	1	no	11:+:86791059-86952910	ENSG00000150687	11098	O95084,E9PMX2,E9PRR2,E9PIB7	PRSS23	serine protease 23 [Source:HGNC Symbol%3BAcc:HGNC:14370]	39.7183	26.4441
ENSG00000123416	-0.57107781696461	0.0925144	1	no	12:-:49127782-49131397	ENSG00000123416	10376	F8VWV9,F8VU66,F8VX09,F8VRK0,F8VVB9,P68363	TUBA1B	tubulin alpha 1b [Source:HGNC Symbol%3BAcc:HGNC:18809]	168.888	248.572
ENSG00000288558	1.13094	0.0926285	1	no	7:+:107563971-107623317	ENSG00000288558	115253422	F2Z2E4,A0A669KBH7,A0A669KB18,A0A669KB27,F8WEL2,A0A669KAY5	DUS4L-BCAP29	DUS4L-BCAP29 readthrough [Source:HGNC Symbol%3BAcc:HGNC:54422]	1.38127	0.62485
ENSG00000113384	0.624144	0.0927333	1	no	5:-:32124716-32174319	ENSG00000113384	64083	L8ECJ6,Q9H4A6,D6REM1	GOLPH3	golgi phosphoprotein 3 [Source:HGNC Symbol%3BAcc:HGNC:15452]	51.8328	33.3166
ENSG00000114054	-0.731182490096973	0.0927438	1	no	3:+:136250340-136337896	ENSG00000114054	5096	C9JQS9,E9PDR0,F8WBI9,C9JVY9,E7ETT4,E7ETT1,C9JVW9,C9JAW3,Q9HBR7,H7C5C9,E7EUY3,A0A1B2JLU8,E9PEC3,P05166,E7ENC1,E7EX59	PCCB	propionyl-CoA carboxylase subunit beta [Source:HGNC Symbol%3BAcc:HGNC:8654]	4.06722	6.68879
ENSG00000102048	1.05678	0.0929099	1	no	X:-:15235288-15270467	ENSG00000102048	140462	A0A024RBZ4,A0A024RBW2,R4GN94,Q7Z4A2,A0A024RBW7,Q96DX5	ASB9	ankyrin repeat and SOCS box containing 9 [Source:HGNC Symbol%3BAcc:HGNC:17184]	5.34293	2.54447
ENSG00000271447	-0.998126554135187	0.092978	1	no	17:-:35756249-35795707	ENSG00000271447	79148	B3KV06,A0A0J9YW29,A0A087WZ56,A0A087X1Y9,Q9H239,C0H5X0	MMP28	matrix metallopeptidase 28 [Source:HGNC Symbol%3BAcc:HGNC:14366]	2.33554	4.62163
ENSG00000021762	-0.928541052052479	0.0929934	1	no	11:-:3087107-3166739	ENSG00000021762	114879	E9PPQ2,Q9H0X9,E9PRA9,E9PLN3,E9PQB4,E9PIJ6,H0YCD7,E9PNH0,E9PJE6	OSBPL5	oxysterol binding protein like 5 [Source:HGNC Symbol%3BAcc:HGNC:16392]	1.32648	2.50128
ENSG00000144063	0.873004	0.0931974	1	no	2:-:110083870-110116022	ENSG00000144063	7851	Q13021,F8WE57,C9IZ55	MALL	mal%2C T cell differentiation protein like [Source:HGNC Symbol%3BAcc:HGNC:6818]	8.90635	4.81771
ENSG00000143013	0.734873	0.0933925	1	no	1:+:87328880-87348923	ENSG00000143013	8543	P61968	LMO4	LIM domain only 4 [Source:HGNC Symbol%3BAcc:HGNC:6644]	9.01484	5.36637
ENSG00000149218	0.647399	0.0934329	1	no	11:+:95089846-95132645	ENSG00000149218	23052	O94919	ENDOD1	endonuclease domain containing 1 [Source:HGNC Symbol%3BAcc:HGNC:29129]	22.5079	14.2361
ENSG00000172175	0.711914	0.0937703	1	no	18:+:58671465-58754477	ENSG00000172175	10892	Q9UDY8,A0A3B3IS32,K7EP42,A0A3B3IS82	MALT1	MALT1 paracaspase [Source:HGNC Symbol%3BAcc:HGNC:6819]	5.0189	3.03559
ENSG00000224093	2.04206	0.0937859	1	no	1:+:93592199-93605573	ENSG00000224093	100129046	-	BCAR3-AS1	BCAR3 antisense RNA 1 [Source:HGNC Symbol%3BAcc:HGNC:40093]	0.84013	0.2021
ENSG00000225830	0.645368	0.0938042	1	no	10:-:49454168-49539538	ENSG00000225830	2074	A0A7P0TA32,A0A7P0T7Y4,D6R9X7,A0JP10,A0A096LNQ7,A0A7P0T9G4,P0DP91,Q03468	ERCC6	ERCC excision repair 6%2C chromatin remodeling factor [Source:HGNC Symbol%3BAcc:HGNC:3438]	4.59659	2.9114
ENSG00000233276	-0.580852408300318	0.0941287	1	no	3:-:49357176-49358353	ENSG00000233276	2876	A0A7I2YMD7,X5D926,Q7L4Q3,A0A7I2UQ36,A0A024R2T1,A0A2R8Y6B6,X5DQZ7,P07203,Q6NSD4	GPX1	glutathione peroxidase 1 [Source:HGNC Symbol%3BAcc:HGNC:4553]	173.819	257.569
ENSG00000136451	0.654059	0.0942304	1	no	17:-:57971547-57988259	ENSG00000136451	7716	Q14119,J3QLN5,J9JIC7,J3QSH4	VEZF1	vascular endothelial zinc finger 1 [Source:HGNC Symbol%3BAcc:HGNC:12949]	19.4698	12.2578
ENSG00000280206	-0.992378109348517	0.094304	1	no	16:+:15701237-15702118	ENSG00000280206	-	-	-	novel transcript	8.51873	16.7901
ENSG00000204681	-0.705843920996349	0.0943724	1	no	6:-:29555629-29633976	ENSG00000204681	2550	A0A0G2JKF9,F8WAV2,Q8IW08,C9JZG6,F8WDC0,A0A140T9S4,Q5SUJ9,C9J342,F8WF38,A0A140TA42,Q9UBS5,F8WAS6	GABBR1	gamma-aminobutyric acid type B receptor subunit 1 [Source:HGNC Symbol%3BAcc:HGNC:4070]	4.30966	6.9641
ENSG00000159176	0.685181	0.0944044	1	no	1:-:201483530-201509456	ENSG00000159176	1465	E9PND2,E9PS42,A0A087X134,E9PP21,P21291	CSRP1	cysteine and glycine rich protein 1 [Source:HGNC Symbol%3BAcc:HGNC:2469]	6.8536	4.2228
ENSG00000108839	-1.28101010084779	0.0944883	1	no	17:+:6996049-7010754	ENSG00000108839	239	P18054,K7ENN9	ALOX12	arachidonate 12-lipoxygenase%2C 12S type [Source:HGNC Symbol%3BAcc:HGNC:429]	1.00069	2.40915
ENSG00000246705	-0.738782756058616	0.0946049	1	no	12:+:14774383-14778002	ENSG00000246705	55766	H0YFX9,Q9BTM1	H2AJ	H2A.J histone [Source:HGNC Symbol%3BAcc:HGNC:14456]	8.31566	13.7478
ENSG00000135976	0.789082	0.0946757	1	no	2:+:97113153-97264521	ENSG00000135976	375248	A0A087X037,A1A5B0,A2VCN4,A6QL64,A0A1W2PS33	ANKRD36	ankyrin repeat domain 36 [Source:HGNC Symbol%3BAcc:HGNC:24079]	3.02153	1.73233
ENSG00000260490	-2.48845218071827	0.0950334	1	no	15:+:42571927-42572433	ENSG00000260490	645094	-	MYL12BP1	MYL12B pseudogene 1 [Source:HGNC Symbol%3BAcc:HGNC:51649]	0.3736	2.07707
ENSG00000265491	0.684479	0.0951591	1	no	1:-:145738868-145824095	ENSG00000265491	27246	Q9Y4L5	RNF115	ring finger protein 115 [Source:HGNC Symbol%3BAcc:HGNC:18154]	6.343	3.9101
ENSG00000285967	-0.973473243565517	0.0952779	1	no	5:-:36864425-36876700	ENSG00000285967	646719	-	NIPBL-DT	NIPBL divergent transcript [Source:HGNC Symbol%3BAcc:HGNC:51293]	1.15559	2.24797
ENSG00000162441	0.766121	0.0953462	1	no	1:-:9922113-9943407	ENSG00000162441	84328	A0A024R4I7,K7ES95,Q8WZA0	LZIC	leucine zipper and CTNNBIP1 domain containing [Source:HGNC Symbol%3BAcc:HGNC:17497]	7.0784	4.12336
ENSG00000259943	-1.19894556352328	0.095629	1	no	1:-:40256427-40257967	ENSG00000259943	-	-	-	novel transcript%2C antisense to ZMPSTE24	2.25349	5.12527
ENSG00000242474	1.03733	0.0956731	1	no	7:-:135853-149527	ENSG00000242474	-	-	-	novel transcript	2.55679	1.23415
ENSG00000273374	-1.59697663749644	0.0957958	1	no	3:-:99802699-99806058	ENSG00000273374	-	-	-	novel transcript	0.30066	0.90107
ENSG00000269388	-1.59697663749644	0.0957958	1	no	19:+:51594561-51606150	ENSG00000269388	-	-	-	putative ATP-binding domain-containing protein 3-like protein (ABP3L) pseudogene	0.68629	2.05678
ENSG00000228634	3.38602	0.0960069	1	no	1:+:31933020-31933975	ENSG00000228634	-	-	-	novel transcript	1.34338	0.12731
ENSG00000269901	3.38602	0.0960069	1	no	16:+:87362536-87367476	ENSG00000269901	-	-	-	novel transcript%2C antisense to FBXO31	1.54339	0.14626
ENSG00000229927	3.38602	0.0960069	1	no	10:-:46634911-46635466	ENSG00000229927	6008	-	RHEBP1	RHEB pseudogene 1 [Source:HGNC Symbol%3BAcc:HGNC:10010]	1.24915	0.11838
ENSG00000279379	3.38602	0.0960069	1	no	4:-:19257951-19258337	ENSG00000279379	-	-	-	TEC	1.79464	0.17007
ENSG00000199944	3.38602	0.0960069	1	no	6:-:109059509-109059614	ENSG00000199944	106480397	-	RNU6-653P	RNA%2C U6 small nuclear 653%2C pseudogene [Source:HGNC Symbol%3BAcc:HGNC:47616]	6.55214	0.62092
ENSG00000119599	0.762091	0.0960324	1	no	14:+:72926377-72959703	ENSG00000119599	26094	G3V3D6,Q86SY2,D6RCB5,Q8WV16	DCAF4	DDB1 and CUL4 associated factor 4 [Source:HGNC Symbol%3BAcc:HGNC:20229]	7.08259	4.13734
ENSG00000164077	0.871544	0.0960699	1	no	3:-:49907160-49930173	ENSG00000164077	84315	Q86VX9,A0A0A0MSQ9	MON1A	MON1 homolog A%2C secretory trafficking associated [Source:HGNC Symbol%3BAcc:HGNC:28207]	3.52621	1.90937
ENSG00000280433	1.26947	0.09607	1	no	21:-:5155499-5165472	ENSG00000280433	-	-	-	novel protein%2C similar to trafficking protein particle complex 10 TRAPPC10	1.21353	0.49871
ENSG00000137673	1.88078	0.0962368	1	no	11:-:102520508-102530750	ENSG00000137673	4316	P09237,A5GZ72	MMP7	matrix metallopeptidase 7 [Source:HGNC Symbol%3BAcc:HGNC:7174]	0.84367	0.22696
ENSG00000206341	1.77458	0.0962554	1	no	6:+:29887752-29890482	ENSG00000206341	3136	Q9UM46,A0A5H2WTZ8,P01893	HLA-H	major histocompatibility complex%2C class I%2C H (pseudogene) [Source:HGNC Symbol%3BAcc:HGNC:4965]	2.0739	0.60052
ENSG00000230207	-1.96649947752291	0.0963964	1	no	9:-:7477045-7478320	ENSG00000230207	158345	-	RPL4P5	ribosomal protein L4 pseudogene 5 [Source:HGNC Symbol%3BAcc:HGNC:35699]	0.34637	1.3411
ENSG00000169129	0.608753	0.0964407	1	no	10:-:114294824-114404756	ENSG00000169129	84632	Q8N4X5,F6QUH3	AFAP1L2	actin filament associated protein 1 like 2 [Source:HGNC Symbol%3BAcc:HGNC:25901]	27.703	17.9976
ENSG00000136807	-0.642242063848348	0.096507	1	no	9:+:127785679-127790792	ENSG00000136807	1025	A0A024R880,B5BU53,X6RE90,P50750	CDK9	cyclin dependent kinase 9 [Source:HGNC Symbol%3BAcc:HGNC:1780]	22.0408	34.0803
ENSG00000131153	0.671489	0.0965929	1	no	16:-:85676198-85690073	ENSG00000131153	51659	M0QXS3,Q9Y248,M0R043	GINS2	GINS complex subunit 2 [Source:HGNC Symbol%3BAcc:HGNC:24575]	23.8315	14.8237
ENSG00000125124	-0.832129858996085	0.0968723	1	no	16:-:56465640-56582667	ENSG00000125124	583	J3QLW0,H3BNS7,J3QKP7,H3BQ79,A0A024R6U4,Q9BXC9,H3BRL0	BBS2	Bardet-Biedl syndrome 2 [Source:HGNC Symbol%3BAcc:HGNC:967]	0.89002	1.56977
ENSG00000107874	-0.772206923050122	0.0969018	1	no	10:-:102423245-102432584	ENSG00000107874	79004	Q9H467	CUEDC2	CUE domain containing 2 [Source:HGNC Symbol%3BAcc:HGNC:28352]	15.9384	26.9677
ENSG00000163393	1.13012	0.0970159	1	no	1:+:115976513-116070054	ENSG00000163393	55356	A0A0S2Z6C8,A0A0S2Z5M4,A0A0S2Z5R0,Q8IZD6,A0A0S2Z5P9,A0A0S2Z5J2	SLC22A15	solute carrier family 22 member 15 [Source:HGNC Symbol%3BAcc:HGNC:20301]	1.81867	0.82318
ENSG00000183723	0.584455	0.0970502	1	no	16:-:66614750-66696743	ENSG00000183723	146223	J3QRP2,Q8IZR5	CMTM4	CKLF like MARVEL transmembrane domain containing 4 [Source:HGNC Symbol%3BAcc:HGNC:19175]	30.0941	19.8832
ENSG00000164967	-0.853288867074921	0.0971366	1	no	9:-:34610486-34612104	ENSG00000164967	138716	Q8N5L8	RPP25L	ribonuclease P/MRP subunit p25 like [Source:HGNC Symbol%3BAcc:HGNC:19909]	12.2577	21.939
ENSG00000179588	-0.901353935653121	0.0971491	1	no	16:+:88453280-88537031	ENSG00000179588	161882	A0A087WZP1,A0A087X1H8,A0A087WWQ0,Q8IX07	ZFPM1	zinc finger protein%2C FOG family member 1 [Source:HGNC Symbol%3BAcc:HGNC:19762]	1.73166	3.20433
ENSG00000104055	-1.54734586977184	0.0971868	1	no	15:-:43232590-43266928	ENSG00000104055	9333	A0A024R9T4,Q0II16,O43548,A0A024R9P4,A0A087WVS3,A0A087WVW4,A0A087WZC4	TGM5	transglutaminase 5 [Source:HGNC Symbol%3BAcc:HGNC:11781]	0.30658	0.88774
ENSG00000078018	-1.04271788421651	0.0972888	1	no	2:+:209424047-209734118	ENSG00000078018	4133	P11137,H7BZB9,E7EV03,A0A024R3Z1,A8MZ31,A0A024R3Y8,A0A024R409,A0A669KB77,Q6NYC5	MAP2	microtubule associated protein 2 [Source:HGNC Symbol%3BAcc:HGNC:6839]	0.50776	1.03631
ENSG00000100300	-0.647428771252105	0.0973205	1	no	22:+:43151547-43163242	ENSG00000100300	706	P30536,J3QLD3,B1AH87,B1AH88	TSPO	translocator protein [Source:HGNC Symbol%3BAcc:HGNC:1158]	43.0694	66.8353
ENSG00000122970	-0.947883799355565	0.0973226	1	no	12:+:110124335-110218793	ENSG00000122970	28981	H0YIR4,A0A024RBJ1,H0YHE2,F8W1J4,Q8WYA0,Q05DP9	IFT81	intraflagellar transport 81 [Source:HGNC Symbol%3BAcc:HGNC:14313]	1.24456	2.37847
ENSG00000100526	-0.775550291442531	0.0974619	1	no	14:+:54396849-54420218	ENSG00000100526	1033	F8WD24,A0A087WW25,G3V1K6,A0A087WWK3,A0A0S2KP18,F5H232,G3V2J7,Q16667,Q00526,H7C0S3	CDKN3	cyclin dependent kinase inhibitor 3 [Source:HGNC Symbol%3BAcc:HGNC:1791]	11.2453	19.0712
ENSG00000167733	-1.74326607974709	0.0976207	1	no	19:+:5680604-5688523	ENSG00000167733	374875	J3QS77,A0A087WWR3,J3QKX1,J3KTC8,J3QSE6,J3QKQ3,J3KRL3,Q7Z5J1	HSD11B1L	hydroxysteroid 11-beta dehydrogenase 1 like [Source:HGNC Symbol%3BAcc:HGNC:30419]	0.23221	0.77018
ENSG00000103257	-0.623436163957168	0.0976238	1	no	16:-:87830023-87869507	ENSG00000103257	8140	A0A0C4DGL4,Q01650,Q2MCL6	SLC7A5	solute carrier family 7 member 5 [Source:HGNC Symbol%3BAcc:HGNC:11063]	440.885	672.884
ENSG00000221990	-1.52592688613693	0.0976503	1	no	5:-:441498-443160	ENSG00000221990	116349	Q8N2X6	EXOC3-AS1	EXOC3 antisense RNA 1 [Source:HGNC Symbol%3BAcc:HGNC:25175]	0.72137	2.05802
ENSG00000124006	-0.593106824894196	0.0976522	1	no	2:-:219550728-219571859	ENSG00000124006	23363	H0Y684,Q6P710,O75147,S4R463,A8MSZ8,A6NN50	OBSL1	obscurin like cytoskeletal adaptor 1 [Source:HGNC Symbol%3BAcc:HGNC:29092]	13.7117	20.4916
ENSG00000173432	1.13604	0.0979129	1	no	11:+:18266260-18269977	ENSG00000173432	6288	P0DJI8,A0A3B3ISW8,E9PQD6,D3DQX7	SAA1	serum amyloid A1 [Source:HGNC Symbol%3BAcc:HGNC:10513]	13.1613	5.9328
ENSG00000075223	0.648131	0.09797	1	no	7:-:80742538-80922359	ENSG00000075223	10512	F8WEP9,Q75MX0,F2Z2Y0,Q75L25,Q99985	SEMA3C	semaphorin 3C [Source:HGNC Symbol%3BAcc:HGNC:10725]	15.4121	9.74308
ENSG00000197837	-1.50637408871553	0.0979836	1	no	12:-:14767999-14771131	ENSG00000197837	121504	P62805	H4-16	H4 histone 16 [Source:HGNC Symbol%3BAcc:HGNC:20510]	0.48983	1.37863
ENSG00000182810	0.849964	0.0980838	1	no	16:-:68020916-68023232	ENSG00000182810	55794	Q9NUL7	DDX28	DEAD-box helicase 28 [Source:HGNC Symbol%3BAcc:HGNC:17330]	10.4914	5.76644
ENSG00000087494	-0.72408042921141	0.0984712	1	no	12:-:27958084-27972733	ENSG00000087494	5744	P12272,F5H485,Q15252,A0A024RB29,F5GZD9,Q53XY9	PTHLH	parathyroid hormone like hormone [Source:HGNC Symbol%3BAcc:HGNC:9607]	8.62248	14.1105
ENSG00000226752	0.811108	0.0987935	1	no	9:+:120824828-120854385	ENSG00000226752	253039	-	CUTALP	cutA divalent cation tolerance like%2C pseudogene [Source:HGNC Symbol%3BAcc:HGNC:27367]	3.98551	2.25039
ENSG00000283317	-2.77385439958052	0.0988441	1	no	1:-:161433444-161440996	ENSG00000283317	-	-	-	novel transcript	0.22193	1.50373
ENSG00000261173	-2.77385439958052	0.0988441	1	no	16:+:46973989-46978983	ENSG00000261173	119545626	-	DNAJA2-DT	DNAJA2 divergent transcript [Source:HGNC Symbol%3BAcc:HGNC:55375]	0.24472	1.65818
ENSG00000230521	-2.77385439958052	0.0988441	1	no	6:-:29887294-29888268	ENSG00000230521	-	-	-	HLA complex group 4 pseudogene 7	0.12952	0.87756
ENSG00000254676	-2.77385439958052	0.0988441	1	no	11:+:83180144-83184520	ENSG00000254676	-	-	-	novel transcript%2C sense overlapping PCF11	0.13953	0.94544
ENSG00000176463	0.671429	0.0989177	1	no	15:+:91853708-92172435	ENSG00000176463	28232	H0YJM0,Q9UIG8,G3V2B7,G3V3K4	SLCO3A1	solute carrier organic anion transporter family member 3A1 [Source:HGNC Symbol%3BAcc:HGNC:10952]	7.79351	4.84791
ENSG00000273080	-3.39534277632679	0.098957	1	no	2:+:86195590-86196049	ENSG00000273080	-	-	-	novel transcript%2C antisense to IMMT	0.13726	1.4308
ENSG00000266340	-3.39534277632679	0.098957	1	no	17:-:30978610-30980250	ENSG00000266340	-	-	-	novel transcript%2C antisense RNF135	0.09452	0.98528
ENSG00000078269	0.665914	0.0989931	1	no	6:+:157981863-158099176	ENSG00000078269	8871	E7ER60,A0A1W2PR85,H0YEV8,H7BY56,Q5TA15,O15056	SYNJ2	synaptojanin 2 [Source:HGNC Symbol%3BAcc:HGNC:11504]	6.16407	3.84901
ENSG00000110400	-0.563653169682057	0.0990023	1	no	11:-:119623408-119729200	ENSG00000110400	5818	Q15223	NECTIN1	nectin cell adhesion molecule 1 [Source:HGNC Symbol%3BAcc:HGNC:9706]	36.2662	53.1032
ENSG00000136848	-0.576234571840536	0.0990023	1	no	9:+:121567057-121785530	ENSG00000136848	153090	A0A3B3ITC7,A0A3B3IUB7,H0Y3A3,F8WA47,F6R503,A0A3B3ITG3,Q5VWQ8	DAB2IP	DAB2 interacting protein [Source:HGNC Symbol%3BAcc:HGNC:17294]	20.2069	29.8473
ENSG00000159082	0.748507	0.0990222	1	no	21:-:32628759-32728040	ENSG00000159082	8867	C9J1Z6,C9JFZ1,A0A0D9SGJ6,C9JW66,H7BZC2,H7BZ56,J3KPK1,Q05CZ1,Q1ZYQ4,J3KQV8,B9EGN3,O43426	SYNJ1	synaptojanin 1 [Source:HGNC Symbol%3BAcc:HGNC:11503]	5.06708	2.98797
ENSG00000112624	-0.916231348888694	0.0990583	1	no	6:+:42746958-42868560	ENSG00000112624	23506	Q6AI39	BICRAL	BRD4 interacting chromatin remodeling complex associated protein like [Source:HGNC Symbol%3BAcc:HGNC:21111]	1.43015	2.67385
ENSG00000197694	0.558375	0.0990906	1	no	9:+:128552558-128633662	ENSG00000197694	6709	A0A1B0GTD1,A0A024R889,A0A1B0GWE2,Q13813,A0A1B0GV13,A0A0D9SFH4,A0A1B0GTB7,A0A0D9SGF6,A0A5F9ZHC3,A0A0D9SFF6,A0A0D9SF54,A0A1B0GW19,A0A1B0GUH3,A0A1B0GUN2,Q14917	SPTAN1	spectrin alpha%2C non-erythrocytic 1 [Source:HGNC Symbol%3BAcc:HGNC:11273]	39.1031	26.3066
ENSG00000152894	0.610036	0.0991579	1	no	6:-:127968785-128520616	ENSG00000152894	5796	H0Y6V4,Q5TG12,E9PGC5,Q6P493,Q15262,H0Y6P5,E9PRW2,H0YD44,E9PMV4,A0A0G2JQF6,H0YDP9,Q86WJ2	PTPRK	protein tyrosine phosphatase receptor type K [Source:HGNC Symbol%3BAcc:HGNC:9674]	16.3288	10.5988
ENSG00000198420	-0.739532316496814	0.0992198	1	no	7:-:143851375-143902198	ENSG00000198420	9747	C9J9F4,Q9Y4C2,C9J648,C9JD13,C9K0E7	TCAF1	TRPM8 channel associated factor 1 [Source:HGNC Symbol%3BAcc:HGNC:22201]	4.09252	6.76945
ENSG00000109689	0.757186	0.0993022	1	no	4:+:26857601-27025381	ENSG00000109689	57620	H7C5A5,H7C5C6,Q9P246,H7C5K2,R4GMP0,R4GNC5,H0Y860,Q05BJ5,A0A1X7SBY3,R4GN82	STIM2	stromal interaction molecule 2 [Source:HGNC Symbol%3BAcc:HGNC:19205]	4.64985	2.72549
ENSG00000160072	0.631933	0.0993726	1	no	1:+:1471765-1497848	ENSG00000160072	83858	A0A5K1VW56,Q5T9A4	ATAD3B	ATPase family AAA domain containing 3B [Source:HGNC Symbol%3BAcc:HGNC:24007]	14.2116	9.08559
ENSG00000272468	-1.69790554634722	0.099462	1	no	6:-:27122657-27123221	ENSG00000272468	-	-	-	novel transcript	1.341	4.31014
ENSG00000072849	0.70443	0.0997296	1	no	17:-:5471254-5486811	ENSG00000072849	51009	I3L1W3,I3L4W7,I3L1T3,K7EQE8,I3L3R8,I3L0R8,Q9GZP9,I3L1S8	DERL2	derlin 2 [Source:HGNC Symbol%3BAcc:HGNC:17943]	8.61568	5.23814
ENSG00000128607	-0.712289464509874	0.099899	1	no	7:+:130070534-130135705	ENSG00000128607	23008	C9JRT7,Q6PID8,L8E8L8,C9JRX2,Q96G43	KLHDC10	kelch domain containing 10 [Source:HGNC Symbol%3BAcc:HGNC:22194]	4.78601	7.76847
ENSG00000263001	-0.609668434877288	0.100037	1	no	7:+:74650231-74760692	ENSG00000263001	2969	A0A494C1K3,X5DNP5,A0A1W6S962,A0A494C013,C9J6M0,X5D939,X5DR09,X5D7Q9,A0A494C0Q7,Q499G6,P78347,X5D2J9	GTF2I	general transcription factor IIi [Source:HGNC Symbol%3BAcc:HGNC:4659]	8.30083	12.5485
ENSG00000110092	0.572824	0.100058	1	no	11:+:69641156-69654474	ENSG00000110092	595	Q5MGB2,F5H437,Q6FI00,P24385	CCND1	cyclin D1 [Source:HGNC Symbol%3BAcc:HGNC:1582]	60.2743	40.1455
ENSG00000214357	-0.7619032024974	0.10007	1	no	5:+:172641263-172691540	ENSG00000214357	54492	A8MQ27	NEURL1B	neuralized E3 ubiquitin protein ligase 1B [Source:HGNC Symbol%3BAcc:HGNC:35422]	3.38928	5.69383
ENSG00000111665	-0.651744089828133	0.100144	1	no	12:-:6844793-6851292	ENSG00000111665	83461	F8WDL1,F5GX58,J3KMY0,Q99618	CDCA3	cell division cycle associated 3 [Source:HGNC Symbol%3BAcc:HGNC:14624]	11.2845	17.5638
ENSG00000099812	0.670715	0.100149	1	no	19:+:751112-764318	ENSG00000099812	126353	Q8IVT2	MISP	mitotic spindle positioning [Source:HGNC Symbol%3BAcc:HGNC:27000]	24.2385	15.0849
ENSG00000153044	-0.734562010866233	0.100198	1	no	5:+:69189574-69210357	ENSG00000153044	64946	H0Y9E6,B3KVZ3,A0A0S2Z5T0,D6RBJ6,Q9H3R5	CENPH	centromere protein H [Source:HGNC Symbol%3BAcc:HGNC:17268]	11.899	19.6145
ENSG00000269906	-1.88076960349703	0.100385	1	no	14:-:50662511-50663178	ENSG00000269906	-	-	-	novel transcript%2C sense intronic to SAV1	0.75615	2.7588
ENSG00000269386	-1.88076960349703	0.100385	1	no	19:-:8374373-8390685	ENSG00000269386	100507567	-	RAB11B-AS1	RAB11B antisense RNA 1 [Source:HGNC Symbol%3BAcc:HGNC:44178]	0.43695	1.59418
ENSG00000265182	-1.88076960349703	0.100385	1	no	18:-:49495147-49496896	ENSG00000265182	100420752	-	SRP72P1	signal recognition particle 72 pseudogene 1 [Source:HGNC Symbol%3BAcc:HGNC:31095]	0.28863	1.05307
ENSG00000223478	-1.27504854260907	0.100573	1	no	9:+:128724445-128733194	ENSG00000223478	-	-	-	novel transcript	4.64256	11.1308
ENSG00000186834	0.614031	0.100702	1	no	17:+:45148475-45152099	ENSG00000186834	10614	O94992	HEXIM1	HEXIM P-TEFb complex subunit 1 [Source:HGNC Symbol%3BAcc:HGNC:24953]	36.577	23.676
ENSG00000175324	0.969471	0.100853	1	no	8:-:38163335-38176730	ENSG00000175324	27257	A0A0S2Z590,E5RH18,E5RJ47,O15116	LSM1	LSM1 homolog%2C mRNA degradation associated [Source:HGNC Symbol%3BAcc:HGNC:20472]	9.00369	4.55535
ENSG00000179021	0.845389	0.100926	1	no	3:+:88149959-88168729	ENSG00000179021	285237	E9PFZ1,D3DU39,A0A0S2Z5Z5,A0A0S2Z6B3,Q5JPI3	C3orf38	chromosome 3 open reading frame 38 [Source:HGNC Symbol%3BAcc:HGNC:28384]	7.362	4.05929
ENSG00000281005	-1.65837718216058	0.100962	1	no	16:+:3263743-3267567	ENSG00000281005	283876	-	LINC00921	long intergenic non-protein coding RNA 921 [Source:HGNC Symbol%3BAcc:HGNC:26830]	0.33258	1.04006
ENSG00000100271	-1.65837718216058	0.100962	1	no	22:-:43039516-43089419	ENSG00000100271	25809	A0A024R4U6,O95922	TTLL1	tubulin tyrosine ligase like 1 [Source:HGNC Symbol%3BAcc:HGNC:1312]	0.4394	1.37412
ENSG00000130821	-0.588127305725565	0.101141	1	no	X:+:153687926-153696588	ENSG00000130821	6535	P48029,H7C222,H7C1I2,H7C249,X5D2U0,X5D7P6,G3FM76,H7C0F5,X5DR98,A0A023JDV9,X5D9C4	SLC6A8	solute carrier family 6 member 8 [Source:HGNC Symbol%3BAcc:HGNC:11055]	22.9304	34.1504
ENSG00000160752	-0.628112766131756	0.101143	1	no	1:+:155308748-155320666	ENSG00000160752	2224	A0A087X090,A0A087WVN4,A0A087X1D8,A0A087WTP2,P14324,L8EC92	FDPS	farnesyl diphosphate synthase [Source:HGNC Symbol%3BAcc:HGNC:3631]	19.0877	29.2264
ENSG00000100395	0.764912	0.101365	1	no	22:+:41205282-41231271	ENSG00000100395	83746	F8WBL1,A0A0S2Z5X6,A0A0S2Z5Q2,H7C228,H0Y5M2,Q969R5	L3MBTL2	L3MBTL histone methyl-lysine binding protein 2 [Source:HGNC Symbol%3BAcc:HGNC:18594]	5.59671	3.26297
ENSG00000137817	0.711655	0.101397	1	no	15:-:72241181-72272999	ENSG00000137817	56965	H3BQ70,H3BRZ3,A0A087X1Y8,H3BTI3,H3BTE2,Q2NL67,H3BQK2,A0PJ50,H3BSK7,H3BUQ6,F5H3B4,H3BMA3,Q0VDG0,Q9NPQ9,H3BUY2,H3BRR4,H3BQM7,A0A024R5Z4,L8EB14	PARP6	poly(ADP-ribose) polymerase family member 6 [Source:HGNC Symbol%3BAcc:HGNC:26921]	6.63098	4.01134
ENSG00000115464	0.58947	0.101479	1	no	2:-:61187463-61471087	ENSG00000115464	9736	Q9P2H5,H7BZ73,H7C183,H7C150,Q70CQ2,A0A0C4DG73	USP34	ubiquitin specific peptidase 34 [Source:HGNC Symbol%3BAcc:HGNC:20066]	10.2875	6.77334
ENSG00000142089	-0.554340600630498	0.101616	1	no	11:-:319676-329475	ENSG00000142089	10410	A0A7P0TBF9,A0A7P0T9S7,E9PS44,A0A7P0TB91,Q01628,A0A7P0TB46,A0A7P0T8W2,A0A7P0T9U8,R4GNG9,H9NL19,H9NL12,H9NKY4	IFITM3	interferon induced transmembrane protein 3 [Source:HGNC Symbol%3BAcc:HGNC:5414]	147.635	214.785
ENSG00000111276	0.659646	0.101754	1	no	12:+:12685498-12722369	ENSG00000111276	1027	H7C2T1,E7ES52,Q708J1,A7KMP4,P46527,Q6I9V6	CDKN1B	cyclin dependent kinase inhibitor 1B [Source:HGNC Symbol%3BAcc:HGNC:1785]	8.39122	5.26252
ENSG00000189339	0.674831	0.101817	1	no	1:-:1659529-1692795	ENSG00000189339	728661	P0CK96,A0A087WUK8,L8E7I2	SLC35E2B	solute carrier family 35 member E2B [Source:HGNC Symbol%3BAcc:HGNC:33941]	7.98376	4.95455
ENSG00000253395	2.73394	0.101844	1	no	8:-:101122145-101126158	ENSG00000253395	-	-	-	novel transcript	2.05568	0.30613
ENSG00000231066	2.73394	0.101844	1	no	X:-:14834476-14835319	ENSG00000231066	392428	-	NPM1P9	nucleophosmin 1 pseudogene 9 [Source:HGNC Symbol%3BAcc:HGNC:7929]	1.04733	0.15596
ENSG00000104783	-0.650994747027195	0.101894	1	no	19:-:43766533-43781257	ENSG00000104783	3783	O15554,A0A7R6V2A8,M0QZ70,D1MQ08,M0R2E8,A0A7R6V286,M0R1J0,D1MQ09,D1MQ10,M0R2F1,A0A7R6V2A9	KCNN4	potassium calcium-activated channel subfamily N member 4 [Source:HGNC Symbol%3BAcc:HGNC:6293]	15.7476	24.4977
ENSG00000165512	1.35401	0.102119	1	no	10:+:45000923-45005326	ENSG00000165512	7570	A0A024R7T4,P17026	ZNF22	zinc finger protein 22 [Source:HGNC Symbol%3BAcc:HGNC:13012]	2.34181	0.9076
ENSG00000136231	1.13226	0.102177	1	no	7:-:23310209-23470491	ENSG00000136231	10643	O00425,F8WD15	IGF2BP3	insulin like growth factor 2 mRNA binding protein 3 [Source:HGNC Symbol%3BAcc:HGNC:28868]	1.05786	0.47811
ENSG00000268601	2.42909	0.102265	1	no	19:-:43794309-43795658	ENSG00000268601	-	-	-	novel transcript	1.9305	0.35513
ENSG00000230570	2.42909	0.102265	1	no	6:-:7340854-7342056	ENSG00000230570	-	-	-	1-aminocyclopropane-1-carboxylate synthase pseudogene	0.89224	0.16413
ENSG00000225377	-1.35634864471092	0.102306	1	no	20:-:316860-348490	ENSG00000225377	100507459	-	NRSN2-AS1	NRSN2 antisense RNA 1 [Source:HGNC Symbol%3BAcc:HGNC:51222]	0.30196	0.76592
ENSG00000112561	-1.1270526450415	0.102466	1	no	6:-:41683978-41736259	ENSG00000112561	7942	Q709A8,Q709A9,Q709A5,B0QYS6,P19484,A0A7I2YQR9,B0QYS7,Q86WB1,B1AKB5,B1AKA9,A0A1B0GXL9,B1AKB1,B1AKB4,Q709B0,B1AKB2,A0A024RCY3	TFEB	transcription factor EB [Source:HGNC Symbol%3BAcc:HGNC:11753]	0.61993	1.34141
ENSG00000151012	-0.738117532204819	0.102571	1	no	4:-:138164097-138242349	ENSG00000151012	23657	A0A346RDT0,A0A346RDX7,Q9UPY5,H0Y9F9,A0A346RDX8,A0A346RDU2,A0A346RCP0,A0A346REH8,A0A346RDX9,A0A346REM6,Q4W5A5,A0A346RDY0,A0A346RCR1	SLC7A11	solute carrier family 7 member 11 [Source:HGNC Symbol%3BAcc:HGNC:11059]	2.57269	4.25132
ENSG00000128656	1.05139	0.102604	1	no	2:-:174798809-175005381	ENSG00000128656	1123	F8WCQ9,A0A494C0R6,F8WAY4,A0A494C0I4,C9J1N1,A0A494C0I5,A0A494C1Q9,A0A2X0SFY7,A0A494C0C9,A0A494C1H3,L0R6E9,A0A494C047,A0A494C1M7,A0A494C0V1,A0A494C1P5,A0A494C158,A0A494C072,C9J3G1,A0A494C0L5,A0A494BZY1,A0A494C1D3,F8W6K2,A0A7M1VJA2,P15882,A0A494C1R0,C9J3V9,B8ZZ96,C9JR98,A0A7M1VIP0,Q6IBE0	CHN1	chimerin 1 [Source:HGNC Symbol%3BAcc:HGNC:1943]	1.2155	0.58103
ENSG00000102096	1.51155	0.102644	1	no	X:-:48913182-48919024	ENSG00000102096	11040	A0A024QYW7,C9J8V9,Q9P1W9	PIM2	Pim-2 proto-oncogene%2C serine/threonine kinase [Source:HGNC Symbol%3BAcc:HGNC:8987]	1.23488	0.42909
ENSG00000096070	0.735019	0.102683	1	no	6:+:36196744-36232790	ENSG00000096070	27154	H0Y7I6,E9PSF3,E9PJ12,A8WI62,E9PI60,A8WI61,Q8N4T7,A0A024RCX0,F6XDC4,Q9ULD4,H0Y7B4	BRPF3	bromodomain and PHD finger containing 3 [Source:HGNC Symbol%3BAcc:HGNC:14256]	6.3874	3.80192
ENSG00000148110	0.591666	0.102697	1	no	9:+:94374569-94461042	ENSG00000148110	84641	Q5SR56,A0A0A0MSX1	MFSD14B	major facilitator superfamily domain containing 14B [Source:HGNC Symbol%3BAcc:HGNC:23376]	42.8513	28.1706
ENSG00000198919	-0.77494555937605	0.102818	1	no	3:+:108589705-108694840	ENSG00000198919	9666	C9J702,Q86Y13,D3DN61,C9JRX4,C9J9M8	DZIP3	DAZ interacting zinc finger protein 3 [Source:HGNC Symbol%3BAcc:HGNC:30938]	2.77363	4.70189
ENSG00000185745	0.694719	0.103042	1	no	10:+:89392546-89406487	ENSG00000185745	3434	P09914	IFIT1	interferon induced protein with tetratricopeptide repeats 1 [Source:HGNC Symbol%3BAcc:HGNC:5407]	12.1652	7.44614
ENSG00000105220	-0.551670595848494	0.103167	1	no	19:+:34359480-34402413	ENSG00000105220	2821	K7EIL4,K7ELR7,K7ERC6,A0A0J9YX90,K7EP41,K7EPY4,P06744,A0A2R8Y6C7,K7ERK8,A0A0J9YYI8,K7EQ48,A0A0J9YXM3,A0A0J9YXP8,A0A2U3TZU2,A0A2R8YF08,A0A0J9YXH9,A0A0G2JLI6,K7ENA0,A0A0J9YYH3	GPI	glucose-6-phosphate isomerase [Source:HGNC Symbol%3BAcc:HGNC:4458]	40.8806	59.3647
ENSG00000267456	Inf	0.103231	1	no	18:-:36278735-36279119	ENSG00000267456	-	-	-	related RAS viral (r-ras) oncogene homolog 2%2C pseudogene	1.14798	0
ENSG00000237609	Inf	0.103231	1	no	21:-:39028536-39029128	ENSG00000237609	-	-	-	novel transcript	1.5136	0
ENSG00000249416	Inf	0.103231	1	no	4:+:131768233-131768578	ENSG00000249416	-	-	-	ribosomal protein L10-like (RPL10L) pseudogene	1.27738	0
ENSG00000224707	Inf	0.103231	1	no	6:+:20437821-20440178	ENSG00000224707	100874268	-	E2F3-IT1	E2F3 intronic transcript 1 [Source:HGNC Symbol%3BAcc:HGNC:41329]	1.10493	0
ENSG00000259204	Inf	0.103231	1	no	15:-:51064609-51069586	ENSG00000259204	-	-	-	novel transcript%2C intronic to TNFAIP8L3	1.43497	0
ENSG00000231992	Inf	0.103231	1	no	1:+:95120147-95138554	ENSG00000231992	-	-	-	novel transcript	1.05231	0
ENSG00000272359	Inf	0.103231	1	no	3:-:196747192-196747324	ENSG00000272359	106481200	-	RNU4-89P	RNA%2C U4 small nuclear 89%2C pseudogene [Source:HGNC Symbol%3BAcc:HGNC:47025]	3.3231	0
ENSG00000183779	0.995627	0.103285	1	no	8:+:37695782-37700019	ENSG00000183779	80139	Q9H7S9	ZNF703	zinc finger protein 703 [Source:HGNC Symbol%3BAcc:HGNC:25883]	4.0747	2.02453
ENSG00000119414	0.606388	0.103599	1	no	9:-:125146573-125189939	ENSG00000119414	5537	O00743,A0A024R861,A0A0S2Z482,Q5T1S7	PPP6C	protein phosphatase 6 catalytic subunit [Source:HGNC Symbol%3BAcc:HGNC:9323]	30.8233	20.0577
ENSG00000111961	0.679038	0.103677	1	no	6:+:148272304-148552048	ENSG00000111961	23328	Q6P4R9,O94885,A0A1B0GVF9,A0A1B0GWB9,A0A087WW74,A0A1B0GVI0,L8EAS6	SASH1	SAM and SH3 domain containing 1 [Source:HGNC Symbol%3BAcc:HGNC:19182]	5.78888	3.582
ENSG00000161813	0.605848	0.10368	1	no	12:+:50392383-50480004	ENSG00000161813	113251	Q8WVX5,F8VXL0,E5RJH8,Q6P4E2,A0A087WTL9,F8VNV1,X6RLN4,F8W1I4,Q8TBL5,F8VZ60,E5RHZ8,F8VSA9,F8W1Z5,Q96J85,Q71RC2,F8VY40	LARP4	La ribonucleoprotein 4 [Source:HGNC Symbol%3BAcc:HGNC:24320]	16.9756	11.0506
ENSG00000167617	-1.38461636973373	0.103751	1	no	19:-:54465026-54473296	ENSG00000167617	148170	A0A0G2JPE9,Q6NZY7	CDC42EP5	CDC42 effector protein 5 [Source:HGNC Symbol%3BAcc:HGNC:17408]	1.82326	4.7163
ENSG00000269343	0.748416	0.104129	1	no	19:+:57819721-57846238	ENSG00000269343	100293516	M0QY62,E7ETH6,M0R1N2,A0A494C1I7	ZNF587B	zinc finger protein 587B [Source:HGNC Symbol%3BAcc:HGNC:37142]	6.24222	3.68116
ENSG00000177432	1.21609	0.104228	1	no	4:-:88695913-88697829	ENSG00000177432	266812	Q96NT1	NAP1L5	nucleosome assembly protein 1 like 5 [Source:HGNC Symbol%3BAcc:HGNC:19968]	3.62299	1.545
ENSG00000131015	-0.966499477522912	0.10425	1	no	6:+:149942014-149949235	ENSG00000131015	80328	Q9BZM5	ULBP2	UL16 binding protein 2 [Source:HGNC Symbol%3BAcc:HGNC:14894]	5.6281	10.8956
ENSG00000143369	-0.855997075518268	0.104274	1	no	1:+:150508062-150513789	ENSG00000143369	1893	Q2QKP8,C8CHS3,Q16610	ECM1	extracellular matrix protein 1 [Source:HGNC Symbol%3BAcc:HGNC:3153]	3.62672	6.50335
ENSG00000244716	-0.668215374485832	0.104298	1	no	1:+:108992282-108992836	ENSG00000244716	-	-	-	ribosomal protein L17 (RPL17) pseudogene	77.5868	122.147
ENSG00000234420	0.857583	0.104475	1	no	10:-:42513510-42552822	ENSG00000234420	100129482	-	ZNF37BP	zinc finger protein 37B%2C pseudogene [Source:HGNC Symbol%3BAcc:HGNC:13103]	2.13623	1.16797
ENSG00000158406	-1.30168366911254	0.104543	1	no	6:-:26277609-26285638	ENSG00000158406	8365	P62805	H4C8	H4 clustered histone 8 [Source:HGNC Symbol%3BAcc:HGNC:4788]	1.02166	2.49514
ENSG00000197530	-0.601330682712241	0.10461	1	no	1:+:1615454-1630605	ENSG00000197530	142678	D6R9Q6,H0YAM8,D6RE96,F2Z2L2,D6RHY5,D6RFJ2,J3QLE0,J3QR95,E9PD12,D6RDI1,D6RED3,D6RAZ0,Q96AX9	MIB2	MIB E3 ubiquitin protein ligase 2 [Source:HGNC Symbol%3BAcc:HGNC:30577]	10.8284	16.2751
ENSG00000135956	0.605466	0.104612	1	no	2:-:96248514-96265997	ENSG00000135956	55654	C9J4H2,O75204	TMEM127	transmembrane protein 127 [Source:HGNC Symbol%3BAcc:HGNC:26038]	21.2246	13.8203
ENSG00000256073	-1.19774281644163	0.104677	1	no	21:+:32393130-32393960	ENSG00000256073	84996	Q96HZ7	URB1-AS1	URB1 antisense RNA 1 (head to head) [Source:HGNC Symbol%3BAcc:HGNC:23128]	3.79897	8.63304
ENSG00000133985	1.26362	0.104687	1	no	14:+:70641916-70675366	ENSG00000133985	23508	Q92623	TTC9	tetratricopeptide repeat domain 9 [Source:HGNC Symbol%3BAcc:HGNC:20267]	1.1899	0.49098
ENSG00000119632	-0.866053873294789	0.104754	1	no	14:-:94127779-94130253	ENSG00000119632	83982	A0A0B4J270,Q9H2X8	IFI27L2	interferon alpha inducible protein 27 like 2 [Source:HGNC Symbol%3BAcc:HGNC:19753]	7.21249	13.0237
ENSG00000125885	0.744623	0.104761	1	no	20:+:5950652-5998977	ENSG00000125885	84515	A0A0S2Z5Q9,A0A0S2Z5R6,Q9UJA3,A0A0S2Z618	MCM8	minichromosome maintenance 8 homologous recombination repair factor [Source:HGNC Symbol%3BAcc:HGNC:16147]	5.00776	2.96095
ENSG00000115806	0.594246	0.104833	1	no	2:+:170928464-170967130	ENSG00000115806	26003	F8WBR9,F8WF79,F8WEG2,F8WEH9,Q9H8Y8	GORASP2	golgi reassembly stacking protein 2 [Source:HGNC Symbol%3BAcc:HGNC:17500]	33.7232	22.1302
ENSG00000152661	-0.849199524496158	0.104954	1	no	6:+:121435595-121449727	ENSG00000152661	2697	P17302	GJA1	gap junction protein alpha 1 [Source:HGNC Symbol%3BAcc:HGNC:4274]	3.68232	6.57201
ENSG00000206073	-1.49791250996733	0.105083	1	no	18:-:63637259-63644256	ENSG00000206073	6318	C9JZ65,H0Y5H9,P48594,Q9BYF7,Q86W03,Q86W05	SERPINB4	serpin family B member 4 [Source:HGNC Symbol%3BAcc:HGNC:10570]	0.60864	1.70303
ENSG00000103319	0.622579	0.1051	1	no	16:+:22206278-22288738	ENSG00000103319	29904	L8E8G5,O00418,H3BRH4	EEF2K	eukaryotic elongation factor 2 kinase [Source:HGNC Symbol%3BAcc:HGNC:24615]	13.3747	8.60621
ENSG00000099910	0.870341	0.1052	1	no	22:-:20441519-20495844	ENSG00000099910	84861	C9J2T1,Q53GT1,C9JHG1,C9JLE9,C9JRG9,C9J5F8,C9J191	KLHL22	kelch like family member 22 [Source:HGNC Symbol%3BAcc:HGNC:25888]	4.48153	2.42867
ENSG00000224046	-1.47940704111526	0.105215	1	no	7:-:87151422-87152420	ENSG00000224046	-	-	-	novel transcript%2C antisense to DMTF1	1.39072	3.84174
ENSG00000163513	0.580994	0.105432	1	no	3:+:30606601-30694142	ENSG00000163513	7048	W8DYI2,W8DXL6,P37173,W8DYQ2,A3QNQ0,D2JYI1,A0A0S2Z4H5,W8DY43,W8DXU8,A0A0S2Z539	TGFBR2	transforming growth factor beta receptor 2 [Source:HGNC Symbol%3BAcc:HGNC:11773]	28.5369	18.8996
ENSG00000180370	-0.602842505196926	0.105493	1	no	3:+:196739857-196832647	ENSG00000180370	5062	H9XFB4,H7C1X3,Q13177	PAK2	p21 (RAC1) activated kinase 2 [Source:HGNC Symbol%3BAcc:HGNC:8591]	14.4001	21.6661
ENSG00000266088	-2.24333968288174	0.105757	1	no	17:+:40516892-40527002	ENSG00000266088	-	-	-	novel transcript	0.18961	0.88942
ENSG00000213024	0.597	0.106088	1	no	19:-:49906825-49929763	ENSG00000213024	23636	M0QX10,M0R0B7,P37198,M0QX13,M0QX64,M0QXN5,M0R302,M0R1S1,M0QYY0,M0QZL5	NUP62	nucleoporin 62 [Source:HGNC Symbol%3BAcc:HGNC:8066]	24.4374	16.006
ENSG00000160190	0.75695	0.106358	1	no	21:+:42496008-42581440	ENSG00000160190	54020	A0A0C4DG69,P57057	SLC37A1	solute carrier family 37 member 1 [Source:HGNC Symbol%3BAcc:HGNC:11024]	5.09422	2.98644
ENSG00000141429	0.670606	0.106364	1	no	18:+:35581117-35711834	ENSG00000141429	2589	Q05BM8,Q10472,K7EK46,K7EJV8,A0A024RC48,Q68VJ7	GALNT1	polypeptide N-acetylgalactosaminyltransferase 1 [Source:HGNC Symbol%3BAcc:HGNC:4123]	12.6253	7.85798
ENSG00000273117	-1.26374589354357	0.106369	1	no	7:-:155295918-155297541	ENSG00000273117	105375591	-	INSIG1-DT	INSIG1 divergent transcript [Source:HGNC Symbol%3BAcc:HGNC:55155]	1.51626	3.60697
ENSG00000167608	-0.660422108145604	0.106677	1	no	19:-:54160108-54173250	ENSG00000167608	147798	A0A0G2JMP8,A0A0G2JPL6,A0A087WT65,A0A087WVI4,A0A0G2JNC6,A0A024R4Q7,A0A087WXY6,C9JFU4,A0A0G2JMM6,Q7Z404,A0A0G2JP95	TMC4	transmembrane channel like 4 [Source:HGNC Symbol%3BAcc:HGNC:22998]	14.5372	22.763
ENSG00000049449	0.595569	0.10671	1	no	11:+:32091074-32105722	ENSG00000049449	5954	H0YER5,Q15293,H0YDA4,E9PLM2	RCN1	reticulocalbin 1 [Source:HGNC Symbol%3BAcc:HGNC:9934]	33.066	21.679
ENSG00000100697	0.586942	0.106868	1	no	14:-:95086228-95158010	ENSG00000100697	23405	Q5D0K5,A0A6Q8PFV4,F6SZ09,A0A6Q8PHG6,H0YJZ6,A0A7I2YBM0,Q9UPY3,A0A6Q8PH99	DICER1	dicer 1%2C ribonuclease III [Source:HGNC Symbol%3BAcc:HGNC:17098]	13.3	8.77214
ENSG00000188938	0.667727	0.107083	1	no	9:-:93431441-93453581	ENSG00000188938	158293	E5RJ17,E9PCY8,Q5T040,Q5T036	FAM120AOS	family with sequence similarity 120A opposite strand [Source:HGNC Symbol%3BAcc:HGNC:23389]	6.46077	4.02922
ENSG00000115944	0.653778	0.107118	1	no	2:-:42333546-42425088	ENSG00000115944	9167	Q6FGA0,E5RJZ1,E5RFH8,H0YBD2,O14548	COX7A2L	cytochrome c oxidase subunit 7A2 like [Source:HGNC Symbol%3BAcc:HGNC:2289]	13.2586	8.34896
ENSG00000250536	1.83348	0.10721	1	no	1:-:214605470-214608840	ENSG00000250536	648359	-	ABHD17AP3	ABHD17A pseudogene 3 [Source:HGNC Symbol%3BAcc:HGNC:34041]	1.66593	0.46309
ENSG00000138650	1.08062	0.107299	1	no	4:+:133149294-133208606	ENSG00000138650	57575	X5D999,Q9P2E7,Q14DV7,X5D2R8	PCDH10	protocadherin 10 [Source:HGNC Symbol%3BAcc:HGNC:13404]	0.97976	0.45895
ENSG00000171223	-0.590065917344913	0.107306	1	no	19:+:12791486-12793315	ENSG00000171223	3726	Q6IBG3,Q5U079,P17275	JUNB	JunB proto-oncogene%2C AP-1 transcription factor subunit [Source:HGNC Symbol%3BAcc:HGNC:6205]	57.446	85.67
ENSG00000198492	-0.681727669437961	0.107345	1	no	1:+:28736621-28769775	ENSG00000198492	51441	S4R3J8,S4R3V3,B5BU99,Q9Y5A9	YTHDF2	YTH N6-methyladenosine RNA binding protein 2 [Source:HGNC Symbol%3BAcc:HGNC:31675]	9.68501	15.3908
ENSG00000087095	-0.879534947845389	0.107489	1	no	17:+:28041737-28196381	ENSG00000087095	51701	Q9UBE8,J3QSE9,H0YD75,A0A024QZ12	NLK	nemo like kinase [Source:HGNC Symbol%3BAcc:HGNC:29858]	2.21098	4.02989
ENSG00000120458	0.849677	0.107494	1	no	11:-:124766498-124800706	ENSG00000120458	79684	Q6P1R3,A0A6I8PS01,B4E1M0,E9PPE2	MSANTD2	Myb/SANT DNA binding domain containing 2 [Source:HGNC Symbol%3BAcc:HGNC:26266]	4.83219	2.65649
ENSG00000205726	0.600341	0.10762	1	no	21:+:33642400-33899861	ENSG00000205726	6453	Q14BD4,H0Y523,Q2LAE2,Q7Z453,D6PAW0,Q6J1T2,C9JXS9,H0Y7J7,F8W7U0,A8W608,D6PAV9,Q6J1T1,Q7Z452,A7XZY7,Q6J333,Q6GMY7,H0Y6W3,Q6J334,A0A2X0TVY8,A8CTZ0,C9JQZ7,C9J1A4,D6PAW2,Q86VI9,Q15811,Q0PW96,H7C429,Q6PD56,H7C3F1,H0Y3G5	ITSN1	intersectin 1 [Source:HGNC Symbol%3BAcc:HGNC:6183]	6.20124	4.05228
ENSG00000182749	-0.703418146384071	0.107844	1	no	1:-:25861484-25875708	ENSG00000182749	164091	Q86WK9,A1L182	PAQR7	progestin and adipoQ receptor family member 7 [Source:HGNC Symbol%3BAcc:HGNC:23146]	9.20612	14.8514
ENSG00000077312	-0.637802650955176	0.107932	1	no	19:+:40750637-40765389	ENSG00000077312	6626	M0R2B8,P09012,M0QZG7,M0QXK2,M0R0G9,M0R268,M0R221	SNRPA	small nuclear ribonucleoprotein polypeptide A [Source:HGNC Symbol%3BAcc:HGNC:11151]	23.3718	36.0273
ENSG00000152926	-0.780698507768549	0.108215	1	no	7:-:64971772-65006684	ENSG00000152926	51351	Q03924,A0A087X2A5	ZNF117	zinc finger protein 117 [Source:HGNC Symbol%3BAcc:HGNC:12897]	1.62349	2.76315
ENSG00000052795	0.896632	0.108356	1	no	4:+:158769026-158908050	ENSG00000052795	57600	D6RFH5,H0Y8F3,Q9P278	FNIP2	folliculin interacting protein 2 [Source:HGNC Symbol%3BAcc:HGNC:29280]	1.64445	0.87508
ENSG00000146955	1.42135	0.108408	1	no	7:+:140404058-140427974	ENSG00000146955	401409	A4D1S5	RAB19	RAB19%2C member RAS oncogene family [Source:HGNC Symbol%3BAcc:HGNC:19982]	1.44664	0.5351
ENSG00000204070	0.67874	0.10855	1	no	20:+:45361937-45376798	ENSG00000204070	90196	Q8N2H4,F8WB21,E7ETM6,Q5QPU8	SYS1	SYS1 golgi trafficking protein [Source:HGNC Symbol%3BAcc:HGNC:16162]	9.71286	6.01129
ENSG00000089685	-0.59005121848251	0.108639	1	no	17:+:78214186-78225636	ENSG00000089685	332	A0A7L8XZM3,A3E0Z4,A3E0Z7,A3E0Z6,H3BLT4,A0A0B4J1S3,K7ELG2,A3E0Z5,E7CU85,K7EP76,O15392,A3E0Z8,K7EMW2	BIRC5	baculoviral IAP repeat containing 5 [Source:HGNC Symbol%3BAcc:HGNC:593]	26.5961	39.6627
ENSG00000104549	-0.617545581438885	0.108732	1	no	8:+:124998497-125022283	ENSG00000104549	6713	H0YBN7,E5RJH9,Q14534,E7EVQ6	SQLE	squalene epoxidase [Source:HGNC Symbol%3BAcc:HGNC:11279]	15.9424	24.2323
ENSG00000165609	0.593602	0.108752	1	no	10:-:12165330-12196144	ENSG00000165609	11164	H0YEY4,Q9UKK9,A6NFX8,A6NJU6,C9JYY9,A6NCQ0	NUDT5	nudix hydrolase 5 [Source:HGNC Symbol%3BAcc:HGNC:8052]	29.1019	19.106
ENSG00000126003	0.643777	0.108827	1	no	20:-:32192504-32207743	ENSG00000126003	5326	Q9UPG8	PLAGL2	PLAG1 like zinc finger 2 [Source:HGNC Symbol%3BAcc:HGNC:9047]	14.0209	8.89042
ENSG00000175283	0.775782	0.109002	1	no	9:-:128945530-128947603	ENSG00000175283	22845	A0A0S2Z5Y1,A0A0S2Z597,Q9UPQ8	DOLK	dolichol kinase [Source:HGNC Symbol%3BAcc:HGNC:23406]	14.6431	8.47307
ENSG00000215271	-0.912352248706908	0.109118	1	no	14:-:23272422-23299447	ENSG00000215271	57594	A0A669KB72,U3KPW8,Q8IX15	HOMEZ	homeobox and leucine zipper encoding [Source:HGNC Symbol%3BAcc:HGNC:20164]	1.61573	3.01271
ENSG00000286699	-1.90991594915654	0.109259	1	no	3:+:101686827-101700926	ENSG00000286699	-	-	-	novel transcript	0.25937	0.96563
ENSG00000167114	0.64899	0.109341	1	no	9:+:128340527-128361470	ENSG00000167114	10999	A0A024R8D2,Q6P1M0	SLC27A4	solute carrier family 27 member 4 [Source:HGNC Symbol%3BAcc:HGNC:10998]	23.132	14.6147
ENSG00000119912	0.621208	0.109387	1	no	10:-:92451684-92574096	ENSG00000119912	3416	A0A7I2V2S1,A0A7I2V634,A0A7I2V2P6,R4GN65,A0A7I2V612,A0A7I2V3K9,A0A7I2V610,A0A7I2V373,A0A7I2YQV5,A0A7I2V3E3,A0A7I2V4Q3,B3KSB8,P14735,A0A7I2V4A4,A0A7I2YQS6,A0A3B3ISG5	IDE	insulin degrading enzyme [Source:HGNC Symbol%3BAcc:HGNC:5381]	5.92666	3.81724
ENSG00000255262	-1.35352260063216	0.109522	1	no	11:-:130032866-130033220	ENSG00000255262	253665	-	ELOBP2	elongin B pseudogene 2 [Source:HGNC Symbol%3BAcc:HGNC:39720]	4.97996	12.6072
ENSG00000163539	0.619367	0.109831	1	no	3:-:33496245-33718356	ENSG00000163539	23122	A0A024R2J1,B3KR06,H7C4I5,E7EW49,C9J668,D6RBU8,A0A024R2L7,J3KR49,H7C4M5,E7ENG2,E7ERI8,A0A0U1RQI6,H7C5M8,E3W994,O75122,H7C4X8,A0A024R2S6	CLASP2	cytoplasmic linker associated protein 2 [Source:HGNC Symbol%3BAcc:HGNC:17078]	6.62763	4.27417
ENSG00000054690	0.664979	0.110036	1	no	14:+:67533290-67589612	ENSG00000054690	57475	H0YKY5,H0YMQ6,H0YLU5,Q9ULM0	PLEKHH1	pleckstrin homology%2C MyTH4 and FERM domain containing H1 [Source:HGNC Symbol%3BAcc:HGNC:17733]	5.89521	3.68352
ENSG00000130517	-0.649869543293586	0.110082	1	no	19:+:18340598-18369950	ENSG00000130517	54858	S4R2Y9,Q05C87,M0QX66,Q9NXJ5,U3KQ24,M0R0B6,U3KQG9,M0R3H3	PGPEP1	pyroglutamyl-peptidase I [Source:HGNC Symbol%3BAcc:HGNC:13568]	6.19701	9.63283
ENSG00000023572	0.857461	0.110382	1	no	1:-:193090866-193106114	ENSG00000023572	51022	A0JLT0,Q9NS18	GLRX2	glutaredoxin 2 [Source:HGNC Symbol%3BAcc:HGNC:16065]	3.31453	1.81235
ENSG00000145386	-0.584709196584308	0.110396	1	no	4:-:121816444-121823883	ENSG00000145386	890	P20248	CCNA2	cyclin A2 [Source:HGNC Symbol%3BAcc:HGNC:1578]	38.4623	57.1468
ENSG00000125952	0.671699	0.110536	1	no	14:-:65006174-65102695	ENSG00000125952	4149	Q6V3B1,G3V563,A0A024R682,G3V302,A0A494C130,G3V2R5,G3V570,P61244,Q8TAX8,G3V5L1,Q8IYC6,G3V2N4	MAX	MYC associated factor X [Source:HGNC Symbol%3BAcc:HGNC:6913]	9.55609	5.9432
ENSG00000113441	-0.632783000743738	0.110766	1	no	5:+:96935394-97037513	ENSG00000113441	4012	Q9UIQ6	LNPEP	leucyl and cystinyl aminopeptidase [Source:HGNC Symbol%3BAcc:HGNC:6656]	3.67881	5.65113
ENSG00000125945	-0.772660609656472	0.110959	1	no	1:-:23359448-23369836	ENSG00000125945	80818	Q9C0F3	ZNF436	zinc finger protein 436 [Source:HGNC Symbol%3BAcc:HGNC:20814]	3.68068	6.22965
ENSG00000184916	-0.556991260683633	0.111108	1	no	14:-:105140982-105168824	ENSG00000184916	3714	A0A0B6XK26,Q9Y219	JAG2	jagged canonical Notch ligand 2 [Source:HGNC Symbol%3BAcc:HGNC:6189]	28.6079	41.6964
ENSG00000100077	0.693769	0.111135	1	no	22:+:25564675-25729294	ENSG00000100077	157	Q8N433,H7C099,P35626	GRK3	G protein-coupled receptor kinase 3 [Source:HGNC Symbol%3BAcc:HGNC:290]	5.24991	3.2155
ENSG00000131650	-1.01683115307306	0.111306	1	no	16:+:2964216-2968383	ENSG00000131650	79412	Q8NCW0	KREMEN2	kringle containing transmembrane protein 2 [Source:HGNC Symbol%3BAcc:HGNC:18797]	2.4533	4.91801
ENSG00000161011	0.551258	0.111422	1	no	5:+:179806398-179838078	ENSG00000161011	8878	E9PFW8,C9J6J8,Q13501,E3W990,C9JRJ8,E7EMC7,D6RBF1	SQSTM1	sequestosome 1 [Source:HGNC Symbol%3BAcc:HGNC:11280]	41.5116	28.065
ENSG00000213316	-1.39534277632679	0.111714	1	no	5:+:179793980-179796647	ENSG00000213316	4056	A0A286YF10,Q16873,B5MCC3,D6RJA1	LTC4S	leukotriene C4 synthase [Source:HGNC Symbol%3BAcc:HGNC:6719]	1.27125	3.31294
ENSG00000124766	0.698457	0.111849	1	no	6:+:21593751-21598619	ENSG00000124766	6659	Q06945	SOX4	SRY-box transcription factor 4 [Source:HGNC Symbol%3BAcc:HGNC:11200]	9.76454	5.96124
ENSG00000106992	1.35543	0.111895	1	no	9:-:127866486-127877675	ENSG00000106992	203	F8VRY5,H0YID2,Q6FGX9,Q5T9B7,P00568	AK1	adenylate kinase 1 [Source:HGNC Symbol%3BAcc:HGNC:361]	1.70448	0.65995
ENSG00000132376	0.641519	0.111942	1	no	17:-:1494577-1516742	ENSG00000132376	51763	K7EMS8,J3KN07,I3L4A5,K7EPG6,I3NI31,C9JQW8,C9JZB0,I3L1R1,K7ENF7,I3L2L1,Q9BT40,I3L0Y0	INPP5K	inositol polyphosphate-5-phosphatase K [Source:HGNC Symbol%3BAcc:HGNC:33882]	14.8052	9.40243
ENSG00000225190	0.674791	0.111975	1	no	17:-:45435900-45490749	ENSG00000225190	9842	K7EPF2,K7EMP2,Q9Y4G2,J3KS30,J3KRL8,J3KRU0,K7EQ68,K7EII8	PLEKHM1	pleckstrin homology and RUN domain containing M1 [Source:HGNC Symbol%3BAcc:HGNC:29017]	6.16822	3.82798
ENSG00000106077	0.619482	0.111997	1	no	7:-:73736094-73738852	ENSG00000106077	83451	H7C396,H7BZ58,C9J7Q4,D3DXF2,H0YC52,Q8NFV4	ABHD11	abhydrolase domain containing 11 [Source:HGNC Symbol%3BAcc:HGNC:16407]	42.3702	27.3224
ENSG00000118689	0.57797	0.112119	1	no	6:+:108559835-108684774	ENSG00000118689	2309	O43524	FOXO3	forkhead box O3 [Source:HGNC Symbol%3BAcc:HGNC:3821]	22.0451	14.6308
ENSG00000279069	-1.55884150860967	0.112174	1	no	17:+:58006674-58008187	ENSG00000279069	-	-	-	novel transcript	0.62555	1.82584
ENSG00000008311	-0.879472798878576	0.112307	1	no	7:-:122064583-122144308	ENSG00000008311	10157	A0A7P0TA09,A0A7P0TAY5,A0A7P0TBD2,A4D0W4,A0A7P0T9N4,A0A7P0Z402,A0A7P0T8W7,F8WE53,A0A7P0TB07,A0A7P0Z4M3,A0A7P0T834,Q9UDR5,F8WAH1,A0A7P0TA62,A0A7P0Z428	AASS	aminoadipate-semialdehyde synthase [Source:HGNC Symbol%3BAcc:HGNC:17366]	0.92817	1.69167
ENSG00000113522	-0.946781242908407	0.112335	1	no	5:+:132556019-132646349	ENSG00000113522	10111	E7EN38,Q92878,A0A494BZX5,H7C0V2,A0A494C0Y7,E9PM98,A5D6Y3,C9JNH8,A0A494C1B7,E7ESD9,A0A494BZW0,A0A494BZX8,A0A494C122,Q32P42,H7C0P8	RAD50	RAD50 double strand break repair protein [Source:HGNC Symbol%3BAcc:HGNC:9816]	0.71117	1.35808
ENSG00000171159	-0.724447333799709	0.112409	1	no	9:+:128160265-128163924	ENSG00000171159	79095	Q9BUW7	C9orf16	chromosome 9 open reading frame 16 [Source:HGNC Symbol%3BAcc:HGNC:17823]	14.4001	23.5715
ENSG00000117500	0.598181	0.112591	1	no	1:-:93149742-93180516	ENSG00000117500	50999	Q49AG2,B1AKT3,M0R072,Q9Y3A6	TMED5	transmembrane p24 trafficking protein 5 [Source:HGNC Symbol%3BAcc:HGNC:24251]	13.4078	8.77465
ENSG00000149311	0.577497	0.112759	1	no	11:+:108223044-108369102	ENSG00000149311	472	A0A024R3C7,M0QXY8,Q6P7P1,Q96QM9,E2I6F3,H0YDU7,E9PRG7,A0A6Q8PH76,A0A087X0E9,A8WFP7,E9PIN0,Q8TDS0,Q8TDS1,Q8TDS2,H0YEC6,Q13315	ATM	ATM serine/threonine kinase [Source:HGNC Symbol%3BAcc:HGNC:795]	4.27328	2.837
ENSG00000052802	-0.621540413980209	0.112854	1	no	4:+:165327667-165343164	ENSG00000052802	6307	D6REA2,Q15800,D6RDP9,D6R952	MSMO1	methylsterol monooxygenase 1 [Source:HGNC Symbol%3BAcc:HGNC:10545]	21.0758	32.1239
ENSG00000105722	-0.593449432000779	0.11292	1	no	19:-:42247569-42255128	ENSG00000105722	2077	M0QX79,M0QXN0,A0A024R0L4,P50548	ERF	ETS2 repressor factor [Source:HGNC Symbol%3BAcc:HGNC:3444]	26.4801	39.5828
ENSG00000245112	-1.5095137962461	0.112932	1	no	4:-:143513472-143514635	ENSG00000245112	100128055	-	SMARCA5-AS1	SMARCA5 antisense RNA 1 [Source:HGNC Symbol%3BAcc:HGNC:39982]	1.13583	3.20379
ENSG00000157379	-0.732924135525634	0.11299	1	no	14:-:24290598-24299780	ENSG00000157379	115817	H0YNC2,L0R4X0,Q96LJ7	DHRS1	dehydrogenase/reductase 1 [Source:HGNC Symbol%3BAcc:HGNC:16445]	4.49078	7.39427
ENSG00000244187	-0.849693199630456	0.11317	1	no	9:+:136791344-136793317	ENSG00000244187	85014	Q96I45	TMEM141	transmembrane protein 141 [Source:HGNC Symbol%3BAcc:HGNC:28211]	7.5483	13.4764
ENSG00000197798	0.900016	0.113212	1	no	11:+:126211724-126262984	ENSG00000197798	79607	E9PMW3,G3V179,E9PIM5,J3KP39,E9PMJ2,Q9BPY3	FAM118B	family with sequence similarity 118 member B [Source:HGNC Symbol%3BAcc:HGNC:26110]	4.80598	2.55148
ENSG00000173269	-0.95014330653769	0.113542	1	no	10:-:86935540-86969481	ENSG00000173269	79812	V9GY37,R4GMY6,L8E8T6,V9GYS9,Q9H8L6,V9GY43	MMRN2	multimerin 2 [Source:HGNC Symbol%3BAcc:HGNC:19888]	1.44005	2.75639
ENSG00000155792	-1.30904292993257	0.113587	1	no	8:+:119873717-120050918	ENSG00000155792	64798	Q8TB45	DEPTOR	DEP domain containing MTOR interacting protein [Source:HGNC Symbol%3BAcc:HGNC:22953]	0.74507	1.82895
ENSG00000111817	0.568112	0.113643	1	no	6:+:116254173-116444861	ENSG00000111817	29940	A0A2R8YE23,X6REM1,A0A2U3TZJ0,A0A2R8Y4N7,A0A2R8Y6Y4,Q9UL01	DSE	dermatan sulfate epimerase [Source:HGNC Symbol%3BAcc:HGNC:21144]	10.0527	6.71749
ENSG00000259756	1.3051	0.113791	1	no	15:-:62682916-62690448	ENSG00000259756	-	-	-	novel transcript%2C antisense to TLN2	8.53523	3.42203
ENSG00000224437	-2.39534277632679	0.113818	1	no	9:-:70916997-70917501	ENSG00000224437	100422342	-	PIGUP1	phosphatidylinositol glycan anchor biosynthesis class U pseudogene 1 [Source:HGNC Symbol%3BAcc:HGNC:45158]	0.37508	1.95496
ENSG00000158825	-2.39534277632679	0.113818	1	no	1:+:20589086-20618903	ENSG00000158825	978	Q71UE9,P32320	CDA	cytidine deaminase [Source:HGNC Symbol%3BAcc:HGNC:1712]	0.231	1.20397
ENSG00000171055	-0.710092218704735	0.113855	1	no	2:-:36531805-36646087	ENSG00000171055	9637	G3V0F5,Q7Z5U3,F8WB37,F8W6C0,Q3ZCX5,H7C0L4,Q7Z674,H7C434,Q0D2I6,H7C0W1,Q9UHY8,Q6P2J5	FEZ2	fasciculation and elongation protein zeta 2 [Source:HGNC Symbol%3BAcc:HGNC:3660]	2.90334	4.70542
ENSG00000141696	0.623658	0.114391	1	no	17:-:41801947-41812604	ENSG00000141696	10609	H0YED7,Q92791,K7EJ03,K7ERA3	P3H4	prolyl 3-hydroxylase family member 4 (inactive) [Source:HGNC Symbol%3BAcc:HGNC:16946]	23.8464	15.3329
ENSG00000127314	0.584977	0.11441	1	no	12:+:68610855-68671901	ENSG00000127314	5908	F8WBC0,F5H0S2,F5H4H0,F5GYB5,P61224,F5H823,F5H077,F5H0B7,F5GX62,F5GYH7,F5GWU8,F5H7Y6,F5H500,A0A024RB87,F5H004,E7ESV4,B7ZB78,F5GZG1,F5H6R7,F5H491	RAP1B	RAP1B%2C member of RAS oncogene family [Source:HGNC Symbol%3BAcc:HGNC:9857]	8.41926	5.56058
ENSG00000197172	0.583505	0.114506	1	no	X:-:152766136-152769747	ENSG00000197172	4105	E7ETG4,Q6FGT7,E7EUF2,Q6FHI5,P43360	MAGEA6	MAGE family member A6 [Source:HGNC Symbol%3BAcc:HGNC:6804]	78.0169	51.5796
ENSG00000225234	1.24069	0.114571	1	no	2:-:3481242-3482409	ENSG00000225234	100861515	-	TRAPPC12-AS1	TRAPPC12 antisense RNA 1 [Source:HGNC Symbol%3BAcc:HGNC:41046]	6.39733	2.68197
ENSG00000074416	0.770226	0.114613	1	no	3:-:127689062-128052190	ENSG00000074416	11343	H7C5K5,H7C599,Q99685,B2ZGL7,A0A0C4DFN3,A0A3B3ITT3,C9J8Q3,E7EWX8,H7C4E0,C9JAM4	MGLL	monoglyceride lipase [Source:HGNC Symbol%3BAcc:HGNC:17038]	2.46715	1.4331
ENSG00000010256	-0.54885787759614	0.114663	1	no	3:-:48599002-48610976	ENSG00000010256	7384	F8WER5,P31930,F8WEF1	UQCRC1	ubiquinol-cytochrome c reductase core protein 1 [Source:HGNC Symbol%3BAcc:HGNC:12585]	61.6412	89.3378
ENSG00000120451	0.563422	0.114685	1	no	11:-:130866250-130916479	ENSG00000120451	399979	Q92543,E9PJV7,E9PLV3,E7ERC7	SNX19	sorting nexin 19 [Source:HGNC Symbol%3BAcc:HGNC:21532]	11.8267	7.92861
ENSG00000226383	-1.2610416846152	0.114746	1	no	2:-:156011530-156254950	ENSG00000226383	101929378	-	LINC01876	long intergenic non-protein coding RNA 1876 [Source:HGNC Symbol%3BAcc:HGNC:52695]	0.83689	1.98711
ENSG00000197375	0.73522	0.114764	1	no	5:+:132369710-132395613	ENSG00000197375	6584	H7BZF0,F8WCC9,O76082,H7C1R8,H7BZC0	SLC22A5	solute carrier family 22 member 5 [Source:HGNC Symbol%3BAcc:HGNC:10969]	2.77577	1.65197
ENSG00000197191	-1.17295035499034	0.114989	1	no	9:+:137224635-137226315	ENSG00000197191	375791	B8A4K4,A8MQ03	CYSRT1	cysteine rich tail 1 [Source:HGNC Symbol%3BAcc:HGNC:30529]	2.37802	5.3119
ENSG00000215788	-1.00186142041439	0.115049	1	no	1:-:6460786-6466175	ENSG00000215788	8718	A0A0C4DGF3,A5LIN1,A0A3B3ISD9,K7EJY9,Q93038	TNFRSF25	TNF receptor superfamily member 25 [Source:HGNC Symbol%3BAcc:HGNC:11910]	1.37741	2.73273
ENSG00000100246	-0.887669162514713	0.115136	1	no	22:-:38778508-38794198	ENSG00000100246	10126	B0QXZ5,O96015	DNAL4	dynein axonemal light chain 4 [Source:HGNC Symbol%3BAcc:HGNC:2955]	3.87148	7.09632
ENSG00000127445	-0.621403586521492	0.11533	1	no	19:+:9835257-9849689	ENSG00000127445	5300	Q8NFL2,Q13526,Q49AR7,K7EN45,K7EMU7,K7EP26	PIN1	peptidylprolyl cis/trans isomerase%2C NIMA-interacting 1 [Source:HGNC Symbol%3BAcc:HGNC:8988]	12.5395	19.1109
ENSG00000165233	-0.680919750811669	0.115333	1	no	9:+:93096217-93113283	ENSG00000165233	84270	Q96LW7	CARD19	caspase recruitment domain family member 19 [Source:HGNC Symbol%3BAcc:HGNC:28148]	10.407	16.529
ENSG00000133657	0.539286	0.1154	1	no	3:-:194402672-194498364	ENSG00000133657	79572	H7C1U7,C9JAP7,Q9H7F0,A0A2R8Y635,A0A2R8YDN7	ATP13A3	ATPase 13A3 [Source:HGNC Symbol%3BAcc:HGNC:24113]	29.2685	19.9527
ENSG00000171492	0.657244	0.11542	1	no	1:+:89821014-89936611	ENSG00000171492	55144	Q96GG5,Q5VWA0,E9PJS7,E9PJ89,E9PMF9,E9PL08,Q7L1W4	LRRC8D	leucine rich repeat containing 8 VRAC subunit D [Source:HGNC Symbol%3BAcc:HGNC:16992]	12.8698	8.08469
ENSG00000164144	-0.720207420064203	0.115423	1	no	4:+:152779937-152918463	ENSG00000164144	27236	B4E273,P53367	ARFIP1	ADP ribosylation factor interacting protein 1 [Source:HGNC Symbol%3BAcc:HGNC:21496]	5.5167	9.00378
ENSG00000196220	0.662031	0.115431	1	no	3:-:8980591-9363053	ENSG00000196220	9901	O43295,A0A2X0U4U8,A0A087WZH4,Q8IXS7	SRGAP3	SLIT-ROBO Rho GTPase activating protein 3 [Source:HGNC Symbol%3BAcc:HGNC:19744]	3.16628	1.98244
ENSG00000084090	0.562959	0.115541	1	no	2:-:96184859-96208827	ENSG00000084090	56910	L8E753,C9JTD3,Q9NQZ5	STARD7	StAR related lipid transfer domain containing 7 [Source:HGNC Symbol%3BAcc:HGNC:18063]	45.5383	30.5387
ENSG00000088179	0.688918	0.115542	1	no	2:+:119759922-119984899	ENSG00000088179	5775	F5H020,J3QT41,P29074,J3KQD3,Q53Q76,J3QT89,J3KQP5,Q580X3,Q53QV5,J3QT59,Q4ZG31	PTPN4	protein tyrosine phosphatase non-receptor type 4 [Source:HGNC Symbol%3BAcc:HGNC:9656]	3.63823	2.23587
ENSG00000178977	-1.76147067512468	0.115668	1	no	17:-:8220642-8224043	ENSG00000178977	284029	-	LINC00324	long intergenic non-protein coding RNA 324 [Source:HGNC Symbol%3BAcc:HGNC:26628]	0.27293	0.91676
ENSG00000276850	0.669527	0.115761	1	no	10:-:47908064-47991877	ENSG00000276850	-	-	-	novel transcript	22.4196	13.9644
ENSG00000160336	-1.26605975938182	0.1158	1	no	19:+:53431984-53461862	ENSG00000160336	388561	A0A494C1D2,Q86XN6,Q6IQ01,A0A087WYY7,A0A087WXU7	ZNF761	zinc finger protein 761 [Source:HGNC Symbol%3BAcc:HGNC:23179]	0.39279	0.9359
ENSG00000064545	-0.629457393179755	0.11584	1	no	19:-:19119169-19138513	ENSG00000064545	54929	K7EJK6,Q9NX61,K7EKY7,V9GYP8,K7EQ34,U3KQT6,K7EQE7,K7EPA3	TMEM161A	transmembrane protein 161A [Source:HGNC Symbol%3BAcc:HGNC:26020]	15.8376	24.2726
ENSG00000136048	0.735902	0.116079	1	no	12:+:101877580-102012130	ENSG00000136048	55332	A0A0B4J256,H0YHV0,H0YHJ0,Q8N682	DRAM1	DNA damage regulated autophagy modulator 1 [Source:HGNC Symbol%3BAcc:HGNC:25645]	8.84585	5.26202
ENSG00000183305	-1.33214894983959	0.116105	1	no	X:+:152714586-152718607	ENSG00000183305	266740	E7EP80,Q6P448,E7EQY6,B9A060,E7ER35,E7ENJ0,E9PC03,Q96E03,P43356	MAGEA2B	MAGE family member A2B [Source:HGNC Symbol%3BAcc:HGNC:19340]	0.72993	1.8207
ENSG00000163931	-0.536569041984995	0.116165	1	no	3:-:53224712-53256052	ENSG00000163931	7086	F8WAX4,A0A0S2Z4T2,P29401,A0A0B4J1R6,V9HWD9,F8W888,A0A0S2Z5C0,Q16832,E9PFF2	TKT	transketolase [Source:HGNC Symbol%3BAcc:HGNC:11834]	78.3222	112.551
ENSG00000124787	0.816286	0.116179	1	no	6:-:4994717-5004063	ENSG00000124787	10799	L8E9F2,F8WC38,A0A087X1N3,X6RLL4,O75818	RPP40	ribonuclease P/MRP subunit p40 [Source:HGNC Symbol%3BAcc:HGNC:20992]	11.6569	6.5584
ENSG00000174791	-0.664179468227114	0.116334	1	no	11:-:66330241-66336840	ENSG00000174791	9610	A0A0S2Z4U0,H0YCG8,Q13671,A0A0S2Z4T5,A0A0S2Z4T3,E9PMB8,E9PNR2	RIN1	Ras and Rab interactor 1 [Source:HGNC Symbol%3BAcc:HGNC:18749]	6.79884	10.6737
ENSG00000235204	2.17451	0.116337	1	no	9:-:124259250-124261156	ENSG00000235204	-	-	-	novel transcript	3.89493	0.85477
ENSG00000272144	2.17451	0.116337	1	no	5:+:43061395-43062441	ENSG00000272144	-	-	-	novel transcript	1.14579	0.25145
ENSG00000059122	-0.621670980525471	0.116347	1	no	16:+:2911931-2951208	ENSG00000059122	84256	I3L231,I3L0R3,J3KNW1,I3L4V9,I3L1A7,I3L188,I3L287,Q4VC44	FLYWCH1	FLYWCH-type zinc finger 1 [Source:HGNC Symbol%3BAcc:HGNC:25404]	6.66236	10.1557
ENSG00000118985	0.629897	0.116362	1	no	5:-:95885098-95961851	ENSG00000118985	22936	D6RC27,H0Y8G1,A0A0U1RR08,O00472	ELL2	elongation factor for RNA polymerase II 2 [Source:HGNC Symbol%3BAcc:HGNC:17064]	11.1657	7.14839
ENSG00000144560	0.688508	0.116376	1	no	3:-:11556069-11771350	ENSG00000144560	9686	A0A0A6YYI5,E7ERW0,E7EUJ2,A0A075B6E4,A0A1W2PQQ9,F8WBN7,A0A096LP98,E7EWF5,E7EQU6,Q0H0I4,C9JX59,C9JBN2,Q0H0I7,Q14135,F8W708,G5E9M9,G5E9M7	VGLL4	vestigial like family member 4 [Source:HGNC Symbol%3BAcc:HGNC:28966]	6.62137	4.07031
ENSG00000140465	0.953552	0.116456	1	no	15:-:74719542-74725536	ENSG00000140465	1543	A0N0X8,A4F3V8,A4F4K4,E7EMT5,Q0VHD5,A4F4K3,P04798,Q5J9B1	CYP1A1	cytochrome P450 family 1 subfamily A member 1 [Source:HGNC Symbol%3BAcc:HGNC:2595]	4.05772	2.07575
ENSG00000146826	0.773289	0.116473	1	no	7:-:100154420-100158723	ENSG00000146826	55262	H7C1F8,E9PFF9,C9JMZ9,F8WFE0,Q8WVR3,B3KNS5	TRAPPC14	trafficking protein particle complex 14 [Source:HGNC Symbol%3BAcc:HGNC:25604]	8.63007	5.00233
ENSG00000260409	1.1618	0.116475	1	no	15:-:20729747-20756183	ENSG00000260409	-	-	-	novel transcript	4.45361	1.97205
ENSG00000238083	0.818526	0.116554	1	no	17:+:46511511-46555650	ENSG00000238083	474170	A0A0J9YVP4,A0A0G2JS48,A0A0G2JP19,A0A0G2JNP1,A6NM11,A0A0J9YVT7,B7ZMC4,A0A0J9YWT4,A0A0G2JRA3	LRRC37A2	leucine rich repeat containing 37 member A2 [Source:HGNC Symbol%3BAcc:HGNC:32404]	3.36441	1.88995
ENSG00000130304	-0.780055738748833	0.116674	1	no	19:+:17468769-17506168	ENSG00000130304	376497	Q6PCB7,Q96DY3,M0QXY2,M0QZC9,B7Z225	SLC27A1	solute carrier family 27 member 1 [Source:HGNC Symbol%3BAcc:HGNC:10995]	1.92403	3.2732
ENSG00000255135	-1.10846162853862	0.116773	1	no	11:-:76435559-76444687	ENSG00000255135	-	-	-	novel transcript	3.64722	7.79084
ENSG00000148411	0.622859	0.116835	1	no	9:-:136006537-136095289	ENSG00000148411	138151	Q96BF6	NACC2	NACC family member 2 [Source:HGNC Symbol%3BAcc:HGNC:23846]	11.7248	7.54305
ENSG00000198890	0.616375	0.11694	1	no	1:+:107056674-107067636	ENSG00000198890	55170	A0A3B3ITK4,Q96LA8	PRMT6	protein arginine methyltransferase 6 [Source:HGNC Symbol%3BAcc:HGNC:18241]	20.862	13.4819
ENSG00000196358	-1.1558768416314	0.11714	1	no	9:+:132161676-132244526	ENSG00000196358	84628	Q96CW9	NTNG2	netrin G2 [Source:HGNC Symbol%3BAcc:HGNC:14288]	0.41678	0.92004
ENSG00000108433	0.63846	0.117142	1	no	17:+:46923075-46975524	ENSG00000108433	9570	A0A1W2PRL0,A0A1W2PR02,A0A1W2PP28,A0A1W2PRC2,A0A1W2PPW8,A0A1W2PR23,A0A1W2PRV0,A0A1W2PRH7,A0A1W2PQ77,A0A1W2PPG5,A0A1W2PQM3,I3NI02,I3L4Z6,I3L1K7,A0A1W2PRE6,A0A1W2PQQ4,A0A1W2PPP5,A0A1W2PQ06,A0A1X7SBU8,A0A1W2PRD0,A0A1W2PQS3,A0A1W2PNV3,I3L0K1,A0A1W2PPJ0,A0A1W2PQP2,A0A1W2PS81,A0A1W2PPE0,A0A1W2PRP7,A0A1W2PPG1,A0A1W2PQ38,A0A1W2PQ12,O14653,A0A1W2PQE0,A0A1W2PS12	GOSR2	golgi SNAP receptor complex member 2 [Source:HGNC Symbol%3BAcc:HGNC:4431]	5.01032	3.18868
ENSG00000168374	0.561179	0.117502	1	no	3:-:57571363-57598220	ENSG00000168374	378	C9J6P1,F8WDB3,C9JPM4,P18085,U3KQF2,C9JAK5	ARF4	ADP ribosylation factor 4 [Source:HGNC Symbol%3BAcc:HGNC:655]	75.5476	50.726
ENSG00000163249	0.62789	0.117715	1	no	2:+:207711540-207761839	ENSG00000163249	151195	C9IYB8,H7C0P7,A0A494C0K2,H7BZD2,Q8N7R7	CCNYL1	cyclin Y like 1 [Source:HGNC Symbol%3BAcc:HGNC:26868]	16.7941	10.7668
ENSG00000130669	-0.581810132795934	0.117894	1	no	19:+:39125770-39182816	ENSG00000130669	10298	M0R2X4,A0A024R0J1,O96013,M0R0L9,B4DUG0,M0R3G6,A0A024R0L8,M0R1R1	PAK4	p21 (RAC1) activated kinase 4 [Source:HGNC Symbol%3BAcc:HGNC:16059]	12.8762	19.0929
ENSG00000115641	-0.620124813418323	0.117896	1	no	2:-:105357712-105438513	ENSG00000115641	2274	F8WDA8,I0CE67,Q53QP3,U3KQT4,Q6I9R8,C9J3S8,Q53T40,Q14192	FHL2	four and a half LIM domains 2 [Source:HGNC Symbol%3BAcc:HGNC:3703]	8.37595	12.7542
ENSG00000088340	-0.616341050318422	0.117952	1	no	20:-:35558737-35607562	ENSG00000088340	80307	Q2NNQ8,A9Z1Z3	FER1L4	fer-1 like family member 4 (pseudogene) [Source:HGNC Symbol%3BAcc:HGNC:15801]	5.66076	8.59714
ENSG00000118263	-0.703737715560456	0.118	1	no	2:-:207074137-207167267	ENSG00000118263	8609	Q53TP3,E7EUU0,E7EQY2,A0A024R3X8,E9PHC9,C9JX20,L8E9A5,O75840,Q4ZG79	KLF7	Kruppel like factor 7 [Source:HGNC Symbol%3BAcc:HGNC:6350]	2.77451	4.47686
ENSG00000110711	-0.620036409336337	0.118073	1	no	11:+:67468174-67491154	ENSG00000110711	9049	A3RDR6,A7YDK7,A3RDS1,A3RDR7,C0JXB9,A7YDK4,B7SBB1,D0EKE7,A7YDK6,D0EKE4,C8CK05,C0JXB8,D2CVN5,D0EKE5,A3RDR9,A3RDS0,G9I2H4,A7KS94,E9PMH2,D0EKE6,V9GYQ3,E5L4L0,C8CK04,A7KS92,A3RDR8,A7YDK1,A8BQF1,O00170,Q9NWT8,D5LTB3,A7KS93,A5JGZ4,A7YDK2,C8CHN4,A7YDK9	AIP	aryl hydrocarbon receptor interacting protein [Source:HGNC Symbol%3BAcc:HGNC:358]	18.7007	28.474
ENSG00000106034	-0.813178908958304	0.118103	1	no	7:+:120988697-121297442	ENSG00000106034	79974	Q5MJQ4,G5E9U2,A4D0V7,E7ENG7,H0YB19,E9PCC8	CPED1	cadherin like and PC-esterase domain containing 1 [Source:HGNC Symbol%3BAcc:HGNC:26159]	1.69291	2.9469
ENSG00000137747	0.812328	0.11811	1	no	11:-:117900641-117929459	ENSG00000137747	84000	E9PR79,Q9BYE2	TMPRSS13	transmembrane serine protease 13 [Source:HGNC Symbol%3BAcc:HGNC:29808]	4.2806	2.41497
ENSG00000140632	0.576112	0.118363	1	no	16:-:4803203-4847288	ENSG00000140632	84656	K7EPU6,K7EQB2,K7EK70,K7EMM8,K7ELL0,Q49A26	GLYR1	glyoxylate reductase 1 homolog [Source:HGNC Symbol%3BAcc:HGNC:24434]	27.3026	18.1434
ENSG00000120327	1.32144	0.118829	1	no	5:+:141223343-141227759	ENSG00000120327	56122	Q9Y5E9	PCDHB14	protocadherin beta 14 [Source:HGNC Symbol%3BAcc:HGNC:8685]	1.01491	0.40232
ENSG00000198363	-0.551030561419746	0.119118	1	no	8:-:61500556-61714640	ENSG00000198363	444	A0A087WUJ2,E5RHK2,E5RHJ2,E5RJL3,B3GQE5,A0A087WW05,E5RG56,Q6PJH4,B8Y0L3,B7ZM96,G3XAN5,A0A087WW51,A0A087X0J4,Q12797,L8EA92,E5RG29	ASPH	aspartate beta-hydroxylase [Source:HGNC Symbol%3BAcc:HGNC:757]	7.83291	11.3695
ENSG00000150961	0.703877	0.119129	1	no	4:-:118722823-118838683	ENSG00000150961	9871	E9PC44,D6RGJ5,O94855,E9PG84,D6RAE2,D6RBM1,Q4W5D3,E9PDM8,Q49AI3	SEC24D	SEC24 homolog D%2C COPII coat complex component [Source:HGNC Symbol%3BAcc:HGNC:10706]	4.15621	2.52785
ENSG00000144045	-1.2390007471574	0.119449	1	no	2:-:74518131-74526281	ENSG00000144045	165545	C9J0W1,H7BZE3,Q8TE96	DQX1	DEAQ-box RNA dependent ATPase 1 [Source:HGNC Symbol%3BAcc:HGNC:20410]	0.80975	1.89352
ENSG00000165669	0.717066	0.119465	1	no	10:-:118297925-118342328	ENSG00000165669	63877	F2Z2Y3,Q5T374,Q9H8W3	FAM204A	family with sequence similarity 204 member A [Source:HGNC Symbol%3BAcc:HGNC:25794]	2.50067	1.50709
ENSG00000143303	-0.785612370456688	0.119468	1	no	1:+:156728442-156736960	ENSG00000143303	51093	E5RIL6,E5RJL6,E5RI42,E5RHI7,H0YBL9,Q96FB5	RRNAD1	ribosomal RNA adenine dimethylase domain containing 1 [Source:HGNC Symbol%3BAcc:HGNC:24273]	4.68212	7.99607
ENSG00000257636	1.78457	0.119471	1	no	14:-:30437992-30573629	ENSG00000257636	105370431	-	G2E3-AS1	G2E3 antisense RNA 1 [Source:HGNC Symbol%3BAcc:HGNC:53463]	1.09708	0.31548
ENSG00000155115	0.657332	0.119496	1	no	6:+:110958706-110967890	ENSG00000155115	112495	Q969F1,Q3SWV5	GTF3C6	general transcription factor IIIC subunit 6 [Source:HGNC Symbol%3BAcc:HGNC:20872]	63.4816	39.8761
ENSG00000196405	-0.717111006951047	0.119519	1	no	14:+:99971449-100144236	ENSG00000196405	51466	G3V535,A0A087WYI2,G3V314,A0A2D1PGY7,Q499Z9,G3V2K5,G3V3G2,G3V5F7,A0A024R6K5,H0YJN0,Q9UI08,H0YJL6	EVL	Enah/Vasp-like [Source:HGNC Symbol%3BAcc:HGNC:20234]	2.1745	3.54138
ENSG00000264304	-1.94788379935557	0.119574	1	no	17:+:28892469-28893342	ENSG00000264304	-	-	-	novel transcript%2C antisense to FLOT2	0.67408	2.57647
ENSG00000225518	-1.94788379935557	0.119574	1	no	1:+:226083590-226090465	ENSG00000225518	105373113	-	LINC01703	long intergenic non-protein coding RNA 1703 [Source:HGNC Symbol%3BAcc:HGNC:52491]	0.23486	0.89769
ENSG00000172830	-0.600716613773389	0.119682	1	no	11:+:67303478-67312607	ENSG00000172830	54961	E9PMS1,E9PIT5,Q8TE77,L8EA09,A0A024R5J4,A0A087WWG1,A0A024R5C3,C9JUG3	SSH3	slingshot protein phosphatase 3 [Source:HGNC Symbol%3BAcc:HGNC:30581]	18.7441	28.1604
ENSG00000215305	-0.638899807661277	0.119815	1	no	20:+:2840703-2866732	ENSG00000215305	64601	Q5JUA9,A1A4H0,Q9H269,Q5JUB0,Q6GMQ7	VPS16	VPS16 core subunit of CORVET and HOPS complexes [Source:HGNC Symbol%3BAcc:HGNC:14584]	13.0632	20.1521
ENSG00000013375	0.632854	0.119923	1	no	6:-:83161150-83193936	ENSG00000013375	5238	J3KN95,S4R390,H0Y8I3,A0A494C099,D6RCQ8,D6RCD1,D6RIS6,D6RC77,A0A494C076,A0A494C1Q4,H0Y987,A0A494C1E2,A0A087WT27,D6RF77,A0A494C163,O95394,A0A494C0G1	PGM3	phosphoglucomutase 3 [Source:HGNC Symbol%3BAcc:HGNC:8907]	9.68444	6.1874
ENSG00000135899	-0.692558029157544	0.120106	1	no	2:-:230165186-230225729	ENSG00000135899	3431	C9JZQ4,E7EM70,G5E9C0,Q2I9M1,Q2I9M2,Q2I9M0,Q2I9M3,Q2I9L9,Q6PJR6,Q9HB58	SP110	SP110 nuclear body protein [Source:HGNC Symbol%3BAcc:HGNC:5401]	3.07524	4.92382
ENSG00000285863	1.92659	0.120148	1	no	15:+:61861109-61894164	ENSG00000285863	-	-	-	novel transcript%2C antisense to VPS13C	2.57272	0.67046
ENSG00000162729	-0.713649765374601	0.12017	1	no	1:-:160091340-160098943	ENSG00000162729	93185	Q969P0,C9J8Z4	IGSF8	immunoglobulin superfamily member 8 [Source:HGNC Symbol%3BAcc:HGNC:17813]	8.93979	14.5244
ENSG00000104852	-0.535904878759206	0.120288	1	no	19:+:49085419-49108605	ENSG00000104852	6625	Q9UFS1,M0QX04,M0QYR1,P08621	SNRNP70	small nuclear ribonucleoprotein U1 subunit 70 [Source:HGNC Symbol%3BAcc:HGNC:11150]	49.0795	70.4961
ENSG00000115339	0.578758	0.120412	1	no	2:-:165747588-165794659	ENSG00000115339	2591	H7BZS4,C9J388,E7EUL0,C9JY57,C9J2C3,C9JXX2,C9JW45,Q14435,Q68VJ6	GALNT3	polypeptide N-acetylgalactosaminyltransferase 3 [Source:HGNC Symbol%3BAcc:HGNC:4125]	29.4712	19.5486
ENSG00000163517	-0.784250543780977	0.120555	1	no	3:+:13479724-13506424	ENSG00000163517	79885	Q658J9,C9JMH0,B5MCQ6,C9J528,C9JEC8,B5MCS3,B5MCV5,C9JBI4,F8WF94,B5MC52,B5MD06,E7ETT9,Q96DB2,Q6IA14,B5MCU6	HDAC11	histone deacetylase 11 [Source:HGNC Symbol%3BAcc:HGNC:19086]	2.82441	4.81895
ENSG00000159842	0.567093	0.120649	1	no	17:-:1003519-1229738	ENSG00000159842	29	A0A0G2JQ41,A0A0G2JRC2,A0A0G2JRW2,A0A0G2JRJ1,A0A0G2JQB5,I3L2L3,I3L2C0,A0A0D9SGD7,A0A1C7CYZ0,I3L4Y1,A0A0G2JSE0,I3L2P5,I3NI05,A0A0G2JQT5,B7Z683,I3L3W0,I3L379,I3L0R7,I3L259,Q12979,I3L1U8,A0A0G2JQM3	ABR	ABR activator of RhoGEF and GTPase [Source:HGNC Symbol%3BAcc:HGNC:81]	12.8726	8.60789
ENSG00000006007	0.594454	0.12077	1	no	16:-:19501693-19522123	ENSG00000006007	51573	H3BNA5,H3BU22,Q9NZC3,H3BRL5	GDE1	glycerophosphodiester phosphodiesterase 1 [Source:HGNC Symbol%3BAcc:HGNC:29644]	24.7234	16.2219
ENSG00000113391	-0.894245835753492	0.120811	1	no	5:-:93617725-94111699	ENSG00000113391	83989	B4DMI0,Q8WUF8,E9PBM2	FAM172A	family with sequence similarity 172 member A [Source:HGNC Symbol%3BAcc:HGNC:25365]	1.59742	2.94141
ENSG00000182253	0.851623	0.120932	1	no	15:+:99098217-99135593	ENSG00000182253	23336	O15061,C9JIE4,A0A075B7B1,H0YL34	SYNM	synemin [Source:HGNC Symbol%3BAcc:HGNC:24466]	2.43654	1.33768
ENSG00000197279	-0.780861188685575	0.121109	1	no	6:+:28080568-28089563	ENSG00000197279	7718	Q53Z40,Q8IY56,P49910	ZNF165	zinc finger protein 165 [Source:HGNC Symbol%3BAcc:HGNC:12953]	5.95223	10.1317
ENSG00000274427	-Inf	0.121143	1	no	12:-:123515275-123515513	ENSG00000274427	-	-	-	novel transcript%2C sense intronic to RILPL1	0	1.65231
ENSG00000254373	-Inf	0.121143	1	no	5:+:160258253-160258585	ENSG00000254373	-	-	-	ubiquinol-cytochrome c reductase binding protein (UQCRB) pseudogene	0	1.18589
ENSG00000204790	-Inf	0.121143	1	no	9:-:63974762-64004155	ENSG00000204790	-	-	-	COBW domain containing protein pseudogene	0	1.02306
ENSG00000240435	-Inf	0.121143	1	no	16:+:68209442-68209778	ENSG00000240435	100271552	-	RPS12P27	ribosomal protein S12 pseudogene 27 [Source:HGNC Symbol%3BAcc:HGNC:35892]	0	1.17182
ENSG00000263727	-Inf	0.121143	1	no	18:-:653985-657259	ENSG00000263727	-	-	-	novel transcript	0	1.47352
ENSG00000227726	-Inf	0.121143	1	no	11:-:70477277-70477592	ENSG00000227726	-	-	-	novel transcript	0	1.917
ENSG00000232059	-Inf	0.121143	1	no	1:-:244694432-244694720	ENSG00000232059	-	-	-	ribosomal protein L37 (RPL37) pseudogene	0	1.36644
ENSG00000267547	3.24851	0.121242	1	no	17:-:35403837-35404373	ENSG00000267547	-	-	-	novel transcript	1.17577	0.12256
ENSG00000255325	3.24851	0.121242	1	no	8:-:122485515-122489815	ENSG00000255325	-	-	-	novel transcript	1.00062	0.10431
ENSG00000228886	3.24851	0.121242	1	no	13:+:45350323-45351350	ENSG00000228886	-	-	-	novel transcript	2.03674	0.21231
ENSG00000280068	3.24851	0.121242	1	no	5:-:175903874-175904371	ENSG00000280068	-	-	-	TEC	1.26785	0.13216
ENSG00000185920	0.634579	0.121373	1	no	9:-:95442980-95517057	ENSG00000185920	5727	A0A1W5YLI7,F8VXL8,H0YHK0,H3BLX7,Q13635,A0A6M5WRE7,A0A6M5WRG3,A3KBF6,A0A0C4DGI4,H0Y3B8,A0A0C4DGJ5,F8VQS6,A0A1W5YLI4,F8VPA3	PTCH1	patched 1 [Source:HGNC Symbol%3BAcc:HGNC:9585]	4.04256	2.57971
ENSG00000104267	0.590222	0.121413	1	no	8:+:85463968-85481493	ENSG00000104267	760	E5RK37,E5RID5,P00918	CA2	carbonic anhydrase 2 [Source:HGNC Symbol%3BAcc:HGNC:1373]	56.3122	37.0569
ENSG00000143375	0.606638	0.121775	1	no	1:+:151510510-151538692	ENSG00000143375	57530	B9EK46,A2A3M4,H0Y4A8,Q9P2M7,A6PVU7	CGN	cingulin [Source:HGNC Symbol%3BAcc:HGNC:17429]	13.9142	9.05282
ENSG00000221968	-0.633203368957715	0.12182	1	no	11:-:61873519-61892051	ENSG00000221968	3995	H0YED5,E9PQC2,H0YCN1,A0A024R564,E9PS00,E9PKP8,E9PPZ4,Q9Y5Q0	FADS3	fatty acid desaturase 3 [Source:HGNC Symbol%3BAcc:HGNC:3576]	7.15252	10.9904
ENSG00000223886	-2.65837718216058	0.121853	1	no	7:+:105530209-105530671	ENSG00000223886	-	-	-	ring finger protein 181 (RNF181) pseudogene	0.27274	1.70584
ENSG00000272764	-2.65837718216058	0.121853	1	no	10:+:5813985-5814441	ENSG00000272764	-	-	-	novel transcript	0.45753	2.86161
ENSG00000267255	-2.65837718216058	0.121853	1	no	19:-:4429689-4430934	ENSG00000267255	-	-	-	novel transcript%2C antisense to CHAF1A	0.22193	1.38806
ENSG00000146416	-0.643364611305556	0.121877	1	no	6:+:143060496-143341058	ENSG00000146416	51390	Q5T2H4,Q5T2H0,Q5THU2,A0A2R8YCJ8,R9RV30,Q9NVV5,R9RVP2,Q5T2H3	AIG1	androgen induced 1 [Source:HGNC Symbol%3BAcc:HGNC:21607]	4.82284	7.46306
ENSG00000184428	-0.646714264635	0.122146	1	no	8:-:143304384-143359979	ENSG00000184428	116447	D3DWJ7,Q8TBP3,E5RFS0,Q969P6,E5RFE3,H0YAR3,E5RGR2,E5RGR4,E5RIC7,E5RJ95,H0YC03,H0YBR3,E5RGE7,E5RJ33	TOP1MT	DNA topoisomerase I mitochondrial [Source:HGNC Symbol%3BAcc:HGNC:29787]	6.1026	9.46536
ENSG00000179912	-0.742843971671456	0.122217	1	no	12:-:57253762-57431005	ENSG00000179912	22864	H7C0E9,B5MCU0,H0YIX9,Q9Y2K5,A0A0U1RRA6,A0A024RB92,B5MCG9,C9J7N6	R3HDM2	R3H domain containing 2 [Source:HGNC Symbol%3BAcc:HGNC:29167]	3.13394	5.19579
ENSG00000147459	0.546575	0.122239	1	no	8:+:25184689-25418082	ENSG00000147459	80005	A0A2X0SFZ7,H0YB14,B9A015,D3DSS6,H0Y7N4,Q9H7D0	DOCK5	dedicator of cytokinesis 5 [Source:HGNC Symbol%3BAcc:HGNC:23476]	14.3226	9.71469
ENSG00000138623	0.797192	0.122309	1	no	15:-:74409289-74433958	ENSG00000138623	8482	A0A7S9FTL9,F5GYX3,O75326	SEMA7A	semaphorin 7A (John Milton Hagen blood group) [Source:HGNC Symbol%3BAcc:HGNC:10741]	6.19757	3.53333
ENSG00000037897	0.883193	0.122362	1	no	12:-:57768471-57772119	ENSG00000037897	4234	H0YIH0,F8VSD9,H0YHX0,A0A024RB62,H0YHU4,Q9UBP6	METTL1	methyltransferase like 1 [Source:HGNC Symbol%3BAcc:HGNC:7030]	8.49634	4.56358
ENSG00000129514	1.00366	0.122542	1	no	14:-:37589552-37596059	ENSG00000129514	3169	G3V4B9,P55317	FOXA1	forkhead box A1 [Source:HGNC Symbol%3BAcc:HGNC:5021]	2.47463	1.2227
ENSG00000198182	-0.997687355276179	0.12259	1	no	19:-:37696371-37719761	ENSG00000198182	84775	Q96SK3,Q9BSE8,K7ELX6,A0A024R0G5,K7ESQ1,K7EN48	ZNF607	zinc finger protein 607 [Source:HGNC Symbol%3BAcc:HGNC:28192]	1.18142	2.33711
ENSG00000169490	0.7922	0.122983	1	no	8:-:38988808-38996824	ENSG00000169490	83877	E5RJK9,E5RIT0,Q9BX73,E5RIQ5	TM2D2	TM2 domain containing 2 [Source:HGNC Symbol%3BAcc:HGNC:24127]	5.39563	3.0868
ENSG00000249626	1.16759	0.122984	1	no	3:+:197634315-197635811	ENSG00000249626	-	-	-	protein phosphatase 4%2C regulatory subunit 2 (PPP4R2) pseudogene	4.3864	1.9345
ENSG00000269973	1.48117	0.123246	1	no	2:+:9936360-9939590	ENSG00000269973	-	-	-	novel transcript	0.91845	0.32593
ENSG00000100299	-0.984480953019136	0.123413	1	no	22:-:50622754-50628173	ENSG00000100299	410	V9GYR0,A0A0S2Z373,A0A0C4DFZ2,A0A0S2Z309,A0A024R509,P15289,O43681	ARSA	arylsulfatase A [Source:HGNC Symbol%3BAcc:HGNC:713]	1.29055	2.52974
ENSG00000277948	2.62703	0.123479	1	no	2:-:175092401-175092587	ENSG00000277948	-	-	-	-	4.38933	0.70393
ENSG00000257183	2.62703	0.123479	1	no	12:-:74248637-74283669	ENSG00000257183	-	-	-	novel transcript	1.55162	0.24884
ENSG00000278829	2.62703	0.123479	1	no	17:-:42272069-42275571	ENSG00000278829	-	-	-	novel transcript%2C sense intronic to STAT5B	1.0022	0.16073
ENSG00000158106	-0.813351842136921	0.123881	1	no	8:+:143368876-143384221	ENSG00000158106	114822	Q8TCX5	RHPN1	rhophilin Rho GTPase binding protein 1 [Source:HGNC Symbol%3BAcc:HGNC:19973]	2.92756	5.09673
ENSG00000240395	-1.85102226010298	0.123904	1	no	8:-:42341767-42342634	ENSG00000240395	100270840	-	RPL5P23	ribosomal protein L5 pseudogene 23 [Source:HGNC Symbol%3BAcc:HGNC:36553]	0.50918	1.81983
ENSG00000173456	-0.591906448912507	0.123926	1	no	11:+:119334527-119337309	ENSG00000173456	79102	Q9BY78	RNF26	ring finger protein 26 [Source:HGNC Symbol%3BAcc:HGNC:14646]	25.0241	37.3665
ENSG00000083099	0.643004	0.124059	1	no	6:-:89568144-89638749	ENSG00000083099	57226	E5RG38,Q9NU23,G3V136,E5RJK7	LYRM2	LYR motif containing 2 [Source:HGNC Symbol%3BAcc:HGNC:25229]	7.10357	4.50666
ENSG00000262503	1.34162	0.124139	1	no	17:-:6927472-6928191	ENSG00000262503	-	-	-	Spi-C transcription factor (Spi-1/PU.1 related) (SPIC) pseudogene	5.61234	2.1939
ENSG00000127838	-0.630711999999923	0.124291	1	no	2:+:218270392-218346793	ENSG00000127838	25953	Q8N490,A0A024R415,L8EAT5	PNKD	PNKD metallo-beta-lactamase domain containing [Source:HGNC Symbol%3BAcc:HGNC:9153]	8.55005	13.1152
ENSG00000273987	-2.16087752268976	0.124328	1	no	12:-:75333798-75334486	ENSG00000273987	-	-	-	novel transcript%2C sense intronic to CAPS2	0.36655	1.62393
ENSG00000198857	-2.16087752268976	0.124328	1	no	1:+:119601340-119609250	ENSG00000198857	391081	-	HSD3BP5	hydroxy-delta-5-steroid dehydrogenase%2C 3 beta%2C pseudogene 5 [Source:HGNC Symbol%3BAcc:HGNC:5223]	0.22311	0.98842
ENSG00000260565	0.926585	0.124333	1	no	16:-:2660348-2682379	ENSG00000260565	100507321	Q9NX77	ERVK13-1	endogenous retrovirus group K13 member 1 [Source:HGNC Symbol%3BAcc:HGNC:27548]	1.21156	0.63148
ENSG00000198074	1.71086	0.124479	1	no	7:+:134527567-134541412	ENSG00000198074	57016	O60218	AKR1B10	aldo-keto reductase family 1 member B10 [Source:HGNC Symbol%3BAcc:HGNC:382]	1.10395	0.3341
ENSG00000243289	1.71086	0.124479	1	no	10:+:46816516-46832476	ENSG00000243289	728005	-	AGAP13P	ArfGAP with GTPase domain%2C ankyrin repeat and PH domain 13%2C pseudogene [Source:HGNC Symbol%3BAcc:HGNC:23499]	5.39202	1.63183
ENSG00000253352	0.545465	0.124561	1	no	22:+:30969245-30979395	ENSG00000253352	55000	A0A6I8PU40	TUG1	taurine up-regulated 1 [Source:HGNC Symbol%3BAcc:HGNC:26066]	21.4153	14.5367
ENSG00000100802	-1.06260792648284	0.124866	1	no	14:-:22985894-23010166	ENSG00000100802	60686	J3KPV9,A0A0C4DFZ6,G5E9D9,G3V2P0,G3V2U2,G3V4W6,G3V3W0,G3V396,A0A0G2JL88,G3V4F1,Q9H972,G3V4L9	C14orf93	chromosome 14 open reading frame 93 [Source:HGNC Symbol%3BAcc:HGNC:20162]	0.99373	2.0563
ENSG00000122035	1.19577	0.124883	1	no	13:+:27270830-27275192	ENSG00000122035	387496	Q6T310	RASL11A	RAS like family 11 member A [Source:HGNC Symbol%3BAcc:HGNC:23802]	2.2627	0.9786
ENSG00000183010	-0.708539976898675	0.124896	1	no	17:-:81932384-81942412	ENSG00000183010	5831	J3QL32,J3QL23,J3QLK9,P32322,A0A024R8U9,J3KSA9,J3KTA8,J3QR88,J3QKT4,E2QRB3,J3QL24,J3QRZ0,D6QXZ5,A0A1B2JLU7,J3QKT3,J3KQ22	PYCR1	pyrroline-5-carboxylate reductase 1 [Source:HGNC Symbol%3BAcc:HGNC:9721]	7.83219	12.6799
ENSG00000160803	-0.592569125643891	0.125069	1	no	1:-:156035299-156053798	ENSG00000160803	56893	D3DVA8,Q9NRR5	UBQLN4	ubiquilin 4 [Source:HGNC Symbol%3BAcc:HGNC:1237]	17.3778	25.9608
ENSG00000263731	1.31361	0.12515	1	no	17:-:81878425-81881106	ENSG00000263731	-	-	-	novel transcript	1.60084	0.63805
ENSG00000145536	1.01969	0.125412	1	no	5:+:5140330-5320304	ENSG00000145536	170690	Q2XQZ0,L8E9K8,Q8TE57,B2G3Q1	ADAMTS16	ADAM metallopeptidase with thrombospondin type 1 motif 16 [Source:HGNC Symbol%3BAcc:HGNC:17108]	1.72304	0.84194
ENSG00000273841	0.612086	0.125446	1	no	5:-:69364743-69370013	ENSG00000273841	6880	D6RIE8,D6RIV9,Q16594,D6RHW1,D6RIY1,D6RGK3	TAF9	TATA-box binding protein associated factor 9 [Source:HGNC Symbol%3BAcc:HGNC:11542]	33.0482	21.4207
ENSG00000223705	-0.697905546347218	0.125562	1	no	7:+:75410322-75416787	ENSG00000223705	155400	Q3KNT7	NSUN5P1	NSUN5 pseudogene 1 [Source:HGNC Symbol%3BAcc:HGNC:19146]	5.02806	8.0804
ENSG00000161647	0.756295	0.12569	1	no	17:-:43800799-43833170	ENSG00000161647	4356	A0A0C4DGP3,Q13368,K7EPM7,D3DX46	MPP3	membrane palmitoylated protein 3 [Source:HGNC Symbol%3BAcc:HGNC:7221]	6.17189	3.61986
ENSG00000137337	-0.546386777509857	0.12572	1	no	6:-:30699807-30717447	ENSG00000137337	9656	A0A291LM21,A0A087X0R2,A2AB06,L8E828,A1Z5I9,A2AB07,A2AB05,A1Z5I7,H0Y6Z8,A0A291LM07,Q14676,A1Z5I6,A1Z5I8	MDC1	mediator of DNA damage checkpoint 1 [Source:HGNC Symbol%3BAcc:HGNC:21163]	18.4479	26.6912
ENSG00000089820	-0.709380085594683	0.125733	1	no	X:-:153907367-153934999	ENSG00000089820	393	F8WAR0,E9PCM6,C9JLA8,A0A2X0SF61,H7C3G3,P98171,C9J5M2,H7C120,E7EQN5,S4R314,H7C3K8,H7C2Z8,S4R352,Q6PJ34,A0A0B4J1X7	ARHGAP4	Rho GTPase activating protein 4 [Source:HGNC Symbol%3BAcc:HGNC:674]	3.98295	6.45195
ENSG00000129646	1.22357	0.125867	1	no	17:-:76274049-76308276	ENSG00000129646	84074	Q9H0J4,H0YDB9,E9PPH7,A0A1B0GW36,H7C0E3,A0A7P0T7G7	QRICH2	glutamine rich 2 [Source:HGNC Symbol%3BAcc:HGNC:25326]	0.89455	0.3795
ENSG00000150867	0.72967	0.126095	1	no	10:-:22534854-22714578	ENSG00000150867	5305	S4R320,L8EAD2,H7BXS3,P48426	PIP4K2A	phosphatidylinositol-5-phosphate 4-kinase type 2 alpha [Source:HGNC Symbol%3BAcc:HGNC:8997]	6.257	3.73814
ENSG00000243701	0.774582	0.126763	1	no	3:+:107220744-107348464	ENSG00000243701	344595	-	DUBR	DPPA2 upstream binding RNA [Source:HGNC Symbol%3BAcc:HGNC:48569]	1.63183	0.94503
ENSG00000178297	-1.0251595128322	0.126793	1	no	19:+:2360238-2426239	ENSG00000178297	360200	A0A3B3IU58,Q7Z410	TMPRSS9	transmembrane serine protease 9 [Source:HGNC Symbol%3BAcc:HGNC:30079]	1.10872	2.23547
ENSG00000261455	-1.22541777488447	0.126851	1	no	7:+:152463786-152465549	ENSG00000261455	100128822	-	LINC01003	long intergenic non-protein coding RNA 1003 [Source:HGNC Symbol%3BAcc:HGNC:48957]	1.28855	2.9849
ENSG00000129667	-0.654783917436572	0.126941	1	no	17:-:76470891-76501790	ENSG00000129667	79651	K7EQT5,K7EJ10,K7EKI1,K7ELA9,K7EJD6,K7EKA3,K7EIY3,K7EPV3,K7EQ53,Q6PJF5,K7EPN8	RHBDF2	rhomboid 5 homolog 2 [Source:HGNC Symbol%3BAcc:HGNC:20788]	4.79694	7.48196
ENSG00000168071	-1.12890979403113	0.127074	1	no	11:+:64340204-64357534	ENSG00000168071	283234	H7BY33,A6NC98,B2RTU8	CCDC88B	coiled-coil domain containing 88B [Source:HGNC Symbol%3BAcc:HGNC:26757]	0.38564	0.83552
ENSG00000178093	-1.12890979403113	0.127074	1	no	19:-:19512418-19515548	ENSG00000178093	83983	Q9BXA6,R4GMZ2,A0A024R7Q5	TSSK6	testis specific serine kinase 6 [Source:HGNC Symbol%3BAcc:HGNC:30410]	2.106	4.56285
ENSG00000112379	0.702113	0.12714	1	no	6:+:138161939-138344663	ENSG00000112379	57221	Q5TH69	ARFGEF3	ARFGEF family member 3 [Source:HGNC Symbol%3BAcc:HGNC:21213]	2.52402	1.53701
ENSG00000213339	-0.635585317287338	0.12723	1	no	19:+:10701430-10713437	ENSG00000213339	81890	Q71RF8,K7EJ21,K7EPI1,B2RAR3,K7EL95,Q9BXR0,K7ESP6	QTRT1	queuine tRNA-ribosyltransferase catalytic subunit 1 [Source:HGNC Symbol%3BAcc:HGNC:23797]	11.7442	18.0757
ENSG00000174938	-0.642203301542383	0.127321	1	no	16:-:29871159-29899550	ENSG00000174938	26470	H3BN26,X5D9C2,X5DRJ2,Q6UXD5,X5D2T7,X5DNZ5,X5D7P3,X5D9G4,X5D2X2,I3L111,A0A087WYL5,X5DPB9	SEZ6L2	seizure related 6 homolog like 2 [Source:HGNC Symbol%3BAcc:HGNC:30844]	9.17992	14.1939
ENSG00000167183	1.81967	0.127337	1	no	17:-:47951967-47957883	ENSG00000167183	79170	Q9BU68	PRR15L	proline rich 15 like [Source:HGNC Symbol%3BAcc:HGNC:28149]	1.07717	0.30231
ENSG00000272777	1.99697	0.127391	1	no	4:-:99067256-99068125	ENSG00000272777	-	-	-	novel transcript	1.52404	0.37826
ENSG00000001084	0.588804	0.1275	1	no	6:-:53497341-53616970	ENSG00000001084	2729	A0A2R8YEL6,A0A2R8Y648,A0A0C4DGB2,B4E2I4,Q14TF0,E1CEI4,D6RGF8,D6RIT4,P48506	GCLC	glutamate-cysteine ligase catalytic subunit [Source:HGNC Symbol%3BAcc:HGNC:4311]	11.8028	7.77462
ENSG00000158234	0.891252	0.127663	1	no	3:+:138608606-138633376	ENSG00000158234	55179	C9JDZ2,Q9NVQ4	FAIM	Fas apoptotic inhibitory molecule [Source:HGNC Symbol%3BAcc:HGNC:18703]	3.75236	2.00425
ENSG00000029153	0.545947	0.127902	1	no	12:+:27332854-27425289	ENSG00000029153	56938	H0Y5R1,Q8WYA1	ARNTL2	aryl hydrocarbon receptor nuclear translocator like 2 [Source:HGNC Symbol%3BAcc:HGNC:18984]	27.8216	18.8789
ENSG00000100211	-0.8573777551428	0.127964	1	no	22:+:38656636-38673854	ENSG00000100211	25776	A0A087WUW0,B0QY53,B0QY54,Q9Y3M2	CBY1	chibby family member 1%2C beta catenin antagonist [Source:HGNC Symbol%3BAcc:HGNC:1307]	4.06046	7.28808
ENSG00000186166	0.703838	0.127968	1	no	11:+:118998138-119015793	ENSG00000186166	338657	E9PPT8,E9PJ16,Q86UT8	CENATAC	centrosomal AT-AC splicing factor [Source:HGNC Symbol%3BAcc:HGNC:30460]	7.17739	4.36548
ENSG00000100104	0.754071	0.128008	1	no	22:+:26483877-26494658	ENSG00000100104	402055	Q9UH36	SRRD	SRR1 domain containing [Source:HGNC Symbol%3BAcc:HGNC:33910]	6.32996	3.7183
ENSG00000056558	1.15365	0.128107	1	no	9:-:120902393-120929173	ENSG00000056558	7185	A0A6G8IRL2,Q13077	TRAF1	TNF receptor associated factor 1 [Source:HGNC Symbol%3BAcc:HGNC:12031]	1.45293	0.64699
ENSG00000140332	-0.631577122816865	0.128351	1	no	15:-:70047790-70098176	ENSG00000140332	7090	H0YKT5,H0YLI3,Q6PRX2,H0YKH0,H0YL70,A0A0D9SES8,H0YKH5,H0YKN8,Q672R2,H0YNI7,H0YNT2,Q6PRX3,Q04726,H0YLW9	TLE3	TLE family member 3%2C transcriptional corepressor [Source:HGNC Symbol%3BAcc:HGNC:11839]	3.25839	5.00113
ENSG00000071127	0.523014	0.128375	1	no	4:-:10074339-10116949	ENSG00000071127	9948	O75083,D6RD66,Q53GN4,L8E9Y5	WDR1	WD repeat domain 1 [Source:HGNC Symbol%3BAcc:HGNC:12754]	44.8353	30.9114
ENSG00000110958	-0.523346100852776	0.128402	1	no	12:-:56663341-56688408	ENSG00000110958	10728	A0A087WYT3,B3KUY2,B4DDC6,A0A024RB32,Q15185	PTGES3	prostaglandin E synthase 3 [Source:HGNC Symbol%3BAcc:HGNC:16049]	70.7549	100.749
ENSG00000085662	0.601084	0.128484	1	no	7:-:134442356-134459284	ENSG00000085662	231	A0A024R7A8,E9PCX2,E9PEF9,P15121	AKR1B1	aldo-keto reductase family 1 member B [Source:HGNC Symbol%3BAcc:HGNC:381]	23.69	15.4726
ENSG00000164056	-1.04216374745498	0.128532	1	no	4:+:123396795-123403760	ENSG00000164056	10252	D6RIE6,O43609,L8E896,D6REX7,D6RHD2	SPRY1	sprouty RTK signaling antagonist 1 [Source:HGNC Symbol%3BAcc:HGNC:11269]	1.11525	2.27528
ENSG00000258788	1.64905	0.128628	1	no	14:+:96223108-96223347	ENSG00000258788	317780	-	CKS1BP1	CDC28 protein kinase regulatory subunit 1B pseudogene 1 [Source:HGNC Symbol%3BAcc:HGNC:20004]	8.68159	2.74238
ENSG00000257365	0.986174	0.12866	1	no	14:+:64986895-65062652	ENSG00000257365	2342	P49356	FNTB	farnesyltransferase%2C CAAX box%2C beta [Source:HGNC Symbol%3BAcc:HGNC:3785]	2.89505	1.44787
ENSG00000169750	-0.911870820784768	0.128684	1	no	17:+:82031678-82034204	ENSG00000169750	5881	J3KSC4,Q9Y6Q9,P60763,J3QLK0	RAC3	Rac family small GTPase 3 [Source:HGNC Symbol%3BAcc:HGNC:9803]	5.05796	9.42796
ENSG00000035141	0.564905	0.128923	1	no	2:-:70295975-70302090	ENSG00000035141	84908	C9J2Y4,E7EQY1,C9JF51,Q96C01	FAM136A	family with sequence similarity 136 member A [Source:HGNC Symbol%3BAcc:HGNC:25911]	44.234	29.6241
ENSG00000225548	-1.09894977354656	0.129059	1	no	3:+:27797552-27931579	ENSG00000225548	105377007	-	LINC01980	long intergenic non-protein coding RNA 1980 [Source:HGNC Symbol%3BAcc:HGNC:52808]	0.74563	1.58227
ENSG00000158158	-0.639011857293649	0.12908	1	no	2:+:96760902-96811874	ENSG00000158158	26504	Q6P4Q7	CNNM4	cyclin and CBS domain divalent metal cation transport mediator 4 [Source:HGNC Symbol%3BAcc:HGNC:105]	7.44562	11.4869
ENSG00000123091	0.601247	0.129164	1	no	1:+:51236273-51273447	ENSG00000123091	26994	Q9Y3C5	RNF11	ring finger protein 11 [Source:HGNC Symbol%3BAcc:HGNC:10056]	27.4305	17.9136
ENSG00000205746	1.05985	0.129188	1	no	16:-:18334400-18352476	ENSG00000205746	353512	-	PKD1P4	polycystin 1%2C transient receptor potential channel interacting pseudogene 4 [Source:HGNC Symbol%3BAcc:HGNC:30068]	1.26203	0.59974
ENSG00000273230	0.766689	0.129243	1	no	7:-:1464497-1467522	ENSG00000273230	-	-	-	novel transcript	8.36704	4.87211
ENSG00000137216	-0.655562166553526	0.12949	1	no	6:+:44126914-44155519	ENSG00000137216	55362	H0YCP6,H3BLW6,E9PNG1,H0YDJ6,Q5T3F8	TMEM63B	transmembrane protein 63B [Source:HGNC Symbol%3BAcc:HGNC:17735]	7.31982	11.4232
ENSG00000164916	-0.529635156085498	0.129559	1	no	7:+:4682295-4771442	ENSG00000164916	221937	U3KQ26,P85037	FOXK1	forkhead box K1 [Source:HGNC Symbol%3BAcc:HGNC:23480]	14.1829	20.2834
ENSG00000230291	-0.986999929621951	0.129632	1	no	12:-:80102899-80103333	ENSG00000230291	-	-	-	ribosomal protein L26 (RPL26) pseudogene	12.4826	24.5112
ENSG00000164087	-0.687377053883133	0.129704	1	no	3:-:52075226-52154690	ENSG00000164087	25886	Q8NBT0	POC1A	POC1 centriolar protein A [Source:HGNC Symbol%3BAcc:HGNC:24488]	10.9396	17.4528
ENSG00000169679	-0.562139726942851	0.129731	1	no	2:-:110637528-110678063	ENSG00000169679	699	C9JQA4,A0A590UJ99,C9IYH4,A0A590UK50,O43683,C9JRC7,A0JLU2,Q9BXX5	BUB1	BUB1 mitotic checkpoint serine/threonine kinase [Source:HGNC Symbol%3BAcc:HGNC:1148]	15.0035	21.946
ENSG00000102580	0.639216	0.129998	1	no	13:+:95677139-95794988	ENSG00000102580	5611	A8KA82,X6R9L0,Q13217	DNAJC3	DnaJ heat shock protein family (Hsp40) member C3 [Source:HGNC Symbol%3BAcc:HGNC:9439]	10.4027	6.61702
ENSG00000174130	1.02612	0.130144	1	no	4:-:38823715-38856817	ENSG00000174130	10333	B6RFS7,B6CH45,D6RAV7,Q9Y2C9,B6CH42,D1CS98,D6R979,D1CS97,D1CS93,D1CS91,B6CH44,D1CS99,D1CS92,B6CH37,D1CSA0,D1CS96	TLR6	toll like receptor 6 [Source:HGNC Symbol%3BAcc:HGNC:16711]	1.56932	0.76341
ENSG00000112511	-0.764418819570905	0.130171	1	no	6:+:33410399-33416453	ENSG00000112511	5252	A2AB23,A0A087WVG4,E9PQZ5,A0A140TA01,A2AB22,E9PQT8,A2AB25,A0A0G2JIJ9,A0A140TA07,O43189,A0A140T9U3	PHF1	PHD finger protein 1 [Source:HGNC Symbol%3BAcc:HGNC:8919]	4.1437	6.97338
ENSG00000198551	-0.931860537225405	0.130211	1	no	19:+:11559374-11619161	ENSG00000198551	199692	K7EKY8,Q7L945,K7EJ27,K7ELG4	ZNF627	zinc finger protein 627 [Source:HGNC Symbol%3BAcc:HGNC:30570]	1.77272	3.35043
ENSG00000035403	0.522048	0.130216	1	no	10:+:73995193-74121363	ENSG00000035403	7414	V9HWK2,A0A7R6M8P5,A0A7R6RQ50,A0A024QZN4,A0A096LPE1,P18206	VCL	vinculin [Source:HGNC Symbol%3BAcc:HGNC:12665]	33.1112	22.8436
ENSG00000116138	0.75666	0.130513	1	no	1:+:15526813-15592379	ENSG00000116138	23341	Q5TDG9,Q5TDH4,L8E870,H0YCM8,Q9Y2G8	DNAJC16	DnaJ heat shock protein family (Hsp40) member C16 [Source:HGNC Symbol%3BAcc:HGNC:29157]	3.06735	1.79857
ENSG00000138642	0.7395	0.130546	1	no	4:+:88378739-88443097	ENSG00000138642	55008	D6RCT4,H0Y9U0,A0A0B4J1R3,Q8IVU3	HERC6	HECT and RLD domain containing E3 ubiquitin protein ligase family member 6 [Source:HGNC Symbol%3BAcc:HGNC:26072]	4.97113	2.94975
ENSG00000074800	-0.546415548900721	0.130659	1	no	1:-:8861000-8879190	ENSG00000074800	2023	K7ERS8,A0A2R8YEG5,A0A2R8Y879,K7EM90,A4QMW8,A0A2R8Y6I8,A0A2R8YEM5,A0A024R4F1,P06733,A0A2R8Y798,A0A2R8Y6G6	ENO1	enolase 1 [Source:HGNC Symbol%3BAcc:HGNC:3350]	300.442	434.7
ENSG00000140950	-0.592163530240375	0.130669	1	no	16:-:84476355-84554033	ENSG00000140950	57707	H3BTC5,H3BM75,H3BQ13,H3BPI4,Q6P9B6,H3BUB0	MEAK7	MTOR associated protein%2C eak-7 homolog [Source:HGNC Symbol%3BAcc:HGNC:29325]	7.47727	11.1672
ENSG00000157470	-0.851818229800899	0.130699	1	no	15:+:59372693-59523555	ENSG00000157470	145773	H0YMX7,H0YN94,H0YKQ6,H0YKW2,H0YMF2,H0YKL6,H0YLQ5,Q8TBF8,H0YN47	FAM81A	family with sequence similarity 81 member A [Source:HGNC Symbol%3BAcc:HGNC:28379]	1.71136	3.05988
ENSG00000105427	-1.65837718216058	0.130811	1	no	19:-:42387019-42390297	ENSG00000105427	84518	Q9BYD5	CNFN	cornifelin [Source:HGNC Symbol%3BAcc:HGNC:30183]	1.03	3.22106
ENSG00000260924	-1.41044966871699	0.130958	1	no	22:+:19171395-19172839	ENSG00000260924	100652736	-	LINC01311	long intergenic non-protein coding RNA 1311 [Source:HGNC Symbol%3BAcc:HGNC:50503]	0.8302	2.18631
ENSG00000070614	0.514939	0.131056	1	no	5:+:150485818-150558211	ENSG00000070614	3340	E5RG58,P52848,E5RG24,E7EVJ3,L0R5C1,E5RGN9	NDST1	N-deacetylase and N-sulfotransferase 1 [Source:HGNC Symbol%3BAcc:HGNC:7680]	45.2395	31.3652
ENSG00000181472	0.672627	0.131383	1	no	6:-:151364115-151391559	ENSG00000181472	57621	Q8N680	ZBTB2	zinc finger and BTB domain containing 2 [Source:HGNC Symbol%3BAcc:HGNC:20868]	14.0602	8.73884
ENSG00000058453	-0.890550624289613	0.13154	1	no	1:+:16740273-16972964	ENSG00000058453	9696	A1L0S9,B1AKD8,A0A087WU09,A0A087WW81,A1L0S8,Q5TZA2	CROCC	ciliary rootlet coiled-coil%2C rootletin [Source:HGNC Symbol%3BAcc:HGNC:21299]	0.89639	1.64635
ENSG00000079616	-0.548362389131058	0.13158	1	no	16:+:29790719-29805384	ENSG00000079616	3835	H3BQB9,Q14807,H3BTH5,H3BRB3,I3L306,A0A024R632	KIF22	kinesin family member 22 [Source:HGNC Symbol%3BAcc:HGNC:6391]	26.5971	38.5345
ENSG00000272721	-1.99941409999565	0.131746	1	no	3:-:184134019-184135238	ENSG00000272721	105374249	-	EIF2B5-DT	EIF2B5 divergent transcript [Source:HGNC Symbol%3BAcc:HGNC:55202]	0.81786	3.2397
ENSG00000107036	0.520418	0.131805	1	no	9:+:5629025-5776557	ENSG00000107036	57589	H0YFN7,Q4ADV7,H0YGC4,H0YFD4	RIC1	RIC1 homolog%2C RAB6A GEF complex partner 1 [Source:HGNC Symbol%3BAcc:HGNC:17686]	37.7686	26.0862
ENSG00000141959	-0.51777885198778	0.131997	1	no	21:+:44300051-44327376	ENSG00000141959	5211	F8WEU2,Q7L2M7,P17858,Q9BSP4	PFKL	phosphofructokinase%2C liver type [Source:HGNC Symbol%3BAcc:HGNC:8876]	27.7284	39.3309
ENSG00000229544	1.22204	0.132378	1	no	10:-:124445243-124450035	ENSG00000229544	390010	Q9UD57	NKX1-2	NK1 homeobox 2 [Source:HGNC Symbol%3BAcc:HGNC:31652]	1.59273	0.67641
ENSG00000261512	-1.24333968288174	0.132456	1	no	16:-:46622861-46624451	ENSG00000261512	-	-	-	novel transcript	1.26992	2.97852
ENSG00000181467	0.590641	0.132536	1	no	3:+:153162226-153170627	ENSG00000181467	5912	P61225	RAP2B	RAP2B%2C member of RAS oncogene family [Source:HGNC Symbol%3BAcc:HGNC:9862]	10.7761	7.08931
ENSG00000146966	1.23037	0.132553	1	no	7:-:140518420-140673993	ENSG00000146966	27147	C9JAA0,A2RUF6,F8WAT8,H7C5K8,C9JD15,C9IY76,Q9ULE3,C9IYZ8	DENND2A	DENN domain containing 2A [Source:HGNC Symbol%3BAcc:HGNC:22212]	0.96386	0.40698
ENSG00000129128	0.615737	0.13261	1	no	4:+:176319966-176332245	ENSG00000129128	60559	D3DP46,P61009	SPCS3	signal peptidase complex subunit 3 [Source:HGNC Symbol%3BAcc:HGNC:26212]	10.1518	6.56339
ENSG00000205885	-0.671797697922902	0.132731	1	no	12:+:7108052-7122501	ENSG00000205885	283314	-	C1RL-AS1	C1RL antisense RNA 1 [Source:HGNC Symbol%3BAcc:HGNC:27461]	4.43443	6.99859
ENSG00000141933	0.848863	0.132792	1	no	19:+:507497-519654	ENSG00000141933	91978	Q6ZTW0	TPGS1	tubulin polyglutamylase complex subunit 1 [Source:HGNC Symbol%3BAcc:HGNC:25058]	4.69814	2.58425
ENSG00000182871	-0.579735493680195	0.132816	1	no	21:+:45405165-45513720	ENSG00000182871	80781	H7C457,A0A1B1PFY7,L8ECK6,D3DSM5,H7BXV5,D3DSM4,P39060	COL18A1	collagen type XVIII alpha 1 chain [Source:HGNC Symbol%3BAcc:HGNC:2195]	8.10868	12.0063
ENSG00000117155	0.659075	0.132819	1	no	1:-:84643706-84690803	ENSG00000117155	117178	C9JIX7,S4R403,S4R2Y6,Q9Y2D8	SSX2IP	SSX family member 2 interacting protein [Source:HGNC Symbol%3BAcc:HGNC:16509]	5.53746	3.47417
ENSG00000198353	-1.51398727282541	0.132841	1	no	12:+:54016931-54056030	ENSG00000198353	3221	Q86TF7,P09017	HOXC4	homeobox C4 [Source:HGNC Symbol%3BAcc:HGNC:5126]	0.31946	0.90388
ENSG00000124074	-1.51398727282541	0.132841	1	no	16:-:67662945-67667265	ENSG00000124074	84080	R4GN60,A0A087X0D0,Q9H0I2	ENKD1	enkurin domain containing 1 [Source:HGNC Symbol%3BAcc:HGNC:25246]	0.33169	0.93848
ENSG00000197780	0.633676	0.13302	1	no	1:-:109062486-109076003	ENSG00000197780	6884	Q0VA92,A0A024R089,Q15543	TAF13	TATA-box binding protein associated factor 13 [Source:HGNC Symbol%3BAcc:HGNC:11546]	41.6419	26.5899
ENSG00000198728	-0.542899964740644	0.133075	1	no	10:-:102106489-102120368	ENSG00000198728	8861	A0A6E1WJ75,Q86U70	LDB1	LIM domain binding 1 [Source:HGNC Symbol%3BAcc:HGNC:6532]	32.3887	46.7482
ENSG00000185515	0.612644	0.1331	1	no	X:+:155071420-155123077	ENSG00000185515	79184	D3DWY6,A0A0D9SF50,A0A0A0MS96,H7C413,H9KVA9,A0A087WZR3,X6RJS7,P46736	BRCC3	BRCA1/BRCA2-containing complex subunit 3 [Source:HGNC Symbol%3BAcc:HGNC:24185]	22.2621	14.4239
ENSG00000196141	0.52369	0.133243	1	no	2:+:200305881-200482264	ENSG00000196141	26010	B8ZZZ7,C9JGM8,L8E8P7,F8VT91,C9J8M7,Q4ZFW0,F8VZ02,H7C2G5,F2Z2S1,F8WAV0,C9JW67,C9JKE4,C9IZC3,F8W6C2,Q9NUQ6	SPATS2L	spermatogenesis associated serine rich 2 like [Source:HGNC Symbol%3BAcc:HGNC:24574]	26.3053	18.1275
ENSG00000187535	-0.692509867079726	0.133266	1	no	16:-:1510427-1612072	ENSG00000187535	9742	H3BTA5,I3L0Y8,J3KPW0,Q96RY7,H3BNC5	IFT140	intraflagellar transport 140 [Source:HGNC Symbol%3BAcc:HGNC:29077]	2.81135	4.50114
ENSG00000004660	-0.703999799286377	0.133491	1	no	17:-:3860315-3894891	ENSG00000004660	84254	J3KPJ3,Q8N5S9	CAMKK1	calcium/calmodulin dependent protein kinase kinase 1 [Source:HGNC Symbol%3BAcc:HGNC:1469]	2.82014	4.55132
ENSG00000165959	0.583516	0.133547	1	no	14:-:95181940-95319908	ENSG00000165959	79789	A0PJD0,A1A4B9,G3V3D8,G3V5E0,G3V4C0,G3V5U3,Q6NUQ2,Q96JQ2	CLMN	calmin [Source:HGNC Symbol%3BAcc:HGNC:19972]	6.15586	4.06982
ENSG00000171729	0.76852	0.133625	1	no	1:+:15152532-15220478	ENSG00000171729	55092	B1AP03,A0A024QZ97,Q9NW97,Q9BSA0	TMEM51	transmembrane protein 51 [Source:HGNC Symbol%3BAcc:HGNC:25488]	10.7206	6.23468
ENSG00000149503	-0.531067756550602	0.133923	1	no	11:+:62123998-62153169	ENSG00000149503	3619	E9PM67,Q9NQS7	INCENP	inner centromere protein [Source:HGNC Symbol%3BAcc:HGNC:6058]	34.518	49.4145
ENSG00000135749	0.699719	0.134211	1	no	1:-:232983435-233295725	ENSG00000135749	80003	A0A0A0MSK9,A6NKB5,H0YBF4,H0YBD6,H0YAV6,H0YAR6,H0YBD1,H0YB30,H0YB15,E7EVZ6	PCNX2	pecanex 2 [Source:HGNC Symbol%3BAcc:HGNC:8736]	2.52062	1.53749
ENSG00000218416	1.42408	0.134273	1	no	2:-:240449315-240456714	ENSG00000218416	-	-	-	novel transcript%2C antisense to GPC1	0.93684	0.34587
ENSG00000185551	0.56757	0.134328	1	no	15:+:96325938-96340263	ENSG00000185551	7026	F1D8R0,H3BTC2,P24468	NR2F2	nuclear receptor subfamily 2 group F member 2 [Source:HGNC Symbol%3BAcc:HGNC:7976]	18.0466	12.0637
ENSG00000235823	-0.959243661520113	0.134494	1	no	10:+:100373099-100454043	ENSG00000235823	90271	-	OLMALINC	oligodendrocyte maturation-associated long intergenic non-coding RNA [Source:HGNC Symbol%3BAcc:HGNC:28060]	0.42683	0.82217
ENSG00000139645	0.5244	0.134587	1	no	12:-:56237807-56258384	ENSG00000139645	283373	Q8NB46,L8EAS5	ANKRD52	ankyrin repeat domain 52 [Source:HGNC Symbol%3BAcc:HGNC:26614]	23.0967	15.9085
ENSG00000111186	-0.884037317330939	0.134684	1	no	12:+:1529891-1647212	ENSG00000111186	81029	F5H034,F5H7Q6,F5GYM2,Q9H1J7,F5H364	WNT5B	Wnt family member 5B [Source:HGNC Symbol%3BAcc:HGNC:16265]	1.8763	3.43056
ENSG00000179532	0.6469	0.134891	1	no	11:+:6497260-6593758	ENSG00000179532	144132	J3KTE2,J3QRE5,D3DQT9,Q96M86,E9PM64,E9PJT4	DNHD1	dynein heavy chain domain 1 [Source:HGNC Symbol%3BAcc:HGNC:26532]	2.58615	1.63629
ENSG00000075826	-0.983777468954748	0.13495	1	no	10:-:100486646-100519864	ENSG00000075826	25956	Q9NQW1,F6TTE0,E9PKR7	SEC31B	SEC31 homolog B%2C COPII coat complex component [Source:HGNC Symbol%3BAcc:HGNC:23197]	0.66051	1.29411
ENSG00000167645	-0.654364119653957	0.134968	1	no	19:-:38303558-38317273	ENSG00000167645	90522	Q5BJH7,K7EJQ6,K7EPQ7,K7ERY2,Q9H5F7,K7ERQ0	YIF1B	Yip1 interacting factor homolog B%2C membrane trafficking protein [Source:HGNC Symbol%3BAcc:HGNC:30511]	6.41682	10.0056
ENSG00000134905	0.56983	0.135082	1	no	13:-:110641412-110713603	ENSG00000134905	79587	F5H579,H0YFV1,H0YFF0,F5H623,Q9HA77,H0YGF2,A0A087WWV1	CARS2	cysteinyl-tRNA synthetase 2%2C mitochondrial [Source:HGNC Symbol%3BAcc:HGNC:25695]	10.6966	7.13922
ENSG00000196639	-0.724567461855047	0.135093	1	no	3:+:11137093-11263557	ENSG00000196639	3269	C9J2E6,P35367	HRH1	histamine receptor H1 [Source:HGNC Symbol%3BAcc:HGNC:5182]	3.21294	5.2597
ENSG00000283000	1.55108	0.135099	1	no	10:+:34969881-34975578	ENSG00000283000	105376491	-	LINC02635	long intergenic non-protein coding RNA 2635 [Source:HGNC Symbol%3BAcc:HGNC:54118]	1.94516	0.65762
ENSG00000121851	-1.00539625801077	0.135186	1	no	1:+:145964690-145978848	ENSG00000121851	84265	Q9BT43,A6NGX6	POLR3GL	RNA polymerase III subunit GL [Source:HGNC Symbol%3BAcc:HGNC:28466]	2.64967	5.26972
ENSG00000115042	-0.7965744760806	0.135228	1	no	2:+:95402708-95416616	ENSG00000115042	51011	A0A024RE24,C9JGM0,Q96GK7,C9J5B6	FAHD2A	fumarylacetoacetate hydrolase domain containing 2A [Source:HGNC Symbol%3BAcc:HGNC:24252]	2.10166	3.61657
ENSG00000172000	-0.90193421349507	0.135263	1	no	19:+:2867335-2883445	ENSG00000172000	80032	A0A0C4DGQ3,K7EKA5,Q9HAH1	ZNF556	zinc finger protein 556 [Source:HGNC Symbol%3BAcc:HGNC:25669]	1.1141	2.06241
ENSG00000158109	0.59453	0.13536	1	no	1:+:3625015-3630127	ENSG00000158109	127262	Q5T0D9	TPRG1L	tumor protein p63 regulated 1 like [Source:HGNC Symbol%3BAcc:HGNC:27007]	34.3437	22.5329
ENSG00000119408	-0.553389655014051	0.135441	1	no	9:+:124257606-124353307	ENSG00000119408	10783	Q5TBH0,Q5TBG4,Q9HC98,Q5TBH1,A0A024R8A6,Q5TBH2,Q5TBG2,Q5TBG7,Q5TBG1	NEK6	NIMA related kinase 6 [Source:HGNC Symbol%3BAcc:HGNC:7749]	21.578	31.3718
ENSG00000109066	0.668554	0.13552	1	no	17:+:74776499-74839753	ENSG00000109066	54868	B4DKL7,A0A024R8L3,Q8NE00,J3QQK2	TMEM104	transmembrane protein 104 [Source:HGNC Symbol%3BAcc:HGNC:25984]	8.61274	5.3682
ENSG00000170456	0.687466	0.135712	1	no	12:-:31382226-31591136	ENSG00000170456	160518	F5H4A0,H0YGE5,G3V1S3,Q6ZUT9	DENND5B	DENN domain containing 5B [Source:HGNC Symbol%3BAcc:HGNC:28338]	3.27213	2.01291
ENSG00000173548	-0.588143644457864	0.135738	1	no	15:+:75647912-75662301	ENSG00000173548	257364	Q8WV41,H3BPR3,L8E981	SNX33	sorting nexin 33 [Source:HGNC Symbol%3BAcc:HGNC:28468]	7.30649	10.8818
ENSG00000075624	0.624207	0.135807	1	no	7:-:5526409-5563902	ENSG00000075624	60	G5E9R0,A0A510GJR4,A0A6Q8PH58,A0A2R8YGF8,G8FSY7,A0A2R8Y793,E7EVS6,C9JTX5,C9JZR7,A0A2R8YEA7,A0A2R8YFE2,A0A6Q8PFE4,A0A6Q8PGD7,P60709,Q9UMN3,C9JUM1,A0AUL6	ACTB	actin beta [Source:HGNC Symbol%3BAcc:HGNC:132]	1429.75	918.958
ENSG00000143669	0.577104	0.13582	1	no	1:-:235661041-235883640	ENSG00000143669	1130	A0A0A0MRZ6,H7C4F5,B7ZMN7,Q99698	LYST	lysosomal trafficking regulator [Source:HGNC Symbol%3BAcc:HGNC:1968]	5.10866	3.39253
ENSG00000170017	-0.518098025614004	0.136151	1	no	3:+:105366909-105576900	ENSG00000170017	214	F5GXJ9,Q13740,H7C543	ALCAM	activated leukocyte cell adhesion molecule [Source:HGNC Symbol%3BAcc:HGNC:400]	28.0646	39.8166
ENSG00000237330	1.16475	0.136315	1	no	1:-:1070967-1074306	ENSG00000237330	401934	E7ERA6	RNF223	ring finger protein 223 [Source:HGNC Symbol%3BAcc:HGNC:40020]	3.05725	1.35098
ENSG00000224597	0.959752	0.136456	1	no	10:+:29409402-29487745	ENSG00000224597	102724316	-	SVIL-AS1	SVIL antisense RNA 1 [Source:HGNC Symbol%3BAcc:HGNC:51219]	2.22471	1.13319
ENSG00000050344	0.606444	0.1365	1	no	7:+:26152198-26187137	ENSG00000050344	9603	A4D178,U3KQ19,Q9Y4A8	NFE2L3	nuclear factor%2C erythroid 2 like 3 [Source:HGNC Symbol%3BAcc:HGNC:7783]	16.5954	10.7987
ENSG00000232600	-2.29580710277587	0.136644	1	no	8:+:144437675-144439971	ENSG00000232600	100287098	-	TONSL-AS1	TONSL antisense RNA 1 [Source:HGNC Symbol%3BAcc:HGNC:51556]	0.44256	2.15289
ENSG00000074054	0.553644	0.136669	1	no	2:-:121337776-121649476	ENSG00000074054	23332	F8WA11,C9JP76,C9J151,H0Y5T1,Q7Z460	CLASP1	cytoplasmic linker associated protein 1 [Source:HGNC Symbol%3BAcc:HGNC:17088]	12.4419	8.39782
ENSG00000172869	0.634515	0.13671	1	no	5:+:119037772-119249138	ENSG00000172869	1657	D3DT08,F1T0K4,Q05C95,B2RWN7,F5H269,E7EMZ0,Q9Y485	DMXL1	Dmx like 1 [Source:HGNC Symbol%3BAcc:HGNC:2937]	3.93909	2.51379
ENSG00000196227	0.641909	0.136754	1	no	20:+:59933764-59948680	ENSG00000196227	63939	A2A2M7,Q9NTX9	FAM217B	family with sequence similarity 217 member B [Source:HGNC Symbol%3BAcc:HGNC:16170]	9.58892	6.08804
ENSG00000286540	-1.88076960349703	0.136966	1	no	6:+:120462511-120706789	ENSG00000286540	-	-	-	novel transcript	0.78759	2.87351
ENSG00000167799	-0.865306486109224	0.13707	1	no	11:-:67627938-67629937	ENSG00000167799	254552	Q8WV74	NUDT8	nudix hydrolase 8 [Source:HGNC Symbol%3BAcc:HGNC:8055]	5.70891	10.3033
ENSG00000099797	-0.552539991496736	0.137243	1	no	19:+:14517085-14565980	ENSG00000099797	9524	M0R329,M0R2E5,M0R3C3,Q9NZ01,M0R2N5	TECR	trans-2%2C3-enoyl-CoA reductase [Source:HGNC Symbol%3BAcc:HGNC:4551]	15.7874	22.9394
ENSG00000223891	-0.805481476192791	0.13743	1	no	20:+:44210907-44226027	ENSG00000223891	100505783	-	OSER1-DT	OSER1 divergent transcript [Source:HGNC Symbol%3BAcc:HGNC:48585]	1.20961	2.0944
ENSG00000135480	1.35954	0.137493	1	no	12:+:52232520-52252186	ENSG00000135480	3855	Q3KNV1,Q3B834,A0A1W2PRP1,P08729	KRT7	keratin 7 [Source:HGNC Symbol%3BAcc:HGNC:6445]	0.85259	0.32917
ENSG00000143546	1.66355	0.137909	1	no	1:-:153390032-153391073	ENSG00000143546	6279	P05109	S100A8	S100 calcium binding protein A8 [Source:HGNC Symbol%3BAcc:HGNC:10498]	2.12589	0.66482
ENSG00000196586	0.528081	0.138287	1	no	6:+:75749192-75919537	ENSG00000196586	4646	A0A590UKB0,A0A0A0MRM8,A0A1Y0BRN3,A0A590UJ40,A0A590UJ75,A0A590UJY4,Q5JVM0,A0A590UJ48,A0A5F9ZI03,A0A590UJW9,E7EW20,Q9UM54,A0A590UK86,A0A590UK22,A0A590UK71,A0A0D9SGC1	MYO6	myosin VI [Source:HGNC Symbol%3BAcc:HGNC:7605]	19.3707	13.3082
ENSG00000099940	0.641506	0.138319	1	no	22:+:20859007-20891214	ENSG00000099940	9342	C9JAF7,O95721,L8E847	SNAP29	synaptosome associated protein 29 [Source:HGNC Symbol%3BAcc:HGNC:11133]	10.2689	6.52156
ENSG00000115255	-0.771197012494885	0.138558	1	no	19:+:1491166-1497927	ENSG00000115255	92840	Q96HR9,A8MXN1,A0A1L5BXV2	REEP6	receptor accessory protein 6 [Source:HGNC Symbol%3BAcc:HGNC:30078]	6.5005	10.9911
ENSG00000104312	0.663551	0.138807	1	no	8:+:89757806-89791064	ENSG00000104312	8767	E7ERW9,O43353,Q6Q322,A0A0S2Z4Z8,E5RGK6	RIPK2	receptor interacting serine/threonine kinase 2 [Source:HGNC Symbol%3BAcc:HGNC:10020]	13.829	8.64937
ENSG00000058056	0.638368	0.139027	1	no	3:+:179653032-179804366	ENSG00000058056	8975	A0A7P0T8S4,A0A7P0Z4J7,A0A7P0Z460,A0A7P0TAV8,A0A7P0T9H6,A0A7P0TAN6,A0A7P0T9F2,A0A7P0T9J2,A0A7P0T873,A0A7P0Z4P4,Q92995,A0A7P0T859,A0A7P0TBN7,A0A7P0TA96,A0A7P0T949,H7C502,A0A7P0TB69,A0A7P0TB48,A0A7P0TAM7,A0A7P0T9V0,A0A7P0TAP9,A0A7P0TBA7,A0A7P0Z4M1,A0A7P0T9S5,A0A7P0T8G3,A0A7P0T8B2,A0A7P0T9X0,H7C5J3,A0A7P0T979,A0A7P0TAC6,A0A7P0TB18,A0A7P0TB82,A0A7P0Z4R3,A0A7P0TBG5,A0A7P0Z496,A0A7P0T849,A0A7P0T863,A0A7…	USP13	ubiquitin specific peptidase 13 [Source:HGNC Symbol%3BAcc:HGNC:12611]	3.36003	2.13854
ENSG00000100065	-0.521389670131757	0.139105	1	no	22:-:37490362-37519542	ENSG00000100065	29775	B0QYC4,Q17RA1,B0QYC3,Q9BWT7	CARD10	caspase recruitment domain family member 10 [Source:HGNC Symbol%3BAcc:HGNC:16422]	28.6286	40.7096
ENSG00000157036	0.763647	0.139206	1	no	3:+:38496127-38542161	ENSG00000157036	9941	F2Z2D3,F8WE38,H7C0W6,H7C451,H0Y8P1,F8WE28,F8WEP0,Q9Y2C4,F8WC11	EXOG	exo/endonuclease G [Source:HGNC Symbol%3BAcc:HGNC:3347]	4.16773	2.43198
ENSG00000111711	0.609903	0.139239	1	no	12:+:21501781-21518408	ENSG00000111711	51026	F5GXH6,Q9Y3E0,G3V1U5,F5GWD8,F5H6U7	GOLT1B	golgi transport 1B [Source:HGNC Symbol%3BAcc:HGNC:20175]	17.4469	11.3256
ENSG00000151725	0.706678	0.139265	1	no	4:-:184694085-184734130	ENSG00000151725	79682	D6R9S4,Q09GN1,Q71F23	CENPU	centromere protein U [Source:HGNC Symbol%3BAcc:HGNC:21348]	9.0276	5.48003
ENSG00000167355	0.994149	0.139341	1	no	11:-:5303444-5505652	ENSG00000167355	282763	A0A2R8Y7B5,Q9H339,A0A126GWB8	OR51B5	olfactory receptor family 51 subfamily B member 5 [Source:HGNC Symbol%3BAcc:HGNC:19599]	2.43638	1.21176
ENSG00000205339	0.504183	0.139363	1	no	11:+:9384652-9448127	ENSG00000205339	10527	E9PLJ0,E9PLB2,L8E8A9,O95373	IPO7	importin 7 [Source:HGNC Symbol%3BAcc:HGNC:9852]	58.9826	41.1995
ENSG00000173744	0.541241	0.139374	1	no	2:+:227472152-227561217	ENSG00000173744	3267	H7C0S7,A0A0S2Z3Y3,A0A0S2Z444,A0A0S2Z3Z1,B8ZZY2,C9J2I0,A0A0S2Z462,P52594	AGFG1	ArfGAP with FG repeats 1 [Source:HGNC Symbol%3BAcc:HGNC:5175]	16.7869	11.4283
ENSG00000142156	-0.967804493478825	0.13947	1	no	21:+:45981770-46005050	ENSG00000142156	1291	Q05BT9,D3DSM7,A0A384P5H7,P12109,A0A087X0S5	COL6A1	collagen type VI alpha 1 chain [Source:HGNC Symbol%3BAcc:HGNC:2211]	0.96944	1.87845
ENSG00000099139	0.711022	0.139505	1	no	9:+:75890644-76362975	ENSG00000099139	5125	A0A669KBD8,Q92824,B1AMG8,A0A669KA35,Q5JSG7,I0EZ71,B1AMG5	PCSK5	proprotein convertase subtilisin/kexin type 5 [Source:HGNC Symbol%3BAcc:HGNC:8747]	2.29062	1.3863
ENSG00000166321	1.47678	0.139746	1	no	10:+:73110375-73131828	ENSG00000166321	25961	Q86X67,B4E059,A0A087X1G4,Q4G134	NUDT13	nudix hydrolase 13 [Source:HGNC Symbol%3BAcc:HGNC:18827]	1.02685	0.36551
ENSG00000137575	-0.59237962338634	0.139931	1	no	8:+:58552924-58582859	ENSG00000137575	6386	G5EA09,E9PBU7,A0A024R7Z5,B4DHN5,O00560	SDCBP	syndecan binding protein [Source:HGNC Symbol%3BAcc:HGNC:10662]	10.8382	16.189
ENSG00000146859	-0.882471898728029	0.14	1	no	7:+:135148072-135166215	ENSG00000146859	55281	Q9NV12	TMEM140	transmembrane protein 140 [Source:HGNC Symbol%3BAcc:HGNC:21870]	3.30298	6.03251
ENSG00000160199	0.669661	0.140003	1	no	21:+:42974510-43033931	ENSG00000160199	5316	P55347,E7EPN6,H0YM69,Q6PKH2,Q96I87	PKNOX1	PBX/knotted 1 homeobox 1 [Source:HGNC Symbol%3BAcc:HGNC:9022]	5.22774	3.25587
ENSG00000163535	-0.606622028408233	0.140074	1	no	2:+:200510008-200584096	ENSG00000163535	151246	Q562F6,C9JW92	SGO2	shugoshin 2 [Source:HGNC Symbol%3BAcc:HGNC:30812]	6.97556	10.5228
ENSG00000149541	-0.664187480150581	0.140145	1	no	11:-:62615296-62622154	ENSG00000149541	26229	E9PQ60,Q5U676,E9PNA1,O94766,G3V150	B3GAT3	beta-1%2C3-glucuronyltransferase 3 [Source:HGNC Symbol%3BAcc:HGNC:923]	10.8335	17.008
ENSG00000166396	0.876832	0.140161	1	no	18:+:63752935-63805376	ENSG00000166396	8710	C9JM00,O75635,C9JA68,A0A1B0GX82	SERPINB7	serpin family B member 7 [Source:HGNC Symbol%3BAcc:HGNC:13902]	5.4591	2.94517
ENSG00000111912	0.591288	0.140235	1	no	6:+:125781161-125932034	ENSG00000111912	135112	H0Y6T0,Q8N4U9,Q5TF98,H0Y5F6,Q5TF97,Q6PK00,Q8NI08,H0UI55,Q5TF96	NCOA7	nuclear receptor coactivator 7 [Source:HGNC Symbol%3BAcc:HGNC:21081]	10.2878	6.76503
ENSG00000165282	-0.613289292632042	0.14043	1	no	9:-:35088688-35096601	ENSG00000165282	84720	Q8TEQ8	PIGO	phosphatidylinositol glycan anchor biosynthesis class O [Source:HGNC Symbol%3BAcc:HGNC:23215]	5.68503	8.61575
ENSG00000285665	-1.78962171543883	0.140586	1	no	1:+:171339299-171339959	ENSG00000285665	7151	-	TOP1P1	DNA topoisomerase I pseudogene 1 [Source:HGNC Symbol%3BAcc:HGNC:11987]	0.66864	2.29015
ENSG00000160888	-0.654057732703704	0.140627	1	no	19:+:13150411-13154911	ENSG00000160888	9592	A0A024R7H1,Q9BTL4	IER2	immediate early response 2 [Source:HGNC Symbol%3BAcc:HGNC:28871]	9.1458	14.2579
ENSG00000184988	1.00905	0.140647	1	no	17:+:43211835-43220041	ENSG00000184988	113277	B7Z779,K7ERE2,Q96A25	TMEM106A	transmembrane protein 106A [Source:HGNC Symbol%3BAcc:HGNC:28288]	2.54179	1.2512
ENSG00000126456	-0.574312917372106	0.140703	1	no	19:-:49659569-49665875	ENSG00000126456	3661	M0QZB8,M0QXC8,M0R205,M0R3E9,M0QX56,M0R0R8,M0R3C2,E2GIM7,E2GIM9,M0R0X9,Q96GL3,M0QYX3,E2GIM5,E2GIM6,A0A024QZE1,M0R007,Q71U93,E2GIM8,M0QYT9,Q14653,M0QZB7,M0R3H7	IRF3	interferon regulatory factor 3 [Source:HGNC Symbol%3BAcc:HGNC:6118]	16.7583	24.7204
ENSG00000107862	0.525059	0.140714	1	no	10:+:102245371-102382899	ENSG00000107862	8729	A0A7I2YQC6,A0A7I2V329,A0A7I2V4N5,A0A7I2V514,A0A7I2V452,A0A7I2V2L5,A0A7I2V2Z8,A0A7I2V541,A0A7I2V306,A0A7I2V3A8,A0A7I2V4Z4,A0A7I2V2Q1,A0A7I2V2L4,A0A7I2V4L8,A0A7I2YQA6,A0A7I2YQ65,A0A7I2V3Y5,A0A7I2V4F9,A0A7I2V6D0,Q05BW6,A0A7I2V4V8,A0A7I2V622,A0A7I2V5V9,A0A7I2V2Q6,A0A7I2YQE0,A0A7I2V4M6,A0A7I2V300,A0A7I2V4W6,A0A7I2V3S0,A0A7I2V350,A0A7I2V489,A0A7I2V3B1,A0A7I2V4H1,A0A7I2V338,A0A7I2YQM0,A0A7I2V5T8,A0A7I2V…	GBF1	golgi brefeldin A resistant guanine nucleotide exchange factor 1 [Source:HGNC Symbol%3BAcc:HGNC:4181]	9.02101	6.21067
ENSG00000158864	-0.526228831521224	0.140845	1	no	1:+:161197104-161214723	ENSG00000158864	4720	A0A7I2YQD8,A0A7I2V5X7,O75306,A0A7I2V410,A0A7I2V4G5,A0A7I2V630,A0A7I2V5D5,A0A7I2V596,Q9HC11,A0A7I2V5G4,A0A7I2V4X8,Q9HC12,A0A7I2V2B9,A0A7I2V5E2,A0A7I2V3J6,A0A7I2YQG7,A0A7I2V517,A0A7I2V2P1,A0A7I2V4W5,A0A7I2YQX7	NDUFS2	NADH:ubiquinone oxidoreductase core subunit S2 [Source:HGNC Symbol%3BAcc:HGNC:7708]	15.6463	22.3236
ENSG00000099875	-0.526900036285727	0.140956	1	no	19:-:2037465-2051244	ENSG00000099875	2872	K7EMP5,K7ELG3,Q9NV89,K7EK27,K7EJ98,K7EIN7,Q9HBH9,K7ELN0	MKNK2	MAPK interacting serine/threonine kinase 2 [Source:HGNC Symbol%3BAcc:HGNC:7111]	26.194	37.39
ENSG00000131652	-0.623248958756978	0.141287	1	no	16:+:3024027-3027755	ENSG00000131652	79228	Q86W42	THOC6	THO complex 6 [Source:HGNC Symbol%3BAcc:HGNC:28369]	19.7563	30.1484
ENSG00000170037	-0.559518194851382	0.141289	1	no	17:+:7932101-7949920	ENSG00000170037	116840	I3L1E9,I3L465,I3L1A6,I3L3N2,I3L0P9,I3L1Z8,I3L1B0,Q8N137	CNTROB	centrobin%2C centriole duplication and spindle assembly protein [Source:HGNC Symbol%3BAcc:HGNC:29616]	12.3321	18.0057
ENSG00000092853	0.556728	0.141365	1	no	1:-:35720218-35769978	ENSG00000092853	63967	Q05D30,Q1RMC5,Q9HAW4,E7ESG2	CLSPN	claspin [Source:HGNC Symbol%3BAcc:HGNC:19715]	12.2775	8.26916
ENSG00000153317	0.520516	0.141433	1	no	8:-:130052104-130443674	ENSG00000153317	50807	H0YBM4,E5RHD7,E5RHA9,Q8WWA4,E5RFD9,Q9ULH1,H0YBF7,L8E8W2,A0A0A0MRE5	ASAP1	ArfGAP with SH3 domain%2C ankyrin repeat and PH domain 1 [Source:HGNC Symbol%3BAcc:HGNC:2720]	27.0247	18.6643
ENSG00000170584	-0.611761822885448	0.141459	1	no	5:-:163446526-163460102	ENSG00000170584	134492	E5RFP0,Q8WVJ2	NUDCD2	NudC domain containing 2 [Source:HGNC Symbol%3BAcc:HGNC:30535]	4.6589	7.05316
ENSG00000206503	-0.499717232545545	0.141509	1	no	6:+:29941260-29945884	ENSG00000206503	3105	A0A0S4XRM0,A0A2I6J4C7,A0A5H2UF78,Q95J05,A0A286LDB0,A0A583ZB34,A0A3G6II41,A0A6B7HGG7,A0A5H2UTD7,A0A2H4ZAS5,A0A286LDA0,E5FQ47,C5IWX4,A0A1Z2RTP1,A0A583ZB22,A0A2P0W8E8,A0A0G2JL56,A0A1W1B6F7,A0A1W1B6K1,A0A4P2SQW8,A0A2P9FIF8,A0A0S4XR59,A0A678ZGE8,A0A6B7HG31,A0A1G4HPW4,A0A1W1B5Y6,A0A0D6K9K6,A0A4Y7LIR8,M9R644,A0A7S5GRW1,A0A6C1HXC8,A0A6B9VR87,A0A7S5GRU0,A0A2U3QLG3,A0A6B9WE25,C5IWY9,A0A1D8MAP1,A0A678ZVR7,A…	HLA-A	major histocompatibility complex%2C class I%2C A [Source:HGNC Symbol%3BAcc:HGNC:4931]	124.088	173.82
ENSG00000165891	0.583488	0.141648	1	no	12:-:77021248-77065569	ENSG00000165891	144455	H0YHW2,F8VSE7,F8VXV5,H0YIF4,Q96AV8	E2F7	E2F transcription factor 7 [Source:HGNC Symbol%3BAcc:HGNC:23820]	13.3082	8.79862
ENSG00000164125	1.14382	0.141748	1	no	4:-:158124474-158173318	ENSG00000164125	51313	K7EK71,K7ESC5,A0A0G2JLI7,Q6UWH4,K7EN70	GASK1B	golgi associated kinase 1B [Source:HGNC Symbol%3BAcc:HGNC:25312]	0.74517	0.3341
ENSG00000186298	-0.52727447086637	0.141791	1	no	12:-:110719680-110742939	ENSG00000186298	5501	A0A024RBP2,F8VYE8,F8W0W8,F8W0V8,A0A087WYY5,F8W1A0,F8VR82,Q9UPN1,P36873	PPP1CC	protein phosphatase 1 catalytic subunit gamma [Source:HGNC Symbol%3BAcc:HGNC:9283]	19.1903	27.3999
ENSG00000168792	0.722535	0.142073	1	no	17:-:29560547-29567037	ENSG00000168792	116236	Q6UXT9	ABHD15	abhydrolase domain containing 15 [Source:HGNC Symbol%3BAcc:HGNC:26971]	7.97372	4.78738
ENSG00000132613	0.609546	0.142154	1	no	16:-:70661204-70686053	ENSG00000132613	92154	I3L2G4,H3BPV0,Q765P7,A0A087WXN9	MTSS2	MTSS I-BAR domain containing 2 [Source:HGNC Symbol%3BAcc:HGNC:25094]	12.7265	8.26343
ENSG00000163006	0.72804	0.142305	1	no	2:+:108786757-108885477	ENSG00000163006	165055	H7C005,H7BZ08,F8WF51,Q96M89,V9GZ19	CCDC138	coiled-coil domain containing 138 [Source:HGNC Symbol%3BAcc:HGNC:26531]	4.65153	2.78212
ENSG00000275413	Inf	0.142359	1	no	17:-:16023323-16023653	ENSG00000275413	-	-	-	novel transcript%2C antisense to TTC19	1.14451	0
ENSG00000252010	Inf	0.142359	1	no	2:+:233275727-233276002	ENSG00000252010	677775	-	SCARNA5	small Cajal body-specific RNA 5 [Source:HGNC Symbol%3BAcc:HGNC:32561]	1.37258	0
ENSG00000206897	Inf	0.142359	1	no	12:+:123616708-123616840	ENSG00000206897	109616977	-	SNORA9B	small nucleolar RNA%2C H/ACA box 9B [Source:HGNC Symbol%3BAcc:HGNC:52223]	2.84837	0
ENSG00000199709	Inf	0.142359	1	no	11:+:122927034-122927173	ENSG00000199709	106479568	-	RNU4-23P	RNA%2C U4 small nuclear 23%2C pseudogene [Source:HGNC Symbol%3BAcc:HGNC:46959]	2.70595	0
ENSG00000207034	Inf	0.142359	1	no	18:+:2778941-2779057	ENSG00000207034	-	-	Y_RNA	Y RNA [Source:RFAM%3BAcc:RF00019]	3.23789	0
ENSG00000266936	Inf	0.142359	1	no	19:-:11010917-11016011	ENSG00000266936	-	-	-	novel transcript%2C antisense to SMARCA4	1.03506	0
ENSG00000228292	Inf	0.142359	1	no	9:-:37205112-37205368	ENSG00000228292	-	-	-	ribosomal protein L21 (RPL21) pseudogene	1.47406	0
ENSG00000206763	Inf	0.142359	1	no	7:-:92701708-92701814	ENSG00000206763	100873745	-	RNU6-10P	RNA%2C U6 small nuclear 10%2C pseudogene [Source:HGNC Symbol%3BAcc:HGNC:34254]	3.54049	0
ENSG00000001036	0.577629	0.142563	1	no	6:-:143494812-143511720	ENSG00000001036	2519	Q7Z6V2,Q9BTY2	FUCA2	alpha-L-fucosidase 2 [Source:HGNC Symbol%3BAcc:HGNC:4008]	31.2338	20.734
ENSG00000172456	-0.979087298891271	0.142578	1	no	1:+:59296638-59810647	ENSG00000172456	55277	F2Z2V1,A0A0U1RQJ1,C9J015,A0A0U1RRI8,Q96C11,A0A0U1RR53,A0A0U1RRB9,A0A0U1RQS3,J3QKV9	FGGY	FGGY carbohydrate kinase domain containing [Source:HGNC Symbol%3BAcc:HGNC:25610]	0.40972	0.80014
ENSG00000173207	-0.552132375579965	0.142581	1	no	1:+:154974653-154979251	ENSG00000173207	1163	Q9BZU3,Q5T179,D3DV79,P61024,Q5T178	CKS1B	CDC28 protein kinase regulatory subunit 1B [Source:HGNC Symbol%3BAcc:HGNC:19083]	35.7247	51.8942
ENSG00000069869	0.578068	0.142641	1	no	15:-:55826922-55993660	ENSG00000069869	4734	H0Y9L1,H0Y8H4,H0Y8X6,P46934,H0YA37,A0A3B3IUC1,A0A024R5S9	NEDD4	NEDD4 E3 ubiquitin protein ligase [Source:HGNC Symbol%3BAcc:HGNC:7727]	9.69163	6.43165
ENSG00000143590	-0.907736651097298	0.142673	1	no	1:+:155078837-155087538	ENSG00000143590	1944	P52797	EFNA3	ephrin A3 [Source:HGNC Symbol%3BAcc:HGNC:3223]	3.44275	6.39888
ENSG00000100997	0.559769	0.14293	1	no	20:-:25294742-25390835	ENSG00000100997	26090	A0A5F9ZGW7,A0A5F9ZHB5,A0A5F9ZHH2,A0A5F9ZHQ0,A0A5F9ZHE8,A0A5F9ZH71,A0A5F9ZGZ9,A0A5F9ZHF0,A0A5F9ZHM3,A0A5F9ZH49,Q5T712,A0A5F9ZGT4,I3L440,I3L380,I3L206,A0A5F9ZHG5,I3L294,A0A5F9ZH28,Q8N2K0,A0A5F9ZHQ8,I3L1V0	ABHD12	abhydrolase domain containing 12%2C lysophospholipase [Source:HGNC Symbol%3BAcc:HGNC:15868]	24.4436	16.4285
ENSG00000267340	2.24851	0.142968	1	no	17:-:43169880-43170077	ENSG00000267340	-	-	-	ribosomal protein%2C large%2C P1 (RPLP1) pseudogene	4.78324	0.99723
ENSG00000178752	-0.971969417879878	0.143006	1	no	2:+:238158970-238168900	ENSG00000178752	151176	H7BY19,H0Y2X4,Q4G0M1	ERFE	erythroferrone [Source:HGNC Symbol%3BAcc:HGNC:26727]	1.42697	2.77298
ENSG00000267149	1.76309	0.143019	1	no	19:-:55027593-55053928	ENSG00000267149	-	-	-	novel transcript	1.24191	0.36249
ENSG00000227200	1.76309	0.143019	1	no	9:+:124262876-124265809	ENSG00000227200	-	-	-	novel transcript	4.23182	1.23517
ENSG00000061938	-0.57157608624427	0.143104	1	no	3:-:195863364-195911945	ENSG00000061938	10188	A0A5F9ZHJ2,A0A5F9ZHP9,A0A499FJ16,A0A5F9ZHI7,A0A5F9ZGX5,A0A5F9ZH66,A0A5F9ZHB0,A0A5F9ZHK8,A0A5F9ZHD0,A0A5F9ZHP4,A0A5F9ZHL4,A0A5F9ZHC7,C9J1X3,A0A5F9ZI44,A0A5F9ZHX6,A0A5F9ZGY5,A0A5F9ZI29,A0A5F9ZH01,Q07912,A0A5F9ZHQ1	TNK2	tyrosine kinase non receptor 2 [Source:HGNC Symbol%3BAcc:HGNC:19297]	5.15114	7.58414
ENSG00000106723	0.525468	0.143226	1	no	9:+:88388430-88478694	ENSG00000106723	10927	A0A024QZ93,Q9Y657,Q9H2V7,H3BMF4	SPIN1	spindlin 1 [Source:HGNC Symbol%3BAcc:HGNC:11243]	38.8903	26.7671
ENSG00000198522	0.600135	0.143263	1	no	2:+:27628247-27651511	ENSG00000198522	11321	F8WD09,Q9HCN4	GPN1	GPN-loop GTPase 1 [Source:HGNC Symbol%3BAcc:HGNC:17030]	18.2394	11.9205
ENSG00000144468	-0.66073260315871	0.143281	1	no	2:+:226835581-226999215	ENSG00000144468	84236	Q8TEB9,C9JQK8,C9J1R4,C9K011,C9JAS2,B9A054,C9J4C7	RHBDD1	rhomboid domain containing 1 [Source:HGNC Symbol%3BAcc:HGNC:23081]	3.71941	5.82527
ENSG00000188186	-0.621166103063508	0.143401	1	no	7:+:100148907-100155944	ENSG00000188186	389541	A0A087WVU0,A0A087WV46,A0A087WT92,C9JXA7,A0A087WXQ3,A0A087WWR0,Q0VGL1,A0A087WVK8	LAMTOR4	late endosomal/lysosomal adaptor%2C MAPK and MTOR activator 4 [Source:HGNC Symbol%3BAcc:HGNC:33772]	18.7851	28.625
ENSG00000170776	0.532913	0.1437	1	no	15:+:85380571-85749358	ENSG00000170776	11214	H0YMW2,A8MYJ1,H0YLH1,H0YK18,A0A2X0SF55,B7ZW05,A0A087WTD7,H0YMI5,H0YK84,A0A087WYS7,Q12802,A0A087WX73,A0A087X047,A0A087WY36	AKAP13	A-kinase anchoring protein 13 [Source:HGNC Symbol%3BAcc:HGNC:371]	8.04802	5.51071
ENSG00000035862	0.612873	0.143776	1	no	17:-:78852977-78925387	ENSG00000035862	7077	K7EIX4,P16035,A0A024R8V7,B4DFW2	TIMP2	TIMP metallopeptidase inhibitor 2 [Source:HGNC Symbol%3BAcc:HGNC:11821]	10.6595	6.90535
ENSG00000138674	0.536513	0.143823	1	no	4:-:82818509-82901166	ENSG00000138674	22872	A0A1S5UZ19,H0Y8W8,U3KQC9,A0A024A2P5,H0Y9V3,D6RCQ9,H7BXG7,D6RHZ5,D6RE64,D6REX3,D6REC0,H0YAB3,U3KQR3,H0YAF5,H0Y9T9,D6RBT0,D6RHE8,H0Y8V7,D6RAB3,O94979,H0Y9K1,D6REA9	SEC31A	SEC31 homolog A%2C COPII coat complex component [Source:HGNC Symbol%3BAcc:HGNC:17052]	16.4282	11.2208
ENSG00000149474	0.727941	0.143968	1	no	20:+:18137228-18188387	ENSG00000149474	57325	A0A7I2V456,A0A7I2V574,A0A7I2V3N1,D6RAU4,A0A075B6H4,Q9H8E8	KAT14	lysine acetyltransferase 14 [Source:HGNC Symbol%3BAcc:HGNC:15904]	5.28464	3.161
ENSG00000137364	0.649778	0.143998	1	no	6:-:18128311-18155077	ENSG00000137364	7172	A0A024QZW0,P51580,Q9BS45	TPMT	thiopurine S-methyltransferase [Source:HGNC Symbol%3BAcc:HGNC:12014]	13.7819	8.70256
ENSG00000134258	1.04997	0.144196	1	no	1:-:117143587-117210960	ENSG00000134258	79679	A0A087X1M4,Q5T2L0,Q7Z7D3	VTCN1	V-set domain containing T cell activation inhibitor 1 [Source:HGNC Symbol%3BAcc:HGNC:28873]	2.54474	1.21763
ENSG00000106692	-0.664513707962533	0.144266	1	no	9:+:105558122-105653820	ENSG00000106692	2218	A0A2R8Y768,A0A6Q8PHN1,A0A6Q8PEY6,A0A2R8YDW9,A0A2R8Y7E3,A0A6Q8PG65,A0A1B1PFW2,A0A2R8Y6X6,A0A6Q8PGV4,H7C3W5,R4GMU0,I6L9J5,A0A6Q8PG93,I7HPB4,O75072,A0A6Q8PF14,A0A2R8Y4L5,A0A6Q8PGS8	FKTN	fukutin [Source:HGNC Symbol%3BAcc:HGNC:3622]	1.21361	1.90572
ENSG00000133112	0.49488	0.144529	1	no	13:-:45333471-45341284	ENSG00000133112	7178	A0A024RDY2,H0YCX0,E9PJF7,J3KPG2,A0A0B4J2C3,Q5W0H4,P13693	TPT1	tumor protein%2C translationally-controlled 1 [Source:HGNC Symbol%3BAcc:HGNC:12022]	121.408	85.3523
ENSG00000275989	-1.65837718216058	0.144551	1	no	13:-:110945478-110971603	ENSG00000275989	-	-	-	sperm acrosome associated 7 (SPACA7) pseudogene	0.88237	2.75941
ENSG00000133135	-0.929823827810574	0.144576	1	no	X:+:106693794-106797016	ENSG00000133135	79589	Q8TEB7,Q5JSK4	RNF128	ring finger protein 128 [Source:HGNC Symbol%3BAcc:HGNC:21153]	1.75488	3.31203
ENSG00000005206	-0.662006605561271	0.144641	1	no	19:+:2328615-2355095	ENSG00000005206	56928	A0A087WWL4,A0A087WZ93,A0A087WZ50,A0A087WT77,Q8TCT7	SPPL2B	signal peptide peptidase like 2B [Source:HGNC Symbol%3BAcc:HGNC:30627]	3.37864	5.29623
ENSG00000106133	-1.06047562573193	0.144753	1	no	7:-:72947581-72954790	ENSG00000106133	260294	Q63ZY6	NSUN5P2	NSUN5 pseudogene 2 [Source:HGNC Symbol%3BAcc:HGNC:16609]	1.37258	2.83606
ENSG00000113790	-0.848348125804651	0.144886	1	no	3:-:185190624-185281990	ENSG00000113790	1962	C9JJE0,A0PJI6,Q08426	EHHADH	enoyl-CoA hydratase and 3-hydroxyacyl CoA dehydrogenase [Source:HGNC Symbol%3BAcc:HGNC:3247]	1.83267	3.26892
ENSG00000163467	1.55462	0.144887	1	no	1:+:156337314-156346995	ENSG00000163467	128229	V9GYT6,Q96A04	TSACC	TSSK6 activating cochaperone [Source:HGNC Symbol%3BAcc:HGNC:30636]	1.92531	0.64932
ENSG00000254612	-1.00048315898557	0.144898	1	no	11:-:127940913-127941654	ENSG00000254612	387820	-	DNAJB6P1	DNAJB6 pseudogene 1 [Source:HGNC Symbol%3BAcc:HGNC:54754]	6.04159	11.9748
ENSG00000109184	0.654847	0.144908	1	no	4:+:51843000-51916837	ENSG00000109184	23142	D6RIY3,D6RDV8,D6RB33,D6RAL8,H0YA35,D6RGX7,H0Y907,Q92564,D6RCB7,H0Y9C5	DCUN1D4	defective in cullin neddylation 1 domain containing 4 [Source:HGNC Symbol%3BAcc:HGNC:28998]	5.47341	3.44406
ENSG00000176171	-0.789271249011532	0.145012	1	no	10:-:131966455-131982013	ENSG00000176171	664	Q6NVY4,Q66K24,F6RP06,A0A0J9YW18,A0A2U8ZU93,Q12983	BNIP3	BCL2 interacting protein 3 [Source:HGNC Symbol%3BAcc:HGNC:1084]	2.12241	3.63384
ENSG00000143537	-0.529833061539519	0.145062	1	no	1:+:155050566-155062775	ENSG00000143537	8751	Q13444	ADAM15	ADAM metallopeptidase domain 15 [Source:HGNC Symbol%3BAcc:HGNC:193]	17.5492	25.1012
ENSG00000166128	0.69212	0.145067	1	no	15:+:63189560-63267776	ENSG00000166128	51762	Q92930,H0YL94,H0YLJ8,H0YMN7,H0YNE9	RAB8B	RAB8B%2C member RAS oncogene family [Source:HGNC Symbol%3BAcc:HGNC:30273]	6.31017	3.86931
ENSG00000157895	0.684335	0.145075	1	no	12:-:121000486-121016502	ENSG00000157895	64897	F5H3K2,F5H7W8,F5H8B7,H0YGK4,G5EA44,E7ENF1,Q96C57	C12orf43	chromosome 12 open reading frame 43 [Source:HGNC Symbol%3BAcc:HGNC:25719]	5.51179	3.39804
ENSG00000166595	-0.540459484186596	0.145098	1	no	16:-:66932065-66934423	ENSG00000166595	51647	J3KS95,H3BNV7,Q9Y3D0,J3QLT9	CIAO2B	cytosolic iron-sulfur assembly component 2B [Source:HGNC Symbol%3BAcc:HGNC:24261]	90.0622	129.771
ENSG00000197857	0.834178	0.145111	1	no	19:-:12224686-12294883	ENSG00000197857	51710	E2QRP2,P15621,F8W7T7,M0R160	ZNF44	zinc finger protein 44 [Source:HGNC Symbol%3BAcc:HGNC:13110]	2.67723	1.4877
ENSG00000100325	0.53048	0.14514	1	no	22:-:29788609-29838304	ENSG00000100325	84164	F2Z2W4,B1AH59,A0A024R1E1,A0A024R1F9,H7C3Y4,F8WAQ6,H7C395,Q9H1I8	ASCC2	activating signal cointegrator 1 complex subunit 2 [Source:HGNC Symbol%3BAcc:HGNC:24103]	30.4092	20.8573
ENSG00000248240	1.17897	0.145317	1	no	5:+:43515274-43525310	ENSG00000248240	-	-	-	novel transcript	9.98876	4.37066
ENSG00000141564	0.557708	0.145435	1	no	17:+:80544819-80966371	ENSG00000141564	57521	I3L2I3,Q8N122,I3L436	RPTOR	regulatory associated protein of MTOR complex 1 [Source:HGNC Symbol%3BAcc:HGNC:30287]	10.4128	7.00847
ENSG00000270441	-1.5022579802433	0.145462	1	no	3:-:49140086-49160851	ENSG00000270441	22973	-	LAMB2P1	laminin subunit beta 2 pseudogene 1 [Source:HGNC Symbol%3BAcc:HGNC:6488]	0.45626	1.28049
ENSG00000165029	0.973891	0.145463	1	no	9:-:104781006-104928155	ENSG00000165029	19	B7XCW9,A0A7I2V5U0,B1AMI1,A5D8U6,B1AMI2,Q9NP93,L8E884,B2RUU2,O95477	ABCA1	ATP binding cassette subfamily A member 1 [Source:HGNC Symbol%3BAcc:HGNC:29]	0.86278	0.43518
ENSG00000107959	0.534496	0.1455	1	no	10:-:3137728-3172841	ENSG00000107959	10531	B1APQ1,A0A7I2YQT2,Q5JRX3,A0A0A0MRX9,A0A7I2V449,A0A7I2V2T0,A0A7I2V3X0,A0A7I2V4X7,A0A7I2V3B6,B4DEU0,H0Y4F7,B1APQ0,A0A7I2V5H2,A0A7I2YQX5,H0Y7L7,A0A7I2V3L7,A0A7I2V5R2,A0A7I2V5K2,A0A7I2V5C6,A0A7I2V397,A0A7I2V4N3	PITRM1	pitrilysin metallopeptidase 1 [Source:HGNC Symbol%3BAcc:HGNC:17663]	12.0331	8.23038
ENSG00000091592	-0.649485350987452	0.145666	1	no	17:-:5499427-5619424	ENSG00000091592	22861	Q96AM0,I3L0S2,Q9C000	NLRP1	NLR family pyrin domain containing 1 [Source:HGNC Symbol%3BAcc:HGNC:14374]	2.34568	3.64523
ENSG00000232907	-1.53284630007672	0.145713	1	no	20:-:36507702-36573391	ENSG00000232907	101926987	-	DLGAP4-AS1	DLGAP4 antisense RNA 1 [Source:HGNC Symbol%3BAcc:HGNC:51223]	0.28896	0.82836
ENSG00000274964	-1.568179373189	0.145721	1	no	12:+:32339368-32340724	ENSG00000274964	-	-	-	novel transcript%2C sense intronic to BICD1	0.51181	1.50356
ENSG00000270170	-0.632329823939731	0.145725	1	no	3:+:196942674-196943543	ENSG00000270170	152217	Q69YL0	NCBP2AS2	NCBP2 antisense 2 (head to head) [Source:HGNC Symbol%3BAcc:HGNC:25121]	36.5044	56.0579
ENSG00000104953	-1.30474022754588	0.145731	1	no	19:+:2977538-2995179	ENSG00000104953	79816	K7ENW8,Q9H808,Q6PJM9,C9J532	TLE6	TLE family member 6%2C subcortical maternal complex member [Source:HGNC Symbol%3BAcc:HGNC:30788]	0.40849	0.99975
ENSG00000144214	1.92659	0.145964	1	no	2:-:99284238-99304742	ENSG00000144214	129530	Q8N1E2	LYG1	lysozyme g1 [Source:HGNC Symbol%3BAcc:HGNC:27014]	1.13355	0.29541
ENSG00000262089	-2.07341468143942	0.146391	1	no	17:-:6994642-6995189	ENSG00000262089	-	-	-	novel transcript	0.73631	3.07018
ENSG00000272325	-0.846529279078596	0.146688	1	no	6:-:34279679-34392669	ENSG00000272325	11165	O95989	NUDT3	nudix hydrolase 3 [Source:HGNC Symbol%3BAcc:HGNC:8050]	0.85461	1.52243
ENSG00000205208	0.750931	0.146951	1	no	4:-:158666675-158672255	ENSG00000205208	201725	D6RFF4,Q504U0	C4orf46	chromosome 4 open reading frame 46 [Source:HGNC Symbol%3BAcc:HGNC:27320]	6.31388	3.71694
ENSG00000228232	-0.681368824786809	0.147192	1	no	X:-:39787132-39788136	ENSG00000228232	2616	-	GAPDHP1	glyceraldehyde-3-phosphate dehydrogenase pseudogene 1 [Source:HGNC Symbol%3BAcc:HGNC:4159]	20.8578	33.1377
ENSG00000126822	-0.539044594325992	0.147219	1	no	14:+:64704102-64750249	ENSG00000126822	26030	G3V3I3,G3V311,A0A0U1RR71,A0A2X0SFH4,G3V2V2,A1L390,G3V278	PLEKHG3	pleckstrin homology and RhoGEF domain containing G3 [Source:HGNC Symbol%3BAcc:HGNC:20364]	7.72702	11.123
ENSG00000196110	-0.744189995911164	0.147223	1	no	19:-:9291140-9309838	ENSG00000196110	374879	Q32M78	ZNF699	zinc finger protein 699 [Source:HGNC Symbol%3BAcc:HGNC:24750]	2.08345	3.45739
ENSG00000184564	1.31563	0.147264	1	no	13:-:85792790-85806683	ENSG00000184564	84189	Q9H5Y7	SLITRK6	SLIT and NTRK like family member 6 [Source:HGNC Symbol%3BAcc:HGNC:23503]	0.78638	0.31299
ENSG00000124357	0.646106	0.147317	1	no	2:+:71064344-71079808	ENSG00000124357	55577	C9JEV6,H0YC94,Q9UJ70,H7C3G9,H7C1L7,C9JMR7,H7C286,E9PPU6,H0YEB7,H0YE82,H0YF44	NAGK	N-acetylglucosamine kinase [Source:HGNC Symbol%3BAcc:HGNC:17174]	4.8612	3.07743
ENSG00000251138	1.05665	0.147334	1	no	12:-:73820315-74402600	ENSG00000251138	100507377	-	LINC02882	long intergenic non-protein coding RNA 2882 [Source:HGNC Symbol%3BAcc:HGNC:54802]	0.8166	0.38893
ENSG00000112308	0.516681	0.147411	1	no	6:-:24704861-24719998	ENSG00000112308	81688	A0A024R026,Q9GZU0	C6orf62	chromosome 6 open reading frame 62 [Source:HGNC Symbol%3BAcc:HGNC:20998]	78.9052	54.6401
ENSG00000279386	1.51155	0.147502	1	no	4:-:37866561-37867091	ENSG00000279386	-	-	-	TEC	4.2806	1.48739
ENSG00000136877	-0.548672401870742	0.147583	1	no	9:+:127794597-127814327	ENSG00000136877	2356	Q5JU23,Q5JU21,Q96LE3,Q5JU20,Q96DJ7,Q96DJ6,L8E999,Q96LE4,Q05932	FPGS	folylpolyglutamate synthase [Source:HGNC Symbol%3BAcc:HGNC:3824]	20.2539	29.3506
ENSG00000126768	-0.59132538255839	0.147604	1	no	X:-:48893447-48898143	ENSG00000126768	10245	Q8NCS3,V9GYU0,O60830,V9GYS0,V9GYK7	TIMM17B	translocase of inner mitochondrial membrane 17B [Source:HGNC Symbol%3BAcc:HGNC:17310]	18.089	26.9999
ENSG00000125356	-0.648205377103289	0.147776	1	no	X:+:119871832-119876662	ENSG00000125356	4694	Q6IBB5,O15239	NDUFA1	NADH:ubiquinone oxidoreductase subunit A1 [Source:HGNC Symbol%3BAcc:HGNC:7683]	64.0387	99.429
ENSG00000272068	-0.66087968936375	0.148054	1	no	1:-:156637783-156641004	ENSG00000272068	105371453	-	BCAN-AS1	BCAN antisense RNA 1 [Source:HGNC Symbol%3BAcc:HGNC:55233]	7.52492	11.7866
ENSG00000175575	-0.671974785561303	0.14815	1	no	11:+:73876699-73931114	ENSG00000175575	80227	F5H0F7,F5H3I1,Q9BRP4,H0YGB1,F5H5D4,F5H3E9,F5H0C4,F5H103	PAAF1	proteasomal ATPase associated factor 1 [Source:HGNC Symbol%3BAcc:HGNC:25687]	2.80546	4.42823
ENSG00000166670	-1.24926451683884	0.148302	1	no	11:-:102770502-102780628	ENSG00000166670	4319	F5GYX7,P09238	MMP10	matrix metallopeptidase 10 [Source:HGNC Symbol%3BAcc:HGNC:7156]	0.96916	2.28245
ENSG00000250251	-0.76922295084887	0.148652	1	no	16:-:15125242-15154564	ENSG00000250251	353511	-	PKD1P6	polycystin 1%2C transient receptor potential channel interacting pseudogene 6 [Source:HGNC Symbol%3BAcc:HGNC:30070]	2.0154	3.40301
ENSG00000095203	0.612831	0.148824	1	no	9:-:109171974-109321059	ENSG00000095203	54566	Q9NX84,Q9H329,Q9H709	EPB41L4B	erythrocyte membrane protein band 4.1 like 4B [Source:HGNC Symbol%3BAcc:HGNC:19818]	7.00663	4.5391
ENSG00000108788	0.597077	0.148887	1	no	17:+:42567072-42573239	ENSG00000108788	6945	A0A024R1W8,Q9UH92,K7EID0	MLX	MAX dimerization protein MLX [Source:HGNC Symbol%3BAcc:HGNC:11645]	15.2097	9.96149
ENSG00000076685	0.618463	0.148995	1	no	10:-:103087185-103277605	ENSG00000076685	22978	A0A6Q8PEZ2,H0YHR8,S4R3E7,Q5JUV6,A0A6Q8PHP0,S4R3A6,Q5JUV4,A0A6Q8PFH2,A0A6Q8PHB5,A0A6Q8PF50,A0A6Q8PG36,P49902	NT5C2	5'-nucleotidase%2C cytosolic II [Source:HGNC Symbol%3BAcc:HGNC:8022]	5.8046	3.74574
ENSG00000112655	-0.516320125612365	0.149014	1	no	6:+:43076307-43161719	ENSG00000112655	5754	H0Y889,Q86X91,H0Y8F1,H7C5L0,C9J9E8,F8WDG7,F8WCI7,H7C4X3,C9JQR6,Q13308	PTK7	protein tyrosine kinase 7 (inactive) [Source:HGNC Symbol%3BAcc:HGNC:9618]	15.3121	21.6973
ENSG00000103145	-0.735719270693745	0.149019	1	no	16:-:3022625-3024286	ENSG00000103145	54985	I3L1N5,J3KNY1,I3L174,Q9NWW0	HCFC1R1	host cell factor C1 regulator 1 [Source:HGNC Symbol%3BAcc:HGNC:21198]	10.1694	16.7769
ENSG00000135045	-0.739413754251487	0.149106	1	no	9:-:74946583-74952912	ENSG00000135045	55071	Q8IXQ3	C9orf40	chromosome 9 open reading frame 40 [Source:HGNC Symbol%3BAcc:HGNC:23433]	6.04264	9.99433
ENSG00000261188	-0.873645169063647	0.149314	1	no	22:+:26512537-26514568	ENSG00000261188	100507599	-	TFIP11-DT	TFIP11 divergent transcript [Source:HGNC Symbol%3BAcc:HGNC:55374]	3.60438	6.54283
ENSG00000169258	0.558393	0.149388	1	no	5:-:176595802-176610156	ENSG00000169258	114787	Q7Z2K8	GPRIN1	G protein regulated inducer of neurite outgrowth 1 [Source:HGNC Symbol%3BAcc:HGNC:24835]	23.3378	15.7003
ENSG00000169220	-0.736379694161853	0.14953	1	no	5:+:177357924-177372596	ENSG00000169220	10636	O43566,H0Y8W3,A0A024R7N4	RGS14	regulator of G protein signaling 14 [Source:HGNC Symbol%3BAcc:HGNC:9996]	3.88547	6.41294
ENSG00000169100	-0.502191128453898	0.149592	1	no	X:-:1386152-1392113	ENSG00000169100	-	Q6I9V5,P12236	SLC25A6	solute carrier family 25 member 6 [Source:HGNC Symbol%3BAcc:HGNC:10992]	125.343	175.879
ENSG00000177383	-0.587405221815593	0.149608	1	no	3:-:184710364-184712064	ENSG00000177383	64110	Q9HAY2	MAGEF1	MAGE family member F1 [Source:HGNC Symbol%3BAcc:HGNC:29639]	27.5792	41.0534
ENSG00000145494	-0.568380389636435	0.149797	1	no	5:+:1801407-1816048	ENSG00000145494	4726	Q6IBC4,O75380,D6RBT3	NDUFS6	NADH:ubiquinone oxidoreductase subunit S6 [Source:HGNC Symbol%3BAcc:HGNC:7713]	65.9149	96.8334
ENSG00000049130	0.597219	0.150056	1	no	12:-:88492793-88580851	ENSG00000049130	4254	A0A2R8Y515,A0A024RBF5,S4R442,S4R384,P21583,A0A024RBC0	KITLG	KIT ligand [Source:HGNC Symbol%3BAcc:HGNC:6343]	10.2365	6.70368
ENSG00000257954	2.51155	0.150213	1	no	12:+:49389516-49390162	ENSG00000257954	-	-	-	FGFR1 oncogene partner 2 (FGFR1OP2) pseudogene	1.17104	0.20345
ENSG00000270062	2.51155	0.150213	1	no	14:-:50723777-50724272	ENSG00000270062	-	-	-	novel transcript%2C sense intronic to NIN	1.52755	0.26539
ENSG00000273416	2.51155	0.150213	1	no	1:-:235104180-235104609	ENSG00000273416	-	-	-	novel transcript	1.76201	0.30613
ENSG00000196683	-0.58779102023642	0.150213	1	no	7:-:22812628-22822852	ENSG00000196683	54543	Q75MR5,Q9P0U1,A0A087WZY2,A6NIV2,B5MD00	TOMM7	translocase of outer mitochondrial membrane 7 [Source:HGNC Symbol%3BAcc:HGNC:21648]	26.431	39.3549
ENSG00000146950	-0.7852892946428	0.150372	1	no	X:+:9786429-9949443	ENSG00000146950	357	C9IZC6,F5H3B6,Q13796	SHROOM2	shroom family member 2 [Source:HGNC Symbol%3BAcc:HGNC:630]	1.33684	2.28253
ENSG00000023892	-0.633502513521551	0.150393	1	no	6:+:35297818-35321771	ENSG00000023892	50619	B3KSI1,H0Y7V7,Q01524,Q9H4E7	DEF6	DEF6 guanine nucleotide exchange factor [Source:HGNC Symbol%3BAcc:HGNC:2760]	11.4575	17.609
ENSG00000123485	-0.542654462308181	0.150406	1	no	2:-:233833416-233854566	ENSG00000123485	55355	H7C0I6,H7C3V8,C9JWC4,F8WCV1,Q8NCD3	HJURP	Holliday junction recognition protein [Source:HGNC Symbol%3BAcc:HGNC:25444]	21.5806	31.1429
ENSG00000176273	0.724951	0.150423	1	no	10:+:93893973-93956062	ENSG00000176273	159371	S4R2Y7,Q2M3R5,D3DR41	SLC35G1	solute carrier family 35 member G1 [Source:HGNC Symbol%3BAcc:HGNC:26607]	3.69828	2.21671
ENSG00000131467	0.494823	0.150571	1	no	17:+:42824385-42843760	ENSG00000131467	10197	A0A087WTV2,P61289,K7EPX6,B3KQ25,Q6FHK7,K7EMD0,K7EKR3,K7ENH2,K7ESG5,B7Z8D3,A0A024R203,K9J957,K7EJF8	PSME3	proteasome activator subunit 3 [Source:HGNC Symbol%3BAcc:HGNC:9570]	66.1892	46.5342
ENSG00000251050	-2.53284630007672	0.150818	1	no	5:+:80019609-80019920	ENSG00000251050	100500934	-	RBX1P2	RBX1 pseudogene 2 [Source:HGNC Symbol%3BAcc:HGNC:54741]	0.40474	2.32047
ENSG00000230415	-2.53284630007672	0.150818	1	no	1:+:1275223-1280420	ENSG00000230415	101928895	-	LINC01786	long intergenic non-protein coding RNA 1786 [Source:HGNC Symbol%3BAcc:HGNC:52575]	0.24616	1.41128
ENSG00000258623	-2.53284630007672	0.150818	1	no	14:-:68683411-68685565	ENSG00000258623	-	-	-	novel transcript%2C antisense to RAD51L1	0.27392	1.57047
ENSG00000272288	-2.53284630007672	0.150818	1	no	6:+:34696317-34697470	ENSG00000272288	101929243	-	ILRUN-AS1	ILRUN antisense RNA 1 [Source:HGNC Symbol%3BAcc:HGNC:55216]	0.16148	0.92581
ENSG00000268266	-2.53284630007672	0.150818	1	no	19:+:57477649-57482996	ENSG00000268266	-	-	-	novel transcript	0.19018	1.09034
ENSG00000145012	-0.520022259719137	0.150825	1	no	3:+:188153284-188890671	ENSG00000145012	4026	C9JUT4,C9JIY7,C9J1K7,B7ZLW0,C9JXK9,C9J3U9,C9J4E3,C9J2R5,C9JE51,A0A087WZF1,C9JT42,C9J5C8,Q93052	LPP	LIM domain containing preferred translocation partner in lipoma [Source:HGNC Symbol%3BAcc:HGNC:6679]	4.73215	6.72268
ENSG00000116353	-0.705511157751675	0.150848	1	no	1:-:29192657-29230942	ENSG00000116353	51102	Q9BV79,H3BM30	MECR	mitochondrial trans-2-enoyl-CoA reductase [Source:HGNC Symbol%3BAcc:HGNC:19691]	4.135	6.68032
ENSG00000108474	-0.786701279136119	0.150868	1	no	17:+:16217191-16351797	ENSG00000108474	9487	B4DJK6,A0A096LPK2,M0QYT4,J3QLG8,A8MTV0,J3QQI7,Q9Y2B2,J3KSD1	PIGL	phosphatidylinositol glycan anchor biosynthesis class L [Source:HGNC Symbol%3BAcc:HGNC:8966]	1.76239	3.01207
ENSG00000134690	-0.557268874535546	0.150902	1	no	1:+:37692481-37709719	ENSG00000134690	55143	Q53HL2	CDCA8	cell division cycle associated 8 [Source:HGNC Symbol%3BAcc:HGNC:14629]	27.5281	40.1303
ENSG00000136830	-0.491234621389595	0.150993	1	no	9:-:127505339-127578989	ENSG00000136830	64855	Q96TA1	NIBAN2	niban apoptosis regulator 2 [Source:HGNC Symbol%3BAcc:HGNC:25282]	60.2123	83.85
ENSG00000100292	0.965059	0.151121	1	no	22:+:35380361-35394214	ENSG00000100292	3162	Q6FH11,A0A7I2V3I1,A0A7I2YQL9,A0A7I2V277,F2YMD9,Q96DI8,A0A7I2V3M0,D2K7W4,B1AHA8,P09601	HMOX1	heme oxygenase 1 [Source:HGNC Symbol%3BAcc:HGNC:5013]	4.1618	2.11208
ENSG00000119977	0.62027	0.151536	1	no	10:-:95659823-95694143	ENSG00000119977	26123	A0A0C4DFN5,A0A7P0T9R6,A0A7P0T8X6,A0A7P0TB57,A0A7P0TA64,A0A7P0T987,A0A7P0TA00,Q6NUS6	TCTN3	tectonic family member 3 [Source:HGNC Symbol%3BAcc:HGNC:24519]	5.32994	3.43514
ENSG00000171928	0.587013	0.151569	1	no	17:+:18781111-18806714	ENSG00000171928	51030	Q9NYZ1,K7ENL4,I3L376,J3QL63,E5RIS5,J3KS67	TVP23B	trans-golgi network vesicle protein 23 homolog B [Source:HGNC Symbol%3BAcc:HGNC:20399]	11.9663	7.89208
ENSG00000185133	0.903624	0.15185	1	no	22:+:31122731-31134697	ENSG00000185133	27124	C9J0H5,C9K0M5,B5MBZ3,A0A087WVS7,B4DF95,B5MCL8,Q15735	INPP5J	inositol polyphosphate-5-phosphatase J [Source:HGNC Symbol%3BAcc:HGNC:8956]	2.44805	1.29642
ENSG00000112972	-0.511474398634122	0.15196	1	no	5:-:43287470-43313512	ENSG00000112972	3157	Q01581,A0A024R059,D6RIW1	HMGCS1	3-hydroxy-3-methylglutaryl-CoA synthase 1 [Source:HGNC Symbol%3BAcc:HGNC:5007]	21.3226	30.1127
ENSG00000178726	-0.840891579822278	0.1523	1	no	20:-:23045633-23049672	ENSG00000178726	7056	P07204	THBD	thrombomodulin [Source:HGNC Symbol%3BAcc:HGNC:11784]	2.04732	3.63297
ENSG00000167711	-0.980305277047942	0.152554	1	no	17:+:1742836-1755265	ENSG00000167711	5345	A0A0J9YY65,A0A0J9YWQ3,A0A3G2WJ85,C9JMH6,P08697,A0A0G2JPA8,C9JPV4	SERPINF2	serpin family F member 2 [Source:HGNC Symbol%3BAcc:HGNC:9075]	1.93859	3.78904
ENSG00000071889	-0.631175454601942	0.152632	1	no	X:-:154506159-154516242	ENSG00000071889	60343	D3DWX8,A6QRH7,Q9BU27,F8WCK6,A6QRH8,F8WEM7,F8WB47,Q5HY75,F8WEW8,P98173,F8WD39	FAM3A	FAM3 metabolism regulating signaling molecule A [Source:HGNC Symbol%3BAcc:HGNC:13749]	5.74665	8.81777
ENSG00000226179	-1.92141158799437	0.152827	1	no	X:+:320990-321851	ENSG00000226179	-	-	LINC00685	long intergenic non-protein coding RNA 685 [Source:HGNC Symbol%3BAcc:HGNC:27560]	0.7376	2.76801
ENSG00000261118	-1.92141158799437	0.152827	1	no	16:-:89492017-89504460	ENSG00000261118	-	-	-	novel transcript%2C antisense to SPG7	0.3021	1.13369
ENSG00000274213	-1.92141158799437	0.152827	1	no	17:+:56914186-56914533	ENSG00000274213	-	-	-	novel transcript	0.90717	3.40433
ENSG00000215841	-1.92141158799437	0.152827	1	no	11:-:73214998-73215913	ENSG00000215841	-	-	-	novel transcript	1.20494	4.52178
ENSG00000033800	0.623716	0.152925	1	no	15:+:68054309-68198603	ENSG00000033800	8554	H3BS65,H3BUL7,O75925,A4ZVS7,H3BSI8,A4ZVS8,Q1XBU8	PIAS1	protein inhibitor of activated STAT 1 [Source:HGNC Symbol%3BAcc:HGNC:2752]	4.51881	2.90542
ENSG00000108846	-0.866485377490781	0.153027	1	no	17:+:50634777-50692253	ENSG00000108846	8714	D6RAB7,O15438,H0Y8T5,D6RJE5,H0Y9T4,D3DTY0,Q86VN9,H0Y8Q6,Q2M3C9	ABCC3	ATP binding cassette subfamily C member 3 [Source:HGNC Symbol%3BAcc:HGNC:54]	0.76174	1.37589
ENSG00000103269	-0.820433940269553	0.153182	1	no	16:+:675671-678268	ENSG00000103269	9028	H3BQ51,O75783,B4DFK3	RHBDL1	rhomboid like 1 [Source:HGNC Symbol%3BAcc:HGNC:10007]	4.80514	8.40664
ENSG00000162734	0.502952	0.153258	1	no	1:+:160205380-160215376	ENSG00000162734	8682	Q15121,Q6FHL9,B1AKZ4,B1AKZ5	PEA15	proliferation and apoptosis adaptor protein 15 [Source:HGNC Symbol%3BAcc:HGNC:8822]	86.0361	60.1476
ENSG00000012211	-0.592991551653316	0.1533	1	no	X:-:49174802-49186528	ENSG00000012211	4007	A0A0A0MRT7,H7BZP7,H0Y413,F5H4N2,O43900	PRICKLE3	prickle planar cell polarity protein 3 [Source:HGNC Symbol%3BAcc:HGNC:6645]	11.4327	17.0843
ENSG00000001617	-0.653332788766518	0.153413	1	no	3:+:50155045-50189075	ENSG00000001617	6405	C9JPG5,Q13275,C9J1V2,H7C4A2,C9IYS6,C9J4H5	SEMA3F	semaphorin 3F [Source:HGNC Symbol%3BAcc:HGNC:10728]	4.99773	7.7873
ENSG00000120889	-0.540685932059555	0.153425	1	no	8:-:23020133-23069031	ENSG00000120889	8795	B5BU36,Q6FH58,D3DSR9,E9PBT3,O14763	TNFRSF10B	TNF receptor superfamily member 10b [Source:HGNC Symbol%3BAcc:HGNC:11905]	15.9801	23.0294
ENSG00000219200	-1.26981189424293	0.153723	1	no	17:+:7012417-7014532	ENSG00000219200	440400	A0A087WSZ8,A0A1L2BPJ0,Q6P5S7,A0A0C4DH89,A0A3S6CYT1,A0A1L2BPI1,A0A0C4DH85,A0A1L2BPI6,H0YIU3,A0A3S7I545,A0A3Q7ZYN9,H0YIM4,F8W1G5,A0A3Q7ZZZ6	RNASEK	ribonuclease K [Source:HGNC Symbol%3BAcc:HGNC:33911]	0.84703	2.02344
ENSG00000160218	0.552428	0.153956	1	no	21:+:44012309-44106552	ENSG00000160218	7109	F8WE24,P48553	TRAPPC10	trafficking protein particle complex 10 [Source:HGNC Symbol%3BAcc:HGNC:11868]	8.22585	5.5568
ENSG00000164548	0.570012	0.15398	1	no	7:-:23504780-23532041	ENSG00000164548	29896	Q549U1,F8WEH2,Q13595	TRA2A	transformer 2 alpha homolog [Source:HGNC Symbol%3BAcc:HGNC:16645]	22.6086	15.0877
ENSG00000084072	-0.681684555652649	0.153994	1	no	1:+:39692182-39763914	ENSG00000084072	10450	E9PIB0,E9PKY5,E9PK21,E9PMH0,H0YCV4,E9PEQ6,H0YE31,Q9UNP9	PPIE	peptidylprolyl isomerase E [Source:HGNC Symbol%3BAcc:HGNC:9258]	1.7425	2.769
ENSG00000095637	0.846243	0.15403	1	no	10:-:95311771-95561414	ENSG00000095637	10580	S4R406,A0A3B3IRR9,D3DR43,A0A3B3IRW8,A0A3B3IT56,S4R303,Q5T925,Q9BX66,A0A0U1RQI5	SORBS1	sorbin and SH3 domain containing 1 [Source:HGNC Symbol%3BAcc:HGNC:14565]	1.30879	0.72122
ENSG00000129315	-0.552404813507484	0.154062	1	no	12:-:48688458-48716998	ENSG00000129315	904	A0A1W2PQ16,O60563	CCNT1	cyclin T1 [Source:HGNC Symbol%3BAcc:HGNC:1599]	9.05894	13.1616
ENSG00000250101	3.09651	0.154112	1	no	5:+:177939622-177983054	ENSG00000250101	-	-	-	novel transcript	1.03885	0.12032
ENSG00000225907	3.09651	0.154112	1	no	7:+:30167804-30168004	ENSG00000225907	100271119	-	RPS27P16	ribosomal protein S27 pseudogene 16 [Source:HGNC Symbol%3BAcc:HGNC:36560]	2.82711	0.32745
ENSG00000224448	3.09651	0.154112	1	no	7:-:99638242-99638767	ENSG00000224448	-	-	-	ADP-ribosylation factor 6 (ARF6) pseudogene	1.08032	0.12513
ENSG00000110756	0.584629	0.15417	1	no	11:-:18278668-18322198	ENSG00000110756	11234	G3V159,F5GWM5,Q9UPZ3,F5H6Q8	HPS5	HPS5 biogenesis of lysosomal organelles complex 2 subunit 2 [Source:HGNC Symbol%3BAcc:HGNC:17022]	10.5313	6.95718
ENSG00000176406	0.644741	0.154204	1	no	8:+:103500696-104256094	ENSG00000176406	9699	A0A0J9YXG4,Q9UQ26,Q4G1C6,A0A590UJL1,E5RI36,A0A0J9YWD4,D6RDY0,A0A590UK62,F8W6W8,D6RA03	RIMS2	regulating synaptic membrane exocytosis 2 [Source:HGNC Symbol%3BAcc:HGNC:17283]	2.87159	1.81961
ENSG00000253671	1.18184	0.154215	1	no	8:+:17808361-17822183	ENSG00000253671	-	-	-	novel transcript	1.12152	0.48976
ENSG00000157483	0.513039	0.154238	1	no	15:-:59132434-59372871	ENSG00000157483	4643	H0YLE5,Q12965,H0YNQ8,H0YNB0,H0YN00,H0YLJ4,Q4KMR3	MYO1E	myosin IE [Source:HGNC Symbol%3BAcc:HGNC:7599]	20.2	14.0234
ENSG00000141441	0.955154	0.15428	1	no	18:-:32124877-32470882	ENSG00000141441	64762	Q9H706,J3QRF3	GAREM1	GRB2 associated regulator of MAPK1 subtype 1 [Source:HGNC Symbol%3BAcc:HGNC:26136]	1.21268	0.61967
ENSG00000063601	0.54112	0.154441	1	no	X:+:150692971-150765108	ENSG00000063601	8776	H7C406,H0YDX3,F8W8S8,H7BZJ1,F8W764,F8WA39,E9PIH9,B7Z3D5,E9PPP8,Q13613,Q8NEC6	MTMR1	myotubularin related protein 1 [Source:HGNC Symbol%3BAcc:HGNC:7449]	17.9499	12.2211
ENSG00000085998	-0.525189195234466	0.155012	1	no	1:-:46188682-46220305	ENSG00000085998	55624	Q68CV6,Q8WZA1	POMGNT1	protein O-linked mannose N-acetylglucosaminyltransferase 1 (beta 1%2C2-) [Source:HGNC Symbol%3BAcc:HGNC:19139]	16.1188	22.9812
ENSG00000146476	0.6309	0.155087	1	no	6:+:151452258-151470101	ENSG00000146476	79624	F5GZY1,F2Z3I8,Q9H993	ARMT1	acidic residue methyltransferase 1 [Source:HGNC Symbol%3BAcc:HGNC:17872]	15.6559	10.0161
ENSG00000065154	0.504586	0.155146	1	no	10:-:124397303-124418976	ENSG00000065154	4942	P04181	OAT	ornithine aminotransferase [Source:HGNC Symbol%3BAcc:HGNC:8091]	63.5675	44.3896
ENSG00000105576	-0.518084700996267	0.155154	1	no	19:-:12699201-12724011	ENSG00000105576	30000	K7ESC1,K7ENW1,K7EMA3,K7ESJ3,K7ESG1,A0A024R7F7,K7ELC3,Q05D48,O14787,A0A075B780,Q4LE60,L8ECE4	TNPO2	transportin 2 [Source:HGNC Symbol%3BAcc:HGNC:19998]	16.1399	22.8982
ENSG00000102158	0.537783	0.155236	1	no	X:-:77825747-77895593	ENSG00000102158	84061	Q9H0U3,A0A087WU53	MAGT1	magnesium transporter 1 [Source:HGNC Symbol%3BAcc:HGNC:28880]	21.4227	14.6193
ENSG00000024048	0.562003	0.15524	1	no	6:+:42564029-42693505	ENSG00000024048	23304	Q8IWV8	UBR2	ubiquitin protein ligase E3 component n-recognin 2 [Source:HGNC Symbol%3BAcc:HGNC:21289]	9.62664	6.46006
ENSG00000271976	1.19789	0.155261	1	no	3:-:53858994-53861576	ENSG00000271976	-	-	-	novel transcript%2C antisense to IL17RB	1.71108	0.73894
ENSG00000165895	0.955537	0.155662	1	no	11:+:100687288-100993941	ENSG00000165895	143872	A6NI28,E9PJK4,A0A2X0SYU7,L8E964,H0YEJ7,H0YDU1,A0A499FIA2	ARHGAP42	Rho GTPase activating protein 42 [Source:HGNC Symbol%3BAcc:HGNC:26545]	1.02373	0.52297
ENSG00000246089	-1.1278624654618	0.155759	1	no	8:-:6403551-6407142	ENSG00000246089	-	-	-	novel transcript	0.83927	1.81703
ENSG00000118298	-1.39534277632679	0.155825	1	no	1:+:150257251-150265078	ENSG00000118298	23632	A8K3J4,U3KPU6,U3KQH0,Q9ULX7	CA14	carbonic anhydrase 14 [Source:HGNC Symbol%3BAcc:HGNC:1372]	0.3065	0.79875
ENSG00000119004	0.8239	0.155832	1	no	2:+:203238977-203306026	ENSG00000119004	57404	Q567U3,F8WBE2,Q53RS5,E9PHG5,C9J8K7,F2Z3K6,Q8WZ13,Q6UW02	CYP20A1	cytochrome P450 family 20 subfamily A member 1 [Source:HGNC Symbol%3BAcc:HGNC:20576]	1.45078	0.81194
ENSG00000104529	0.517809	0.155909	1	no	8:-:143579697-143599541	ENSG00000104529	1936	E9PJD0,E9PK06,E9PJV8,E9PRL0,E9PK72,E9PLL8,E9PQR8,E9PN56,E9PL21,E9PQC9,E9PL71,E9PKK3,E9PIP5,Q9BW34,D3DWK1,E9PN91,E9PLS6,E9PMW7,E9PPR1,E9PM66,H0YE58,E9PRY8,E9PL12,E9PK01,A0A087X1X7,A0A0J9YXU2,E9PQZ1,E9PPY1,E9PJ84,E9PN71,H0YE72,E9PNW6,E9PIZ1,E9PNC8,E9PLT8,H0YCK7,E9PKH7,E9PLA1,P29692,E9PI93,E9PI39,E9PQ49	EEF1D	eukaryotic translation elongation factor 1 delta [Source:HGNC Symbol%3BAcc:HGNC:3211]	17.0791	11.8176
ENSG00000196912	0.902869	0.156028	1	no	2:-:97492663-97589965	ENSG00000196912	57730	A0A087WX87,I1Z9D3,A0A0C4DGX0,Q8N2N9,A0A087X1R3,I1Z9D5,I1Z9D2	ANKRD36B	ankyrin repeat domain 36B [Source:HGNC Symbol%3BAcc:HGNC:29333]	1.6878	0.89428
ENSG00000171320	0.595458	0.156086	1	no	8:+:27771949-27812640	ENSG00000171320	157570	E5RIE3,E5RFP7,E5RFE4,H0YB88,Q56NI9	ESCO2	establishment of sister chromatid cohesion N-acetyltransferase 2 [Source:HGNC Symbol%3BAcc:HGNC:27230]	7.58798	4.97528
ENSG00000255893	1.55885	0.156219	1	no	11:-:94472908-94473570	ENSG00000255893	-	-	-	novel transcript	3.36885	1.13282
ENSG00000234383	1.55885	0.156219	1	no	1:-:68161761-68163090	ENSG00000234383	100420253	-	CTBP2P8	CTBP2 pseudogene 8 [Source:HGNC Symbol%3BAcc:HGNC:45200]	1.47166	0.49486
ENSG00000118503	0.760182	0.156232	1	no	6:+:137867214-137883312	ENSG00000118503	7128	D3TTZ4,Q5VXR0,A0A087X1N1,D3TTY8,D3TTZ6,D3TTZ1,D3TTY5,Q5VXQ9,A0A087WVN3,D3TTZ5,D3TTZ3,D3TTZ2,D3TTZ0,D3TTY6,D3TTZ7,D3TTY4,A0A087WU80,F8K9X7,D3TTY9,P21580,Q5VXQ8,D3TTY7,A0A087WXL5,D3TTZ8	TNFAIP3	TNF alpha induced protein 3 [Source:HGNC Symbol%3BAcc:HGNC:11896]	4.00822	2.34453
ENSG00000184584	-0.717755729239512	0.156365	1	no	5:-:139475533-139482935	ENSG00000184584	340061	J3QTB1,A0A494C0T1,A0A494C1N5,A0A494C0W5,Q86WV6	STING1	stimulator of interferon response cGAMP interactor 1 [Source:HGNC Symbol%3BAcc:HGNC:27962]	3.13194	5.10294
ENSG00000101871	0.537601	0.156583	1	no	X:-:10445310-10833654	ENSG00000101871	4281	A0A024RBV4,A0A6Q8PGE7,O15344,A0A6Q8PF94,A0A087X255,C9J453,P29372,A0A6Q8PGA5	MID1	midline 1 [Source:HGNC Symbol%3BAcc:HGNC:7095]	12.1333	8.2811
ENSG00000143756	0.614233	0.156656	1	no	1:+:224114111-224162047	ENSG00000143756	23219	B4E0H5,Q9NVF7	FBXO28	F-box protein 28 [Source:HGNC Symbol%3BAcc:HGNC:29046]	8.24371	5.33533
ENSG00000162076	-0.750570880370326	0.156737	1	no	16:+:2883213-2899382	ENSG00000162076	114984	I3L1Y9,Q96CP2,I3L4I0	FLYWCH2	FLYWCH family member 2 [Source:HGNC Symbol%3BAcc:HGNC:25178]	9.29622	15.495
ENSG00000205309	-0.890936629654027	0.156749	1	no	17:+:17303335-17347663	ENSG00000205309	56953	K7EPW8,Q9NPB1,J3QRN4,Q2I378,J3QLR5	NT5M	5'%2C3'-nucleotidase%2C mitochondrial [Source:HGNC Symbol%3BAcc:HGNC:15769]	3.25192	5.97421
ENSG00000128699	0.620254	0.156978	1	no	2:-:189770267-189784364	ENSG00000128699	94101	A0A1B0GXE7,F6WST4,Q9P0S3	ORMDL1	ORMDL sphingolipid biosynthesis regulator 1 [Source:HGNC Symbol%3BAcc:HGNC:16036]	11.7233	7.55573
ENSG00000272097	-1.81038027560563	0.157004	1	no	6:-:10743324-10747663	ENSG00000272097	118597831	-	TMEM14B-DT	TMEM14B divergent transcript [Source:HGNC Symbol%3BAcc:HGNC:55230]	0.25753	0.89486
ENSG00000115866	-0.518441688618283	0.157145	1	no	2:-:135905881-135986100	ENSG00000115866	1615	H7C278,C9JLC1,P14868,C9J7S3,C9JQM9,H7BZ35	DARS1	aspartyl-tRNA synthetase 1 [Source:HGNC Symbol%3BAcc:HGNC:2678]	22.6141	32.0913
ENSG00000287839	-1.00302535354803	0.157177	1	no	1:-:155626757-155637604	ENSG00000287839	-	-	-	novel transcript	3.15945	6.27327
ENSG00000204469	-0.480360173158631	0.157344	1	no	6:+:31620715-31637771	ENSG00000204469	7916	P48634,L8EBD0	PRRC2A	proline rich coiled-coil 2A [Source:HGNC Symbol%3BAcc:HGNC:13918]	37.7518	52.1773
ENSG00000122417	0.723455	0.157386	1	no	1:-:86346824-86396342	ENSG00000122417	57489	E9PMV9,B5ME44,H0YF19,Q96GC1,H0YCM1,H0YD68,Q9ULJ1,E9PJZ1,E9PNP0	ODF2L	outer dense fiber of sperm tails 2 like [Source:HGNC Symbol%3BAcc:HGNC:29225]	2.18419	1.31054
ENSG00000205744	-0.771950689111777	0.157392	1	no	19:-:6467207-6482557	ENSG00000205744	79958	K7EM80,K7ENM0,K7EMN9,K7EKL5,B3KP66,Q8IV53,K7EM30	DENND1C	DENN domain containing 1C [Source:HGNC Symbol%3BAcc:HGNC:26225]	2.37773	4.02239
ENSG00000172819	-0.55223782931998	0.157415	1	no	12:-:53210567-53232980	ENSG00000172819	5916	A8K3H3,H3BMH6,P13631,A0A2P1M905,H3BMY6,H3BMK1,A0A2P1M8Z1,Q9BZI0	RARG	retinoic acid receptor gamma [Source:HGNC Symbol%3BAcc:HGNC:9866]	12.3273	17.9081
ENSG00000116649	0.5346	0.157582	1	no	1:-:11054584-11060020	ENSG00000116649	6723	K7EQ47,K7EL89,K7ESL0,K7EKM4,P19623	SRM	spermidine synthase [Source:HGNC Symbol%3BAcc:HGNC:11296]	62.0387	42.4301
ENSG00000181458	-0.779129341621191	0.157875	1	no	3:+:100492619-100577444	ENSG00000181458	55076	Q9NWC5,C9J9Z5,J3KQ06	TMEM45A	transmembrane protein 45A [Source:HGNC Symbol%3BAcc:HGNC:25480]	1.76642	3.00314
ENSG00000102921	0.534904	0.158024	1	no	16:-:48538726-48620148	ENSG00000102921	9683	I3L3R7,O75113	N4BP1	NEDD4 binding protein 1 [Source:HGNC Symbol%3BAcc:HGNC:29850]	14.851	10.1549
ENSG00000105810	0.483035	0.158302	1	no	7:-:92604921-92836573	ENSG00000105810	1021	Q00534	CDK6	cyclin dependent kinase 6 [Source:HGNC Symbol%3BAcc:HGNC:1777]	31.1438	22.0752
ENSG00000242612	-0.748723684256834	0.158408	1	no	16:+:401858-412487	ENSG00000242612	26063	Q4VXZ8,H7C078,A0A0J9YXZ6,A0A0J9YWI0,G3V0I9,Q9NUI1,A0A0J9YY83	DECR2	2%2C4-dienoyl-CoA reductase 2 [Source:HGNC Symbol%3BAcc:HGNC:2754]	3.08301	5.13222
ENSG00000160703	-0.607686418597097	0.158656	1	no	11:+:119166568-119184016	ENSG00000160703	79671	C9J0R6,Q86UT6,C9JLK8,C9JQE9	NLRX1	NLR family member X1 [Source:HGNC Symbol%3BAcc:HGNC:29890]	6.30201	9.51377
ENSG00000025772	0.508966	0.15904	1	no	20:-:44942130-44960397	ENSG00000025772	10953	Q15785	TOMM34	translocase of outer mitochondrial membrane 34 [Source:HGNC Symbol%3BAcc:HGNC:15746]	89.316	62.1809
ENSG00000102981	0.909907	0.159113	1	no	16:+:67660946-67662774	ENSG00000102981	50855	R4GMM2,Q9NPB6	PARD6A	par-6 family cell polarity regulator alpha [Source:HGNC Symbol%3BAcc:HGNC:15943]	7.31798	3.85854
ENSG00000053702	-0.935031197283502	0.159216	1	no	12:-:2825348-2835544	ENSG00000053702	83714	Q9BQI9,F5H065,F5H2G5	NRIP2	nuclear receptor interacting protein 2 [Source:HGNC Symbol%3BAcc:HGNC:23078]	1.83987	3.48498
ENSG00000226259	0.917972	0.159217	1	no	5:+:70415352-70448015	ENSG00000226259	653238	-	GTF2H2B	general transcription factor IIH subunit 2B (pseudogene) [Source:HGNC Symbol%3BAcc:HGNC:31393]	2.64996	1.38945
ENSG00000198198	0.539867	0.159294	1	no	1:+:43389882-43454247	ENSG00000198198	23334	A0A0C4DG05,Q5T011,A0A1W2PRY5,A0A1W2PQY2	SZT2	SZT2 subunit of KICSTOR complex [Source:HGNC Symbol%3BAcc:HGNC:29040]	4.00577	2.72968
ENSG00000125633	0.53916	0.159307	1	no	2:-:117915478-118014133	ENSG00000125633	54520	H7C050,F8W9X7,Q567U6	CCDC93	coiled-coil domain containing 93 [Source:HGNC Symbol%3BAcc:HGNC:25611]	13.2149	9.00954
ENSG00000148297	-0.552615119573856	0.159467	1	no	9:-:133338312-133348131	ENSG00000148297	6837	E7EN96,Q15528,L8E9B4,Q5T8T6,E9PGW7,Q5T8T7,Q5T8T8	MED22	mediator complex subunit 22 [Source:HGNC Symbol%3BAcc:HGNC:11477]	8.39524	12.1991
ENSG00000163754	0.63344	0.159591	1	no	3:+:148991408-149031775	ENSG00000163754	2992	C9J8R8,C9JQ42,C9J7C7,Q8N5Y3,P46976,G5E9W8	GYG1	glycogenin 1 [Source:HGNC Symbol%3BAcc:HGNC:4699]	5.41835	3.46038
ENSG00000183615	-1.72549137801912	0.159594	1	no	1:+:32247222-32248856	ENSG00000183615	84734	Q9BTA0	FAM167B	family with sequence similarity 167 member B [Source:HGNC Symbol%3BAcc:HGNC:28133]	0.46671	1.52901
ENSG00000188786	0.558414	0.159613	1	no	1:-:37809574-37859592	ENSG00000188786	4520	Q14872,Q01538	MTF1	metal regulatory transcription factor 1 [Source:HGNC Symbol%3BAcc:HGNC:7428]	10.3848	6.98621
ENSG00000155850	0.640281	0.159615	1	no	5:+:149960758-149993455	ENSG00000155850	1836	H0YA38,C9JAN6,P50443	SLC26A2	solute carrier family 26 member 2 [Source:HGNC Symbol%3BAcc:HGNC:10994]	4.52568	2.87662
ENSG00000132334	-0.755338912047668	0.159703	1	no	10:+:127907103-128085855	ENSG00000132334	5791	Q8TE48,Q96P81,P23469,S4R2Y5,S4R3B0,Q5VWH6,S4R3X3,Q5VWH5,S4R448	PTPRE	protein tyrosine phosphatase receptor type E [Source:HGNC Symbol%3BAcc:HGNC:9669]	1.05485	1.76406
ENSG00000185022	-0.706248031779704	0.159709	1	no	22:+:38200767-38216507	ENSG00000185022	23764	B0QY71,B0QY70,Q9ULX9	MAFF	MAF bZIP transcription factor F [Source:HGNC Symbol%3BAcc:HGNC:6780]	2.77941	4.49259
ENSG00000104611	0.548675	0.159772	1	no	8:+:19313693-19396218	ENSG00000104611	63898	Q9H788,H0YAT1	SH2D4A	SH2 domain containing 4A [Source:HGNC Symbol%3BAcc:HGNC:26102]	22.8863	15.5006
ENSG00000162407	1.0585	0.159786	1	no	1:-:56494761-56645301	ENSG00000162407	8613	O14495	PLPP3	phospholipid phosphatase 3 [Source:HGNC Symbol%3BAcc:HGNC:9229]	1.23355	0.58676
ENSG00000109861	0.478211	0.159931	1	no	11:-:88265069-88359684	ENSG00000109861	1075	A0A7I2V3A6,I3V9T1,I3V9V6,A0A7I2V6E3,A0A7I2YQ96,A0A7I2V592,A0A7I2V4Z3,A0A7I2V5L5,I3V9T0,A0A7I2V5C5,A0A7I2V2Q8,A0A7I2V3A2,A0A7I2YQT5,A0A7I2V3M6,H0YCY8,I3V9V3,A0A7I2V466,I3V9S3,H0YDA2,P53634,A0A7I2V5J2,A0A7I2V2V5,A0A7I2V2F3	CTSC	cathepsin C [Source:HGNC Symbol%3BAcc:HGNC:2528]	18.1522	12.9097
ENSG00000053438	0.821403	0.159956	1	no	20:+:37521206-37523690	ENSG00000053438	4826	A0A3B3IS74,A0A3B3IRP3,A0A3B3ITN5,Q16517	NNAT	neuronatin [Source:HGNC Symbol%3BAcc:HGNC:7860]	11.307	6.33903
ENSG00000272501	-1.05861767951134	0.160207	1	no	6:-:31195200-31198037	ENSG00000272501	-	-	-	novel transcript%2C antisense to HCG27	1.09013	2.24956
ENSG00000092148	-0.502427910099966	0.160354	1	no	14:-:31100112-31207804	ENSG00000092148	25831	G3V4V5,H0YJD4,A0A087WVU6,Q5XJ19,H0YJP0,A0A087X2H1,H0YJ72,Q9ULT8,H0YJV8,Q9BRJ0	HECTD1	HECT domain E3 ubiquitin protein ligase 1 [Source:HGNC Symbol%3BAcc:HGNC:20157]	10.9765	15.4047
ENSG00000267278	-0.992277918714019	0.160395	1	no	17:+:45247916-45269824	ENSG00000267278	100133991	-	MAP3K14-AS1	MAP3K14 antisense RNA 1 [Source:HGNC Symbol%3BAcc:HGNC:44359]	0.78145	1.5401
ENSG00000017260	0.505341	0.160469	1	no	3:+:130850595-131016712	ENSG00000017260	27032	B4E2Q0,D6R9U9,H0Y9V7,D6REJ1,H0YAH2,H0Y9S7,D6RHV9,H0Y8X9,P98194,D6RGE9	ATP2C1	ATPase secretory pathway Ca2+ transporting 1 [Source:HGNC Symbol%3BAcc:HGNC:13211]	21.5087	15.0119
ENSG00000140948	0.543257	0.160474	1	no	16:-:87406246-87493024	ENSG00000140948	23174	Q8WYQ9,A0A590UJW6,A0A5F9XIK1,H3BS18	ZCCHC14	zinc finger CCHC-type containing 14 [Source:HGNC Symbol%3BAcc:HGNC:24134]	11.7994	8.02167
ENSG00000122359	-0.485371472648447	0.160475	1	no	10:-:80150889-80205572	ENSG00000122359	311	Q6ICS0,H0Y6E1,Q5T0G7,Q5T0G8,P50995	ANXA11	annexin A11 [Source:HGNC Symbol%3BAcc:HGNC:535]	26.0773	36.1673
ENSG00000126107	0.602223	0.160564	1	no	1:-:45002540-45011324	ENSG00000126107	79654	A1A4G1,Q5T447	HECTD3	HECT domain E3 ubiquitin protein ligase 3 [Source:HGNC Symbol%3BAcc:HGNC:26117]	10.3198	6.73482
ENSG00000230082	1.70419	0.160697	1	no	3:+:9947404-9954787	ENSG00000230082	100874032	-	PRRT3-AS1	PRRT3 antisense RNA 1 [Source:HGNC Symbol%3BAcc:HGNC:41151]	2.46797	0.75036
ENSG00000140905	0.926585	0.1607	1	no	16:-:81081945-81096395	ENSG00000140905	2653	H3BUG8,H3BPF0,H3BNV1,H3BUH9,Q53XL7,Q6IAT2,H3BQ30,A0A1W2PQX3,A0A1W2PNX3,A0A1W2PQV2,P23434	GCSH	glycine cleavage system protein H [Source:HGNC Symbol%3BAcc:HGNC:4208]	2.77533	1.44653
ENSG00000112893	0.527601	0.160749	1	no	5:+:109689927-109869625	ENSG00000112893	4124	Q49A69,A5PKX5,Q16706	MAN2A1	mannosidase alpha class 2A member 1 [Source:HGNC Symbol%3BAcc:HGNC:6824]	10.9009	7.4917
ENSG00000130147	0.490934	0.160837	1	no	2:+:234952017-235055714	ENSG00000130147	23677	C9JRG1,C9JED2,Q9P0V3,C9JWW6,C9JF25	SH3BP4	SH3 domain binding protein 4 [Source:HGNC Symbol%3BAcc:HGNC:10826]	36.2257	25.5372
ENSG00000103187	0.482804	0.160858	1	no	16:-:84565596-84618078	ENSG00000103187	23406	H3BT58,A0A087WWC7,Q14019	COTL1	coactosin like F-actin binding protein 1 [Source:HGNC Symbol%3BAcc:HGNC:18304]	49.8872	35.3665
[truncated: 12,596 more rows]
