# Supplementary material for: Zinc finger protein ZC3H18 is abnormally expressed in esophageal cancer tissues and facilitates the proliferation of esophageal cancer cells
Source: Front Immunol. 2025 Feb 25;16:1556509. doi: 10.3389/fimmu.2025.1556509 (PMC11894379; doi:10.3389/fimmu.2025.1556509)
Supplement: Supplementary file 1 [file DataSheet1.zip › Results of eukaryotic transcriptome sequencing/genes/K150si4_vs_K150siNC/deg.down.anno.xlsx]

## Sheet: Sheet1
ID	logFC	Pvalue	adj.Pvalue	regulation	pos_info	ensembl	entrez	uniprot	symbol	description	K150si4|K150si4	K150siNC|K150siNC
ENSG00000104419	-2.67513993224536	1.00402e-13	2.39679e-09	down	8:-:133237175-133302022	ENSG00000104419	10397	E5RG99,A0A6Q8PHF2,A0A6Q8PGD3,A0A024R9I3,Q92597,A0A6Q8PF28,A0A6Q8PF16,A0A6Q8PFR8,E5RK17,E7ESM1,E5RIM2,E5RH82,E5RJ98,A0A6Q8PGJ1,E5RIR1,E5RJY1,E5RGG6,E5RIV1,A0A6Q8PFG2,A0A6Q8PF71,A0A7I2ST14,E5RI76,E5RGM5,A0A6Q8PF06,A0A6Q8PHI0,A0A6Q8PFP2,A0A6Q8PGF1,A0A6Q8PFB3	NDRG1	N-myc downstream regulated 1 [Source:HGNC Symbol%3BAcc:HGNC:7679]	15.2297	96.3675
ENSG00000064300	-3.13502787184658	2.24121e-10	1.78341e-06	down	17:+:49495293-49515008	ENSG00000064300	4804	P08138	NGFR	nerve growth factor receptor [Source:HGNC Symbol%3BAcc:HGNC:7809]	1.61621	14.0662
ENSG00000186847	-2.22674780267352	6.38875e-10	3.81281e-06	down	17:-:41582279-41586895	ENSG00000186847	3861	A0A024R1X6,P02533	KRT14	keratin 14 [Source:HGNC Symbol%3BAcc:HGNC:6416]	43.2592	200.603
ENSG00000168209	-2.1239654621855	1.70627e-09	8.14641e-06	down	10:+:72273919-72276036	ENSG00000168209	54541	A0A024QZQ6,Q9NX09,A0A7P0Z4M7	DDIT4	DNA damage inducible transcript 4 [Source:HGNC Symbol%3BAcc:HGNC:24944]	78.7894	340.241
ENSG00000105141	-3.6245888687043	3.49178e-09	1.38926e-05	down	19:+:15049480-15058293	ENSG00000105141	23581	B2CIS9,P31944,A9UFC0	CASP14	caspase 14 [Source:HGNC Symbol%3BAcc:HGNC:1502]	0.66833	8.16665
ENSG00000171346	-1.93857340709418	5.82753e-08	0.000173893	down	17:-:41513745-41522529	ENSG00000171346	3866	C9JTG5,K7EQK9,K7EMX0,P19012,A8MT21	KRT15	keratin 15 [Source:HGNC Symbol%3BAcc:HGNC:6421]	81.322	308.829
ENSG00000205609	-2.44296079655953	4.73858e-07	0.00102836	down	16:-:28379579-28403841	ENSG00000205609	728689	B5ME19	EIF3CL	eukaryotic translation initiation factor 3 subunit C like [Source:HGNC Symbol%3BAcc:HGNC:26347]	3.08146	16.5998
ENSG00000117266	-2.48172183509905	3.85945e-06	0.00708713	down	1:+:205504596-205532793	ENSG00000117266	5129	D6R9X1,A0A0A0MSJ6,D6R9B0,D6RA44,D6RGH0,Q07002	CDK18	cyclin dependent kinase 18 [Source:HGNC Symbol%3BAcc:HGNC:8751]	0.86897	4.80859
ENSG00000187609	-3.32463978498358	4.4239e-06	0.00754339	down	9:-:137306896-137423211	ENSG00000187609	54932	Q8N9H8,E9PI94,E9PSB6,H0YD51	EXD3	exonuclease 3'-5' domain containing 3 [Source:HGNC Symbol%3BAcc:HGNC:26023]	0.19171	1.90283
ENSG00000107159	-2.01156602525098	5.47055e-06	0.00784507	down	9:+:35673918-35681159	ENSG00000107159	768	A0A0S2Z3D0,A0A087WYS4,A0A0S2Z341,Q16790	CA9	carbonic anhydrase 9 [Source:HGNC Symbol%3BAcc:HGNC:1383]	10.9943	43.9189
ENSG00000101213	-2.07658892923457	5.7924e-06	0.00784507	down	20:-:63528001-63537376	ENSG00000101213	5753	Q13882	PTK6	protein tyrosine kinase 6 [Source:HGNC Symbol%3BAcc:HGNC:9617]	4.85354	20.2823
ENSG00000281406	-2.47459538004287	7.32929e-06	0.00920867	down	1:-:205434885-205457091	ENSG00000281406	101669762	A0A494BZU2	BLACAT1	bladder cancer associated transcript 1 [Source:HGNC Symbol%3BAcc:HGNC:48597]	0.79733	4.39041
ENSG00000170915	-2.80724056807506	8.32682e-06	0.0099389	down	6:+:52361421-52407777	ENSG00000170915	85315	L8EBD2,Q8TEZ7,D6RCM7,A0A024RD52	PAQR8	progestin and adipoQ receptor family member 8 [Source:HGNC Symbol%3BAcc:HGNC:15708]	0.57695	4.0008
ENSG00000100097	-1.55778047754607	1.22998e-05	0.0133464	down	22:+:37675636-37679802	ENSG00000100097	3956	A0A0B6XK00,F8WEI7,P09382,F8WCQ5	LGALS1	galectin 1 [Source:HGNC Symbol%3BAcc:HGNC:6561]	109.235	318.599
ENSG00000116678	-2.80332551807168	1.68184e-05	0.0174561	down	1:+:65420652-65641559	ENSG00000116678	3953	A0A387LAQ4,A0A4P8P008,A0A387LAL5,A0A387LC10,A0A387LAN4,P48357,Q4G138,A0A387LAM3,A0A387LBG4,A0A387LBH1,A0A0U3T571,A0A387LBY6,A0A387LBE6,A0A387LAK6,A0A387LAQ1,A0A387LC27,A0A387LBM8,A2RRQ4,O15243,A0A387LBR5,A0A2Z6IBQ7,A0A387LAW1,A0A2Z6I6G4,A0A387LBZ8	LEPR	leptin receptor [Source:HGNC Symbol%3BAcc:HGNC:6554]	0.22768	1.57451
ENSG00000090006	-1.61441282715344	1.92392e-05	0.0191366	down	19:+:40592883-40629818	ENSG00000090006	8425	A0A0C4DH07,A0A087WXC2,A0A087WVR1,A0A087WWZ7,A0A087WYX7,M0R351,M0QXV3,A0A087X0A7,A0A087WUU1,M0QZX0,F8WAA0,Q8N2S1,A0A087WXJ2,A0A087WVV5,M0QYE9	LTBP4	latent transforming growth factor beta binding protein 4 [Source:HGNC Symbol%3BAcc:HGNC:6717]	7.34933	22.2934
ENSG00000143382	-2.52860930719025	2.34471e-05	0.0221886	down	1:+:150549369-150560937	ENSG00000143382	54507	A0A669KBE7,B7ZMJ3,Q6UY14	ADAMTSL4	ADAMTS like 4 [Source:HGNC Symbol%3BAcc:HGNC:19706]	0.60861	3.47913
ENSG00000196950	-1.6743776608543	3.58956e-05	0.0298842	down	2:+:195575977-195737702	ENSG00000196950	57181	C9J0F5,E7ENT5,E7EV45,F2Z341,Q05C42,Q9ULF5,A0A024R3W5	SLC39A10	solute carrier family 39 member 10 [Source:HGNC Symbol%3BAcc:HGNC:20861]	4.9109	15.5289
ENSG00000196083	-1.70871483159087	3.701e-05	0.0298842	down	3:+:190514051-190659750	ENSG00000196083	3556	C9J9W1,H7C3W4,C9J1D9,C9JT28,Q9NPH3	IL1RAP	interleukin 1 receptor accessory protein [Source:HGNC Symbol%3BAcc:HGNC:5995]	2.51288	8.13744
ENSG00000249839	-3.64630434986001	3.75555e-05	0.0298842	down	15:-:43663654-43684339	ENSG00000249839	-	-	-	histidine acid phosphatase domain containing 2A (HISPPD2A) pseudogene	0.19517	2.42109
ENSG00000123384	-1.42760055455818	4.22424e-05	0.0321591	down	12:+:57128483-57213361	ENSG00000123384	4035	Q6PJ72,H0YJ88,L0R6J6,Q7Z7K9,Q07954,H0YJI8	LRP1	LDL receptor related protein 1 [Source:HGNC Symbol%3BAcc:HGNC:6692]	8.29985	22.1189
ENSG00000276345	-2.96093995218101	5.92448e-05	0.0404083	down	KI270721.1:+:2585-11802	ENSG00000276345	-	-	-	-	2.13307	16.4542
ENSG00000006715	-1.62244976096667	7.22479e-05	0.0479084	down	7:-:38722974-38932394	ENSG00000006715	27072	C9J3F8,Q75MS1,H7BZX6,H7BXH3,Q75MX9,Q75MS2,C9JZ11,C9J2U9,P49754,H7C0K2,C9JU58	VPS41	VPS41 subunit of HOPS complex [Source:HGNC Symbol%3BAcc:HGNC:12713]	4.19459	12.7949
ENSG00000272734	-1.76996887328657	7.65328e-05	0.0493781	down	10:-:86965345-86971311	ENSG00000272734	100133190	-	ADIRF-AS1	ADIRF antisense RNA 1 [Source:HGNC Symbol%3BAcc:HGNC:45127]	3.14156	10.6145
ENSG00000167779	-1.47725575682393	8.08479e-05	0.0507895	down	12:+:53097436-53102345	ENSG00000167779	3489	F8VVA5,A0A3B3IUE0,F8VYK9,P24592,Q9H2B5	IGFBP6	insulin like growth factor binding protein 6 [Source:HGNC Symbol%3BAcc:HGNC:5475]	49.3008	135.986
ENSG00000197930	-1.5724470033734	9.105e-05	0.0547843	down	14:-:52639915-52695900	ENSG00000197930	30001	G3V3E6,G3V503,G3V5B3,G3V2H0,Q96HE7	ERO1A	endoplasmic reticulum oxidoreductase 1 alpha [Source:HGNC Symbol%3BAcc:HGNC:13280]	4.91795	14.4904
ENSG00000074181	-1.41925326549372	9.17967e-05	0.0547843	down	19:-:15159038-15200995	ENSG00000074181	4854	M0QX38,M0QZN3,M0R3C9,B8XFT4,Q9UM47	NOTCH3	notch receptor 3 [Source:HGNC Symbol%3BAcc:HGNC:7883]	9.9594	26.3884
ENSG00000159335	-1.41896177655334	9.4798e-05	0.0551955	down	12:+:6765516-6770952	ENSG00000159335	5763	A0A158RFU3,O15256,A2VCM6,P20962,F5GXR3	PTMS	parathymosin [Source:HGNC Symbol%3BAcc:HGNC:9629]	61.7376	163.547
ENSG00000136997	-1.96040571961024	0.000110472	0.06279	down	8:+:127735434-127742951	ENSG00000136997	4609	A0A087WUS5,A0A0B4J1R1,B3CJB0,B3CJC7,B3CJ91,B3CJ92,H0YBT0,B3CJ73,B3CJC0,P01106,B3CJC8,B3CJB8,B3CJ71,A0A224B085,B3CJ88,A0A024R9L7,B3CJ90,B3CJD2,B3CJ87,B3CJ74,B3CJ64,B3CJD3,B3CJ75,B3CJ86,A0A494C1T8,B3CJ93,B3CJ72,B3CJD9,B3CJ77,B3CJA7,B3CJB9,B3CJ78,B3CJB1,Q16591,B3CJ63,B3CJD7,B3CJ82,B3CJA1,H0YBG3,B3CJB3,B3CJ81,B3CJA4,B3CJA3,Q14899,B3CJ94,B3CJD6,B3CJA8,B0B0N9,Q14901,B3CJD5,B3CJC6,B3CJA9,B3CJB2,B3CJE0,B…	MYC	MYC proto-oncogene%2C bHLH transcription factor [Source:HGNC Symbol%3BAcc:HGNC:7553]	2.01097	7.75331
ENSG00000144730	-1.95055793365389	0.000118263	0.0641629	down	3:-:57089982-57170306	ENSG00000144730	54756	C9J6R0,Q8NFM7	IL17RD	interleukin 17 receptor D [Source:HGNC Symbol%3BAcc:HGNC:17616]	0.97076	3.71731
ENSG00000101752	-1.53539899028719	0.000122887	0.0651904	down	18:+:21704957-21870953	ENSG00000101752	57534	L8EA82,Q86YT6	MIB1	MIB E3 ubiquitin protein ligase 1 [Source:HGNC Symbol%3BAcc:HGNC:21086]	3.68414	10.5799
ENSG00000135253	-1.80895820053643	0.000150454	0.074652	down	7:-:128862042-128910719	ENSG00000135253	375616	A0A087WXB2,A0A087WVT8,A0A7I2V446,Q6ZWJ8,A0A087X1L3	KCP	kielin cysteine rich BMP regulator [Source:HGNC Symbol%3BAcc:HGNC:17585]	1.02333	3.55228
ENSG00000184489	-3.42391192852356	0.000153074	0.074652	down	8:+:141391995-141432454	ENSG00000184489	11156	O75365,E5RGR3,E5RFQ4	PTP4A3	protein tyrosine phosphatase 4A3 [Source:HGNC Symbol%3BAcc:HGNC:9636]	0.17102	1.81835
ENSG00000162591	-2.17529429545864	0.000158215	0.074652	down	1:-:3487951-3611508	ENSG00000162591	1953	H7C5N9,H7C557,O75095	MEGF6	multiple EGF like domains 6 [Source:HGNC Symbol%3BAcc:HGNC:3232]	0.57393	2.56818
ENSG00000106366	-1.49090922651379	0.000171198	0.0771104	down	7:+:101127104-101139247	ENSG00000106366	5054	P05121,A0A024QYT5	SERPINE1	serpin family E member 1 [Source:HGNC Symbol%3BAcc:HGNC:8583]	13.2039	36.7666
ENSG00000172638	-3.26981189424293	0.000181855	0.0803936	down	11:-:65866441-65873592	ENSG00000172638	30008	E9PKA3,E9PI47,E9PNB8,E9PRU1,H0YCB5,E9PSC1,H0YEU0,E9PRQ8,H0YCR9,Q6FH22,O95967,H0YET5,A0A024R5G1	EFEMP2	EGF containing fibulin extracellular matrix protein 2 [Source:HGNC Symbol%3BAcc:HGNC:3219]	0.14039	1.34146
ENSG00000265735	-Inf	0.000199871	0.0867513	down	9:+:9442060-9442380	ENSG00000265735	6031	-	RN7SL5P	RNA%2C 7SL%2C cytoplasmic 5%2C pseudogene [Source:HGNC Symbol%3BAcc:HGNC:10040]	0	6.76623
ENSG00000111674	-1.58578205142794	0.000260815	0.102135	down	12:+:6913745-6923698	ENSG00000111674	2026	U3KQQ1,F5H0C8,F5H1C3,P09104,U3KQP4,Q6FHV6	ENO2	enolase 2 [Source:HGNC Symbol%3BAcc:HGNC:3353]	5.3095	15.7893
ENSG00000110871	-1.9350311972835	0.000263178	0.102135	down	12:-:120503279-120534434	ENSG00000110871	84274	B4DP72,F8VVX6,F8VVD5,F8VP53,Q5HYK3,F8VVW7	COQ5	coenzyme Q5%2C methyltransferase [Source:HGNC Symbol%3BAcc:HGNC:28722]	3.10519	11.7634
ENSG00000155254	-1.34922803761193	0.000265264	0.102135	down	10:+:97713173-97718150	ENSG00000155254	83742	Q9BSK0	MARVELD1	MARVEL domain containing 1 [Source:HGNC Symbol%3BAcc:HGNC:28674]	22.9817	58.0072
ENSG00000276168	-1.49921058285453	0.000283866	0.107563	down	14:+:49586580-49586878	ENSG00000276168	6029	-	RN7SL1	RNA component of signal recognition particle 7SL1 [Source:HGNC Symbol%3BAcc:HGNC:10038]	105.794	296.287
ENSG00000166750	-1.47030483400801	0.000288495	0.107609	down	17:+:35243071-35273655	ENSG00000166750	162394	B4E128,Q08AF3,Q6IEE8	SLFN5	schlafen family member 5 [Source:HGNC Symbol%3BAcc:HGNC:28286]	3.37166	9.25532
ENSG00000166165	-1.80166305850452	0.000306254	0.112475	down	14:-:103519667-103522833	ENSG00000166165	1152	H0YJG0,H0YJJ7,G3V4N7,G3V2I1,V9HWH2,H0YJK0,A0A0S2Z471,P12277,G3V461	CKB	creatine kinase B [Source:HGNC Symbol%3BAcc:HGNC:1991]	4.39826	15.1907
ENSG00000213390	-1.7084682301768	0.000315837	0.112532	down	10:-:97222173-97292673	ENSG00000213390	84986	A0A2X0U4I8,R4GMS4,R4GNI4,Q14CB8	ARHGAP19	Rho GTPase activating protein 19 [Source:HGNC Symbol%3BAcc:HGNC:23724]	2.22168	7.19323
ENSG00000182809	-1.45409295749301	0.000348844	0.12069	down	14:+:105472962-105480162	ENSG00000182809	1397	H0YHD8,P52943,H0YFA4	CRIP2	cysteine rich protein 2 [Source:HGNC Symbol%3BAcc:HGNC:2361]	8.53473	23.1663
ENSG00000141526	-1.34622759051726	0.000392444	0.13195	down	17:+:82217934-82261129	ENSG00000141526	9123	J3QQS9,J3QQV2,J3QRA0,J3QRP8,J3KTM6,J3KTI8,J3QSC3,A0A024R8U1,O15427	SLC16A3	solute carrier family 16 member 3 [Source:HGNC Symbol%3BAcc:HGNC:10924]	6.61741	16.668
ENSG00000113763	-1.83711665807776	0.000402413	0.133422	down	5:+:176810519-176880898	ENSG00000113763	90249	Q6ZN44,H0Y8R2,Q08E75,H0Y9G2,Q05BS3	UNC5A	unc-5 netrin receptor A [Source:HGNC Symbol%3BAcc:HGNC:12567]	2.03296	7.19611
ENSG00000185885	-3.02094726154529	0.000435078	0.137066	down	11:+:310041-315272	ENSG00000185885	8519	A0A7P0T8C2,A0A7P0Z452,A0A024R210,A0A7P0T9N0,A0A7P0TAF0,A0A7P0TB03,A0A7P0T8E0,A0A7P0TA40,A0A7P0TAW0,P13164,A0A7P0TAH2,A0A7P0T921	IFITM1	interferon induced transmembrane protein 1 [Source:HGNC Symbol%3BAcc:HGNC:5412]	0.53058	4.26665
ENSG00000158545	-1.40562702441404	0.000436369	0.137066	down	16:+:88570403-88631964	ENSG00000158545	124245	H3BRH3,H3BPD0,Q86VM9,H3BP01,E7ERS3,H3BRN6	ZC3H18	zinc finger CCCH-type containing 18 [Source:HGNC Symbol%3BAcc:HGNC:25091]	4.70759	12.3559
ENSG00000228589	-2.17610034541399	0.00050611	0.153776	down	1:-:28095742-28096422	ENSG00000228589	653566	-	SPCS2P4	signal peptidase complex subunit 2 pseudogene 4 [Source:HGNC Symbol%3BAcc:HGNC:45237]	5.65561	25.3217
ENSG00000172058	-3.0883650229054	0.000515337	0.153776	down	5:+:70900669-70918530	ENSG00000172058	8293	E5RIQ9,D6RCL9,O75920,E5RIX6,D6RC90,E5RHJ0,D6RC42	SERF1A	small EDRK-rich factor 1A [Source:HGNC Symbol%3BAcc:HGNC:10755]	0.2508	2.11329
ENSG00000139318	-2.86859488955093	0.000527181	0.155369	down	12:-:89347235-89352501	ENSG00000139318	1848	F8VW29,A0A024RBC1,F8VZA4,Q689E8,Q16828,B5BU29	DUSP6	dual specificity phosphatase 6 [Source:HGNC Symbol%3BAcc:HGNC:3072]	0.27814	2.01254
ENSG00000137628	-1.58798785426918	0.000583848	0.163972	down	4:-:168216291-168318883	ENSG00000137628	55601	Q9H616,Q6B0F7,D6R944,H0Y9B2,A0A7P0T9W8,A0A3G9HN97,H0Y8Z7,A0A7P0TAZ7,A0A7P0T8Y0,Q8IY21	DDX60	DExD/H-box helicase 60 [Source:HGNC Symbol%3BAcc:HGNC:25942]	0.94324	2.80929
ENSG00000196975	-1.38893845113287	0.00061136	0.169702	down	2:+:69644425-69827112	ENSG00000196975	307	B4E1S2,Q6LES2,Q6P452,A0A0U1RRE7,P09525,A0A1Y8EKW3	ANXA4	annexin A4 [Source:HGNC Symbol%3BAcc:HGNC:542]	3.35104	8.69427
ENSG00000167291	-1.40280408980745	0.000627776	0.172256	down	17:-:79932343-80035872	ENSG00000167291	125058	I3L0U9,Q8TBP0,I3L4T6,I3L235,I3L0V9,I3L4U4	TBC1D16	TBC1 domain family member 16 [Source:HGNC Symbol%3BAcc:HGNC:28356]	2.94455	7.71342
ENSG00000167680	-1.27532729732753	0.000652224	0.176914	down	19:-:4542593-4581776	ENSG00000167680	10501	Q9H3T3,A0A7I2V374,Q9BXR8	SEMA6B	semaphorin 6B [Source:HGNC Symbol%3BAcc:HGNC:10739]	15.0809	36.1644
ENSG00000143155	-1.37430907645459	0.000659573	0.176914	down	1:+:168178962-168202109	ENSG00000143155	261726	O75663	TIPRL	TOR signaling pathway regulator [Source:HGNC Symbol%3BAcc:HGNC:30231]	12.0491	30.946
ENSG00000059804	-1.34544633207978	0.000668505	0.177317	down	12:-:7919230-7936187	ENSG00000059804	6515	F5GYR5,F5GYX0,P11169	SLC2A3	solute carrier family 2 member 3 [Source:HGNC Symbol%3BAcc:HGNC:11007]	7.34245	18.4843
ENSG00000186007	-4.46573210421818	0.000684853	0.179657	down	1:-:205381378-205455954	ENSG00000186007	93273	Q68G75	LEMD1	LEM domain containing 1 [Source:HGNC Symbol%3BAcc:HGNC:18725]	0.1213	2.65544
ENSG00000171401	-1.65837718216058	0.00071277	0.181465	down	17:-:41500981-41505705	ENSG00000171401	3860	K7EMJ2,K7ERE3,K7EQH6,A1A4E9,K7EMD9,P13646	KRT13	keratin 13 [Source:HGNC Symbol%3BAcc:HGNC:6415]	4.11822	12.8787
ENSG00000196372	-1.51545144247837	0.000717626	0.181465	down	10:-:5638867-5666595	ENSG00000196372	79754	Q8WXK3	ASB13	ankyrin repeat and SOCS box containing 13 [Source:HGNC Symbol%3BAcc:HGNC:19765]	6.53885	18.5199
ENSG00000125148	-1.15933583767301	0.000718639	0.181465	down	16:+:56608584-56609497	ENSG00000125148	4502	H3BSP9,P02795	MT2A	metallothionein 2A [Source:HGNC Symbol%3BAcc:HGNC:7406]	300.566	665.083
ENSG00000179085	-1.80240641773365	0.00072215	0.181465	down	1:-:155139891-155140595	ENSG00000179085	54344	Q6P184,Q9P2X0,Q3SX58,Q86TM7	DPM3	dolichyl-phosphate mannosyltransferase subunit 3%2C regulatory [Source:HGNC Symbol%3BAcc:HGNC:3007]	12.8917	44.5482
ENSG00000203392	-2.88076960349703	0.000750523	0.18663	down	15:+:75678548-75680752	ENSG00000203392	-	-	-	novel transcript%2C antisense to CSPG4	0.42952	3.13414
ENSG00000101255	-1.32859061423881	0.000760104	0.187064	down	20:+:362835-397559	ENSG00000101255	57761	J3KR25,B0QYQ2,A0A087WTX3,Q96RU7	TRIB3	tribbles pseudokinase 3 [Source:HGNC Symbol%3BAcc:HGNC:16228]	13.8326	34.4184
ENSG00000185201	-2.31577551900847	0.000785082	0.19124	down	11:+:303655-309397	ENSG00000185201	10581	Q6IBB0,A0A7P0TB81,A0A7P0TA08,R4GNC9,E9PQN9,A0A7P0TAK5,H0YCL2,A0A7P0T9Q3,A0A7P0T953,A0A7P0T856,Q01629	IFITM2	interferon induced transmembrane protein 2 [Source:HGNC Symbol%3BAcc:HGNC:5413]	1.71778	8.47279
ENSG00000137648	-1.47082651003643	0.000820331	0.197807	down	11:+:118077012-118121890	ENSG00000137648	56649	E5RIH1,E5RJR8,Q9NRS4,G3V124,H0YAX8,H0YBM5,A0A087WTU6,E7ESG9	TMPRSS4	transmembrane serine protease 4 [Source:HGNC Symbol%3BAcc:HGNC:11878]	2.22141	6.10005
ENSG00000170835	-1.65308288249107	0.000839554	0.199974	down	9:+:133061981-133071861	ENSG00000170835	1056	Q14018,P19835	CEL	carboxyl ester lipase [Source:HGNC Symbol%3BAcc:HGNC:1848]	4.82624	15.0376
ENSG00000102878	-2.21359233948768	0.000846069	0.199974	down	16:+:67164681-67169945	ENSG00000102878	3299	H0YC14,E7EWW4,H0YAR7,H0YAU2,H0YC39,E5RJV4,H0YBG9,H0YBT7,E5RHY0,H0YBS6,Q9ULV5,E5RK26,E5RG51	HSF4	heat shock transcription factor 4 [Source:HGNC Symbol%3BAcc:HGNC:5227]	0.79065	3.63314
ENSG00000172992	-1.45313535151932	0.000867623	0.203058	down	17:-:45023340-45061109	ENSG00000172992	79877	Q8WVC6,K7ESP4	DCAKD	dephospho-CoA kinase domain containing [Source:HGNC Symbol%3BAcc:HGNC:26238]	8.17641	22.179
ENSG00000107331	-1.26890138929577	0.000882018	0.204423	down	9:-:137007234-137028922	ENSG00000107331	20	A0A096LP90,A0A087WXK5,E9PGB2,J3QSS3,Q13039,Q6P2G5,H0Y8E3,Q96HC2,H0Y8C9,H7C5M6,H0Y8D6,Q9BZC7,Q08EJ9	ABCA2	ATP binding cassette subfamily A member 2 [Source:HGNC Symbol%3BAcc:HGNC:32]	5.21813	12.4576
ENSG00000140451	-1.47975598174845	0.000976461	0.222178	down	15:-:64815632-64825668	ENSG00000140451	80119	Q9Y645,Q9H611	PIF1	PIF1 5'-to-3' DNA helicase [Source:HGNC Symbol%3BAcc:HGNC:26220]	4.23095	11.6904
ENSG00000094916	-1.20674118590731	0.000977239	0.222178	down	12:-:54230942-54280133	ENSG00000094916	23468	V9HWG0,Q6I9T7,P45973,F8VNY3	CBX5	chromobox 5 [Source:HGNC Symbol%3BAcc:HGNC:1555]	5.94104	13.5853
ENSG00000060558	-1.35462431511173	0.000991873	0.223377	down	19:+:3136033-3163749	ENSG00000060558	2769	K7EP74,P30679	GNA15	G protein subunit alpha 15 [Source:HGNC Symbol%3BAcc:HGNC:4383]	12.3617	31.3187
ENSG00000185361	-1.43229749794422	0.00102693	0.227917	down	19:+:4639516-4655568	ENSG00000185361	126282	Q8WVP5	TNFAIP8L1	TNF alpha induced protein 8 like 1 [Source:HGNC Symbol%3BAcc:HGNC:28279]	3.50298	9.36577
ENSG00000114779	-1.56483641432116	0.00103113	0.227917	down	3:-:51968510-51983409	ENSG00000114779	84836	F8W9U3,B4DQI4,V9HW87,Q96IU4	ABHD14B	abhydrolase domain containing 14B [Source:HGNC Symbol%3BAcc:HGNC:28235]	4.45427	13.0551
ENSG00000230937	-1.26099974397706	0.00114478	0.248438	down	1:+:209428817-209432838	ENSG00000230937	642587	-	MIR205HG	MIR205 host gene [Source:HGNC Symbol%3BAcc:HGNC:43562]	15.0365	35.7015
ENSG00000181085	-2.1278624654618	0.00123519	0.261709	down	8:+:143716340-143722458	ENSG00000181085	225689	A0A1C7CYZ1,Q8TD08	MAPK15	mitogen-activated protein kinase 15 [Source:HGNC Symbol%3BAcc:HGNC:24667]	1.1036	4.77865
ENSG00000134057	-1.1306886334827	0.00124249	0.261709	down	5:+:69167135-69178245	ENSG00000134057	891	H0YA62,E9PC90,H0Y9U8,D6RHI0,P14635	CCNB1	cyclin B1 [Source:HGNC Symbol%3BAcc:HGNC:1579]	65.682	142.482
ENSG00000149527	-2.07984095059886	0.00133984	0.27573	down	1:+:2425980-2505532	ENSG00000149527	9651	B9DI82,A2VCM4,O75038,V9GY64	PLCH2	phospholipase C eta 2 [Source:HGNC Symbol%3BAcc:HGNC:29037]	0.32711	1.37005
ENSG00000175832	-1.60715185880541	0.00142	0.289729	down	17:-:43527844-43579620	ENSG00000175832	2118	B7Z5F4,D3DX44,P43268,K7EMW0	ETV4	ETS variant transcription factor 4 [Source:HGNC Symbol%3BAcc:HGNC:3493]	3.08958	9.32486
ENSG00000205420	-1.16003925009298	0.00143545	0.290227	down	12:-:52487176-52493257	ENSG00000205420	3853	A0A0S2Z427,A0A0S2Z428,P02538	KRT6A	keratin 6A [Source:HGNC Symbol%3BAcc:HGNC:6443]	32.7778	72.5652
ENSG00000270504	-2.0200851790333	0.00144834	0.290227	down	6:+:3751111-3753871	ENSG00000270504	-	-	-	novel transcript%2C antisense to PXDC1	1.41782	5.69731
ENSG00000117305	-1.83170878504614	0.00147931	0.290227	down	1:-:23801885-23838620	ENSG00000117305	3155	H0Y2L7,B1AK13,G8FGB4,P35914,L8EC54	HMGCL	3-hydroxy-3-methylglutaryl-CoA lyase [Source:HGNC Symbol%3BAcc:HGNC:5005]	1.05456	3.71887
ENSG00000137331	-1.48003994090207	0.00148323	0.290227	down	6:-:30743199-30744548	ENSG00000137331	8870	Q5ST79,P46695,Q5ST77	IER3	immediate early response 3 [Source:HGNC Symbol%3BAcc:HGNC:5392]	12.0665	33.3473
ENSG00000112715	-1.36057735816611	0.00149775	0.290685	down	6:+:43770184-43786487	ENSG00000112715	7422	A0A0A0MR43,H0YBI8,A0A5F9ZH41,H0YBZ0,A0A0A0MTB2,A2A2V4,A0A0A0MSH5,A0A0A0MSI7,H3BLW8,A0A0A0MSH7,P15692,A0A0A0MRQ4,J3KPA4,Q96FD9	VEGFA	vascular endothelial growth factor A [Source:HGNC Symbol%3BAcc:HGNC:12680]	1.83759	4.67483
ENSG00000173546	-2.46298149320215	0.00153761	0.293821	down	15:-:75674322-75712848	ENSG00000173546	1464	A2VCL1,Q6UVK1,L8E9X8	CSPG4	chondroitin sulfate proteoglycan 4 [Source:HGNC Symbol%3BAcc:HGNC:2466]	0.19041	1.04005
ENSG00000182796	-1.80889219394622	0.00158595	0.300474	down	12:+:55829608-55836246	ENSG00000182796	440104	-	TMEM198B	transmembrane protein 198B (pseudogene) [Source:HGNC Symbol%3BAcc:HGNC:43629]	1.39924	4.85696
ENSG00000213859	-1.40884704067653	0.00170425	0.317929	down	17:+:7351889-7354944	ENSG00000213859	147040	A0A158RFT7,Q693B1,A0A2U3TZI5	KCTD11	potassium channel tetramerization domain containing 11 [Source:HGNC Symbol%3BAcc:HGNC:21302]	6.59073	17.3373
ENSG00000142102	-1.37981659658274	0.00175584	0.322427	down	11:+:289126-296107	ENSG00000142102	80162	Q32M88,H0YCL6,B8ZZ60,E7EMA9,H3BM00	PGGHG	protein-glucosylgalactosylhydroxylysine glucosidase [Source:HGNC Symbol%3BAcc:HGNC:26210]	4.25399	10.9674
ENSG00000079337	-2.13615043678739	0.00183473	0.333294	down	12:-:47734363-47771040	ENSG00000079337	10411	F8VVJ6,H0YHS2,O95398,F8VXK1,F8W0N0,H0YIP6,F8VRX1,Q569L6	RAPGEF3	Rap guanine nucleotide exchange factor 3 [Source:HGNC Symbol%3BAcc:HGNC:16629]	0.2347	1.0221
ENSG00000131746	-1.35573092042793	0.00184956	0.333294	down	17:-:40475828-40501623	ENSG00000131746	84951	L8E9G9,Q6PJP3,Q8IZW8,L0R5F6,J3QLA4	TNS4	tensin 4 [Source:HGNC Symbol%3BAcc:HGNC:24352]	4.97544	12.615
ENSG00000109321	-1.80724056807506	0.00187738	0.333294	down	4:+:74445136-74455005	ENSG00000109321	374	D6RFX5,P15514	AREG	amphiregulin [Source:HGNC Symbol%3BAcc:HGNC:651]	3.53762	12.2655
ENSG00000115266	-1.63464253336822	0.00188364	0.333294	down	19:+:1446302-1473244	ENSG00000115266	10297	A0A0C4DGQ0,Q9UNL8,K7ELQ3,B5MDS5,Q9BV35,Q9UJX6,O95996,K7ERC5,K7EN62,P02655	APC2	APC regulator of WNT signaling pathway 2 [Source:HGNC Symbol%3BAcc:HGNC:24036]	0.71459	2.19824
ENSG00000167930	-1.24286393842866	0.00188483	0.333294	down	16:+:234521-272183	ENSG00000167930	83986	H7C2U8,C9JP72,Q9H0X4,C9JJN3,C9J8V3,C9K0C5,H7C3L6,C9J1M4,B4DGG1,C9J3Y6,C9JTF7,C9JR71,C9IYB9	FAM234A	family with sequence similarity 234 member A [Source:HGNC Symbol%3BAcc:HGNC:14163]	6.93992	16.2718
ENSG00000130402	-1.05198759848667	0.00205367	0.3533	down	19:+:38647649-38731589	ENSG00000130402	81	K7EP19,A0A0S2Z3G9,A0A0S2Z3G1,Q96BG6,F5GXS2,A0A0S2Z3X3,H7C144,O43707,A0A0S2Z3C0	ACTN4	actinin alpha 4 [Source:HGNC Symbol%3BAcc:HGNC:166]	70.8657	145.565
ENSG00000142910	-1.07639910101799	0.00205966	0.3533	down	1:+:31576485-31587686	ENSG00000142910	64129	Q9GZM7,F6SDV2	TINAGL1	tubulointerstitial nephritis antigen like 1 [Source:HGNC Symbol%3BAcc:HGNC:19168]	31.7547	66.3405
ENSG00000225138	-1.90991594915654	0.00208677	0.3533	down	5:+:473236-480884	ENSG00000225138	100288152	-	SLC9A3-AS1	SLC9A3 antisense RNA 1 [Source:HGNC Symbol%3BAcc:HGNC:40550]	0.9342	3.47796
ENSG00000186480	-1.1578068687298	0.00236853	0.387271	down	7:+:155297776-155310235	ENSG00000186480	3638	C9JSG8,A0A2Z2EKN2,F5H6P3,A4D2M9,A0A024RD68,O15503,H7C5L3	INSIG1	insulin induced gene 1 [Source:HGNC Symbol%3BAcc:HGNC:6083]	17.2291	38.0837
ENSG00000131558	-1.19935779744353	0.00247053	0.395816	down	7:+:133253073-134066589	ENSG00000131558	60412	Q6PJ82,Q6NX51,Q8TAR2,Q96A65	EXOC4	exocyst complex component 4 [Source:HGNC Symbol%3BAcc:HGNC:30389]	4.86145	11.0599
ENSG00000165171	-2.17684427109483	0.00252602	0.402008	down	7:-:73834590-73842516	ENSG00000165171	155368	B4DWM3,Q8N6F8	METTL27	methyltransferase like 27 [Source:HGNC Symbol%3BAcc:HGNC:19068]	1.61113	7.21718
ENSG00000068489	-1.12850943464438	0.00259489	0.410233	down	17:+:59155732-59206709	ENSG00000068489	55771	J3QR53,D2SNZ4,J3QKY4,J3QQS2,Q96HE9,J3QRV0	PRR11	proline rich 11 [Source:HGNC Symbol%3BAcc:HGNC:25619]	10.8243	23.4454
ENSG00000174939	-2.06555256366645	0.00263536	0.411184	down	16:+:29900375-29919864	ENSG00000174939	253982	I3L2Y2,I3L2A5,Q5U4P2,I6L9B0	ASPHD1	aspartate beta-hydroxylase domain containing 1 [Source:HGNC Symbol%3BAcc:HGNC:27380]	1.25622	5.20956
ENSG00000232987	-Inf	0.00269997	0.412448	down	11:+:1991096-1993670	ENSG00000232987	104355220	-	LINC01219	long intergenic non-protein coding RNA 1219 [Source:HGNC Symbol%3BAcc:HGNC:49653]	0	1.42615
ENSG00000112984	-1.09055397966607	0.00272605	0.412448	down	5:+:138178719-138187723	ENSG00000112984	10112	H0YAC9,D6R9E4,D6RBN1,O95235	KIF20A	kinesin family member 20A [Source:HGNC Symbol%3BAcc:HGNC:9787]	25.3736	53.5318
ENSG00000134824	-2.23328601821781	0.00272984	0.412448	down	11:+:61792980-61867354	ENSG00000134824	9415	F5H622,F5GZ92,F5GZU2,O95864,L8E950,E5RGZ5,E5RHL3,E5RGD8	FADS2	fatty acid desaturase 2 [Source:HGNC Symbol%3BAcc:HGNC:3575]	0.19146	0.89186
ENSG00000171298	-1.09087922205131	0.00276623	0.415318	down	17:+:80101556-80119881	ENSG00000171298	2548	A0A024R8Q1,I3L2V9,I3L0S5,P10253,I3L3L3	GAA	alpha glucosidase [Source:HGNC Symbol%3BAcc:HGNC:4065]	18.317	38.653
ENSG00000114270	-1.08936759814142	0.00304522	0.448738	down	3:-:48564073-48595329	ENSG00000114270	1294	C9JBL3,B0LXL0,A9Z119,Q02388	COL7A1	collagen type VII alpha 1 chain [Source:HGNC Symbol%3BAcc:HGNC:2214]	7.90582	16.6656
ENSG00000157456	-1.16682262593355	0.00312579	0.457785	down	15:+:59105126-59125045	ENSG00000157456	9133	H1UBN3,H0YMP3,O95067	CCNB2	cyclin B2 [Source:HGNC Symbol%3BAcc:HGNC:1580]	17.3156	38.5148
ENSG00000171310	-1.29580710277587	0.0032037	0.466334	down	12:+:104455295-104762014	ENSG00000171310	50515	F8VXK7,A0A024RBL0,Q9NPF2,F8VXK3,F8VRG6	CHST11	carbohydrate sulfotransferase 11 [Source:HGNC Symbol%3BAcc:HGNC:17422]	3.61794	8.79993
ENSG00000080573	-2.04099320374705	0.00322772	0.466983	down	19:-:9959561-10010504	ENSG00000080573	50509	P25940	COL5A3	collagen type V alpha 3 chain [Source:HGNC Symbol%3BAcc:HGNC:14864]	0.41888	1.70777
ENSG00000105429	-1.15846333707282	0.00325023	0.467406	down	19:+:42325609-42378769	ENSG00000105429	1954	M0R0Q0,Q7Z7M0,Q05BT0,F5GZG7,M0QZL2	MEGF8	multiple EGF like domains 8 [Source:HGNC Symbol%3BAcc:HGNC:3233]	4.29735	9.5033
ENSG00000105048	-1.16246927401937	0.00329777	0.470745	down	19:-:55132698-55149206	ENSG00000105048	7138	A0A024R4S3,Q05DL6,K7ELB0,K7EKM3,K7EKB5,M0QY38,Q56R93,Q56R94,K7EQL4,M0QZY5,M0QX01,P13805,M0QZU8,Q3B759	TNNT1	troponin T1%2C slow skeletal type [Source:HGNC Symbol%3BAcc:HGNC:11948]	22.2282	49.2929
ENSG00000196611	-1.5566627590777	0.00337885	0.477277	down	11:-:102789401-102798160	ENSG00000196611	4312	Q96DZ4,L8EC95,P03956,A5GZ69	MMP1	matrix metallopeptidase 1 [Source:HGNC Symbol%3BAcc:HGNC:7155]	3.27455	9.54323
ENSG00000005448	-1.27284041595384	0.00342666	0.47837	down	2:+:74421678-74425755	ENSG00000005448	84058	Q9H977	WDR54	WD repeat domain 54 [Source:HGNC Symbol%3BAcc:HGNC:25770]	8.8111	21.0928
ENSG00000130598	-3.27504854260907	0.00345865	0.480029	down	11:+:1838981-1841680	ENSG00000130598	7136	A0A024RCB0,P48788,A0A087WXS0	TNNI2	troponin I2%2C fast skeletal type [Source:HGNC Symbol%3BAcc:HGNC:11946]	0.28963	2.7776
ENSG00000108106	-1.03692468487168	0.00353124	0.48727	down	19:-:55399745-55407788	ENSG00000108106	27338	K7EPJ1,Q16763,Q6NXQ4,K7EM75	UBE2S	ubiquitin conjugating enzyme E2 S [Source:HGNC Symbol%3BAcc:HGNC:17895]	46.5138	94.5517
ENSG00000137944	-1.46304301669054	0.00381044	0.519788	down	1:-:88935773-88992953	ENSG00000137944	56267	Q6YP21,A0A0A0MRN7	KYAT3	kynurenine aminotransferase 3 [Source:HGNC Symbol%3BAcc:HGNC:33238]	5.14656	14.0565
ENSG00000120738	-1.26279999688755	0.00438682	0.58179	down	5:+:138465479-138469303	ENSG00000120738	1958	Q546S1,P18146	EGR1	early growth response 1 [Source:HGNC Symbol%3BAcc:HGNC:3238]	7.24577	17.2253
ENSG00000163453	-1.15374224638694	0.00455716	0.598864	down	4:-:57030773-57110385	ENSG00000163453	3490	A0A024RDA6,Q16270	IGFBP7	insulin like growth factor binding protein 7 [Source:HGNC Symbol%3BAcc:HGNC:5476]	20.2829	44.7078
ENSG00000148985	-1.60807210031251	0.00478373	0.611101	down	11:+:3797724-3826371	ENSG00000148985	27315	B7Z2X5,A8MZF5,A0A024RCD5,A0A0A0MS75,H0YDQ4,Q9UHJ9,E9PQ19,A8MYS5,A0A0S2Z568,H0YDC6,E9PKT0,H0YCQ4,E9PRZ2,H0YDJ5,H0YEE9	PGAP2	post-GPI attachment to proteins 2 [Source:HGNC Symbol%3BAcc:HGNC:17893]	1.82541	5.51291
ENSG00000130363	-1.45528531678307	0.00482357	0.611101	down	6:-:158972871-159000202	ENSG00000130363	83861	A0A0C4DFU3,Q86UC2,A0A0C4DG29	RSPH3	radial spoke head 3 [Source:HGNC Symbol%3BAcc:HGNC:21054]	1.58423	4.30373
ENSG00000068078	-1.15947541088263	0.00520203	0.637966	down	4:+:1793293-1808872	ENSG00000068078	2261	A8E633,A0A5P8NAS4,X5D9H5,Q8NI16,X5D2W2,X5D2G8,F8W9L4,A0A3S5WLI4,Q96T34,Q0IJ44,A0A7I2RW32,A0A3S5XAL5,Q8NI15,Q9NRB6,Q96T35,I6LM06,A0N9W0,P22607,Q96T36	FGFR3	fibroblast growth factor receptor 3 [Source:HGNC Symbol%3BAcc:HGNC:3690]	7.09791	15.7076
ENSG00000119242	-2.09510975253874	0.00520779	0.637966	down	12:-:123918660-123972831	ENSG00000119242	80212	F5H7P8,F5H2Z7,A0A0J9YWX2,F5GXK2,F5H285,Q53HC0	CCDC92	coiled-coil domain containing 92 [Source:HGNC Symbol%3BAcc:HGNC:29563]	0.25351	1.07306
ENSG00000215630	-3.931395676567	0.00521522	0.637966	down	5:-:71197646-71208130	ENSG00000215630	118126072	-	GUSBP9	GUSB pseudogene 9 [Source:HGNC Symbol%3BAcc:HGNC:42323]	0.21623	3.26831
ENSG00000149179	-1.28525332461513	0.00522236	0.637966	down	11:+:46936689-47164385	ENSG00000149179	79096	H0YDJ0,E9PQA0,E9PQS2,H0YDE7,E9PI12,E9PI28,Q9H6J7	C11orf49	chromosome 11 open reading frame 49 [Source:HGNC Symbol%3BAcc:HGNC:28720]	2.77347	6.69676
ENSG00000166965	-1.20443833206534	0.00525175	0.637966	down	15:+:90954870-90963125	ENSG00000166965	91433	A6NED2,A0A024RC72,G3V3Q4,G3V2I3	RCCD1	RCC1 domain containing 1 [Source:HGNC Symbol%3BAcc:HGNC:30457]	5.41299	12.3581
ENSG00000072571	-1.11730620715375	0.00526472	0.637966	down	5:+:163460203-163491941	ENSG00000072571	3161	Q6PIR6,Q05D84,E5RIH2,Q6PG44,B9UCQ3,O75330,Q6NSC0,E5RI30,Q05DM0	HMMR	hyaluronan mediated motility receptor [Source:HGNC Symbol%3BAcc:HGNC:5012]	11.1761	24.0202
ENSG00000260992	-3.32134219488301	0.00549917	0.645323	down	13:+:99087819-99088625	ENSG00000260992	100861541	-	DOCK9-DT	DOCK9 divergent transcript [Source:HGNC Symbol%3BAcc:HGNC:43696]	0.31296	3.09919
ENSG00000142798	-1.00319668482795	0.00555409	0.645323	down	1:-:21822244-21937310	ENSG00000142798	3339	Q2VPA1,H0Y5A9,A0A3B3IT11,P98160,H7BYA5,O43834,A0A2R8YH07,B6EU51,A0A0U1RQT3,A0A024RAB6	HSPG2	heparan sulfate proteoglycan 2 [Source:HGNC Symbol%3BAcc:HGNC:5273]	5.86852	11.6537
ENSG00000139289	-1.09263259698357	0.00556872	0.645323	down	12:-:76025447-76031776	ENSG00000139289	22822	A2BDE7,A0A024RBB0,R4GND3,Q8WV24	PHLDA1	pleckstrin homology like domain family A member 1 [Source:HGNC Symbol%3BAcc:HGNC:8933]	8.36085	17.6647
ENSG00000171236	-1.47940704111526	0.0059047	0.668043	down	19:-:4536402-4540036	ENSG00000171236	116844	Q68CK4,P02750	LRG1	leucine rich alpha-2-glycoprotein 1 [Source:HGNC Symbol%3BAcc:HGNC:29480]	3.27144	9.03705
ENSG00000150456	-2.08500265571464	0.00630242	0.699773	down	13:-:20728731-20773961	ENSG00000150456	221143	A0A024RDN3,B2RE94,Q8WVE0	EEF1AKMT1	EEF1A lysine methyltransferase 1 [Source:HGNC Symbol%3BAcc:HGNC:27351]	1.4585	6.1305
ENSG00000130595	-2.26605975938182	0.00636658	0.700382	down	11:+:1919703-1938706	ENSG00000130595	7140	H9KVA2,A0A286YFB1,C9JZN9,H2KMD8,F8WA37,H2KMD6,C9JCA5,Q6P670,P45378,H2KMD7	TNNT3	troponin T3%2C fast skeletal type [Source:HGNC Symbol%3BAcc:HGNC:11950]	0.48801	2.32552
ENSG00000109107	-1.58011012536332	0.00653781	0.711092	down	17:-:28573115-28576948	ENSG00000109107	230	J3QKP5,K7EKH5,A0A024QZ64,A8MVZ9,J3QKK1,P09972,C9J8F3,J3KSV6	ALDOC	aldolase%2C fructose-bisphosphate C [Source:HGNC Symbol%3BAcc:HGNC:418]	2.44143	7.23181
ENSG00000125968	-1.32759816969095	0.0065858	0.711092	down	20:+:31605283-31606515	ENSG00000125968	3397	P41134	ID1	inhibitor of DNA binding 1%2C HLH protein [Source:HGNC Symbol%3BAcc:HGNC:5360]	11.1632	27.7574
ENSG00000188177	-1.68314508730952	0.00663264	0.711092	down	2:+:112275597-112340063	ENSG00000188177	376940	P61129	ZC3H6	zinc finger CCCH-type containing 6 [Source:HGNC Symbol%3BAcc:HGNC:24762]	0.41201	1.31076
ENSG00000172382	-2.32975443469921	0.00672411	0.711092	down	16:-:2712419-2720551	ENSG00000172382	83886	H3BSV0,Q9BQR3	PRSS27	serine protease 27 [Source:HGNC Symbol%3BAcc:HGNC:15475]	0.19198	0.95613
ENSG00000078900	-1.57091434091024	0.00676211	0.711092	down	1:+:3652516-3736201	ENSG00000078900	7161	A1PQX5,O15350,A0A0C4DFW9,Q8WXG0	TP73	tumor protein p73 [Source:HGNC Symbol%3BAcc:HGNC:12003]	0.9517	2.80114
ENSG00000196787	-1.77203396395615	0.00688571	0.711092	down	6:+:27133042-27135291	ENSG00000196787	8969	P0C0S8	H2AC11	H2A clustered histone 11 [Source:HGNC Symbol%3BAcc:HGNC:4737]	1.71176	5.7919
ENSG00000267073	-3.48845218071827	0.00690562	0.711092	down	19:+:1748056-1748745	ENSG00000267073	-	-	-	novel transcript	0.41357	4.59857
ENSG00000126787	-1.11274100164549	0.00691364	0.711092	down	14:-:55148112-55191608	ENSG00000126787	9787	G3V4E5,G3V543,Q15398	DLGAP5	DLG associated protein 5 [Source:HGNC Symbol%3BAcc:HGNC:16864]	10.1633	21.7743
ENSG00000238266	-1.31143377081142	0.00705713	0.711281	down	10:+:6779549-6879450	ENSG00000238266	100507127	-	LINC00707	long intergenic non-protein coding RNA 707 [Source:HGNC Symbol%3BAcc:HGNC:44691]	1.43191	3.52077
ENSG00000117650	-1.17484895048184	0.00708043	0.711281	down	1:-:211658657-211675630	ENSG00000117650	4751	P51955,F6U4U2	NEK2	NIMA related kinase 2 [Source:HGNC Symbol%3BAcc:HGNC:7745]	8.26211	18.4798
ENSG00000128791	-1.08069315834494	0.00710576	0.711281	down	18:+:9334767-9402420	ENSG00000128791	57045	Q9GZX9,J3QS03	TWSG1	twisted gastrulation BMP signaling modulator 1 [Source:HGNC Symbol%3BAcc:HGNC:12429]	9.85165	20.6429
ENSG00000128564	-1.528154604752	0.00712116	0.711281	down	7:-:101162509-101165569	ENSG00000128564	7425	Q05BJ3,O15240	VGF	VGF nerve growth factor inducible [Source:HGNC Symbol%3BAcc:HGNC:12684]	2.63864	7.53949
ENSG00000155367	-2.25928122675076	0.00728365	0.721474	down	1:-:112709994-112715477	ENSG00000155367	333926	S4R3C3,B5BU91,L8E868,S4R3I3,Q5JR12	PPM1J	protein phosphatase%2C Mg2+/Mn2+ dependent 1J [Source:HGNC Symbol%3BAcc:HGNC:20785]	0.43938	2.08398
ENSG00000260528	-1.91950199798574	0.00733096	0.723159	down	16:+:90102271-90178344	ENSG00000260528	100996541	P0CG43	FAM157C	family with sequence similarity 157 member C [Source:HGNC Symbol%3BAcc:HGNC:34081]	0.37182	1.39349
ENSG00000127946	-1.01090299925195	0.0077241	0.752611	down	7:-:75533298-75738962	ENSG00000127946	3092	Q8TDA4,A4VCI6,C9JMG5,O00291	HIP1	huntingtin interacting protein 1 [Source:HGNC Symbol%3BAcc:HGNC:4913]	7.56538	15.1037
ENSG00000188042	-1.02624006712378	0.00798704	0.768829	down	2:-:234493041-234497081	ENSG00000188042	10123	A0A024R4C5,P56559	ARL4C	ADP ribosylation factor like GTPase 4C [Source:HGNC Symbol%3BAcc:HGNC:698]	14.3277	28.91
ENSG00000165905	-1.25965567716794	0.00801255	0.768829	down	11:+:45921621-45929096	ENSG00000165905	120071	H0YDU6,H0YDB8,E9PIZ2,Q8N3Y3	LARGE2	LARGE xylosyl- and glucuronyltransferase 2 [Source:HGNC Symbol%3BAcc:HGNC:16522]	5.08958	12.0731
ENSG00000133315	-1.13574381473258	0.00806377	0.768829	down	11:-:63998558-64166113	ENSG00000133315	28992	A0A6Q8PH91,Q9BQ69	MACROD1	mono-ADP ribosylhydrolase 1 [Source:HGNC Symbol%3BAcc:HGNC:29598]	13.6459	29.7056
ENSG00000173581	-1.54734586977184	0.0083285	0.781431	down	19:+:55641062-55653161	ENSG00000173581	29903	K7EMP7,K7ER22,K7ES29,K7EMI9,Q9BWC9	CCDC106	coiled-coil domain containing 106 [Source:HGNC Symbol%3BAcc:HGNC:30181]	2.3074	6.68131
ENSG00000167700	-1.37080059206399	0.00836747	0.781431	down	8:+:144509070-144511213	ENSG00000167700	113655	Q96ES6	MFSD3	major facilitator superfamily domain containing 3 [Source:HGNC Symbol%3BAcc:HGNC:25157]	5.73675	14.6981
ENSG00000180739	-1.42391192852356	0.00843013	0.783051	down	19:-:10512742-10517931	ENSG00000180739	53637	Q9H228,A0A087WXR8,K7EIT5,L8ECK7	S1PR5	sphingosine-1-phosphate receptor 5 [Source:HGNC Symbol%3BAcc:HGNC:14299]	3.15356	8.38269
ENSG00000182054	-1.04166352572296	0.0086768	0.792163	down	15:-:90083045-90102477	ENSG00000182054	3418	A0A1P8A7C0,H0YL11,P48735,H0YLL5	IDH2	isocitrate dehydrogenase (NADP(+)) 2 [Source:HGNC Symbol%3BAcc:HGNC:5383]	17.1723	35.0221
ENSG00000177854	-1.89577176683627	0.00868242	0.792163	down	X:+:153972754-153983194	ENSG00000177854	8269	C9JIP7,Q14656,C9JV55	TMEM187	transmembrane protein 187 [Source:HGNC Symbol%3BAcc:HGNC:13705]	1.73041	6.37932
ENSG00000141391	-1.80186877575011	0.00875376	0.792163	down	18:+:12407896-12432238	ENSG00000141391	10650	K7EQM5,K7ELB4,K7EPM9,K7EP78,K7ENN4,Q96N28	PRELID3A	PRELI domain containing 3A [Source:HGNC Symbol%3BAcc:HGNC:24639]	1.21834	4.2085
ENSG00000182272	-1.17240377607079	0.00884922	0.794168	down	11:+:369499-382117	ENSG00000182272	338707	H0YCU7,H0YDW6,Q76KP1,A2VDJ5	B4GALNT4	beta-1%2C4-N-acetyl-galactosaminyltransferase 4 [Source:HGNC Symbol%3BAcc:HGNC:26315]	5.47545	12.2262
ENSG00000054277	-2.2610416846152	0.00898945	0.801625	down	1:-:241590102-241677376	ENSG00000054277	23596	Q9H1Y3,Q6GMT1,A0A1B0GUF8,L8E9L4,Q6P5W7	OPN3	opsin 3 [Source:HGNC Symbol%3BAcc:HGNC:14007]	0.30518	1.44925
ENSG00000249395	-1.86631844719949	0.00908368	0.802843	down	8:-:75120409-75352327	ENSG00000249395	101805492	-	CASC9	cancer susceptibility 9 [Source:HGNC Symbol%3BAcc:HGNC:48906]	0.78626	2.84006
ENSG00000165752	-2.10198383363619	0.00914841	0.802843	down	10:-:132207492-132331847	ENSG00000165752	282974	A0A140VJW0,H0Y431,I6L972,A0A0A0MRK9,Q86UX6,H0Y349	STK32C	serine/threonine kinase 32C [Source:HGNC Symbol%3BAcc:HGNC:21332]	0.44426	1.88948
ENSG00000184985	-1.15062188193164	0.00918131	0.802843	down	4:+:7192538-7742836	ENSG00000184985	57537	Q96PQ0,H0Y9I2,B5MED8,L8ECI9	SORCS2	sortilin related VPS10 domain containing receptor 2 [Source:HGNC Symbol%3BAcc:HGNC:16698]	3.81811	8.39774
ENSG00000169992	-1.3118194207645	0.00927515	0.805993	down	17:+:7404874-7419860	ENSG00000169992	57555	Q8NFZ4,I3L498	NLGN2	neuroligin 2 [Source:HGNC Symbol%3BAcc:HGNC:14290]	2.12046	5.21517
ENSG00000006534	-1.01990935139916	0.00938615	0.805993	down	11:+:68008578-68029282	ENSG00000006534	221	A0A087WTE0,A0A087X2D4,A0A024R5D8,A0A087X192,A0A024R5K0,A0A087WUF8,Q9BUJ8,A0A087WU54,P43353	ALDH3B1	aldehyde dehydrogenase 3 family member B1 [Source:HGNC Symbol%3BAcc:HGNC:410]	7.85185	15.7738
ENSG00000157514	-1.20586497746307	0.00957426	0.808304	down	X:-:107713221-107777342	ENSG00000157514	1831	Q5JRJ0,D6RDZ9,D6RDZ7,D6R9J1,Q99576,D6RAX8,D6RD37,D6RCK9,D6RD92,D6R8Z7,Q5JRJ2,D6RBL1,E7EWD5	TSC22D3	TSC22 domain family member 3 [Source:HGNC Symbol%3BAcc:HGNC:3051]	3.78886	8.65868
ENSG00000059915	-2.07341468143942	0.00959163	0.808304	down	10:-:102402617-102421539	ENSG00000059915	5662	Q86YI3,A5PKW4,A0A1B0GUT6,L0R6N0	PSD	pleckstrin and Sec7 domain containing [Source:HGNC Symbol%3BAcc:HGNC:9507]	0.27456	1.14484
ENSG00000172878	-1.67266140816683	0.00959896	0.808304	down	2:+:171999943-172082430	ENSG00000172878	254042	Q6UB28	METAP1D	methionyl aminopeptidase type 1D%2C mitochondrial [Source:HGNC Symbol%3BAcc:HGNC:32583]	0.94216	2.97569
ENSG00000106268	-1.11355903668646	0.00976909	0.808304	down	7:+:2242226-2251146	ENSG00000106268	4521	A0A024R819,C9J361,A0A024R858,P36639	NUDT1	nudix hydrolase 1 [Source:HGNC Symbol%3BAcc:HGNC:8048]	13.3894	28.7024
ENSG00000188985	-1.46934335777056	0.00978475	0.808304	down	18:-:26170726-26171284	ENSG00000188985	573971	-	DHFRP1	dihydrofolate reductase pseudogene 1 [Source:HGNC Symbol%3BAcc:HGNC:2862]	12.8763	35.3222
ENSG00000247095	-1.81344657865341	0.00980608	0.808304	down	11:-:565660-568457	ENSG00000247095	100506211	-	MIR210HG	MIR210 host gene [Source:HGNC Symbol%3BAcc:HGNC:39524]	1.27855	4.45208
ENSG00000154079	-1.88076960349703	0.00981937	0.808304	down	6:+:70566917-70589569	ENSG00000154079	135154	Q5VUM1	SDHAF4	succinate dehydrogenase complex assembly factor 4 [Source:HGNC Symbol%3BAcc:HGNC:20957]	1.75386	6.39888
ENSG00000246640	-2.39534277632679	0.0101561	0.824651	down	17:-:50050349-50055739	ENSG00000246640	284080	-	PICART1	p53 inducible cancer associated RNA transcript 1 [Source:HGNC Symbol%3BAcc:HGNC:27576]	0.32404	1.68895
ENSG00000172889	-1.28640840477362	0.0103367	0.830834	down	9:+:136658856-136672678	ENSG00000172889	51162	R4GMT3,A0A024R8H0,Q9UHF1,A0A024R8F5	EGFL7	EGF like domain multiple 7 [Source:HGNC Symbol%3BAcc:HGNC:20594]	4.87577	11.7824
ENSG00000260285	-1.97719936618012	0.0104089	0.833827	down	14:-:103525010-103529072	ENSG00000260285	-	-	-	novel transcript%2C antisense to TRMT61A	0.48174	1.8791
ENSG00000232098	-1.35083451518728	0.0104534	0.834596	down	19:-:58404238-58408484	ENSG00000232098	-	-	-	novel transcript	2.9195	7.37721
ENSG00000170345	-1.98670304824609	0.0106319	0.840411	down	14:+:75278826-75282230	ENSG00000170345	2353	G3V5N7,G3V289,G3V2V7,A0A0K0TMT5,G3V5N9,A0A0K0TMV9,A0A0K0TMT7,Q6FG41,G3V5J9,P01100,H0YJM3	FOS	Fos proto-oncogene%2C AP-1 transcription factor subunit [Source:HGNC Symbol%3BAcc:HGNC:3796]	0.59453	2.33438
ENSG00000061656	-1.55884150860967	0.0107964	0.847307	down	20:+:35615829-35621094	ENSG00000061656	6676	Q9NPE6,A0A7P0Z4G5,Q5JX49,C9JJZ6	SPAG4	sperm associated antigen 4 [Source:HGNC Symbol%3BAcc:HGNC:11214]	2.28569	6.6714
ENSG00000001630	-1.24052466727468	0.0109043	0.847307	down	7:-:92112153-92134803	ENSG00000001630	1595	Q05D40,H7C0D0,A0A0C4DFL7,Q16850	CYP51A1	cytochrome P450 family 51 subfamily A member 1 [Source:HGNC Symbol%3BAcc:HGNC:2649]	4.07924	9.54897
ENSG00000170190	-1.63063219167768	0.0109529	0.847307	down	17:+:75087727-75106162	ENSG00000170190	9121	J3QL40,A0A024R8S0,J3KS19,J3KT93,J3QQW5,O15375	SLC16A5	solute carrier family 16 member 5 [Source:HGNC Symbol%3BAcc:HGNC:10926]	1.43079	4.38922
ENSG00000230074	-3.11780880079788	0.0110336	0.847307	down	9:+:34665607-34681981	ENSG00000230074	-	-	-	novel transcript	0.17912	1.5404
ENSG00000215440	-1.4260144720692	0.0111944	0.847307	down	20:+:58689131-58719238	ENSG00000215440	79716	Q8NDH3,H0UI76,H0YEP3	NPEPL1	aminopeptidase like 1 [Source:HGNC Symbol%3BAcc:HGNC:16244]	1.02493	2.72839
ENSG00000124635	-1.84951866951259	0.0113791	0.848883	down	6:-:27125897-27132795	ENSG00000124635	8970	P06899,U3KPT8	H2BC11	H2B clustered histone 11 [Source:HGNC Symbol%3BAcc:HGNC:4761]	2.41449	8.62039
ENSG00000169189	-1.09743156255796	0.0118561	0.854377	down	16:-:27224994-27268772	ENSG00000169189	197370	H3BN81,Q8WV22,I3L1I3,H3BSL0,H3BR73,H3BR31,H3BV05	NSMCE1	NSE1 homolog%2C SMC5-SMC6 complex component [Source:HGNC Symbol%3BAcc:HGNC:29897]	7.03041	14.9033
ENSG00000167600	-1.0704121932779	0.0119645	0.855142	down	19:+:41193210-41207539	ENSG00000167600	29785	M0R2G8,M0R152,M0QYI2,M0R057,M0QY51,Q96SQ9	CYP2S1	cytochrome P450 family 2 subfamily S member 1 [Source:HGNC Symbol%3BAcc:HGNC:15654]	11.1942	23.2895
ENSG00000121988	-1.48845218071827	0.0124426	0.861478	down	2:-:135136916-135531218	ENSG00000121988	84083	F5GYN7,Q5FWF4,F8WCT9	ZRANB3	zinc finger RANBP2-type containing 3 [Source:HGNC Symbol%3BAcc:HGNC:25249]	0.6663	1.85217
ENSG00000132635	-1.10300946362772	0.0126186	0.865604	down	20:-:2835314-2841190	ENSG00000132635	64773	X6RC47,Q9H1Q7,S4R3X0,X6RFT7	PCED1A	PC-esterase domain containing 1A [Source:HGNC Symbol%3BAcc:HGNC:16212]	10.505	22.3551
ENSG00000135722	-1.49425780239947	0.0128358	0.869467	down	16:+:67159932-67164570	ENSG00000135722	55336	E5RFX2,E5RH15,J3QRE3,E5RHS9,E5RIS0,Q96CD0,E5RIE9	FBXL8	F-box and leucine rich repeat protein 8 [Source:HGNC Symbol%3BAcc:HGNC:17875]	1.87661	5.2376
ENSG00000168936	-1.14073770628304	0.0129381	0.869467	down	4:-:1715952-1721358	ENSG00000168936	92305	H7C4G7,H7C4I8,A0AVI4	TMEM129	transmembrane protein 129%2C E3 ubiquitin ligase [Source:HGNC Symbol%3BAcc:HGNC:25137]	5.7599	12.5821
ENSG00000103044	-1.02890315048043	0.0129938	0.869467	down	16:+:69105653-69118719	ENSG00000103044	3038	C0KZD9,Q96RV2,H3BRH5,O00219	HAS3	hyaluronan synthase 3 [Source:HGNC Symbol%3BAcc:HGNC:4820]	6.99384	14.138
ENSG00000125637	-1.16834619359361	0.0132353	0.869467	down	2:+:113157325-113209396	ENSG00000125637	23550	A0A024R521,B8ZZZ5,H7BZ06,Q8NDX1	PSD4	pleckstrin and Sec7 domain containing 4 [Source:HGNC Symbol%3BAcc:HGNC:19096]	1.27762	2.84479
ENSG00000113296	-1.78670127913612	0.0132724	0.869467	down	5:+:79991311-80083287	ENSG00000113296	7060	E7ES19,P35443	THBS4	thrombospondin 4 [Source:HGNC Symbol%3BAcc:HGNC:11788]	0.58957	2.01524
ENSG00000267280	-2.77385439958052	0.0133075	0.869467	down	17:-:61393456-61411555	ENSG00000267280	103689912	-	TBX2-AS1	TBX2 antisense RNA 1 [Source:HGNC Symbol%3BAcc:HGNC:50355]	0.31412	2.12841
ENSG00000167964	-1.34859451713531	0.0136806	0.882656	down	16:+:2140803-2154165	ENSG00000167964	25837	H3BMG6,H3BQ97,Q9ULW5	RAB26	RAB26%2C member RAS oncogene family [Source:HGNC Symbol%3BAcc:HGNC:14259]	3.50207	8.83556
ENSG00000255153	-2.88076960349703	0.0140601	0.902265	down	11:+:1309769-1310707	ENSG00000255153	255512	-	TOLLIP-AS1	TOLLIP antisense RNA 1 (head to head) [Source:HGNC Symbol%3BAcc:HGNC:27403]	0.3362	2.45324
ENSG00000151150	-1.25815456129647	0.0141602	0.906253	down	10:-:60026298-60733490	ENSG00000151150	288	H0Y9E9,B1AQT1,A0A087X0B4,H0YAH5,H0Y3A4,H0YA66,A0A087WVC2,A0A087WWI5,A0A087WY90,D6RFK6,D6RF31,A0A087X0L3,H0Y951,A0A087WTE8,A0A087WZ26,A8KA62,A0A087WZ65,D6RHY3,D6RBY7,H0Y8Z4,Q12955,A0A087WTF3,A0A087WTP5,A0A087WX55	ANK3	ankyrin 3 [Source:HGNC Symbol%3BAcc:HGNC:494]	0.44856	1.06292
ENSG00000244041	-2.5652677777691	0.0146323	0.910391	down	6:+:2987967-2991173	ENSG00000244041	401232	-	LINC01011	long intergenic non-protein coding RNA 1011 [Source:HGNC Symbol%3BAcc:HGNC:33812]	0.17969	1.05363
ENSG00000233155	-Inf	0.0146485	0.910391	down	2:-:74418122-74418442	ENSG00000233155	100130009	-	HMGA1P8	high mobility group AT-hook 1 pseudogene 8 [Source:HGNC Symbol%3BAcc:HGNC:39183]	0	2.66549
ENSG00000025434	-1.37629702063624	0.0146758	0.910391	down	11:+:47248300-47269033	ENSG00000025434	10062	C9JCS0,F1D8N1,F8WEY6,Q13133,B5MBY7,E9PPA1,C9JBS2,E9PLL4,B6ZGS8,F8WC63,C9JJ16,C9J4R0,C9JTS4,B4DXU5,C9JEC2,C9J2C8,E9PID2	NR1H3	nuclear receptor subfamily 1 group H member 3 [Source:HGNC Symbol%3BAcc:HGNC:7966]	1.69893	4.36941
ENSG00000107902	-1.23328601821781	0.0151914	0.932262	down	10:+:124461823-124617888	ENSG00000107902	64077	Q9H008,Q5T1Z0	LHPP	phospholysine phosphohistidine inorganic pyrophosphate phosphatase [Source:HGNC Symbol%3BAcc:HGNC:30042]	2.97488	6.92896
ENSG00000162814	-2.07341468143942	0.015618	0.946537	down	1:+:217631324-217871696	ENSG00000162814	128153	Q96L03,R4GN71	SPATA17	spermatogenesis associated 17 [Source:HGNC Symbol%3BAcc:HGNC:25184]	0.19383	0.80819
ENSG00000132535	-1.32925358586901	0.0161344	0.950317	down	17:-:7187187-7219841	ENSG00000132535	1742	O14909,A0A3B3ISL1,A0A3B3IU19,A0A3B3ITD1,K7EKP9,K7EKU8,C9JWP9,B7Z647,A0A3B3ISQ5,B9EGL1,A0A3B3ISR0,A0A3B3IS17,A0A3B3ITI9,A0A3B3IRP2,P78352,Q15334,B7Z3U2,Q3ZCU5,C9JYG3	DLG4	discs large MAGUK scaffold protein 4 [Source:HGNC Symbol%3BAcc:HGNC:2903]	0.82286	2.04838
ENSG00000091622	-1.13918245159044	0.016285	0.950317	down	17:-:6451263-6556555	ENSG00000091622	83394	A1A5C9,I3L1K1,Q9BZ71	PITPNM3	PITPNM family member 3 [Source:HGNC Symbol%3BAcc:HGNC:21043]	1.58572	3.46016
ENSG00000135473	-1.15475430889136	0.0163158	0.950317	down	12:-:56316223-56334053	ENSG00000135473	9924	F8VXK8,Q504Q3,Q9HBH5,Q96MN2	PAN2	poly(A) specific ribonuclease subunit PAN2 [Source:HGNC Symbol%3BAcc:HGNC:20074]	2.16763	4.78127
ENSG00000168398	-1.20512036065125	0.0163307	0.950317	down	14:+:96204679-96244166	ENSG00000168398	624	L8EC45,A0A075E6Y0,P30411	BDKRB2	bradykinin receptor B2 [Source:HGNC Symbol%3BAcc:HGNC:1030]	1.88171	4.29806
ENSG00000164211	-1.00309264185945	0.0168733	0.973587	down	5:-:111496033-111512590	ENSG00000164211	134429	D6REN7,Q96DR4,D6RDM5,B0AZS2	STARD4	StAR related lipid transfer domain containing 4 [Source:HGNC Symbol%3BAcc:HGNC:18058]	5.95398	11.8225
ENSG00000172081	-1.06755403001818	0.0168844	0.973587	down	19:-:2071036-2096673	ENSG00000172081	126308	K7ELS3,K7EKK6,Q96BX8,K7ELH3,K7EPX7,K7ESI3,K7ESA9	MOB3A	MOB kinase activator 3A [Source:HGNC Symbol%3BAcc:HGNC:29802]	5.63603	11.7026
ENSG00000100889	-1.01354322546203	0.0172764	0.988431	down	14:+:24094053-24110598	ENSG00000100889	5106	A0A384MTT2,H0YM31,H0YMA5,H0YML5,H0YMU6,Q16822,H0YKC4,H0YNH9,A0A0S2Z4C0,H0YNG4,A0A0S2Z430,H0YMY3,Q6IB91,A0A0S2Z451	PCK2	phosphoenolpyruvate carboxykinase 2%2C mitochondrial [Source:HGNC Symbol%3BAcc:HGNC:8725]	7.43699	14.8746
ENSG00000272979	-3.53284630007672	0.0174599	0.988431	down	2:-:190454092-190454521	ENSG00000272979	-	-	-	novel transcript%2C antisense to MFSD6	0.29367	3.36738
ENSG00000167107	-1.26605975938182	0.0181363	1	down	17:+:50426158-50474845	ENSG00000167107	80221	E7EN53,D6RF87,H0Y8Y5,H0Y8N1,E9PF16,D6RF15,Q96CM8	ACSF2	acyl-CoA synthetase family member 2 [Source:HGNC Symbol%3BAcc:HGNC:26101]	1.67731	3.99648
ENSG00000149557	-1.00338889016098	0.0183355	1	down	11:-:125442881-125592568	ENSG00000149557	9638	A0A024R3I7,J3KTR6,E9PNH2,Q99689,Q9Y250	FEZ1	fasciculation and elongation protein zeta 1 [Source:HGNC Symbol%3BAcc:HGNC:3659]	3.35874	6.67064
ENSG00000156973	-1.27209867586316	0.0185318	1	down	2:-:231732433-231786272	ENSG00000156973	5147	B8ZZK5,O43924,C9IZ52,Q6IB24	PDE6D	phosphodiesterase 6D [Source:HGNC Symbol%3BAcc:HGNC:8788]	3.33133	7.97076
ENSG00000011028	-1.22835050866228	0.0187444	1	down	17:+:62627670-62693597	ENSG00000011028	9902	E7EME3,Q9UBG0,J3QQZ6,J3KRF1	MRC2	mannose receptor C type 2 [Source:HGNC Symbol%3BAcc:HGNC:16875]	1.64768	3.8246
ENSG00000167525	-1.85302461301412	0.0187461	1	down	17:-:28703197-28711888	ENSG00000167525	147011	Q8NCQ7,J3QQU2,K7ESJ9,J3QSA8	PROCA1	protein interacting with cyclin A1 [Source:HGNC Symbol%3BAcc:HGNC:28600]	0.37177	1.33055
ENSG00000105376	-1.85302461301412	0.0187461	1	down	19:+:10289952-10296778	ENSG00000105376	7087	Q8TAM9,Q9UMF0,Q8N6I2,K7EIL3	ICAM5	intercellular adhesion molecule 5 [Source:HGNC Symbol%3BAcc:HGNC:5348]	0.48136	1.72278
ENSG00000143815	-1.01747650984557	0.0187509	1	down	1:-:225401502-225428925	ENSG00000143815	3930	C9JES9,A0A494C1L1,A0A024R3R5,Q14739,C9JXK0	LBR	lamin B receptor [Source:HGNC Symbol%3BAcc:HGNC:6518]	4.94274	9.91289
ENSG00000243477	-1.55089275549417	0.0188794	1	down	3:-:50296402-50299416	ENSG00000243477	24142	A0A1D5RMQ1,C9JL88,C9J451,Q93015	NAA80	N-alpha-acetyltransferase 80%2C NatH catalytic subunit [Source:HGNC Symbol%3BAcc:HGNC:30252]	1.87999	5.45711
ENSG00000116017	-1.75622450555872	0.0189037	1	down	19:+:925781-975939	ENSG00000116017	1820	H0YFY1,K7EJ04,Q99856	ARID3A	AT-rich interaction domain 3A [Source:HGNC Symbol%3BAcc:HGNC:3031]	0.33245	1.11261
ENSG00000179715	-1.53284630007672	0.0189988	1	down	12:+:47079603-47236662	ENSG00000179715	91523	F8VUD2,Q96HM7,F8VYL8,F8VRF7	PCED1B	PC-esterase domain containing 1B [Source:HGNC Symbol%3BAcc:HGNC:28255]	1.63997	4.70121
ENSG00000117308	-1.05683179724382	0.0193727	1	down	1:-:23795599-23800781	ENSG00000117308	2582	Q5QPP9,Q5QPP1,Q5QPP4,A0A024RAB7,Q5QPP3,Q14376	GALE	UDP-galactose-4-epimerase [Source:HGNC Symbol%3BAcc:HGNC:4116]	5.58751	11.5159
ENSG00000257556	-2.11780880079788	0.0194152	1	down	14:+:105093609-105100131	ENSG00000257556	102723354	-	LINC02298	long intergenic non-protein coding RNA 2298 [Source:HGNC Symbol%3BAcc:HGNC:53216]	0.28187	1.21203
ENSG00000163354	-2.14380400933082	0.0197317	1	down	1:-:155018520-155033781	ENSG00000163354	127579	H0YF62,Q8N1J0,Q5T1A1	DCST2	DC-STAMP domain containing 2 [Source:HGNC Symbol%3BAcc:HGNC:26562]	0.3084	1.3502
ENSG00000127578	-2.05323679950179	0.0201503	1	down	16:+:629239-634117	ENSG00000127578	117166	Q96NZ8	WFIKKN1	WAP%2C follistatin/kazal%2C immunoglobulin%2C kunitz and netrin domain containing 1 [Source:HGNC Symbol%3BAcc:HGNC:30912]	0.23294	0.95778
ENSG00000178878	-1.55384659868927	0.0202312	1	down	12:+:12725917-12829975	ENSG00000178878	81575	F5GX34,A0AVN6,Q96LR9	APOLD1	apolipoprotein L domain containing 1 [Source:HGNC Symbol%3BAcc:HGNC:25268]	0.54438	1.58342
ENSG00000184557	-1.08571394638987	0.0202586	1	down	17:-:78356778-78360077	ENSG00000184557	9021	O14543,Q6FI39,K7EIF6	SOCS3	suppressor of cytokine signaling 3 [Source:HGNC Symbol%3BAcc:HGNC:19391]	6.74343	14.1793
ENSG00000104983	-1.24541999332278	0.0203804	1	down	19:+:45995461-46021318	ENSG00000104983	729440	M0QY15,M0QYL5,Q9Y6R9	CCDC61	coiled-coil domain containing 61 [Source:HGNC Symbol%3BAcc:HGNC:33629]	3.7571	8.82477
ENSG00000218537	-1.94217014816117	0.0204071	1	down	22:-:23894426-23898930	ENSG00000218537	284889	-	MIF-AS1	MIF antisense RNA 1 [Source:HGNC Symbol%3BAcc:HGNC:27669]	0.98387	3.74568
ENSG00000176155	-1.08846902716171	0.0204525	1	down	17:-:82101460-82212830	ENSG00000176155	284001	J3KSU5,K7N7D6,A0A590UJT6,H7BYI8,A0A494BX66,J3QQX7,Q2TAC2,E9PDF5,J3KRQ8	CCDC57	coiled-coil domain containing 57 [Source:HGNC Symbol%3BAcc:HGNC:27564]	1.45697	3.06941
ENSG00000165475	-1.87311603095359	0.0205535	1	down	13:-:20403666-20525873	ENSG00000165475	51084	A0A2R8Y5S5,A0A087WW38,A0A2R8Y4K2,A0A2R8Y699,A0A2R8YCZ4,A0A2R8Y7B4,A0A2R8YFQ7,Q9Y2S2,A0A024RDM2	CRYL1	crystallin lambda 1 [Source:HGNC Symbol%3BAcc:HGNC:18246]	0.39398	1.42981
ENSG00000119681	-1.28791919334556	0.0210973	1	down	14:-:74498183-74612378	ENSG00000119681	4053	Q6AZ94,G3V3X5,G3V511,H0YJ20,Q14767	LTBP2	latent transforming growth factor beta binding protein 2 [Source:HGNC Symbol%3BAcc:HGNC:6715]	0.91112	2.20405
ENSG00000141295	-1.03864926327875	0.0212257	1	down	17:-:47837692-47841289	ENSG00000141295	90507	J3KS57,Q96FV2,J3QL71,J3KT79,J3QQM9,J3QR84,J3QRJ1	SCRN2	secernin 2 [Source:HGNC Symbol%3BAcc:HGNC:30381]	7.51603	15.2966
ENSG00000102897	-1.36677362413002	0.0213046	1	down	16:+:20899868-20925006	ENSG00000102897	57149	H3BNA8,O43325,H3BNK2	LYRM1	LYR motif containing 1 [Source:HGNC Symbol%3BAcc:HGNC:25074]	1.79242	4.57953
ENSG00000105767	-1.08906794575091	0.021434	1	down	19:-:43622368-43639850	ENSG00000105767	199731	Q8NFZ8	CADM4	cell adhesion molecule 4 [Source:HGNC Symbol%3BAcc:HGNC:30825]	7.69303	16.2137
ENSG00000230409	-1.3747953989227	0.0215235	1	down	3:+:37275693-37276598	ENSG00000230409	399511	-	TCEA1P2	transcription elongation factor A1 pseudogene 2 [Source:HGNC Symbol%3BAcc:HGNC:29891]	6.89928	17.7255
ENSG00000273983	-1.96649947752291	0.0215653	1	down	6:-:26269405-26271815	ENSG00000273983	8355	P68431	H3C8	H3 clustered histone 8 [Source:HGNC Symbol%3BAcc:HGNC:4772]	0.54994	2.12929
ENSG00000100577	-1.16652408583091	0.0219972	1	down	14:+:77320996-77331597	ENSG00000100577	2954	G3V5T0,G3V3B9,G3V5G8,G3V4T6,A0A0A0MR33,A0A0C4DFM0,G3V267,O43708,G3V5U6,H0YJN8	GSTZ1	glutathione S-transferase zeta 1 [Source:HGNC Symbol%3BAcc:HGNC:4643]	1.47186	3.27315
ENSG00000153832	-1.81038027560563	0.0222242	1	down	2:+:229922302-230013119	ENSG00000153832	130888	I6L982,Q8NEA4,B8ZZQ1	FBXO36	F-box protein 36 [Source:HGNC Symbol%3BAcc:HGNC:27020]	0.47893	1.66415
ENSG00000240771	-2.21637263528147	0.0223963	1	down	12:+:57610180-57617245	ENSG00000240771	115557	Q86VW2,A0A2X0SYW9	ARHGEF25	Rho guanine nucleotide exchange factor 25 [Source:HGNC Symbol%3BAcc:HGNC:30275]	0.22343	1.02869
ENSG00000287966	-2.88076960349703	0.0227165	1	down	6:-:27018935-27020280	ENSG00000287966	-	-	-	novel transcript	0.18763	1.36915
ENSG00000148346	-1.64765077556752	0.0227408	1	down	9:+:128149071-128153453	ENSG00000148346	3934	X6R8F3,P80188	LCN2	lipocalin 2 [Source:HGNC Symbol%3BAcc:HGNC:6526]	1.78023	5.52599
ENSG00000204228	-1.19894556352328	0.0236477	1	down	6:+:33204655-33206831	ENSG00000204228	7923	Q92506	HSD17B8	hydroxysteroid 17-beta dehydrogenase 8 [Source:HGNC Symbol%3BAcc:HGNC:3554]	8.99646	20.4612
ENSG00000275964	-2.12404075450939	0.0236883	1	down	13:+:19863858-19865048	ENSG00000275964	-	-	-	novel transcript	0.74219	3.20519
ENSG00000185101	-1.05861767951134	0.0236916	1	down	11:-:417933-442011	ENSG00000185101	338440	A1A5B4	ANO9	anoctamin 9 [Source:HGNC Symbol%3BAcc:HGNC:20679]	2.99063	6.17134
ENSG00000115257	-1.88076960349703	0.0240289	1	down	19:-:1481428-1490752	ENSG00000115257	54760	Q6UW60,K7EN14,K7EJB6	PCSK4	proprotein convertase subtilisin/kexin type 4 [Source:HGNC Symbol%3BAcc:HGNC:8746]	0.39961	1.45797
ENSG00000257086	-3.07341468143942	0.0242419	1	down	11:-:64246939-64249494	ENSG00000257086	-	-	-	novel transcript	0.22206	1.85183
ENSG00000123999	-1.92902477210425	0.0247281	1	down	2:+:219569162-219575711	ENSG00000123999	3623	B6E5W7,P05111	INHA	inhibin subunit alpha [Source:HGNC Symbol%3BAcc:HGNC:6065]	0.81046	3.05751
ENSG00000169231	-1.30122059896224	0.0247598	1	down	1:-:155195588-155209051	ENSG00000169231	7059	B4DQH6,L8E9H3,Q2HIZ0,F5H4Z8,Q2HIZ1,P49746	THBS3	thrombospondin 3 [Source:HGNC Symbol%3BAcc:HGNC:11787]	1.55696	3.80124
ENSG00000253320	-1.78123392994611	0.0248943	1	down	8:+:102864271-103002424	ENSG00000253320	100506753	-	MAILR	macrophage interferon regulatory lncRNA [Source:HGNC Symbol%3BAcc:HGNC:51558]	0.25476	0.86753
ENSG00000254419	-3.39534277632679	0.0251533	1	down	20:+:58710795-58711633	ENSG00000254419	-	-	-	novel transcript	0.21885	2.28135
ENSG00000130005	-2.27504854260907	0.0251541	1	down	19:-:1397026-1401570	ENSG00000130005	2593	V9HWB2,A0A1W2PR36,K7EM34,Q14353	GAMT	guanidinoacetate N-methyltransferase [Source:HGNC Symbol%3BAcc:HGNC:4136]	0.26275	1.25992
ENSG00000267076	-Inf	0.0253035	1	down	18:+:12211378-12211807	ENSG00000267076	732448	-	MIX23P3	MIX23 pseudogene 3 [Source:HGNC Symbol%3BAcc:HGNC:45026]	0	1.68369
ENSG00000158296	-1.3724683100742	0.0260283	1	down	20:-:46557823-46684467	ENSG00000158296	64849	C9J4A3,X6RDV4,H7C0C8,A0A0A0MRQ6,C9J7L4,Q8WWT9	SLC13A3	solute carrier family 13 member 3 [Source:HGNC Symbol%3BAcc:HGNC:14430]	0.92805	2.3805
ENSG00000118961	-1.40625855380597	0.026893	1	down	2:-:20684014-20823130	ENSG00000118961	60526	B5MCU4,C9JUM0,B5MCE2,A0A0A0MSH6,B4DRG3,C9JHU6,B5MDU6,D3YTH1,Q9H6V9	LDAH	lipid droplet associated hydrolase [Source:HGNC Symbol%3BAcc:HGNC:26145]	1.12519	2.95456
ENSG00000065809	-1.00292110881075	0.02742	1	down	10:-:14518557-14774897	ENSG00000065809	83641	C9JP05,C9JQ40,C9J3Q3,A0A1C7CYX8,F8WDH7,F8WCJ2,C9JYP1,C9JW51,C9J6N5,Q9H098,X6RET8,C9J6Y8	FAM107B	family with sequence similarity 107 member B [Source:HGNC Symbol%3BAcc:HGNC:23726]	3.11241	6.17943
ENSG00000103253	-1.1042939943234	0.0285232	1	down	16:+:726936-735525	ENSG00000103253	84264	H3BT20,B4DED4,I3L1W0,H3BU61,H3BR74,H3BQ57,H3BN70,I3L3H5,I3L1B7,Q6PII5	HAGHL	hydroxyacylglutathione hydrolase like [Source:HGNC Symbol%3BAcc:HGNC:14177]	2.45154	5.22162
ENSG00000226145	-1.94788379935556	0.0292032	1	down	17:-:16817983-16822579	ENSG00000226145	353194	-	KRT16P6	keratin 16 pseudogene 6 [Source:HGNC Symbol%3BAcc:HGNC:50719]	0.59627	2.27908
ENSG00000242147	-1.94788379935556	0.0292032	1	down	10:-:5594984-5632566	ENSG00000242147	105376382	-	LASTR	lncRNA associated with SART3 regulation of splicing [Source:HGNC Symbol%3BAcc:HGNC:54143]	0.21415	0.81853
ENSG00000172663	-1.11803767286005	0.0297464	1	down	11:-:67461710-67469272	ENSG00000172663	80194	Q9H6X4,A0A087X042,G3V1M5,A0A087WY65,B4E0E3	TMEM134	transmembrane protein 134 [Source:HGNC Symbol%3BAcc:HGNC:26142]	2.04676	4.40121
ENSG00000204176	-1.57222053841087	0.0300954	1	down	10:+:46578217-46594173	ENSG00000204176	83849	X6R8R1,Q9BQS2,D6RF99,H3BLX3	SYT15	synaptotagmin 15 [Source:HGNC Symbol%3BAcc:HGNC:17167]	0.40564	1.195
ENSG00000277782	-3.32134219488301	0.0303077	1	down	15:-:80999593-80999981	ENSG00000277782	-	-	-	novel transcript	0.32462	3.21471
ENSG00000272662	-3.98030527704794	0.0304143	1	down	3:-:119497678-119498181	ENSG00000272662	118568812	-	TIMMDC1-DT	TIMMDC1 divergent transcript [Source:HGNC Symbol%3BAcc:HGNC:55207]	0.12528	1.95884
ENSG00000106333	-1.61068044012928	0.0304994	1	down	7:+:100602363-100608175	ENSG00000106333	5118	A4D2D2,Q15113	PCOLCE	procollagen C-endopeptidase enhancer [Source:HGNC Symbol%3BAcc:HGNC:8738]	0.77367	2.34077
ENSG00000092295	-1.31734026432551	0.0305664	1	down	14:-:24249114-24264432	ENSG00000092295	7051	H0YNM4,H0YLT9,H0YN27,H0YMQ8,A0A0G2JL93,H0YLJ6,H0YKI6,G1APU8,P22735	TGM1	transglutaminase 1 [Source:HGNC Symbol%3BAcc:HGNC:11777]	1.60594	3.96488
ENSG00000131094	-1.65837718216058	0.0317776	1	down	17:-:44959693-44968303	ENSG00000131094	10882	O75973	C1QL1	complement C1q like 1 [Source:HGNC Symbol%3BAcc:HGNC:24182]	1.44719	4.52573
ENSG00000182903	-1.18576240730492	0.0318226	1	down	4:-:425815-499156	ENSG00000182903	170960	Q8TF20,E5RGH0,D6RGC2,B4E159	ZNF721	zinc finger protein 721 [Source:HGNC Symbol%3BAcc:HGNC:29425]	1.40308	3.1621
ENSG00000069696	-1.31803705015934	0.0320079	1	down	11:+:637269-640706	ENSG00000069696	1815	Q8WTR3,Q8WTR9,Q8WTQ5,Q8WXN2,Q8IZC0,Q8WXM1,Q8IZB2,Q8IZB8,Q8WXL6,Q8WTT7,Q8WXN1,Q16303,Q8WXL7,K9MAQ4,Q8WXN9,A4LB54,K9MB45,Q8WXL5,K9MAU8,Q8WXP5,G5CTX6,Q8IZB5,K9MAQ3,Q8WTT6,Q0MTB8,Q8WXP7,Q8WTS5,Q8WXM6,G9HV63,F6K0T7,Q8WXN5,K9MB71,Q8WXN4,Q8WXN6,Q8IZB7,Q76E76,K9MB72,Q8IZB4,Q8WXM7,Q8WTS7,A4LB49,Q8WXM8,K9MAU6,Q8WTT3,Q8IZB9,A4LB56,Q0MTB9,Q8WXN8,K9MAZ1,A4LBB9,Q8WXP4,F6K0U0,Q8WXM4,Q8WTQ0,Q8WXP3,Q8WXL8,G9HV64,…	DRD4	dopamine receptor D4 [Source:HGNC Symbol%3BAcc:HGNC:3025]	3.86993	9.55903
ENSG00000100321	-1.13679361517502	0.0324787	1	down	22:+:39349925-39385575	ENSG00000100321	9145	B5MCD7,L0R6Q9,A2A283,F8WCE4,O43759	SYNGR1	synaptogyrin 1 [Source:HGNC Symbol%3BAcc:HGNC:11498]	1.51933	3.30982
ENSG00000267100	-1.09544098776942	0.0326839	1	down	19:-:10651862-10653844	ENSG00000267100	147727	-	ILF3-DT	ILF3 divergent transcript [Source:HGNC Symbol%3BAcc:HGNC:27115]	6.20881	13.1435
ENSG00000273344	-1.27565740315446	0.0329507	1	down	7:+:155003448-155005703	ENSG00000273344	202781	-	PAXIP1-DT	PAXIP1 divergent transcript [Source:HGNC Symbol%3BAcc:HGNC:27328]	2.88267	6.91429
ENSG00000214193	-1.08791425113454	0.0333477	1	down	1:+:36306368-36329340	ENSG00000214193	79729	A4FU49,D6RD64,A0A5F9ZH69,A0A5F9ZHZ4	SH3D21	SH3 domain containing 21 [Source:HGNC Symbol%3BAcc:HGNC:26236]	1.53543	3.23346
ENSG00000234171	-1.31627120533559	0.033367	1	down	2:+:3558474-3564842	ENSG00000234171	100506054	-	RNASEH1-AS1	RNASEH1 antisense RNA 1 [Source:HGNC Symbol%3BAcc:HGNC:49289]	1.29826	3.20288
ENSG00000260805	-1.6890739793835	0.0335695	1	down	1:-:212557833-212559731	ENSG00000260805	-	-	-	novel transcript	1.0307	3.29258
ENSG00000267169	-1.95605773080127	0.0337464	1	down	19:+:14137146-14171267	ENSG00000267169	100507373	-	ADGRL1-AS1	ADGRL1 antisense RNA 1 [Source:HGNC Symbol%3BAcc:HGNC:55309]	0.31383	1.20634
ENSG00000205078	-2.17775134125416	0.034019	1	down	16:+:77199408-77213215	ENSG00000205078	100130958	H3BME6,A8MT33	SYCE1L	synaptonemal complex central element protein 1 like [Source:HGNC Symbol%3BAcc:HGNC:37236]	0.51207	2.29532
ENSG00000181481	-1.11405666593677	0.0342921	1	down	17:+:30970984-30999911	ENSG00000181481	84282	K7EQF1,J3QS68,H7C3H8,Q8IUD6	RNF135	ring finger protein 135 [Source:HGNC Symbol%3BAcc:HGNC:21158]	4.91954	10.5495
ENSG00000141854	-1.54734586977184	0.0343115	1	down	19:+:14072536-14075062	ENSG00000141854	113230	Q96FF7,A0A044PY82,K7ELQ6	MISP3	MISP family member 3 [Source:HGNC Symbol%3BAcc:HGNC:26963]	1.20699	3.49496
ENSG00000107281	-1.74801439464526	0.0345878	1	down	9:-:137039463-137046179	ENSG00000107281	56654	Q9NQX5,A0A087WYK7,Q5SPY9	NPDC1	neural proliferation%2C differentiation and control 1 [Source:HGNC Symbol%3BAcc:HGNC:7899]	0.60353	2.00839
ENSG00000162576	-1.34394362382014	0.0350827	1	down	1:-:1352689-1361777	ENSG00000162576	54587	Q9BRK3,A0A024R0A0	MXRA8	matrix remodeling associated 8 [Source:HGNC Symbol%3BAcc:HGNC:7542]	1.39456	3.50709
ENSG00000130150	-1.00502770645917	0.035743	1	down	X:+:14873421-14922327	ENSG00000130150	158747	R4GMW5,R4GNB6,R4GMN1,Q8NHP6	MOSPD2	motile sperm domain containing 2 [Source:HGNC Symbol%3BAcc:HGNC:28381]	3.00343	5.97177
ENSG00000116962	-1.40859887302905	0.0358811	1	down	1:-:235975830-236065109	ENSG00000116962	4811	P14543,L8EC96	NID1	nidogen 1 [Source:HGNC Symbol%3BAcc:HGNC:7821]	0.70625	1.85751
ENSG00000130270	-1.42299911922965	0.0361443	1	down	19:-:1782075-1812276	ENSG00000130270	148229	F5GZM8,K7EJ52,F5H3R9,H0YFS1,O60423	ATP8B3	ATPase phospholipid transporting 8B3 [Source:HGNC Symbol%3BAcc:HGNC:13535]	0.55811	1.48262
ENSG00000253368	-1.59367149277276	0.0362229	1	down	1:+:26993692-27000886	ENSG00000253368	388610	H0YES3,Q6NT89	TRNP1	TMF1 regulated nuclear protein 1 [Source:HGNC Symbol%3BAcc:HGNC:34348]	1.21237	3.62509
ENSG00000105516	-1.06629024700604	0.0362394	1	down	19:-:48630030-48637379	ENSG00000105516	1628	M0QXW3,A0A024QZH7,M0QXP1,Q10586	DBP	D-box binding PAR bZIP transcription factor [Source:HGNC Symbol%3BAcc:HGNC:2697]	1.97644	4.10024
ENSG00000249740	-1.46827429878064	0.0364794	1	down	5:-:38682581-38845829	ENSG00000249740	101929768	-	OSMR-AS1	OSMR antisense RNA 1 (head to head) [Source:HGNC Symbol%3BAcc:HGNC:50296]	0.70097	1.92147
ENSG00000203780	-1.77867141587829	0.0367431	1	down	10:+:125896564-126009592	ENSG00000203780	92565	H7C3M3,A6NKD7,A6NP17,A0A1B0GX87,Q8TC84,C9JD80	FANK1	fibronectin type III and ankyrin repeat domains 1 [Source:HGNC Symbol%3BAcc:HGNC:23527]	0.43233	1.46957
ENSG00000107821	-1.19698936655796	0.0370582	1	down	10:+:101061989-101068131	ENSG00000107821	81621	Q96I82	KAZALD1	Kazal type serine peptidase inhibitor domain 1 [Source:HGNC Symbol%3BAcc:HGNC:25460]	1.86192	4.22895
ENSG00000285644	-2.14380400933082	0.0376497	1	down	11:+:3057538-3064707	ENSG00000285644	-	-	-	novel transcript%2C antisense to CARS	0.25185	1.10264
ENSG00000272205	-3.88076960349703	0.0380807	1	down	1:-:167219831-167220512	ENSG00000272205	118568815	-	POU2F1-DT	POU2F1 divergent transcript [Source:HGNC Symbol%3BAcc:HGNC:55222]	0.09258	1.35108
ENSG00000198270	-1.37428116079896	0.0381066	1	down	12:-:111931282-112013185	ENSG00000198270	89894	F8VRN7,F8W1L7,F8VWU6,F8VQZ8,G3V1Z3,F8VP39,F8VNZ8,S4R388,Q8NCL8,Q9BWF8	TMEM116	transmembrane protein 116 [Source:HGNC Symbol%3BAcc:HGNC:25084]	0.54532	1.40054
ENSG00000175938	-1.15358503012341	0.0381747	1	down	16:+:30949068-30956461	ENSG00000175938	93129	Q9BRQ5,H3BTY7,H3BT51,H3BTK7	ORAI3	ORAI calcium release-activated calcium modulator 3 [Source:HGNC Symbol%3BAcc:HGNC:28185]	3.347	7.37669
ENSG00000267317	-1.37826926296784	0.0382532	1	down	19:-:1457670-1458580	ENSG00000267317	-	-	-	novel transcript%2C antisense to APC2	4.71289	12.1375
ENSG00000167550	-1.61530846026869	0.0387926	1	down	12:-:49064676-49070025	ENSG00000167550	121268	Q8TAI7,C9JQQ1,F8W1T5,L8EBD9	RHEBL1	RHEB like 1 [Source:HGNC Symbol%3BAcc:HGNC:21166]	1.65259	5.01608
ENSG00000103599	-1.61530846026869	0.0387926	1	down	15:+:67254786-67502260	ENSG00000103599	64799	B4E2J4,H3BMH8,L8E948,H3BRL4,D6RGG0,A0A024R5X4,H3BU17,H0YMU5,Q86VS3	IQCH	IQ motif containing H [Source:HGNC Symbol%3BAcc:HGNC:25721]	0.30142	0.9149
ENSG00000124313	-1.11921837105255	0.0393921	1	down	X:-:53225828-53321350	ENSG00000124313	23096	A0A1W2PPE7,A0A1W2PRJ5,L8E757,A0A1W2PQ34,A0A1W2PPR2,A0A1W2PR18,A0A6Q8PFR7,A0A1W2PR10,A0A1W2PQP8,A0A1W2PPU7,A0A1W2PR28,A0A1W2PPD3,A0A6Q8PG99,Q5JU85,A0A1W2PQS2	IQSEC2	IQ motif and Sec7 domain ArfGEF 2 [Source:HGNC Symbol%3BAcc:HGNC:29059]	0.65563	1.41096
ENSG00000233198	-2.88076960349703	0.0398677	1	down	9:+:137227502-137229640	ENSG00000233198	643596	P0DH78	RNF224	ring finger protein 224 [Source:HGNC Symbol%3BAcc:HGNC:41912]	0.12072	0.88092
ENSG00000179111	-1.10925988038615	0.0400142	1	down	17:-:8120592-8124106	ENSG00000179111	84667	J3KSH6,Q9BYE0	HES7	hes family bHLH transcription factor 7 [Source:HGNC Symbol%3BAcc:HGNC:15977]	5.33993	11.413
ENSG00000235706	-1.62800353311706	0.0401193	1	down	14:+:95157645-95181475	ENSG00000235706	400242	-	DICER1-AS1	DICER1 antisense RNA 1 [Source:HGNC Symbol%3BAcc:HGNC:43017]	0.38382	1.1753
ENSG00000070031	-1.76373018230681	0.0409799	1	down	11:-:626309-627181	ENSG00000070031	6343	P09683	SCT	secretin [Source:HGNC Symbol%3BAcc:HGNC:10607]	2.64079	8.88404
ENSG00000272525	-2.65837718216058	0.0413453	1	down	5:-:73497550-73498293	ENSG00000272525	118568828	-	BTF3-DT	BTF3 divergent transcript [Source:HGNC Symbol%3BAcc:HGNC:55211]	0.33946	2.12313
ENSG00000255026	-2.39534277632679	0.0414478	1	down	11:+:287305-288987	ENSG00000255026	-	-	-	novel transcript	0.4405	2.29594
ENSG00000287356	-1.69490305818569	0.0415684	1	down	1:+:2315040-2323085	ENSG00000287356	-	-	-	novel transcript%2C antisense to MORN1	0.28333	0.90876
ENSG00000083807	-1.19472097766156	0.0416837	1	down	19:-:58479512-58512413	ENSG00000083807	10998	Q9Y2P5,M0R075	SLC27A5	solute carrier family 27 member 5 [Source:HGNC Symbol%3BAcc:HGNC:10999]	0.89693	2.03397
ENSG00000177989	-1.83422701756	0.0424275	1	down	22:-:50529710-50532506	ENSG00000177989	440836	A1L1A8,B5MD02,B5MC17,C9JUR5,A8MYP8,B5MCN9	ODF3B	outer dense fiber of sperm tails 3B [Source:HGNC Symbol%3BAcc:HGNC:34388]	0.46943	1.65834
ENSG00000078804	-1.29580710277587	0.0425779	1	down	20:+:34704339-34713439	ENSG00000078804	58476	Q5JX65,Q5JX66,Q8IXH6	TP53INP2	tumor protein p53 inducible nuclear protein 2 [Source:HGNC Symbol%3BAcc:HGNC:16104]	1.2238	2.97665
ENSG00000196668	-2.01201413677528	0.0426496	1	down	12:+:116533422-116536518	ENSG00000196668	100287569	Q6ZV60	LINC00173	long intergenic non-protein coding RNA 173 [Source:HGNC Symbol%3BAcc:HGNC:33791]	0.29063	1.16133
ENSG00000205116	-1.2983810464397	0.0428377	1	down	1:+:1425871-1430255	ENSG00000205116	643965	A6NKF7	TMEM88B	transmembrane protein 88B [Source:HGNC Symbol%3BAcc:HGNC:37099]	1.57013	3.82586
ENSG00000162840	-1.42705163605412	0.0430048	1	down	4:+:68376323-68376505	ENSG00000162840	4503	-	MT2P1	metallothionein 2 pseudogene 1 [Source:HGNC Symbol%3BAcc:HGNC:7407]	18.6311	49.6325
ENSG00000125841	-1.0367029030829	0.0433778	1	down	20:+:346782-359660	ENSG00000125841	80023	V9GYY0,Q9GZP1,V9GYN1,V9GY99,V9GZ28,V9GYV8,A0A087WVS5	NRSN2	neurensin 2 [Source:HGNC Symbol%3BAcc:HGNC:16229]	4.28388	8.70678
ENSG00000139985	-1.74326607974709	0.0438275	1	down	14:+:70417107-70460427	ENSG00000139985	8747	Q9UKJ8	ADAM21	ADAM metallopeptidase domain 21 [Source:HGNC Symbol%3BAcc:HGNC:200]	0.42727	1.41716
ENSG00000185838	-1.16652408583091	0.0443145	1	down	22:-:19783223-19854939	ENSG00000185838	54584	C9JPQ6,Q9BYB4	GNB1L	G protein subunit beta 1 like [Source:HGNC Symbol%3BAcc:HGNC:4397]	1.08408	2.41081
ENSG00000065029	-1.0423877858188	0.0451843	1	down	6:+:35258909-35295985	ENSG00000065029	7629	A0A024RD10,F8W971,H7C513,E7EX64,A0A024RCU3,A0A024RCW5,P36508	ZNF76	zinc finger protein 76 [Source:HGNC Symbol%3BAcc:HGNC:13149]	1.75024	3.57132
ENSG00000272950	-Inf	0.0455398	1	down	7:+:98322853-98323430	ENSG00000272950	-	-	-	novel transcript%2C antisense to BAIAP2L1	0	1.02483
ENSG00000239467	-1.54734586977184	0.0460213	1	down	2:+:170766878-170778729	ENSG00000239467	-	-	-	glutamate rich 2 [Source:NCBI gene (formerly Entrezgene)%3BAcc:285141]	0.78244	2.26565
ENSG00000176912	-1.98030527704794	0.0468106	1	down	18:-:630886-658340	ENSG00000176912	494514	Q8TAI1	TYMSOS	TYMS opposite strand [Source:HGNC Symbol%3BAcc:HGNC:29553]	0.29344	1.14708
ENSG00000198417	-1.27272348966283	0.0469887	1	down	16:+:56657731-56660698	ENSG00000198417	4494	H3BRY8,P04733	MT1F	metallothionein 1F [Source:HGNC Symbol%3BAcc:HGNC:7398]	2.76147	6.61013
ENSG00000029639	-1.02785210405898	0.0470919	1	down	6:-:155256134-155314493	ENSG00000029639	51106	Q8WVM0,E5KTM5	TFB1M	transcription factor B1%2C mitochondrial [Source:HGNC Symbol%3BAcc:HGNC:17037]	2.96419	5.98773
ENSG00000229891	-2.34643317584584	0.0471949	1	down	22:-:42364390-42369284	ENSG00000229891	102723775	-	LINC01315	long intergenic non-protein coding RNA 1315 [Source:HGNC Symbol%3BAcc:HGNC:50513]	0.28591	1.44052
ENSG00000223745	-1.09790924336017	0.0472965	1	down	1:-:93262186-93346025	ENSG00000223745	100131564	-	CCDC18-AS1	CCDC18 antisense RNA 1 [Source:HGNC Symbol%3BAcc:HGNC:52262]	1.46694	3.1107
ENSG00000259768	-1.01827312724696	0.0473637	1	down	16:+:72665123-72822781	ENSG00000259768	-	-	-	novel transcript%2C antisense to ZFHX3	1.79755	3.60705
ENSG00000109016	-1.04492612447973	0.0473835	1	down	17:+:21123364-21193265	ENSG00000109016	25979	J3QLK1,J3QLJ8,A0A0C4DGQ8,J3KRS1,J3QKT1,Q6IAN0	DHRS7B	dehydrogenase/reductase 7B [Source:HGNC Symbol%3BAcc:HGNC:24547]	2.03857	4.16699
ENSG00000181826	-1.568179373189	0.047616	1	down	4:-:37590800-37686376	ENSG00000181826	768211	D6RBN9,Q8IUW5	RELL1	RELT like 1 [Source:HGNC Symbol%3BAcc:HGNC:27379]	0.49444	1.45253
ENSG00000236144	-1.08281337944167	0.0478971	1	down	19:-:35540738-35546029	ENSG00000236144	100506469	-	TMEM147-AS1	TMEM147 antisense RNA 1 [Source:HGNC Symbol%3BAcc:HGNC:51273]	1.96386	4.12109
ENSG00000230513	-1.81884185435383	0.0479257	1	down	22:+:21001886-21010342	ENSG00000230513	439931	-	THAP7-AS1	THAP7 antisense RNA 1 [Source:HGNC Symbol%3BAcc:HGNC:41013]	0.35043	1.2248
ENSG00000271151	-2.59697663749644	0.0481789	1	down	2:+:173968351-173969418	ENSG00000271151	-	-	-	novel transcript	0.23647	1.41741
ENSG00000099834	-1.09841868756932	0.0484523	1	down	11:-:616577-626078	ENSG00000099834	53841	E9PLX6,E9PMY2,E9PPW2,A0A0G2JP44,E9PKR2,A0A0G2JMW3,Q9HBB8	CDHR5	cadherin related family member 5 [Source:HGNC Symbol%3BAcc:HGNC:7521]	2.33847	4.96057
ENSG00000260793	-2.00630048558089	0.0489137	1	down	17:+:44221401-44223710	ENSG00000260793	-	-	-	novel transcript%2C antisense to UBTF	0.34519	1.37391
ENSG00000277969	-1.65837718216058	0.0492972	1	down	17:+:38702452-38704747	ENSG00000277969	-	-	-	novel transcript	0.68749	2.14995
ENSG00000159958	-1.57864998968985	0.0495551	1	down	22:-:41922032-41926806	ENSG00000159958	115650	S6FW99,Q96RJ3,Q5H8V1,C8ZLJ6	TNFRSF13C	TNF receptor superfamily member 13C [Source:HGNC Symbol%3BAcc:HGNC:17755]	0.49893	1.47639
ENSG00000286532	-1.63976150399323	0.04996	1	down	2:-:85537462-85538666	ENSG00000286532	100630918	-	PARTICL	promoter of MAT2A antisense radiation-induced circulating long non-coding RNA [Source:HGNC Symbol%3BAcc:HGNC:50886]	1.36233	4.20573
ENSG00000102886	-1.63976150399323	0.04996	1	down	16:-:30104810-30113537	ENSG00000102886	79153	H3BMN9,H3BPX3,Q7L5L3	GDPD3	glycerophosphodiester phosphodiesterase domain containing 3 [Source:HGNC Symbol%3BAcc:HGNC:28638]	1.04428	3.22386
