# Supplementary material for: Zinc finger protein ZC3H18 is abnormally expressed in esophageal cancer tissues and facilitates the proliferation of esophageal cancer cells
Source: Front Immunol. 2025 Feb 25;16:1556509. doi: 10.3389/fimmu.2025.1556509 (PMC11894379; doi:10.3389/fimmu.2025.1556509)
Supplement: Supplementary file 1 [file DataSheet1.zip › Results of eukaryotic transcriptome sequencing/genes/K150si4_vs_K150siNC/deg.up.anno.xlsx]

## Sheet: Sheet1
ID	logFC	Pvalue	adj.Pvalue	regulation	pos_info	ensembl	entrez	uniprot	symbol	description	K150si4|K150si4	K150siNC|K150siNC
ENSG00000139278	2.71876	6.39768e-11	7.63627e-07	up	12:+:75480753-75503863	ENSG00000139278	11010	F6VVE8,B4E3S5,J3QTC9,P48060	GLIPR1	GLI pathogenesis related 1 [Source:HGNC Symbol%3BAcc:HGNC:17001]	22.1138	3.32795
ENSG00000272398	2.32557	7.05862e-09	2.40719e-05	up	6:-:106969831-106975627	ENSG00000272398	100133941	A0A087WW33,A0A087WU87,A0A087WU21,P25063	CD24	CD24 molecule [Source:HGNC Symbol%3BAcc:HGNC:1645]	48.6185	9.60894
ENSG00000187642	4.26157	9.07042e-08	0.000240588	up	1:-:975204-982093	ENSG00000187642	84808	Q5SV97	PERM1	PPARGC1 and ESRR induced regulator%2C muscle 1 [Source:HGNC Symbol%3BAcc:HGNC:28208]	4.0937	0.21144
ENSG00000280614	3.0398	3.21525e-07	0.000767544	up	21:-:8393419-8394341	ENSG00000280614	-	-	-	novel transcript%2C similar to YY1 associated myogenesis RNA 1 YAM1	29.0042	3.49408
ENSG00000205572	4.17451	2.31476e-06	0.00460483	up	5:+:70025247-70043113	ENSG00000205572	728492	E5RIQ9,D6RCL9,O75920,E5RIX6,A0A0G2JNT0,D6RC90,E5RHJ0,D6RC42	SERF1B	small EDRK-rich factor 1B [Source:HGNC Symbol%3BAcc:HGNC:10756]	3.14556	0.17258
ENSG00000197506	3.89928	4.90313e-06	0.00780317	up	9:-:84275457-84340758	ENSG00000197506	64078	Q9HAS3	SLC28A3	solute carrier family 28 member 3 [Source:HGNC Symbol%3BAcc:HGNC:16484]	1.92931	0.1281
ENSG00000206530	3.20754	5.91535e-06	0.00784507	up	3:-:113286930-113441610	ENSG00000206530	55779	H0Y883,F8WEX0,A0A1D5RMR1,C9K0A4,H7C512,H7C591,Q96MT7,H0Y896	CFAP44	cilia and flagella associated protein 44 [Source:HGNC Symbol%3BAcc:HGNC:25631]	1.26174	0.13531
ENSG00000167767	1.6115	1.06669e-05	0.0121257	up	12:-:52168996-52192014	ENSG00000167767	144501	Q6KB66	KRT80	keratin 80 [Source:HGNC Symbol%3BAcc:HGNC:27056]	57.4963	18.6411
ENSG00000286042	3.18962	2.5096e-05	0.0221886	up	6:-:79307669-79313384	ENSG00000286042	80078	-	LCAL1	lung cancer associated lncRNA 1 [Source:HGNC Symbol%3BAcc:HGNC:25837]	2.69512	0.29265
ENSG00000241322	3.18962	2.5096e-05	0.0221886	up	17:-:15565483-15619704	ENSG00000241322	374286	Q9BXD7,I3L073,J3QLS4,L0R4W0,A0A087WSX6,J3KTF7,O95170	CDRT1	CMT1A duplicated region transcript 1 [Source:HGNC Symbol%3BAcc:HGNC:14379]	1.34996	0.14659
ENSG00000260804	2.68681	4.31087e-05	0.0321591	up	2:+:216217045-216220192	ENSG00000260804	150967	-	LINC01963	long intergenic non-protein coding RNA 1963 [Source:HGNC Symbol%3BAcc:HGNC:25283]	5.43539	0.8363
ENSG00000173559	1.64771	4.65293e-05	0.033659	up	2:+:191678068-191741097	ENSG00000173559	64859	Q96AH0,F8WAF5,H7C0W4	NABP1	nucleic acid binding protein 1 [Source:HGNC Symbol%3BAcc:HGNC:26232]	6.23562	1.97156
ENSG00000177606	1.65669	5.08101e-05	0.0356747	up	1:-:58776845-58784048	ENSG00000177606	3725	Q6FHK0,P05412	JUN	Jun proto-oncogene%2C AP-1 transcription factor subunit [Source:HGNC Symbol%3BAcc:HGNC:6204]	28.0327	8.80829
ENSG00000172062	1.84614	0.000113611	0.0630727	up	5:+:70925030-70953942	ENSG00000172062	6606	E7EQZ4,A0A3G6V6Q6,H0YBZ9,A0A3G6V4Y6,A0A3G6V5W2,I2E4S7,I2E4S9,I2E4T2,B4DP61,A0A0G2JRX5,I4BZJ7,A0A0G2JRY6,A0A3G6V713,I2E4T1,A0A411D760,A0A0G2JQN8,I3QJX9,I6T6Y4,I2E4T3,A0A3G6V344,A0A3G6V3P1,I3QJX8,A0A3G6V326,Q16637	SMN1	survival of motor neuron 1%2C telomeric [Source:HGNC Symbol%3BAcc:HGNC:11117]	14.5768	4.0166
ENSG00000138356	3.29582	0.000133306	0.0691802	up	2:+:200586014-200677064	ENSG00000138356	316	H7C3Q1,A0A286LWX1,H7BXF7,Q06278,C9J244	AOX1	aldehyde oxidase 1 [Source:HGNC Symbol%3BAcc:HGNC:553]	1.44717	0.14599
ENSG00000156804	1.67556	0.000153714	0.074652	up	8:-:123497889-123541206	ENSG00000156804	114907	I6L984,Q0VAQ6,Q498Y9,Q969P5,A0A024R9F3	FBXO32	F-box protein 32 [Source:HGNC Symbol%3BAcc:HGNC:16731]	8.58073	2.66116
ENSG00000124107	1.75305	0.000162613	0.074652	up	20:-:45252239-45254564	ENSG00000124107	6590	P03973,Q6LDI0	SLPI	secretory leukocyte peptidase inhibitor [Source:HGNC Symbol%3BAcc:HGNC:11092]	84.5382	24.847
ENSG00000163283	1.86061	0.000210385	0.0896839	up	2:+:232378724-232382889	ENSG00000163283	250	P05187	ALPP	alkaline phosphatase%2C placental [Source:HGNC Symbol%3BAcc:HGNC:439]	12.6982	3.46405
ENSG00000143631	1.74496	0.000231769	0.0963316	up	1:-:152302165-152325239	ENSG00000143631	2312	I0B0K6,Q15206,Q03839,I0B0K7,I0B0K3,Q03837,I0B0K8,Q03838,I0B0K4,I0B0K5,Q16824,L8E7P6,P20930,P11362,Q4JFL9	FLG	filaggrin [Source:HGNC Symbol%3BAcc:HGNC:3748]	3.56831	1.05468
ENSG00000137501	2.79534	0.00023405	0.0963316	up	11:-:85694224-85811159	ENSG00000137501	54843	E9PPL3,E9PIB5,E9PRW5,E9PQL8,E9PS39,A0A0U1RQP0,A0A0U1RRJ3,A0A024R5N9,E9PS29,A0A0U1RR07,E9PK22,A0A0U1RQH1,A0A1Y8EH08,Q9HCH5	SYTL2	synaptotagmin like 2 [Source:HGNC Symbol%3BAcc:HGNC:15585]	0.9422	0.13446
ENSG00000165181	1.62815	0.000249944	0.10113	up	9:-:111686171-111795008	ENSG00000165181	158401	Q5VXU9,A6PVK7	SHOC1	shortage in chiasmata 1 [Source:HGNC Symbol%3BAcc:HGNC:26535]	9.46641	3.03394
ENSG00000274173	2.09041	0.000312729	0.112532	up	20:+:24931840-24932983	ENSG00000274173	-	-	-	novel transcript	19.5377	4.54506
ENSG00000152137	1.80373	0.000382858	0.130565	up	12:+:119171555-119224855	ENSG00000152137	26353	A0A6Q8PHK6,A0A6Q8PGX5,Q9UJY1,A0A6Q8PGM6,A0A6Q8PHR2,A0A6Q8PF95,A0A6Q8PHB1,H0YG30	HSPB8	heat shock protein family B (small) member 8 [Source:HGNC Symbol%3BAcc:HGNC:30171]	9.52107	2.70179
ENSG00000275708	3.73394	0.00041276	0.134978	up	21:+:8208473-8208652	ENSG00000275708	100500862	-	MIR3648-1	microRNA 3648-1 [Source:HGNC Symbol%3BAcc:HGNC:38941]	24.554	1.82825
ENSG00000275895	2.11019	0.000423094	0.136488	up	21:-:6484623-6499261	ENSG00000275895	102724594	P0DN76,A0A1B0GW87	U2AF1L5	U2 small nuclear RNA auxiliary factor 1 like 5 [Source:HGNC Symbol%3BAcc:HGNC:51830]	1.80575	0.41435
ENSG00000275215	4.51155	0.000500979	0.153776	up	21:+:8395607-8395759	ENSG00000275215	109910381	-	RNA5-8SN3	RNA%2C 5.8S ribosomal N3 [Source:HGNC Symbol%3BAcc:HGNC:53525]	19.8083	0.86035
ENSG00000268043	1.52341	0.000546861	0.159203	up	1:+:146938744-146996202	ENSG00000268043	149013	A0A087WUW2,A0A087X0J8,H7BZX4,A0A087WY24,Q5TAG4,A0A075B764,A0A087WW93	NBPF12	NBPF member 12 [Source:HGNC Symbol%3BAcc:HGNC:24297]	8.48276	2.92339
ENSG00000274615	4.09651	0.000575772	0.163629	up	17:+:38078262-38124770	ENSG00000274615	-	-	-	aminopeptidase puromycin sensitive (NPEPPS) pseudogene	2.62269	0.15189
ENSG00000280193	4.09651	0.000575772	0.163629	up	8:+:81696368-81698694	ENSG00000280193	-	-	-	TEC	1.46519	0.08485
ENSG00000205426	3.07859	0.00124978	0.261709	up	12:-:52285913-52291534	ENSG00000205426	3887	Q14533,A0A087X106	KRT81	keratin 81 [Source:HGNC Symbol%3BAcc:HGNC:6458]	2.61851	0.30708
ENSG00000280385	1.66785	0.00153853	0.293821	up	11:+:90193614-90198120	ENSG00000280385	-	-	-	novel transcript	6.27606	1.95684
ENSG00000203668	1.28704	0.00171803	0.317929	up	1:-:241628851-241640369	ENSG00000203668	1122	P26374,A0A1B0GVX9,A0A1B0GUK6,A0A1B0GVA4	CHML	CHM like Rab escort protein [Source:HGNC Symbol%3BAcc:HGNC:1941]	11.0887	4.50175
ENSG00000197847	1.79358	0.00205246	0.3533	up	11:+:65213840-65242757	ENSG00000197847	440044	A6NK97	SLC22A20P	solute carrier family 22 member 20%2C pseudogene [Source:HGNC Symbol%3BAcc:HGNC:29867]	5.08852	1.45415
ENSG00000262766	Inf	0.00208322	0.3533	up	16:+:31118078-31118747	ENSG00000262766	-	-	-	novel transcript	2.67439	0
ENSG00000129151	2.28648	0.00216352	0.359023	up	11:+:27040725-27127809	ENSG00000129151	8424	Q1KLS6,E9PKC9,Q1KLT3,O75936	BBOX1	gamma-butyrobetaine hydroxylase 1 [Source:HGNC Symbol%3BAcc:HGNC:964]	3.94618	0.80134
ENSG00000128510	1.32579	0.00223769	0.3684	up	7:+:130293134-130324180	ENSG00000128510	51200	A4D1M3,C9J7D6,B7Z5J4,C9J3P4,C9J6N7,Q9UI42	CPA4	carboxypeptidase A4 [Source:HGNC Symbol%3BAcc:HGNC:15740]	15.9044	6.28571
ENSG00000233024	2.42135	0.00244926	0.395816	up	16:-:18358086-18379331	ENSG00000233024	105376752	Q9NRE7,A0A0B4J1W7,H0YF59	NPIPA9	nuclear pore complex interacting protein family%2C member A9 [Source:HGNC Symbol%3BAcc:HGNC:41984]	2.5839	0.47788
ENSG00000228544	3.09651	0.00245939	0.395816	up	9:-:136803927-136808848	ENSG00000228544	100131193	-	CCDC183-AS1	CCDC183 antisense RNA 1 [Source:HGNC Symbol%3BAcc:HGNC:44105]	1.66712	0.19309
ENSG00000174125	2.99267	0.00261949	0.411184	up	4:-:38790677-38856817	ENSG00000174125	7096	D6RA99,D1CS34,D1CS42,Q5FWG5,Q6FI64,D1CS44,D6RAP2,D1CS35,D1CS43,D6RF68,D1CS38,D6RCE8,Q15399,D1CS36	TLR1	toll like receptor 1 [Source:HGNC Symbol%3BAcc:HGNC:11847]	0.9324	0.11605
ENSG00000272512	1.72514	0.00272756	0.412448	up	1:-:995966-998051	ENSG00000272512	-	-	-	novel transcript	9.8976	2.96587
ENSG00000169067	3.3051	0.00279903	0.417615	up	5:-:57480018-57482811	ENSG00000169067	345651	Q562R1	ACTBL2	actin beta like 2 [Source:HGNC Symbol%3BAcc:HGNC:17780]	1.1751	0.11778
ENSG00000187098	1.65181	0.00288689	0.428049	up	3:+:69739464-69968336	ENSG00000187098	4286	A0A087WXU1,Q8TF70,A0A0A7NWS7,C9J845,E9PKJ8,C9JBI8,A0A0H3W5T2,C9K0S7,O75030	MITF	melanocyte inducing transcription factor [Source:HGNC Symbol%3BAcc:HGNC:7105]	3.24038	1.02163
ENSG00000147883	1.44949	0.00331288	0.470745	up	9:-:22002903-22009305	ENSG00000147883	1030	Q5ZEY8,Q8NIA6,K7PPU3,P42772	CDKN2B	cyclin dependent kinase inhibitor 2B [Source:HGNC Symbol%3BAcc:HGNC:1788]	8.61845	3.12631
ENSG00000092969	1.08708	0.00372951	0.511672	up	1:+:218345336-218444619	ENSG00000092969	7042	P61812	TGFB2	transforming growth factor beta 2 [Source:HGNC Symbol%3BAcc:HGNC:11768]	25.8713	12.0646
ENSG00000057704	1.13966	0.00400553	0.542427	up	12:-:94567122-94650557	ENSG00000057704	57458	G3V207,Q9ULS5,F8VQF2	TMCC3	transmembrane and coiled-coil domain family 3 [Source:HGNC Symbol%3BAcc:HGNC:29199]	15.9592	7.17599
ENSG00000109063	1.73655	0.00402185	0.542427	up	17:-:10628526-10657309	ENSG00000109063	4621	P11055	MYH3	myosin heavy chain 3 [Source:HGNC Symbol%3BAcc:HGNC:7573]	2.61661	0.77791
ENSG00000204388	1.09485	0.00456574	0.598864	up	6:+:31827738-31830254	ENSG00000204388	3304	A8K5I0,A0A0G2JIW1,P0DMV9	HSPA1B	heat shock protein family A (Hsp70) member 1B [Source:HGNC Symbol%3BAcc:HGNC:5233]	48.9909	22.7235
ENSG00000184545	1.967	0.00462042	0.602725	up	11:-:1554051-1572271	ENSG00000184545	1850	Q13202	DUSP8	dual specificity phosphatase 8 [Source:HGNC Symbol%3BAcc:HGNC:3074]	2.30406	0.58386
ENSG00000257475	Inf	0.00478498	0.611101	up	12:+:53012104-53013921	ENSG00000257475	-	-	-	novel transcript	2.23813	0
ENSG00000134352	1.06129	0.00480655	0.611101	up	5:-:55935095-55995022	ENSG00000134352	3572	Q17RA0,A0A494BZU0,Q5FC03,Q5FC06,Q5FC07,A0A0A0N0L5,D6RH03,Q5FC05,Q5FC02,A0A0A0N0L2,P40189	IL6ST	interleukin 6 signal transducer [Source:HGNC Symbol%3BAcc:HGNC:6021]	14.7721	7.01302
ENSG00000232931	1.40806	0.00483822	0.611101	up	2:-:95807052-95835003	ENSG00000232931	150759	-	LINC00342	long intergenic non-protein coding RNA 342 [Source:HGNC Symbol%3BAcc:HGNC:42470]	3.75206	1.40069
ENSG00000168685	1.28478	0.00541059	0.645323	up	5:+:35852695-35879603	ENSG00000168685	3575	F6IQ79,D6RDM4,D6RG28,H0YA41,D6RCR9,B8YG18,P16871,F6IQ80	IL7R	interleukin 7 receptor [Source:HGNC Symbol%3BAcc:HGNC:6024]	7.39416	3.00659
ENSG00000104899	1.45561	0.0054248	0.645323	up	19:+:2249309-2252073	ENSG00000104899	268	A0A348FVH7,P03971,A0A348FVH8	AMH	anti-Mullerian hormone [Source:HGNC Symbol%3BAcc:HGNC:464]	10.4947	3.79077
ENSG00000179869	1.73394	0.00553633	0.645323	up	7:+:48171458-48647497	ENSG00000179869	154664	A0A0A0MT16,H7BZI9,H7C0U5,H0Y4D2,F5H7B7,L8E9N5,Q86UQ4	ABCA13	ATP binding cassette subfamily A member 13 [Source:HGNC Symbol%3BAcc:HGNC:14638]	0.81096	0.24153
ENSG00000165716	2.07633	0.00556491	0.645323	up	9:+:136712572-136724742	ENSG00000165716	138311	Q5VUD6	DIPK1B	divergent protein kinase domain 1B [Source:HGNC Symbol%3BAcc:HGNC:28290]	2.64164	0.62055
ENSG00000163840	1.05359	0.00567421	0.651225	up	3:+:122564338-122575203	ENSG00000163840	151636	Q8TDB6	DTX3L	deltex E3 ubiquitin ligase 3L [Source:HGNC Symbol%3BAcc:HGNC:30323]	23.3815	11.1597
ENSG00000151090	1.23958	0.00573865	0.65547	up	3:-:24117153-24495756	ENSG00000151090	7068	A0A0R5RI99,E0XAW8,A0A0R5RI69,C9JZS5,P10828,A0A2R8YF24,A0A0R5RI71,A0A0R5RIB5,J3KR21,A0A024R2I8,A0A0C4DG57,C9JJM3,C9JHC2,C9JTN1,W6JGS6,A0A0R5RI75,C9JNQ4	THRB	thyroid hormone receptor beta [Source:HGNC Symbol%3BAcc:HGNC:11799]	4.63409	1.94427
ENSG00000104081	2.1996	0.00587676	0.668043	up	15:-:40087890-40108892	ENSG00000104081	90427	H0YK50,H0YNT3,Q96LC9	BMF	Bcl2 modifying factor [Source:HGNC Symbol%3BAcc:HGNC:24132]	1.34461	0.29
ENSG00000276564	2.87412	0.00602469	0.675218	up	16:+:14150833-14153235	ENSG00000276564	-	-	-	novel transcript	1.41885	0.19173
ENSG00000135414	1.14771	0.00619739	0.691328	up	12:+:55743122-55757264	ENSG00000135414	10220	H0YI30,O95390,A0A024RB20	GDF11	growth differentiation factor 11 [Source:HGNC Symbol%3BAcc:HGNC:4216]	8.17842	3.65692
ENSG00000183742	1.01752	0.006688	0.711092	up	7:-:20134655-20217404	ENSG00000183742	346389	Q6ZN28	MACC1	MET transcriptional regulator MACC1 [Source:HGNC Symbol%3BAcc:HGNC:30215]	15.2457	7.46077
ENSG00000188818	1.5879	0.00693456	0.711092	up	5:-:795606-850986	ENSG00000188818	79844	Q9H8X9,H0Y9D0,D6RE92,A0A0A0MSN5	ZDHHC11	zinc finger DHHC-type containing 11 [Source:HGNC Symbol%3BAcc:HGNC:19158]	2.64251	0.87087
ENSG00000164576	1.15324	0.00699849	0.711281	up	5:+:154445997-154461053	ENSG00000164576	79685	Q9HAJ7	SAP30L	SAP30 like [Source:HGNC Symbol%3BAcc:HGNC:25663]	9.57333	4.26428
ENSG00000261167	2.24851	0.00701215	0.711281	up	3:-:131455126-131458598	ENSG00000261167	-	-	-	novel transcript%2C overlapping to MRPL3	1.81799	0.37902
ENSG00000111110	1.28811	0.00719084	0.715249	up	12:-:62643994-62935150	ENSG00000111110	57460	Q9ULR3,S5ZYJ2	PPM1H	protein phosphatase%2C Mg2+/Mn2+ dependent 1H [Source:HGNC Symbol%3BAcc:HGNC:18583]	5.20869	2.11305
ENSG00000106546	1.11532	0.00754308	0.741022	up	7:+:16916359-17346152	ENSG00000106546	196	A0A2R8Y7G1,L0R578,A0A024R9Z8,P35869	AHR	aryl hydrocarbon receptor [Source:HGNC Symbol%3BAcc:HGNC:348]	9.08145	4.15291
ENSG00000146674	1.33772	0.00766339	0.749756	up	7:-:45912245-45921874	ENSG00000146674	3486	A6XND0,B3KWK7,H0Y485,A6XND1,C9JMX4,H0Y5K2,P17936	IGFBP3	insulin like growth factor binding protein 3 [Source:HGNC Symbol%3BAcc:HGNC:5472]	6.79893	2.66495
ENSG00000107984	1.0768	0.00882154	0.794168	up	10:+:52314281-52318042	ENSG00000107984	22943	I1W660,O94907	DKK1	dickkopf WNT signaling pathway inhibitor 1 [Source:HGNC Symbol%3BAcc:HGNC:2891]	35.6488	16.7432
ENSG00000276662	2.86518	0.00903306	0.801625	up	10:-:147820-148751	ENSG00000276662	-	-	-	DEAD (Asp-Glu-Ala-Asp) box polypeptide 20 (DDX20) pseudogene	4.0564	0.55154
ENSG00000275401	Inf	0.00935572	0.805993	up	20:-:38418483-38419202	ENSG00000275401	-	-	-	novel transcript	1.40308	0
ENSG00000136235	1.13958	0.00955561	0.808304	up	7:+:23235967-23275108	ENSG00000136235	10457	A0A3B3ISS6,Q96F58,Q14956,A0A024RA55,Q8IXJ5	GPNMB	glycoprotein nmb [Source:HGNC Symbol%3BAcc:HGNC:4462]	9.26877	4.16789
ENSG00000173193	1.04396	0.00970568	0.808304	up	3:+:122680839-122730840	ENSG00000173193	54625	D3DN94,H7C4Y3,H7C5R8,Q8N546,A0A3B3ITD5,Q460N5	PARP14	poly(ADP-ribose) polymerase family member 14 [Source:HGNC Symbol%3BAcc:HGNC:29232]	8.57297	4.11917
ENSG00000268362	1.68933	0.00972764	0.808304	up	19:+:24033401-24077377	ENSG00000268362	-	-	-	novel transcript	1.06919	0.32844
ENSG00000212123	2.08309	0.00992421	0.814126	up	19:-:5782960-5784746	ENSG00000212123	163154	Q8IZ63,K7EJN8	PRR22	proline rich 22 [Source:HGNC Symbol%3BAcc:HGNC:28354]	3.78056	0.88394
ENSG00000104313	1.53862	0.0101957	0.825055	up	8:-:71197433-71592025	ENSG00000104313	2138	A6NCB9,E5RIQ7,A0A2R8YGM9,A0A2R8YF73,A0A024R813,E7EQM5,Q0P517,Q4A4D0,E5RHZ7,A0A2R8Y6K4,A0A2R8YET7,Q99502,F8WB53,A0A2R8YFS6	EYA1	EYA transcriptional coactivator and phosphatase 1 [Source:HGNC Symbol%3BAcc:HGNC:3519]	1.82196	0.62131
ENSG00000244541	3.68147	0.0106219	0.840411	up	3:+:150238519-150244232	ENSG00000244541	101927992	-	LINC01213	long intergenic non-protein coding RNA 1213 [Source:HGNC Symbol%3BAcc:HGNC:49648]	0.99171	0.07658
ENSG00000288538	3.09651	0.0109597	0.847307	up	11:+:78223815-78225909	ENSG00000288538	-	-	-	novel transcript%2C antisense to KCTD21	1.29663	0.15018
ENSG00000285979	1.50117	0.0112351	0.847307	up	16:+:57177349-57181390	ENSG00000285979	-	-	-	novel transcript%2C antisense to FAM192A	4.96296	1.73694
ENSG00000049192	1.65187	0.011442	0.850916	up	5:-:65148738-65481920	ENSG00000049192	11174	Q5IR90,Q9UKP5	ADAMTS6	ADAM metallopeptidase with thrombospondin type 1 motif 6 [Source:HGNC Symbol%3BAcc:HGNC:222]	1.5112	0.47643
ENSG00000125459	1.28553	0.0116528	0.854377	up	1:+:155610205-155614951	ENSG00000125459	55154	A0A3B3IUD2,Q9BUK6,V9GYF2,D3DVA3	MSTO1	misato mitochondrial distribution and morphology regulator 1 [Source:HGNC Symbol%3BAcc:HGNC:29678]	6.83803	2.77901
ENSG00000215190	2.0242	0.0118086	0.854377	up	6:-:57946074-57961501	ENSG00000215190	106660612	-	LINC00680	long intergenic non-protein coding RNA 680 [Source:HGNC Symbol%3BAcc:HGNC:44417]	2.27546	0.5542
ENSG00000213453	Inf	0.0118273	0.854377	up	2:-:27392784-27393367	ENSG00000213453	2498	-	FTH1P3	ferritin heavy chain 1 pseudogene 3 [Source:HGNC Symbol%3BAcc:HGNC:3990]	1.62172	0
ENSG00000153294	2.23037	0.011874	0.854377	up	6:+:47685864-47722021	ENSG00000153294	221393	A0A0C4DFV3,Q8IZF3	ADGRF4	adhesion G protein-coupled receptor F4 [Source:HGNC Symbol%3BAcc:HGNC:19011]	1.47094	0.31055
ENSG00000279384	3.29582	0.0118851	0.854377	up	4:+:168843988-168844735	ENSG00000279384	-	-	-	TEC	2.61672	0.26397
ENSG00000162825	1.33076	0.011918	0.854377	up	1:-:145289900-145405778	ENSG00000162825	100288142	A0A087WU97,H7BY70,A0A075B7A3,P0DPF2	NBPF20	NBPF member 20 [Source:HGNC Symbol%3BAcc:HGNC:32000]	1.31962	0.51974
ENSG00000137460	1.17228	0.0120245	0.856862	up	4:+:152936323-152979671	ENSG00000137460	85462	Q9C0D6	FHDC1	FH2 domain containing 1 [Source:HGNC Symbol%3BAcc:HGNC:29363]	6.17319	2.71369
ENSG00000196796	4.3189	0.0121383	0.859839	up	16:+:29038655-29052726	ENSG00000196796	730153	-	NPIPB10P	nuclear pore complex interacting protein family%2C member B10%2C pseudogene [Source:HGNC Symbol%3BAcc:HGNC:37455]	0.97926	0.04861
ENSG00000275468	4.3189	0.0121383	0.859839	up	19:-:2013728-2014656	ENSG00000275468	-	-	-	novel pseudogene	1.42725	0.07085
ENSG00000066697	1.04593	0.0123401	0.861478	up	9:+:100427143-100451734	ENSG00000066697	91283	Q96H12,X6RL08,X6R907	MSANTD3	Myb/SANT DNA binding domain containing 3 [Source:HGNC Symbol%3BAcc:HGNC:23370]	21.5198	10.3258
ENSG00000181634	1.27951	0.0123453	0.861478	up	9:-:114784652-114806039	ENSG00000181634	9966	O95150,X6R8I9,D9N2U0	TNFSF15	TNF superfamily member 15 [Source:HGNC Symbol%3BAcc:HGNC:11931]	3.62531	1.47951
ENSG00000159433	1.13334	0.0124888	0.861478	up	15:+:42575606-42720998	ENSG00000159433	57519	Q9P2P6,H3BN21,H3BMX7	STARD9	StAR related lipid transfer domain containing 9 [Source:HGNC Symbol%3BAcc:HGNC:19162]	2.23065	1.0074
ENSG00000031003	1.1794	0.0131482	0.869467	up	5:-:137937960-138051961	ENSG00000031003	51306	A0A2X0SG06,D6RE97,D6RDL7,D6RBJ3,D6RAT6,D6RCA0,Q9NYF5	FAM13B	family with sequence similarity 13 member B [Source:HGNC Symbol%3BAcc:HGNC:1335]	5.48106	2.39756
ENSG00000143878	1.21923	0.0133202	0.869467	up	2:+:20447074-20449440	ENSG00000143878	388	P62745	RHOB	ras homolog family member B [Source:HGNC Symbol%3BAcc:HGNC:668]	13.6574	5.81147
ENSG00000140853	1.02196	0.0134459	0.869865	up	16:+:56989485-57083531	ENSG00000140853	84166	H0YGV6,H0YFT3,Q86WI3,H0YF88,H0YGM1,H0YGT6,H0YFT1,F5H274,H0YG32,F5GYP0,H0YGE2,H0YFG4	NLRC5	NLR family CARD domain containing 5 [Source:HGNC Symbol%3BAcc:HGNC:29933]	6.05594	2.95449
ENSG00000153037	1.40261	0.0140577	0.902265	up	5:+:112861188-112898371	ENSG00000153037	6728	A0A087WWU9,D6RBG4,P09132,A0A2R8Y4M3,A0A2U3TZN1,A0A087WYR0	SRP19	signal recognition particle 19 [Source:HGNC Symbol%3BAcc:HGNC:11300]	1.83707	0.6884
ENSG00000197822	1.10037	0.0146825	0.910391	up	5:+:69492292-69558104	ENSG00000197822	100506658	A0A7P0T9T6,A0A0G2JMZ8,A0A0G2JPF2,Q16625,A0A7P0TB95	OCLN	occludin [Source:HGNC Symbol%3BAcc:HGNC:8104]	4.20028	1.94078
ENSG00000213937	2.5413	0.0147971	0.915121	up	16:+:3012923-3014505	ENSG00000213937	9080	O95484	CLDN9	claudin 9 [Source:HGNC Symbol%3BAcc:HGNC:2051]	1.95439	0.33262
ENSG00000136155	1.15143	0.0153576	0.938894	up	13:+:77535674-77645263	ENSG00000136155	8796	F2Z2X8,O95171	SCEL	sciellin [Source:HGNC Symbol%3BAcc:HGNC:10573]	8.84394	3.94432
ENSG00000136717	1.24356	0.0153782	0.938894	up	2:-:127048027-127107288	ENSG00000136717	274	A0A024RAE9,A0A024RAI6,A0A024RAJ2,A0A024RAI4,A0A024RAI5,A0A024RAG8,A0A024RAJ3,A0A024RAF1,A0A024RAF0,A0A024RAG9,Q9BTH3,O00499,A0A024RAF6	BIN1	bridging integrator 1 [Source:HGNC Symbol%3BAcc:HGNC:1052]	4.01174	1.67852
ENSG00000131459	1.27026	0.0156067	0.946537	up	5:-:180300698-180353336	ENSG00000131459	9945	A0A0S2Z4X9,E5RJP4,D6RAC1,O94808,A0A0S2Z4W6	GFPT2	glutamine-fructose-6-phosphate transaminase 2 [Source:HGNC Symbol%3BAcc:HGNC:4242]	5.36299	2.20273
ENSG00000283646	2.29582	0.0159431	0.950317	up	3:-:46416524-46423591	ENSG00000283646	105377068	-	LINC02009	long intergenic non-protein coding RNA 2009 [Source:HGNC Symbol%3BAcc:HGNC:52845]	1.32654	0.26764
ENSG00000279413	2.38602	0.0163145	0.950317	up	X:-:15702602-15703243	ENSG00000279413	-	-	-	-	5.43448	1.03
ENSG00000281490	1.38479	0.0163427	0.950317	up	7:-:128655962-128658791	ENSG00000281490	100130600	-	CICP14	capicua transcriptional repressor pseudogene 14 [Source:HGNC Symbol%3BAcc:HGNC:38542]	6.79459	2.57775
ENSG00000221963	1.06773	0.0164246	0.951672	up	22:+:35648446-35668404	ENSG00000221963	80830	B3KTP4,Q9BWW8	APOL6	apolipoprotein L6 [Source:HGNC Symbol%3BAcc:HGNC:14870]	4.98085	2.35411
ENSG00000120708	1.7973	0.0169411	0.973896	up	5:+:136028988-136063818	ENSG00000120708	7045	H0Y8L3,D6RBX4,C7FFS5,A0A0S2Z4Q2,S4R3C6,H0Y8M8,H0YAB8,H0Y9D7,H0YAH8,Q15582,A0A0S2Z4K6	TGFBI	transforming growth factor beta induced [Source:HGNC Symbol%3BAcc:HGNC:11771]	1.04727	0.29851
ENSG00000105173	1.85258	0.0174843	0.988431	up	19:+:29811991-29824312	ENSG00000105173	898	I3L413,V5W5X2,I3L1Q9,P24864,F6KX26,C9J2U0	CCNE1	cyclin E1 [Source:HGNC Symbol%3BAcc:HGNC:1589]	2.92476	0.80232
ENSG00000122484	1.0716	0.0177815	0.993756	up	1:+:92299059-92402056	ENSG00000122484	79871	Q8IXW5	RPAP2	RNA polymerase II associated protein 2 [Source:HGNC Symbol%3BAcc:HGNC:25791]	2.71103	1.27789
ENSG00000185483	1.63786	0.0178131	0.993756	up	1:+:63774017-64181498	ENSG00000185483	4919	Q01973,A2VCQ3,A0A0A0MTJ5	ROR1	receptor tyrosine kinase like orphan receptor 1 [Source:HGNC Symbol%3BAcc:HGNC:10256]	1.56907	0.4995
ENSG00000279821	1.88594	0.018232	1	up	5:-:177476631-177479656	ENSG00000279821	-	-	-	TEC	2.19087	0.58726
ENSG00000188315	1.42716	0.0186269	1	up	3:-:49268596-49277232	ENSG00000188315	375341	C9JW57,H7BZX3,Q6ZUJ4	C3orf62	chromosome 3 open reading frame 62 [Source:HGNC Symbol%3BAcc:HGNC:24771]	3.79565	1.39833
ENSG00000159403	1.16467	0.0186329	1	up	12:-:7080214-7092540	ENSG00000159403	715	B4DPQ0,F5H2D0,F5H1N6,F5GWL0,F5H3N3,F5H6Y3,A0A3B3ITU4,F5H3A3,D3DUT5,A0A3B3ISR2,F5H1V0,P00736	C1R	complement C1r [Source:HGNC Symbol%3BAcc:HGNC:1246]	5.36403	2.37046
ENSG00000274315	Inf	0.0192708	1	up	12:-:29331434-29331936	ENSG00000274315	-	-	-	novel transcript%2C antisense to FAR2	1.63182	0
ENSG00000158125	1.15999	0.0197223	1	up	2:-:31334321-31414742	ENSG00000158125	7498	P47989,Q585T6	XDH	xanthine dehydrogenase [Source:HGNC Symbol%3BAcc:HGNC:12805]	5.01862	2.22501
ENSG00000120256	1.38195	0.0197944	1	up	6:-:149818757-149864359	ENSG00000120256	84918	Q86VZ4,Q96AT3,Q5VYB9	LRP11	LDL receptor related protein 11 [Source:HGNC Symbol%3BAcc:HGNC:16936]	2.78708	1.05945
ENSG00000232888	2.10716	0.0210509	1	up	12:+:132825701-132826184	ENSG00000232888	727826	-	RPS11P5	ribosomal protein S11 pseudogene 5 [Source:HGNC Symbol%3BAcc:HGNC:36312]	8.87074	2.03978
ENSG00000167703	1.23489	0.0210922	1	up	17:-:1569268-1628886	ENSG00000167703	124935	Q8N370,I3L4J2,Q8WUU1,I3L3E3,I3L4V3	SLC43A2	solute carrier family 43 member 2 [Source:HGNC Symbol%3BAcc:HGNC:23087]	2.19691	0.92473
ENSG00000165060	1.28273	0.0216627	1	up	9:+:69035751-69079076	ENSG00000165060	2395	C9JAX1,A0A0S2Z3G4,Q16595,A0A0S2Z3Q8	FXN	frataxin [Source:HGNC Symbol%3BAcc:HGNC:3951]	2.7826	1.13306
ENSG00000117461	1.23452	0.0220864	1	up	1:-:46040140-46133036	ENSG00000117461	8503	Q5T4P3,Q05DQ0,Q8N381,Q92569	PIK3R3	phosphoinositide-3-kinase regulatory subunit 3 [Source:HGNC Symbol%3BAcc:HGNC:8981]	3.06433	1.29018
ENSG00000206149	1.28125	0.0227323	1	up	15:+:28589492-28685264	ENSG00000206149	440248	-	HERC2P9	hect domain and RLD 2 pseudogene 9 [Source:HGNC Symbol%3BAcc:HGNC:30495]	2.37056	0.96627
ENSG00000187653	1.03958	0.0232747	1	up	4:-:90838903-90839037	ENSG00000187653	7117	-	TMSB4XP8	TMSB4X pseudogene 8 [Source:HGNC Symbol%3BAcc:HGNC:11885]	316.63	152.598
ENSG00000013619	1.54611	0.023752	1	up	X:+:150361422-150514178	ENSG00000013619	10046	F8WAK3,L0R6K4,Q13495	MAMLD1	mastermind like domain containing 1 [Source:HGNC Symbol%3BAcc:HGNC:2568]	1.60121	0.54321
ENSG00000205918	2.09651	0.0244459	1	up	16:-:2616121-2643296	ENSG00000205918	653650	Q6A1A2	PDPK2P	3-phosphoinositide dependent protein kinase 2%2C pseudogene [Source:HGNC Symbol%3BAcc:HGNC:49897]	0.89872	0.20819
ENSG00000256006	Inf	0.0248716	1	up	11:+:18405609-18406731	ENSG00000256006	-	-	-	novel transcript	2.80617	0
ENSG00000112186	1.04501	0.0277151	1	up	6:+:17393505-17557790	ENSG00000112186	10486	B7Z385,A0A087WZ15,E9PDI2,A0A087X0J3,P40123,F8WDB9,F8WEW0	CAP2	cyclase associated actin cytoskeleton regulatory protein 2 [Source:HGNC Symbol%3BAcc:HGNC:20039]	10.7747	5.1733
ENSG00000127588	3.3189	0.0287074	1	up	16:-:798041-800734	ENSG00000127588	51764	Q9P2W3	GNG13	G protein subunit gamma 13 [Source:HGNC Symbol%3BAcc:HGNC:14131]	1.34611	0.13364
ENSG00000258289	1.01348	0.0288213	1	up	14:+:64914361-64944591	ENSG00000258289	91612	H0YHA3,A0A024R6B7,H0YHB4,A0A0C4DGJ7,Q8WUH1,H0YID9	CHURC1	churchill domain containing 1 [Source:HGNC Symbol%3BAcc:HGNC:20099]	7.39579	3.62944
ENSG00000179546	1.54069	0.0291771	1	up	1:-:23191895-23217502	ENSG00000179546	3352	P28221	HTR1D	5-hydroxytryptamine receptor 1D [Source:HGNC Symbol%3BAcc:HGNC:5289]	2.85352	0.97169
ENSG00000271425	1.38427	0.0300223	1	up	1:-:146064711-146229000	ENSG00000271425	100132406	A0A075B762,I1VE13,A0A087WVC7,I0CMK7,I1VE14,A2BH96,A0A087X002,I1VE12,Q6P3W6	NBPF10	NBPF member 10 [Source:HGNC Symbol%3BAcc:HGNC:31992]	0.90563	0.3437
ENSG00000203644	1.41052	0.0303435	1	up	3:-:129847048-129847957	ENSG00000203644	-	-	-	novel transcript%2C sense intronic to TMCC1	13.391	4.99052
ENSG00000271550	2.24851	0.0306422	1	up	7:-:64678954-64687393	ENSG00000271550	106480286	-	BNIP3P11	BCL2 interacting protein 3 pseudogene 11 [Source:HGNC Symbol%3BAcc:HGNC:49724]	5.04662	1.05214
ENSG00000174501	1.19694	0.0315373	1	up	2:-:95836919-95991831	ENSG00000174501	400986	E9PJI0,A0A0C4DH05,I1Z9D4,Q5JPF3,H0YDI7,A0A087WYV7	ANKRD36C	ankyrin repeat domain 36C [Source:HGNC Symbol%3BAcc:HGNC:32946]	2.32702	1.0056
ENSG00000173083	1.02725	0.0317083	1	up	4:-:83292461-83335153	ENSG00000173083	10855	A0A024RDB8,D6RAQ1,E9PFG6,A0A7P0TBD9,Q9Y251,D6RHG4	HPSE	heparanase [Source:HGNC Symbol%3BAcc:HGNC:5164]	6.79538	3.30311
ENSG00000172478	1.54257	0.0317914	1	up	2:-:240886048-240896889	ENSG00000172478	79919	C9JP86,C9JEK0,Q08AI8	MAB21L4	mab-21 like 4 [Source:HGNC Symbol%3BAcc:HGNC:26216]	3.21161	1.0922
ENSG00000259556	2.73394	0.0320551	1	up	15:-:51919073-51930627	ENSG00000259556	-	-	-	Leo1%2C Paf1/RNA polymerase II complex component%2C homolog (S. cerevisiae) (LEO1) pseudogene	1.69826	0.2529
ENSG00000242960	Inf	0.0323742	1	up	3:+:72929044-72929593	ENSG00000242960	100420300	-	FTH1P23	ferritin heavy chain 1 pseudogene 23 [Source:HGNC Symbol%3BAcc:HGNC:37641]	1.26278	0
ENSG00000276317	3.92659	0.03241	1	up	20:-:62651272-62652186	ENSG00000276317	-	-	-	novel transcript%2C antisense to SLCO4A1	1.64531	0.10719
ENSG00000158055	1.72629	0.0334709	1	up	1:+:24319357-24364482	ENSG00000158055	57822	E9PLT6,Q8TE85,E9PLG9	GRHL3	grainyhead like transcription factor 3 [Source:HGNC Symbol%3BAcc:HGNC:25839]	1.51986	0.45507
ENSG00000186212	1.807	0.0334821	1	up	4:-:76894152-76898144	ENSG00000186212	345079	A6NEL2	SOWAHB	sosondowah ankyrin repeat domain family member B [Source:HGNC Symbol%3BAcc:HGNC:32958]	1.2808	0.36263
ENSG00000283078	2.92659	0.033567	1	up	20:+:62066830-62068437	ENSG00000283078	-	-	-	novel transcript	0.94237	0.12279
ENSG00000279348	1.59978	0.0345639	1	up	2:+:216211404-216213519	ENSG00000279348	-	-	-	TEC	3.52097	1.15086
ENSG00000075407	1.01237	0.0349603	1	up	10:+:38094334-38150293	ENSG00000075407	7587	A0A1B0GVV4,P17032	ZNF37A	zinc finger protein 37A [Source:HGNC Symbol%3BAcc:HGNC:13102]	2.57055	1.26245
ENSG00000253251	1.95043	0.0356335	1	up	5:+:65625027-65630928	ENSG00000253251	112441434	Q6ZNX1	SHLD3	shieldin complex subunit 3 [Source:HGNC Symbol%3BAcc:HGNC:53826]	2.21476	0.56771
ENSG00000271781	2.68147	0.0368209	1	up	5:+:675826-676616	ENSG00000271781	-	-	-	novel transcript%2C antisense to TPPP	2.15518	0.33283
ENSG00000270115	2.08186	0.0371575	1	up	1:+:33261212-33261680	ENSG00000270115	-	-	-	novel transcript	6.59659	1.54368
ENSG00000124802	1.27806	0.0389547	1	up	6:-:8073360-8102559	ENSG00000124802	9521	D6RBD7,H0YAH9,O43324,H0YAL7,D6RCQ0	EEF1E1	eukaryotic translation elongation factor 1 epsilon 1 [Source:HGNC Symbol%3BAcc:HGNC:3212]	6.71304	2.74238
ENSG00000145022	1.08152	0.0389571	1	up	3:+:49412206-49416475	ENSG00000145022	6988	A0A024R2X9,P57738	TCTA	T cell leukemia translocation altered [Source:HGNC Symbol%3BAcc:HGNC:11692]	8.80312	4.12105
ENSG00000224415	3.83348	0.0398927	1	up	7:-:103141349-103141939	ENSG00000224415	-	-	-	ribosomal protein L19 (RPL19) pseudogene	1.60251	0.11137
ENSG00000236896	3.17451	0.0406796	1	up	9:-:97986551-97987656	ENSG00000236896	-	-	-	novel transcript	2.98417	0.32745
ENSG00000163254	3.17451	0.0406796	1	up	2:-:208128137-208129828	ENSG00000163254	1420	A0A0X8GLL6,P07315	CRYGC	crystallin gamma C [Source:HGNC Symbol%3BAcc:HGNC:2410]	1.9133	0.20994
ENSG00000185338	2.62703	0.0423412	1	up	16:-:11254417-11256204	ENSG00000185338	8651	O15524,Q4JHT5	SOCS1	suppressor of cytokine signaling 1 [Source:HGNC Symbol%3BAcc:HGNC:19383]	0.91813	0.14724
ENSG00000199805	Inf	0.0425453	1	up	20:+:63908955-63909119	ENSG00000199805	106480194	-	RNU1-134P	RNA%2C U1 small nuclear 134%2C pseudogene [Source:HGNC Symbol%3BAcc:HGNC:48476]	3.8266	0
ENSG00000228674	Inf	0.0425453	1	up	19:-:50927079-50927571	ENSG00000228674	390956	-	PPIAP59	peptidylprolyl isomerase A pseudogene 59 [Source:HGNC Symbol%3BAcc:HGNC:53683]	1.28071	0
ENSG00000272010	Inf	0.0425453	1	up	8:-:65591850-65592472	ENSG00000272010	-	-	-	novel transcript	1.01346	0
ENSG00000198246	1.15067	0.0437615	1	up	10:+:71319259-71381423	ENSG00000198246	55315	A0A2R8Y4B7,A0A2R8YDR8,Q9BZD2,A0A2R8YDA4,A0A2R8Y657,A0A2R8Y4I0,A0A2R8Y5U2,A0A2R8YGC2,A0A2R8Y5R8,A0A2R8Y863	SLC29A3	solute carrier family 29 member 3 [Source:HGNC Symbol%3BAcc:HGNC:23096]	3.30904	1.47659
ENSG00000261799	1.5848	0.0442335	1	up	12:-:273954-277123	ENSG00000261799	-	-	-	novel transcript	2.01168	0.6644
ENSG00000047617	1.40812	0.0447033	1	up	12:-:5531869-5946232	ENSG00000047617	57101	F1T0L7,F5GXT3,F5H806,Q69YW4,Q9NQ90	ANO2	anoctamin 2 [Source:HGNC Symbol%3BAcc:HGNC:1183]	1.49393	0.55768
ENSG00000172197	1.05563	0.0447688	1	up	6:-:20099684-20212469	ENSG00000172197	154141	Q6ZNC8	MBOAT1	membrane bound O-acyltransferase domain containing 1 [Source:HGNC Symbol%3BAcc:HGNC:21579]	5.45987	2.60224
ENSG00000287283	2.34162	0.0452709	1	up	1:-:69706950-69710274	ENSG00000287283	-	-	-	novel transcript%2C antisense to LRRC7	0.938	0.18333
ENSG00000178531	1.31791	0.045274	1	up	19:-:7924491-7926135	ENSG00000178531	404217	P60606	CTXN1	cortexin 1 [Source:HGNC Symbol%3BAcc:HGNC:31108]	9.23858	3.67128
ENSG00000087128	1.95633	0.0476663	1	up	4:+:68447463-68497604	ENSG00000087128	28983	A0A0G2JNI0,Q9UL52,H0Y9G7	TMPRSS11E	transmembrane serine protease 11E [Source:HGNC Symbol%3BAcc:HGNC:24465]	1.45659	0.37185
ENSG00000141574	1.49884	0.0484692	1	up	17:-:82321024-82334074	ENSG00000141574	6398	J3QRU5,J3KSN0,Q8WVN6,J3KTR4,J3QR99,J3QQU6,J3QKK2,J3KS40	SECTM1	secreted and transmembrane 1 [Source:HGNC Symbol%3BAcc:HGNC:10707]	2.45263	0.85976
ENSG00000227076	3.09651	0.0486044	1	up	10:+:127934698-127936167	ENSG00000227076	-	-	-	novel transcript	3.06334	0.35481
ENSG00000265293	3.73394	0.0493196	1	up	17:-:32150433-32151504	ENSG00000265293	503640	-	ARGFXP2	arginine-fifty homeobox pseudogene 2 [Source:HGNC Symbol%3BAcc:HGNC:23977]	0.93145	0.06935
ENSG00000196689	1.14898	0.0499689	1	up	17:-:3565444-3609411	ENSG00000196689	7442	E7ESJ2,Q8NER1,Q09HS5,I3L1R6,Q3LU46,Q52PU4,E7EQ78,A0A3B3ISI9	TRPV1	transient receptor potential cation channel subfamily V member 1 [Source:HGNC Symbol%3BAcc:HGNC:12716]	2.96303	1.32373
