# Supplementary material for: Zinc finger protein ZC3H18 is abnormally expressed in esophageal cancer tissues and facilitates the proliferation of esophageal cancer cells
Source: Front Immunol. 2025 Feb 25;16:1556509. doi: 10.3389/fimmu.2025.1556509 (PMC11894379; doi:10.3389/fimmu.2025.1556509)
Supplement: Supplementary file 1 [file DataSheet1.zip › Results of eukaryotic transcriptome sequencing/genes/K150si4_vs_K150siNC/genes_PC1_and_PC2.score.xls]

PC1	PC2
K150si4	-31.6227766016839	8.36414271176977e-13
K150siNC	31.6227766016839	-8.27352075738474e-13
